# Supplementary material for: Spatiotemporal Transcriptome Analysis Provides Insights into Bicolor Tepal Development in Lilium “Tiny Padhye”
Source: Front Plant Sci. 2017 Mar 24;8:398. doi: 10.3389/fpls.2017.00398 (PMC5364178; doi:10.3389/fpls.2017.00398)
Supplement: Supplementary file 1 [file Table1.XLSX]

## Sheet: Table 1s Composition of mobile 
Table S1. Composition of mobile phase with gradient elution program.
Time (min)	Solvent A ( % )	Solvent B ( % )
0	95	5
15	85	15
25	70	30
26	70	30
27	10	90
32	10	90
33	95	5
40	95	5
