# Supplementary material for: Spatiotemporal Transcriptome Analysis Provides Insights into Bicolor Tepal Development in Lilium “Tiny Padhye”
Source: Front Plant Sci. 2017 Mar 24;8:398. doi: 10.3389/fpls.2017.00398 (PMC5364178; doi:10.3389/fpls.2017.00398)
Supplement: Supplementary file 2 [file Table2.XLSX]

## Sheet: Sheet1
Table S2. Primers used for real-time quantitative PCR analyses.
Unigene ID	Annotation	Primer sequence (5′-3′)	Product length (bp)	E (%)	R2
c3956911_g1	Anthocyanidin 3-O-glucosyltransfersae	CCCACAATGCGTCACAAA	117	96.409	0.995
		CAGTTGCCTCAAGGGTTTT
c8752811_g1	Transcription factor R2R3-MYB	GAGGCAGGGTTACAGGTT	153	102.135	0.981
		TGGGAAATAGGTGGTCTT
c4316912_g1	Dihydroflavonol 4-reductase	TCTCACAATCTCGTCCAT	127	90.327	0.995
		GATACCACGCCAAACAC
c2301271_g2	Chalcone isomerase	CTGACTGGGCAACAATACTC	170	89.185	0.931
		GAAGGGGACTGGGTGAA
c6307121_g1	Flavanone 3-hydroxylase	GGTGCCTTTGTCGTCAATCT	309	92.572	0.995
		AACTTCGGTGGGCTTCTTC
c8233398_g1	Actin	GCACCTGAAGAGCACCCT	145	91.464	0.998
		TGGCGTAAAGCGACAAAA
c8851122_g2	Chalcon synthase	TGAGCGAGTACGGGAACA	188	92.155	0.973
		TCAGGCAGCAACTATGGG
c9329113_g1	Flavonoid 3′-hydroxylase	ACTGAAATCAAGGCGTTGTTAC	229	91.812	0.945
		ACGGATGGAGTCGGAAAGT
c8092117_g1	anthocyanidin-3-glucoside rhamnosyltransferase	TGGTGCTGAACTTCCCCG	136	98.011	0.998
		CCCACACTCTTGTGCCCTAAT
c111130_g1	Red chlorophyll catabolite reductase	TCCCAAATGCTTACTACTGC	195	92.145	0.991
		GTGCTACCCTATCGCTCT
c121745_g2	Magnesium-protoporphyrin IX monomethyl ester (oxidative) cyclase(oxidative) cyclase	GTAGAACCTCGGAGTCAGC	184	93.123	0.985
		CATCAAACCAATCAACCC
c106185_g1	Magnesium-protoporphyrin O-methyltransferase	AACTGCGTCGAAATCAGCC	156	91.214	0.993
		GACTTGGTACTATGATGCGTTGA
c113595_g1	Magnesium chelatase subunit I	GTGCGGAGCTGAATGTGG	151	93.142	0.987
		TCCTTCCTTAGCCGATGC
c119711_g1	Pheophytinase	TTTTGAACAATCGAGGTGA	167	99.123	0.985
		GGTTATCGGTGAGCCAGT
c123027_g2	Protochlorophyllide reductase	AGATAGCGTCCGTCAGTTC	191	92.124	0.998
		TCAAGTCATCAAGGAGCAA
c124306_g4	STAY-GREEN	ATGTAGTATCGGAGGTTGGCA	117	97.124	0.985
		AGATGAGGTGGTGGCGG
c120481_g1	Pheophorbide a oxygenase	GTATCACGGCTGGTCTTTCG	176	91.254	0.987
		CCTTCTCCCACCCATTCTCA
c118276_g1	Glutamate-1-semialdehyde 2,1-aminomutase	CCTCCCCTCCCCCTCAT	193	102.235	0.989
		GGGCTGTCCACCAACTGATT
c115355_g2	Transcription factor bHLH	AAGATGATGTGGACGGTGA	101	96.254	0.994
		TTGGAGAGATTGCGTTAGG
c117585_g2	Transcription factor WRKY 44	ATACTGTATCTGAATCGCCT	180	98.214	0.998
		GCTCCTCTAATGGTTGTTG
