# Supplementary material for: Spatiotemporal Transcriptome Analysis Provides Insights into Bicolor Tepal Development in Lilium “Tiny Padhye”
Source: Front Plant Sci. 2017 Mar 24;8:398. doi: 10.3389/fpls.2017.00398 (PMC5364178; doi:10.3389/fpls.2017.00398)
Supplement: Supplementary file 3 [file Table3.XLSX]

## Sheet: Annotation.statistics
Table S3. Summary of functional annotation and classification of unnigenes.
Annotated Database	Number of Unigenes
NR	66531
NT	25508
KO	18675
SwissProt	40271
PFAM	47404
GO	48927
KOG	17714
Total Unigenes	295787
