# Supplementary material for: Spatiotemporal Transcriptome Analysis Provides Insights into Bicolor Tepal Development in Lilium “Tiny Padhye”
Source: Front Plant Sci. 2017 Mar 24;8:398. doi: 10.3389/fpls.2017.00398 (PMC5364178; doi:10.3389/fpls.2017.00398)
Supplement: Supplementary file 4 [file Table4.XLSX]

## Sheet: S2-D vs S1-D.DEGannot
Table S4. Differentially expressed genes between S2-D and S1-D.
gene_id	log2FoldChange	pval	padj	Gene Length	NR GI	NR ID	NR Score	NR Evalue	NR Description	NT GI	NT ID	NT Score	NT Evalue	NT Description	KO ID	KO Name	KO Description	Http Link	Swissprot ID	Swissprot Score	Swissprot Evalue	Swissprot Description	PFAM ID	PFAM description	Gene Ontology Biological Pathway	BP Description	Gene Ontology Molecular Function	MF Description	Gene Ontology Cellular Component	CC Description	KOG ID	KOG Description
c116752_g3	5.4392	0	0	3245	695073772	XP_009384064.1	1775	0	PREDICTED: protein ECERIFERUM 1-like [Musa acuminata subsp. malaccensis]	241988426	AK335684.1	199	2.82686e-97	Triticum aestivum cDNA, clone: WT013_I09, cultivar: Chinese Spring	K15404	K15404, CER1	aldehyde decarbonylase	http://www.genome.jp/dbget-bin/www_bget?ko:K15404	F4HVY0	1510	0	Protein ECERIFERUM 1 OS=Arabidopsis thaliana GN=CER1 PE=1 SV=1	PF04116	Fatty acid hydroxylase superfamily	GO:0006633//GO:0055114	fatty acid biosynthetic process//oxidation-reduction process	GO:0016491//GO:0005506	oxidoreductase activity//iron ion binding	--	--	--	--
c108691_g1	6.8466	0	0	485	475545185	EMT10452.1	325	1.2617e-39	O-methyltransferase ZRP4 [Aegilops tauschii]	--	--	--	--	--	--	--	--	--	P47917	277	5.37786e-34	O-methyltransferase ZRP4 OS=Zea mays GN=ZRP4 PE=2 SV=1	PF00891//PF05175	O-methyltransferase//Methyltransferase small domain	--	--	GO:0008171//GO:0008168	O-methyltransferase activity//methyltransferase activity	--	--	--	--
c9329113_g1	7.2202	0	0	1616	393793958	BAM28972.1	2326	0	flavonoid 3'-hydroxylase [Lilium hybrid division I]	393793957	AB699162.1	1457	0	Lilium hybrid division I LhF3'H-2 mRNA for flavonoid 3'-hydroxylase, complete cds, cultivar: Montreux	K05280	E1.14.13.21	flavonoid 3'-monooxygenase	http://www.genome.jp/dbget-bin/www_bget?ko:K05280	Q9SBQ9	1560	0	Flavonoid 3'-monooxygenase OS=Petunia hybrida GN=CYP75B2 PE=2 SV=1	PF00067	Cytochrome P450	GO:0055114	oxidation-reduction process	GO:0020037//GO:0016705//GO:0005506	heme binding//oxidoreductase activity, acting on paired donors, with incorporation or reduction of molecular oxygen//iron ion binding	--	--	KOG0156	Cytochrome P450 CYP2 subfamily
c8851122_g2	8.2989	0	0	1514	5732952	AAD49354.1	1813	0	chalcone synthase [Lilium hybrid division VII]	5732951	AF169799.1	1033	0	Lilium hybrid cv. 'Acapulco' chalcone synthase (CHS2) mRNA, complete cds	K00660	CHS	chalcone synthase	http://www.genome.jp/dbget-bin/www_bget?ko:K00660	Q9XJ57	1662	0	Chalcone synthase 2 OS=Citrus sinensis GN=CHS2 PE=2 SV=1	PF02729//PF02797//PF08541//PF00195//PF08545//PF08392	Aspartate/ornithine carbamoyltransferase, carbamoyl-P binding domain//Chalcone and stilbene synthases, C-terminal domain//3-Oxoacyl-[acyl-carrier-protein (ACP)] synthase III C terminal//Chalcone and stilbene synthases, N-terminal domain//3-Oxoacyl-[acyl-carrier-protein (ACP)] synthase III//FAE1/Type III polyketide synthase-like protein	GO:0009058//GO:0042967//GO:0006633//GO:0006520//GO:0008610	biosynthetic process//acyl-carrier-protein biosynthetic process//fatty acid biosynthetic process//cellular amino acid metabolic process//lipid biosynthetic process	GO:0016747//GO:0016743//GO:0004315//GO:0016746	transferase activity, transferring acyl groups other than amino-acyl groups//carboxyl- or carbamoyltransferase activity//3-oxoacyl-[acyl-carrier-protein] synthase activity//transferase activity, transferring acyl groups	GO:0016020//GO:0005835	membrane//fatty acid synthase complex	--	--
c3956911_g1	10.028	0	0	1484	672111692	XP_008801969.1	1332	4.21564e-178	PREDICTED: anthocyanidin 3-O-glucosyltransferase 7-like [Phoenix dactylifera]	--	--	--	--	--	K10757	E2.4.1.91	flavonol 3-O-glucosyltransferase	http://www.genome.jp/dbget-bin/www_bget?ko:K10757	Q9LFJ8	1106	7.8718e-145	UDP-glycosyltransferase 78D2 OS=Arabidopsis thaliana GN=UGT78D2 PE=2 SV=1	PF00201//PF04101	UDP-glucoronosyl and UDP-glucosyl transferase//Glycosyltransferase family 28 C-terminal domain	GO:0030259//GO:0008152//GO:0005975	lipid glycosylation//metabolic process//carbohydrate metabolic process	GO:0030246//GO:0016758	carbohydrate binding//transferase activity, transferring hexosyl groups	--	--	KOG1192	UDP-glucuronosyl and UDP-glucosyl transferase
c5882711_g3	10.378	0	0	393	5732954	AAD49355.1	575	6.82211e-71	chalcone synthase [Lilium hybrid division VII]	21326761	AB058639.2	340	1.31808e-176	Lilium hybrid division I LhCHSB mRNA for chalcone synthase, partial cds	K00660	CHS	chalcone synthase	http://www.genome.jp/dbget-bin/www_bget?ko:K00660	Q9FSB7	534	1.55528e-65	Chalcone synthase 3 OS=Ruta graveolens GN=CHS3 PE=2 SV=1	PF00195	Chalcone and stilbene synthases, N-terminal domain	GO:0009058	biosynthetic process	GO:0016746	transferase activity, transferring acyl groups	--	--	--	--
c8092117_g1	10.443	0	0	1730	672203136	XP_008778568.1	1386	0	PREDICTED: anthocyanidin 3-O-glucosyltransferase-like [Phoenix dactylifera]	--	--	--	--	--	--	--	--	--	Q43716	1208	7.77372e-159	Anthocyanidin 3-O-glucosyltransferase OS=Petunia hybrida GN=RT PE=2 SV=1	PF04101//PF00201	Glycosyltransferase family 28 C-terminal domain//UDP-glucoronosyl and UDP-glucosyl transferase	GO:0005975//GO:0008152//GO:0030259	carbohydrate metabolic process//metabolic process//lipid glycosylation	GO:0016758//GO:0030246	transferase activity, transferring hexosyl groups//carbohydrate binding	--	--	KOG1192	UDP-glucuronosyl and UDP-glucosyl transferase
c1209245_g2	12.451	0	0	698	260100773	ACX31605.1	768	4.25291e-98	chalcone synthase [Lilium hybrid cultivar]	5732953	AF169800.1	377	0	Lilium hybrid cv. 'Acapulco' chalcone synthase (CHS3) mRNA, complete cds	K00660	CHS	chalcone synthase	http://www.genome.jp/dbget-bin/www_bget?ko:K00660	P48385	704	3.19141e-89	Chalcone synthase OS=Callistephus chinensis GN=CHS PE=2 SV=2	PF02797//PF08541	Chalcone and stilbene synthases, C-terminal domain//3-Oxoacyl-[acyl-carrier-protein (ACP)] synthase III C terminal	GO:0008610	lipid biosynthetic process	GO:0016746//GO:0016747	transferase activity, transferring acyl groups//transferase activity, transferring acyl groups other than amino-acyl groups	--	--	--	--
c4453117_g1	Inf	0	0	554	306415505	ADM86717.1	952	9.49303e-127	chalcone synthase [Lilium hybrid cultivar]	106734273	DQ471951.1	491	0	Lilium hybrid cultivar Sorbonne chalcone synthase (chs) gene, complete cds	K00660	CHS	chalcone synthase	http://www.genome.jp/dbget-bin/www_bget?ko:K00660	P48385	885	2.57189e-117	Chalcone synthase OS=Callistephus chinensis GN=CHS PE=2 SV=2	PF00195//PF02797//PF13869//PF08545//PF08392	Chalcone and stilbene synthases, N-terminal domain//Chalcone and stilbene synthases, C-terminal domain//Nucleotide hydrolase//3-Oxoacyl-[acyl-carrier-protein (ACP)] synthase III//FAE1/Type III polyketide synthase-like protein	GO:0006378//GO:0042967//GO:0006633//GO:0009058	mRNA polyadenylation//acyl-carrier-protein biosynthetic process//fatty acid biosynthetic process//biosynthetic process	GO:0003729//GO:0016746//GO:0004315//GO:0016747	mRNA binding//transferase activity, transferring acyl groups//3-oxoacyl-[acyl-carrier-protein] synthase activity//transferase activity, transferring acyl groups other than amino-acyl groups	GO:0005835//GO:0005849//GO:0016020	fatty acid synthase complex//mRNA cleavage factor complex//membrane	--	--
c112680_g1	-4.4796	4.62309999999986e-312	7.3165e-308	637	697118074	XP_009612960.1	428	1.52978e-50	PREDICTED: histone H2A-like [Nicotiana tomentosiformis]	47026911	AY389588.1	113	3.40728e-50	Hyacinthus orientalis histone H2A mRNA, complete cds	K11251	H2A	histone H2A	http://www.genome.jp/dbget-bin/www_bget?ko:K11251	Q2HU65	419	5.4588e-50	Probable histone H2A.2 OS=Medicago truncatula GN=MtrDRAFT_AC149210g4v1 PE=3 SV=1	PF00808//PF00125	Histone-like transcription factor (CBF/NF-Y) and archaeal histone//Core histone H2A/H2B/H3/H4	--	--	GO:0043565//GO:0003677	sequence-specific DNA binding//DNA binding	GO:0005622	intracellular	KOG1756	Histone 2A
c122421_g2	-4.247	3.27e-300	4.7046e-296	798	119370645	Q402E1.3	652	9.56228e-84	RecName: Full=Histone H3.2 [Lilium longiflorum]>gi|73808028|dbj|BAE20250.1| histone H3 [Lilium longiflorum]	672124839	XM_008787601.1	262	6.4053e-133	PREDICTED: Phoenix dactylifera histone H3.2 (LOC103704350), mRNA	K11253	H3	histone H3	http://www.genome.jp/dbget-bin/www_bget?ko:K11253	Q402E1	652	1.62561e-84	Histone H3.2 OS=Lilium longiflorum GN=YAH3 PE=1 SV=3	PF00125//PF00808	Core histone H2A/H2B/H3/H4//Histone-like transcription factor (CBF/NF-Y) and archaeal histone	--	--	GO:0043565//GO:0003677	sequence-specific DNA binding//DNA binding	GO:0005622	intracellular	KOG1745	Histones H3 and H4
c112374_g1	-4.4007	1.5067e-272	1.9871e-268	4864	225450069	XP_002274267.1	5118	0	PREDICTED: DNA topoisomerase 2-like [Vitis vinifera]	672206151	XM_008781135.1	1299	0	PREDICTED: Phoenix dactylifera DNA topoisomerase 2 (LOC103699084), partial mRNA	K03164	TOP2	DNA topoisomerase II	http://www.genome.jp/dbget-bin/www_bget?ko:K03164	P30182	4370	0	DNA topoisomerase 2 OS=Arabidopsis thaliana GN=TOP2 PE=2 SV=2	PF00521//PF02518//PF02501//PF02603//PF00204	DNA gyrase/topoisomerase IV, subunit A//Histidine kinase-, DNA gyrase B-, and HSP90-like ATPase//Type II secretion system (T2SS), protein I//HPr Serine kinase N terminus//DNA gyrase B	GO:0015628//GO:0006265//GO:0006109//GO:0000160//GO:0015031//GO:0016310	protein secretion by the type II secretion system//DNA topological change//regulation of carbohydrate metabolic process//phosphorelay signal transduction system//protein transport//phosphorylation	GO:0003677//GO:0004672//GO:0008565//GO:0003918//GO:0005524//GO:0000155	DNA binding//protein kinase activity//protein transporter activity//DNA topoisomerase type II (ATP-hydrolyzing) activity//ATP binding//phosphorelay sensor kinase activity	GO:0009365//GO:0015627	protein histidine kinase complex//type II protein secretion system complex	KOG0355	DNA topoisomerase type II
c4316912_g1	9.1469	5.4914e-269	6.6852e-265	1419	13537528	BAB40789.1	1459	0	dihydroflavonol 4-reductase [Lilium hybrid division I]	13537527	AB058641.1	874	0	Lilium hybrid division I LhDFR mRNA for dihydroflavonol 4-reductase, complete cds	K13082	DFR	bifunctional dihydroflavonol 4-reductase/flavanone 4-reductase	http://www.genome.jp/dbget-bin/www_bget?ko:K13082	P51106	920	1.24387e-118	Dihydroflavonol-4-reductase OS=Hordeum vulgare GN=ANT18 PE=3 SV=1	PF01073//PF00139//PF01370	3-beta hydroxysteroid dehydrogenase/isomerase family//Legume lectin domain//NAD dependent epimerase/dehydratase family	GO:0044237//GO:0008210//GO:0006694//GO:0008209//GO:0008207//GO:0055114	cellular metabolic process//estrogen metabolic process//steroid biosynthetic process//androgen metabolic process//C21-steroid hormone metabolic process//oxidation-reduction process	GO:0003824//GO:0050662//GO:0016616//GO:0003854//GO:0030246	catalytic activity//coenzyme binding//oxidoreductase activity, acting on the CH-OH group of donors, NAD or NADP as acceptor//3-beta-hydroxy-delta5-steroid dehydrogenase activity//carbohydrate binding	--	--	KOG1502	Flavonol reductase/cinnamoyl-CoA reductase
c113167_g1	-4.4262	1.7993e-252	2.034e-248	826	502083989	XP_004487625.1	373	8.73475e-42	PREDICTED: probable histone H2A.1-like [Cicer arietinum]	695020234	XM_009398887.1	125	9.55107e-57	PREDICTED: Musa acuminata subsp. malaccensis probable histone H2A.2 (LOC103982081), mRNA	K11251	H2A	histone H2A	http://www.genome.jp/dbget-bin/www_bget?ko:K11251	O81826	371	3.33956e-42	Probable histone H2A.3 OS=Arabidopsis thaliana GN=At4g27230 PE=1 SV=1	PF00808//PF00125	Histone-like transcription factor (CBF/NF-Y) and archaeal histone//Core histone H2A/H2B/H3/H4	--	--	GO:0043565//GO:0003677	sequence-specific DNA binding//DNA binding	GO:0005622	intracellular	KOG1756	Histone 2A
c1209245_g1	8.6696	7.4169e-240	7.8253e-236	1818	86604613	BAE79201.1	1746	0	chalcon synthase [Lilium speciosum]	21326759	AB058638.2	1048	0	Lilium hybrid division I LhCHSA mRNA for chalcone synthase, partial cds	K00660	CHS	chalcone synthase	http://www.genome.jp/dbget-bin/www_bget?ko:K00660	P51075	1606	0	Chalcone synthase OS=Betula pendula GN=CHS PE=2 SV=2	PF08392//PF08545//PF02797//PF08541//PF00195	FAE1/Type III polyketide synthase-like protein//3-Oxoacyl-[acyl-carrier-protein (ACP)] synthase III//Chalcone and stilbene synthases, C-terminal domain//3-Oxoacyl-[acyl-carrier-protein (ACP)] synthase III C terminal//Chalcone and stilbene synthases, N-terminal domain	GO:0009058//GO:0042967//GO:0006633//GO:0008610	biosynthetic process//acyl-carrier-protein biosynthetic process//fatty acid biosynthetic process//lipid biosynthetic process	GO:0004315//GO:0016746//GO:0016747	3-oxoacyl-[acyl-carrier-protein] synthase activity//transferase activity, transferring acyl groups//transferase activity, transferring acyl groups other than amino-acyl groups	GO:0005835//GO:0016020	fatty acid synthase complex//membrane	--	--
c107147_g1	6.5153	3.1346e-239	3.1005e-235	468	695035086	XP_009405014.1	170	6.29401e-14	PREDICTED: uncharacterized protein LOC103988185 [Musa acuminata subsp. malaccensis]	--	--	--	--	--	--	--	--	--	--	--	--	--	--	--	--	--	--	--	--	--	--	--
c120362_g1	-3.5166	2.0724e-233	1.9292e-229	953	2935450	AAC05126.1	426	1.05707e-49	histone H2B [Malus domestica]	557719701	KF573580.1	380	0	Lilium hybrid cultivar Sorbonne LS-ZJU43 microsatellite sequence	K11252	H2B	histone H2B	http://www.genome.jp/dbget-bin/www_bget?ko:K11252	Q1S9I9	426	9.238e-50	Probable histone H2B.1 OS=Medicago truncatula PE=1 SV=3	PF00125//PF03847//PF00808	Core histone H2A/H2B/H3/H4//Transcription initiation factor TFIID subunit A//Histone-like transcription factor (CBF/NF-Y) and archaeal histone	GO:0006352	DNA-templated transcription, initiation	GO:0003677//GO:0043565	DNA binding//sequence-specific DNA binding	GO:0005622//GO:0005669	intracellular//transcription factor TFIID complex	KOG1744	Histone H2B
c124228_g1	-4.2131	1.6427e-230	1.4443e-226	420	565355547	XP_006344647.1	207	6.61713e-19	PREDICTED: histone H2A.1-like [Solanum tuberosum]	--	--	--	--	--	K11251	H2A	histone H2A	http://www.genome.jp/dbget-bin/www_bget?ko:K11251	P25469	207	1.17274e-19	Histone H2A.1 OS=Solanum lycopersicum PE=2 SV=1	--	--	--	--	--	--	--	--	KOG1756	Histone 2A
c116560_g1	5.6817	1.852e-220	1.5426e-216	3835	672110941	XP_008798100.1	3322	0	PREDICTED: sodium/hydrogen exchanger 8 [Phoenix dactylifera]	672110940	XM_008799878.1	1112	0	PREDICTED: Phoenix dactylifera sodium/hydrogen exchanger 8 (LOC103713094), mRNA	--	--	--	--	Q9LKW9	2660	0	Sodium/hydrogen exchanger 7 OS=Arabidopsis thaliana GN=NHX7 PE=1 SV=1	PF00999	Sodium/hydrogen exchanger family	GO:0006812//GO:0006885//GO:0055085	cation transport//regulation of pH//transmembrane transport	GO:0015299	solute:proton antiporter activity	GO:0016021	integral component of membrane	KOG1965	Sodium/hydrogen exchanger protein
c106128_g2	-3.7672	1.1777e-217	9.3194e-214	814	475622287	EMT31824.1	410	5.29493e-47	Histone H4 [Aegilops tauschii]	586537337	XM_006923459.1	162	2.54235e-77	PREDICTED: Pteropus alecto histone H4-like (LOC102892963), mRNA	K11254	H4	histone H4	http://www.genome.jp/dbget-bin/www_bget?ko:K11254	P0CG89	402	2.53155e-47	Histone H4 OS=Glycine max PE=3 SV=1	PF02969//PF00125//PF00808//PF02291	TATA box binding protein associated factor (TAF)//Core histone H2A/H2B/H3/H4//Histone-like transcription factor (CBF/NF-Y) and archaeal histone//Transcription initiation factor IID, 31kD subunit	GO:0006352	DNA-templated transcription, initiation	GO:0043565//GO:0003677	sequence-specific DNA binding//DNA binding	GO:0005622//GO:0005634	intracellular//nucleus	KOG3467	Histone H4
c99902_g1	-4.5967	2.8352e-210	2.1367e-206	1028	359497525	XP_003635553.1	1334	0	PREDICTED: tubulin alpha-1 chain-like, partial [Vitis vinifera]	672168894	XM_008806242.1	395	0	PREDICTED: Phoenix dactylifera tubulin alpha chain-like (LOC103717748), mRNA	K07374	TUBA	tubulin alpha	http://www.genome.jp/dbget-bin/www_bget?ko:K07374	P33623	1338	0	Tubulin alpha-1 chain OS=Anemia phyllitidis GN=TUBA1 PE=2 SV=1	PF01384//PF03953	Phosphate transporter family//Tubulin C-terminal domain	GO:0051258//GO:0006184//GO:0006817	protein polymerization//GTP catabolic process//phosphate ion transport	GO:0005315//GO:0003924//GO:0005525	inorganic phosphate transmembrane transporter activity//GTPase activity//GTP binding	GO:0016020//GO:0043234	membrane//protein complex	KOG1376	Alpha tubulin
c118315_g1	-4.6483	4.0109e-205	2.8852e-201	2398	672177132	XP_008808650.1	2173	0	PREDICTED: DNA replication licensing factor MCM7 [Phoenix dactylifera]	672177131	XM_008810428.1	805	0	PREDICTED: Phoenix dactylifera DNA replication licensing factor MCM7 (LOC103720627), mRNA	K02210	MCM7, CDC47	DNA replication licensing factor MCM7	http://www.genome.jp/dbget-bin/www_bget?ko:K02210	B8BMI1	2126	0	DNA replication licensing factor MCM7 OS=Oryza sativa subsp. indica GN=MCM7 PE=3 SV=1	PF07726//PF07728//PF01078//PF00158//PF03266//PF00493	ATPase family associated with various cellular activities (AAA)//AAA domain (dynein-related subfamily)//Magnesium chelatase, subunit ChlI//Sigma-54 interaction domain//NTPase//MCM2/3/5 family	GO:0006260//GO:0015979//GO:0006355//GO:0015995//GO:0015994	DNA replication//photosynthesis//regulation of transcription, DNA-templated//chlorophyll biosynthetic process//chlorophyll metabolic process	GO:0098519//GO:0016887//GO:0005524//GO:0003677//GO:0016851//GO:0008134	nucleotide phosphatase activity, acting on free nucleotides//ATPase activity//ATP binding//DNA binding//magnesium chelatase activity//transcription factor binding	GO:0010007//GO:0005667	magnesium chelatase complex//transcription factor complex	KOG0482	DNA replication licensing factor, MCM7 component
c124150_g1	-3.5008	1.5087e-201	1.0381e-197	1493	566212439	XP_006373202.1	1491	0	ribonucleoside-diphosphate reductase small chain family protein [Populus trichocarpa]>gi|550319908|gb|ERP50999.1| ribonucleoside-diphosphate reductase small chain family protein [Populus trichocarpa]	189162539	AP009762.1	399	0	Lotus japonicus genomic DNA, clone: LjT01K02, TM1922, complete sequence	K10808	RRM2	ribonucleoside-diphosphate reductase subunit M2	http://www.genome.jp/dbget-bin/www_bget?ko:K10808	P49730	1438	0	Ribonucleoside-diphosphate reductase small chain OS=Nicotiana tabacum PE=2 SV=1	PF00268	Ribonucleotide reductase, small chain	GO:0009186//GO:0055114	deoxyribonucleoside diphosphate metabolic process//oxidation-reduction process	--	--	--	--	KOG1567	Ribonucleotide reductase, beta subunit
c117108_g2	-3.2749	1.1608e-197	7.6548e-194	1143	195617694	ACG30677.1	422	9.9957e-48	histone H4 [Zea mays]	515376	X79715.1	189	3.53879e-92	L.temulentum mRNA for histone H4	K11254	H4	histone H4	http://www.genome.jp/dbget-bin/www_bget?ko:K11254	P35057	417	3.08966e-48	Histone H4 OS=Solanum lycopersicum PE=3 SV=2	PF00125//PF02969//PF00808//PF02291	Core histone H2A/H2B/H3/H4//TATA box binding protein associated factor (TAF)//Histone-like transcription factor (CBF/NF-Y) and archaeal histone//Transcription initiation factor IID, 31kD subunit	GO:0006352	DNA-templated transcription, initiation	GO:0003677//GO:0043565	DNA binding//sequence-specific DNA binding	GO:0005634//GO:0005622	nucleus//intracellular	KOG3467	Histone H4
c114365_g1	6.2313	6.7739e-191	4.2881e-187	968	672176931	XP_008808548.1	223	9.68718e-19	PREDICTED: solute carrier family 35 member F1-like [Phoenix dactylifera]	--	--	--	--	--	K15287	SLC35F1_2	solute carrier family 35, member F1/2	http://www.genome.jp/dbget-bin/www_bget?ko:K15287	--	--	--	--	--	--	--	--	--	--	--	--	KOG2766	Predicted membrane protein
c120656_g3	-4.6093	7.3225e-191	4.4571e-187	2949	--	--	--	--	--	--	--	--	--	--	--	--	--	--	--	--	--	--	PF00046	Homeobox domain	GO:0006355	regulation of transcription, DNA-templated	GO:0003700//GO:0043565	sequence-specific DNA binding transcription factor activity//sequence-specific DNA binding	GO:0005667	transcription factor complex	--	--
c111523_g1	-5.1239	8.5848e-191	5.0319e-187	2143	695038719	XP_009406879.1	1450	0	PREDICTED: mini-chromosome maintenance complex-binding protein [Musa acuminata subsp. malaccensis]	672118829	XM_008784414.1	233	2.3344e-116	PREDICTED: Phoenix dactylifera mini-chromosome maintenance complex-binding protein (LOC103702117), mRNA	--	--	--	--	Q501D5	1048	2.14594e-131	Mini-chromosome maintenance complex-binding protein OS=Arabidopsis thaliana GN=ETG1 PE=1 SV=1	PF01213	Adenylate cyclase associated (CAP) N terminal	GO:0007010	cytoskeleton organization	GO:0003779	actin binding	--	--	KOG2545	Conserved membrane protein
c124228_g3	-4.1225	1.3373e-186	7.5583e-183	344	473965199	EMS51250.1	272	1.26916e-28	Histone H2A [Triticum urartu]	171703938	AK224361.1	67	6.55033e-25	Oryza officinalis cDNA, clone: CCP06D12, expressed in panicle of CC genome	K11251	H2A	histone H2A	http://www.genome.jp/dbget-bin/www_bget?ko:K11251	Q75L11	267	9.83051e-29	Probable histone H2A.6 OS=Oryza sativa subsp. japonica GN=Os05g0113900 PE=2 SV=2	PF00125	Core histone H2A/H2B/H3/H4	--	--	GO:0003677	DNA binding	--	--	KOG1756	Histone 2A
c108747_g2	-4.0466	1.9783e-186	1.0796e-182	489	168034353	XP_001769677.1	278	7.3451e-29	histone H2A [Physcomitrella patens]>gi|162679026|gb|EDQ65478.1| histone H2A [Physcomitrella patens]	--	--	--	--	--	K11251	H2A	histone H2A	http://www.genome.jp/dbget-bin/www_bget?ko:K11251	Q2HU68	275	2.92365e-29	Probable histone H2A.1 OS=Medicago truncatula GN=MtrDRAFT_AC149210g1v1 PE=1 SV=1	PF00808//PF00125	Histone-like transcription factor (CBF/NF-Y) and archaeal histone//Core histone H2A/H2B/H3/H4	GO:0006334	nucleosome assembly	GO:0043565//GO:0046982//GO:0003677	sequence-specific DNA binding//protein heterodimerization activity//DNA binding	GO:0000786//GO:0005634//GO:0005622	nucleosome//nucleus//intracellular	KOG1756	Histone 2A
c116087_g1	5.7185	2.3885e-181	1.26e-177	1531	695078027	XP_009386387.1	299	1.22403e-41	PREDICTED: uncharacterized protein LOC103973526 isoform X1 [Musa acuminata subsp. malaccensis]	695040484	XM_009409546.1	78	2.41691e-30	PREDICTED: Musa acuminata subsp. malaccensis homeobox-leucine zipper protein HAT4-like (LOC103990418), transcript variant X2, mRNA	K09338	HD-ZIP	homeobox-leucine zipper protein	http://www.genome.jp/dbget-bin/www_bget?ko:K09338	P92953	323	6.71459e-32	Homeobox-leucine zipper protein ATHB-4 OS=Arabidopsis thaliana GN=ATHB-4 PE=2 SV=1	PF04618	HD-ZIP protein N terminus	--	--	--	--	GO:0005634	nucleus	--	--
c117429_g1	3.092	5.3003e-178	2.7059e-174	1436	672127884	XP_008787420.1	950	3.62798e-120	PREDICTED: protein TRANSPARENT TESTA 12 isoform X1 [Phoenix dactylifera]	596056671	XM_007220894.1	117	4.72919e-52	Prunus persica hypothetical protein (PRUPE_ppa024274mg) mRNA, complete cds	K03327	TC.MATE, SLC47A, norM, mdtK, dinF	multidrug resistance protein, MATE family	http://www.genome.jp/dbget-bin/www_bget?ko:K03327	Q9LYT3	435	8.12974e-46	Protein TRANSPARENT TESTA 12 OS=Arabidopsis thaliana GN=TT12 PE=2 SV=1	PF01554	MatE	GO:0006855//GO:0015893//GO:0006810//GO:0055085	drug transmembrane transport//drug transport//transport//transmembrane transport	GO:0015238//GO:0015297	drug transmembrane transporter activity//antiporter activity	GO:0016020	membrane	KOG1347	Uncharacterized membrane protein, predicted efflux pump
c116817_g1	9.7218	3.7259e-164	1.8427e-160	2433	695008495	XP_009390843.1	307	8.06217e-31	PREDICTED: uncharacterized protein LOC103977137 isoform X2 [Musa acuminata subsp. malaccensis]	--	--	--	--	--	--	--	--	--	--	--	--	--	PF13639//PF14634//PF00097	Ring finger domain//zinc-RING finger domain//Zinc finger, C3HC4 type (RING finger)	--	--	GO:0005515//GO:0046872//GO:0008270	protein binding//metal ion binding//zinc ion binding	--	--	--	--
c115150_g2	-3.2075	4.2545e-163	2.0403e-159	1467	672193665	XP_008776092.1	1388	0	PREDICTED: uncharacterized protein LOC103696299 [Phoenix dactylifera]	--	--	--	--	--	--	--	--	--	--	--	--	--	--	--	--	--	--	--	--	--	--	--
c124228_g2	-4.2904	1.4065e-162	6.5467e-159	398	297796941	XP_002866355.1	231	1.99187e-22	hypothetical protein ARALYDRAFT_358204 [Arabidopsis lyrata subsp. lyrata]>gi|297312190|gb|EFH42614.1| hypothetical protein ARALYDRAFT_358204 [Arabidopsis lyrata subsp. lyrata]	672157304	XM_008800133.1	77	2.12239e-30	PREDICTED: Phoenix dactylifera histone H2A.1-like (LOC103713266), mRNA	K11251	H2A	histone H2A	http://www.genome.jp/dbget-bin/www_bget?ko:K11251	Q9FJE8	226	2.14182e-22	Probable histone H2A.7 OS=Arabidopsis thaliana GN=At5g59870 PE=1 SV=1	PF00808//PF00125	Histone-like transcription factor (CBF/NF-Y) and archaeal histone//Core histone H2A/H2B/H3/H4	GO:0006334	nucleosome assembly	GO:0043565//GO:0046982//GO:0003677	sequence-specific DNA binding//protein heterodimerization activity//DNA binding	GO:0000786//GO:0005634//GO:0005622	nucleosome//nucleus//intracellular	KOG1756	Histone 2A
c8752811_g1	8.23	2.931e-161	1.3253e-157	886	557357657	BAO04193.1	1460	0	transcription factor R2R3-MYB [Lilium hybrid division I]	557357656	AB827442.1	886	0	Lilium hybrid division I LhMYB12 mRNA for transcription factor R2R3-MYB, complete cds	K09422	MYBP	myb proto-oncogene protein, plant	http://www.genome.jp/dbget-bin/www_bget?ko:K09422	Q9FNV9	425	1.1995e-48	Transcription factor MYB113 OS=Arabidopsis thaliana GN=MYB113 PE=1 SV=1	PF00249	Myb-like DNA-binding domain	--	--	GO:0003682	chromatin binding	GO:0000785	chromatin	KOG0048	Transcription factor, Myb superfamily
c120485_g1	-4.5493	1.2227e-160	5.3709e-157	2749	672181906	XP_008811186.1	3378	0	PREDICTED: DNA replication licensing factor MCM3 [Phoenix dactylifera]	573932726	XM_006651405.1	696	0	PREDICTED: Oryza brachyantha DNA replication licensing factor MCM3 homolog 3-like (LOC102705422), mRNA	K02541	MCM3	DNA replication licensing factor MCM3	http://www.genome.jp/dbget-bin/www_bget?ko:K02541	Q9SX03	3297	0	DNA replication licensing factor MCM3 homolog 3 OS=Zea mays GN=ROA3 PE=2 SV=1	PF00493//PF00004//PF07726//PF07728//PF01078//PF00158	MCM2/3/5 family//ATPase family associated with various cellular activities (AAA)//ATPase family associated with various cellular activities (AAA)//AAA domain (dynein-related subfamily)//Magnesium chelatase, subunit ChlI//Sigma-54 interaction domain	GO:0006260//GO:0006355//GO:0015979//GO:0015995//GO:0015994	DNA replication//regulation of transcription, DNA-templated//photosynthesis//chlorophyll biosynthetic process//chlorophyll metabolic process	GO:0005524//GO:0016887//GO:0003677//GO:0016851//GO:0008134	ATP binding//ATPase activity//DNA binding//magnesium chelatase activity//transcription factor binding	GO:0010007//GO:0005667	magnesium chelatase complex//transcription factor complex	KOG0479	DNA replication licensing factor, MCM3 component
c120597_g5	-3.706	1.2557e-160	5.3709e-157	383	2935450	AAC05126.1	316	7.98701e-36	histone H2B [Malus domestica]	557719701	KF573580.1	170	4.07555e-82	Lilium hybrid cultivar Sorbonne LS-ZJU43 microsatellite sequence	K11252	H2B	histone H2B	http://www.genome.jp/dbget-bin/www_bget?ko:K11252	O49118	317	5.08663e-36	Histone H2B OS=Capsicum annuum GN=HIS2B PE=2 SV=3	PF03847//PF00125	Transcription initiation factor TFIID subunit A//Core histone H2A/H2B/H3/H4	GO:0006352	DNA-templated transcription, initiation	GO:0003677	DNA binding	GO:0005669	transcription factor TFIID complex	KOG1744	Histone H2B
c115244_g3	2.9392	1.526e-159	6.3553e-156	386	695028913	XP_009401850.1	224	4.80906e-21	PREDICTED: miraculin-like [Musa acuminata subsp. malaccensis]	--	--	--	--	--	--	--	--	--	P83667	167	8.19605e-14	Kunitz-type serine protease inhibitor DrTI OS=Delonix regia PE=1 SV=1	PF00197	Trypsin and protease inhibitor	--	--	GO:0004866	endopeptidase inhibitor activity	--	--	--	--
c120994_g1	-4.2641	3.059e-157	1.2413e-153	2713	672127529	XP_008787232.1	274	1.56388e-22	PREDICTED: uncharacterized protein LOC103705346 [Phoenix dactylifera]	--	--	--	--	--	--	--	--	--	--	--	--	--	PF10541	Nuclear envelope localisation domain	--	--	GO:0003779	actin binding	GO:0016021	integral component of membrane	--	--
c119420_g6	-4.4023	5.9278e-153	2.3453e-149	437	115461717	NP_001054458.1	137	4.92769e-09	Os05g0113900 [Oryza sativa Japonica Group]>gi|108936004|sp|Q75L11.2|H2A6_ORYSJ RecName: Full=Probable histone H2A.6 [Oryza sativa Japonica Group]>gi|158513178|sp|A2XZN0.2|H2A6_ORYSI RecName: Full=Probable histone H2A.6 [Oryza sativa Indica Group]>gi|113578009|dbj|BAF16372.1| Os05g0113900 [Oryza sativa Japonica Group]>gi|215704330|dbj|BAG93764.1| unnamed protein product [Oryza sativa Japonica Grou…	--	--	--	--	--	--	--	--	--	Q75L11	137	8.37717e-10	Probable histone H2A.6 OS=Oryza sativa subsp. japonica GN=Os05g0113900 PE=2 SV=2	--	--	GO:0006334	nucleosome assembly	GO:0046982//GO:0003677	protein heterodimerization activity//DNA binding	GO:0000786//GO:0005634	nucleosome//nucleus	--	--
c176901_g1	2.9345	4.0515e-151	1.5639e-147	409	--	--	--	--	--	--	--	--	--	--	--	--	--	--	--	--	--	--	--	--	--	--	--	--	--	--	--	--
c119604_g3	7.7408	1.6291e-149	6.1386e-146	1379	672144716	XP_008796257.1	154	9.63748e-09	PREDICTED: transcription factor MYC4 [Phoenix dactylifera]	--	--	--	--	--	--	--	--	--	--	--	--	--	PF07714//PF00069	Protein tyrosine kinase//Protein kinase domain	GO:0006468	protein phosphorylation	GO:0004672//GO:0005524	protein kinase activity//ATP binding	--	--	--	--
c122543_g3	-3.0527	3.426e-149	1.2609e-145	613	119370645	Q402E1.3	607	6.34028e-78	RecName: Full=Histone H3.2 [Lilium longiflorum]>gi|73808028|dbj|BAE20250.1| histone H3 [Lilium longiflorum]	73808027	AB195975.1	216	1.81254e-107	Lilium longiflorum YAH3 mRNA for histone H3, complete cds	K11253	H3	histone H3	http://www.genome.jp/dbget-bin/www_bget?ko:K11253	Q402E1	607	1.07786e-78	Histone H3.2 OS=Lilium longiflorum GN=YAH3 PE=1 SV=3	--	--	--	--	--	--	--	--	KOG1745	Histones H3 and H4
c116041_g3	-3.4932	4.6402e-149	1.669e-145	920	565496180	XP_006305729.1	226	8.89261e-32	hypothetical protein CARUB_v10010499mg, partial [Capsella rubella]>gi|482574440|gb|EOA38627.1| hypothetical protein CARUB_v10010499mg, partial [Capsella rubella]	573943184	XM_006653909.1	86	5.11377e-35	PREDICTED: Oryza brachyantha probable histone H2A.6-like (LOC102718455), mRNA	K11251	H2A	histone H2A	http://www.genome.jp/dbget-bin/www_bget?ko:K11251	O04848	212	7.30339e-31	Probable histone H2AXa OS=Arabidopsis thaliana GN=At1g08880 PE=1 SV=1	PF00125//PF00808	Core histone H2A/H2B/H3/H4//Histone-like transcription factor (CBF/NF-Y) and archaeal histone	--	--	GO:0003677//GO:0043565	DNA binding//sequence-specific DNA binding	GO:0005622	intracellular	KOG1756	Histone 2A
c122997_g9	5.696	9.059e-148	3.1859e-144	2290	695018361	XP_009396141.1	807	1.59732e-99	PREDICTED: glutathione S-transferase F12-like [Musa acuminata subsp. malaccensis]	--	--	--	--	--	K00799	GST, gst	glutathione S-transferase	http://www.genome.jp/dbget-bin/www_bget?ko:K00799	Q9FE46	576	6.26592e-67	Glutathione S-transferase F12 OS=Arabidopsis thaliana GN=GSTF12 PE=1 SV=1	PF13409//PF02798//PF13417	Glutathione S-transferase, N-terminal domain//Glutathione S-transferase, N-terminal domain//Glutathione S-transferase, N-terminal domain	--	--	GO:0005515	protein binding	--	--	KOG0867	Glutathione S-transferase
c107387_g1	3.926	1.3857e-147	4.7672e-144	1377	672177824	XP_008809020.1	1328	7.49583e-179	PREDICTED: methanol O-anthraniloyltransferase-like [Phoenix dactylifera]	--	--	--	--	--	--	--	--	--	Q8LL69	540	2.18213e-61	3'-N-debenzoyl-2'-deoxytaxol N-benzoyltransferase OS=Taxus canadensis GN=TAX10 PE=1 SV=1	PF02458	Transferase family	--	--	GO:0016747	transferase activity, transferring acyl groups other than amino-acyl groups	--	--	--	--
c5882711_g2	Inf	3.5629e-146	1.1997e-142	539	306415505	ADM86717.1	326	1.24409e-33	chalcone synthase [Lilium hybrid cultivar]	5732953	AF169800.1	177	7.56816e-86	Lilium hybrid cv. 'Acapulco' chalcone synthase (CHS3) mRNA, complete cds	K00660	CHS	chalcone synthase	http://www.genome.jp/dbget-bin/www_bget?ko:K00660	P24825	288	3.45725e-29	Chalcone synthase C2 OS=Zea mays GN=C2 PE=3 SV=1	PF00195	Chalcone and stilbene synthases, N-terminal domain	GO:0009058	biosynthetic process	GO:0016746	transferase activity, transferring acyl groups	--	--	--	--
c96069_g1	-4.5899	5.858e-146	1.9314e-142	490	514820138	XP_004984759.1	252	5.05637e-25	PREDICTED: histone H2A-like [Setaria italica]	--	--	--	--	--	K11251	H2A	histone H2A	http://www.genome.jp/dbget-bin/www_bget?ko:K11251	P40280	250	2.06032e-25	Histone H2A OS=Zea mays PE=2 SV=1	--	--	--	--	--	--	--	--	KOG1756	Histone 2A
c125199_g1	-3.2342	1.1196e-143	3.6161e-140	2820	159461700	ABW96889.1	2341	0	CMT-type DNA-methyltransferase [Elaeis guineensis]	--	--	--	--	--	K00558	DNMT1, dcm	DNA (cytosine-5)-methyltransferase 1	http://www.genome.jp/dbget-bin/www_bget?ko:K00558	Q9AXT8	2062	0	DNA (cytosine-5)-methyltransferase 1 OS=Zea mays GN=MET2A PE=1 SV=1	PF00145	C-5 cytosine-specific DNA methylase	GO:0006306	DNA methylation	GO:0003677//GO:0008168	DNA binding//methyltransferase activity	--	--	--	--
c110968_g1	-3.0714	5.8586e-139	1.8543e-135	2057	695023048	XP_009398673.1	531	4.19743e-58	PREDICTED: cyclin-D3-2-like [Musa acuminata subsp. malaccensis]	695023047	XM_009400398.1	56	5.54425e-18	PREDICTED: Musa acuminata subsp. malaccensis cyclin-D3-2-like (LOC103983202), mRNA	K14505	CYCD3	cyclin D3, plant	http://www.genome.jp/dbget-bin/www_bget?ko:K14505	P42753	363	3.76045e-36	Cyclin-D3-1 OS=Arabidopsis thaliana GN=CYCD3-1 PE=1 SV=3	PF02984//PF00667	Cyclin, C-terminal domain//FAD binding domain	GO:0055114	oxidation-reduction process	GO:0016491	oxidoreductase activity	GO:0005634	nucleus	KOG0656	G1/S-specific cyclin D
c119706_g2	8.096	1.3667e-137	4.241e-134	882	--	--	--	--	--	--	--	--	--	--	--	--	--	--	--	--	--	--	--	--	--	--	--	--	--	--	--	--
c119594_g1	7.5305	2.5327e-133	7.7081e-130	833	--	--	--	--	--	516299716	KC188463.1	67	1.68227e-24	Eremopyrum bonaepartis clone EB1082-17 5S ribosomal RNA gene region	--	--	--	--	--	--	--	--	--	--	--	--	--	--	--	--	--	--
c126064_g1	-3.7512	1.6746e-131	5.0004e-128	3836	672151180	XP_008797401.1	4709	0	PREDICTED: cellulose synthase-like protein D5 [Phoenix dactylifera]	672151179	XM_008799179.1	1102	0	PREDICTED: Phoenix dactylifera cellulose synthase-like protein D5 (LOC103712614), mRNA	K00770	E2.4.2.24	1,4-beta-D-xylan synthase	http://www.genome.jp/dbget-bin/www_bget?ko:K00770	Q9SRW9	4257	0	Cellulose synthase-like protein D5 OS=Arabidopsis thaliana GN=CSLD5 PE=2 SV=1	PF03552	Cellulose synthase	GO:0005982//GO:0005985//GO:0030244//GO:0006011	starch metabolic process//sucrose metabolic process//cellulose biosynthetic process//UDP-glucose metabolic process	GO:0016760	cellulose synthase (UDP-forming) activity	GO:0016020	membrane	--	--
c93232_g1	-3.8581	3.046e-131	8.927e-128	596	378464182	AFC01190.1	459	7.41675e-56	beta-tubulin, partial [Ammopiptanthus mongolicus]	685300559	XM_009142759.1	170	6.55581e-82	PREDICTED: Brassica rapa tubulin beta-7 chain-like (LOC103864974), mRNA	K07375	TUBB	tubulin beta	http://www.genome.jp/dbget-bin/www_bget?ko:K07375	P20364	466	3.30436e-55	Tubulin beta-1 chain (Fragment) OS=Daucus carota GN=TUBB1 PE=1 SV=2	PF03953//PF03861	Tubulin C-terminal domain//ANTAR domain	GO:0051258//GO:0006184	protein polymerization//GTP catabolic process	GO:0003723//GO:0003924//GO:0005525	RNA binding//GTPase activity//GTP binding	GO:0043234	protein complex	KOG1375	Beta tubulin
c109860_g1	-4.4204	2.7157e-128	7.8142e-125	1245	695008154	XP_009390657.1	1445	0	PREDICTED: cyclin-dependent kinase B2-1-like [Musa acuminata subsp. malaccensis]	695072220	XM_009384947.1	361	0	PREDICTED: Musa acuminata subsp. malaccensis cyclin-dependent kinase B2-1-like (LOC103971023), mRNA	K07760	CDK	cyclin-dependent kinase	http://www.genome.jp/dbget-bin/www_bget?ko:K07760	Q8LG64	1349	0	Cyclin-dependent kinase B2-2 OS=Arabidopsis thaliana GN=CDKB2-2 PE=1 SV=2	PF00069//PF06293//PF07714	Protein kinase domain//Lipopolysaccharide kinase (Kdo/WaaP) family//Protein tyrosine kinase	GO:0009103//GO:0006468	lipopolysaccharide biosynthetic process//protein phosphorylation	GO:0016773//GO:0004672//GO:0005524	phosphotransferase activity, alcohol group as acceptor//protein kinase activity//ATP binding	GO:0016020	membrane	KOG0594	Protein kinase PCTAIRE and related kinases
c122106_g1	3.3675	2.9821e-128	8.4275e-125	2683	672130391	XP_008788724.1	914	4.18408e-107	PREDICTED: protein LHY-like isoform X1 [Phoenix dactylifera]>gi|672130393|ref|XP_008788726.1| PREDICTED: protein LHY-like isoform X1 [Phoenix dactylifera]	242062905	XM_002452697.1	70	1.19791e-25	Sorghum bicolor hypothetical protein, mRNA	K12133	LHY	MYB-related transcription factor LHY	http://www.genome.jp/dbget-bin/www_bget?ko:K12133	Q6R0H1	429	8.8897e-43	Protein LHY OS=Arabidopsis thaliana GN=LHY PE=1 SV=2	PF00249	Myb-like DNA-binding domain	--	--	GO:0003682	chromatin binding	GO:0000785	chromatin	--	--
c126229_g1	2.9313	2.3306e-125	6.4709e-122	1634	694997739	XP_009400946.1	635	7.95581e-73	PREDICTED: protein TRANSPARENT TESTA 12-like [Musa acuminata subsp. malaccensis]	--	--	--	--	--	K03327	TC.MATE, SLC47A, norM, mdtK, dinF	multidrug resistance protein, MATE family	http://www.genome.jp/dbget-bin/www_bget?ko:K03327	Q9LYT3	338	7.85209e-33	Protein TRANSPARENT TESTA 12 OS=Arabidopsis thaliana GN=TT12 PE=2 SV=1	PF01554	MatE	GO:0015893//GO:0055085//GO:0006810//GO:0006855	drug transport//transmembrane transport//transport//drug transmembrane transport	GO:0015238//GO:0015297	drug transmembrane transporter activity//antiporter activity	GO:0016020	membrane	KOG1347	Uncharacterized membrane protein, predicted efflux pump
c121692_g1	-4.5759	2.462e-125	6.7179e-122	2806	672119925	XP_008783215.1	2194	0	PREDICTED: DNA replication licensing factor MCM6 [Phoenix dactylifera]	672119924	XM_008784993.1	703	0	PREDICTED: Phoenix dactylifera DNA replication licensing factor MCM6 (LOC103702526), mRNA	K02542	MCM6	DNA replication licensing factor MCM6	http://www.genome.jp/dbget-bin/www_bget?ko:K02542	Q6F353	2117	0	DNA replication licensing factor MCM6 OS=Oryza sativa subsp. japonica GN=Os05g0235800 PE=3 SV=1	PF00493//PF07728//PF07726//PF00158//PF01078	MCM2/3/5 family//AAA domain (dynein-related subfamily)//ATPase family associated with various cellular activities (AAA)//Sigma-54 interaction domain//Magnesium chelatase, subunit ChlI	GO:0006260//GO:0006355//GO:0015979//GO:0015995//GO:0015994	DNA replication//regulation of transcription, DNA-templated//photosynthesis//chlorophyll biosynthetic process//chlorophyll metabolic process	GO:0005524//GO:0016887//GO:0003677//GO:0008134//GO:0016851	ATP binding//ATPase activity//DNA binding//transcription factor binding//magnesium chelatase activity	GO:0010007//GO:0005667	magnesium chelatase complex//transcription factor complex	KOG0480	DNA replication licensing factor, MCM6 component
c6307121_g1	4.7714	3.4593e-125	9.279e-122	1901	393793954	BAM28970.1	1395	0	flavanone 3-hydroxylase [Lilium hybrid division I]	393793953	AB699160.1	746	0	Lilium hybrid division I LhF3H mRNA for flavanone 3-hydroxylase, complete cds, cultivar: Montreux	K00475	E1.14.11.9	naringenin 3-dioxygenase	http://www.genome.jp/dbget-bin/www_bget?ko:K00475	Q7XZQ7	1177	4.07126e-158	Flavanone 3-dioxygenase OS=Petroselinum crispum GN=FHT PE=1 SV=1	PF03171	2OG-Fe(II) oxygenase superfamily	GO:0055114	oxidation-reduction process	GO:0016706//GO:0016491	oxidoreductase activity, acting on paired donors, with incorporation or reduction of molecular oxygen, 2-oxoglutarate as one donor, and incorporation of one atom each of oxygen into both donors//oxidoreductase activity	--	--	--	--
c126291_g2	-3.6913	1.714e-124	4.5209e-121	5169	587925044	EXC12322.1	150	2.71864e-07	hypothetical protein L484_004470 [Morus notabilis]	--	--	--	--	--	--	--	--	--	--	--	--	--	PF00950//PF02037	ABC 3 transport family//SAP domain	GO:0006810	transport	GO:0042626//GO:0003676//GO:0005524	ATPase activity, coupled to transmembrane movement of substances//nucleic acid binding//ATP binding	GO:0016020	membrane	--	--
c107284_g1	-4.0342	1.7479e-122	4.465e-119	634	697118074	XP_009612960.1	239	1.22442e-22	PREDICTED: histone H2A-like [Nicotiana tomentosiformis]	--	--	--	--	--	K11251	H2A	histone H2A	http://www.genome.jp/dbget-bin/www_bget?ko:K11251	Q6L500	236	6.89213e-23	Probable histone H2A.4 OS=Oryza sativa subsp. japonica GN=Os05g0461400 PE=2 SV=1	PF00125	Core histone H2A/H2B/H3/H4	--	--	GO:0003677	DNA binding	--	--	KOG1756	Histone 2A
c114536_g1	-3.7148	1.7492e-122	4.465e-119	2139	672160473	XP_008800018.1	1738	0	PREDICTED: cell division cycle 20.2, cofactor of APC complex-like [Phoenix dactylifera]>gi|672160475|ref|XP_008800019.1| PREDICTED: cell division cycle 20.2, cofactor of APC complex-like [Phoenix dactylifera]>gi|672160477|ref|XP_008800020.1| PREDICTED: cell division cycle 20.2, cofactor of APC complex-like [Phoenix dactylifera]	514716602	XM_004953477.1	212	1.09947e-104	PREDICTED: Setaria italica anaphase-promoting complex subunit cdc20-like (LOC101757342), transcript variant X2, mRNA	K03363	CDC20	cell division cycle 20, cofactor of APC complex	http://www.genome.jp/dbget-bin/www_bget?ko:K03363	Q9SZA4	1512	0	Cell division cycle 20.1, cofactor of APC complex OS=Arabidopsis thaliana GN=CDC20-1 PE=1 SV=1	PF00400	WD domain, G-beta repeat	--	--	GO:0005515	protein binding	--	--	KOG0305	Anaphase promoting complex, Cdc20, Cdh1, and Ama1 subunits
c123603_g5	2.4458	2.3255e-122	5.8417e-119	766	393793942	BAM28964.1	1141	1.5246e-149	phenylalanine ammonia lyase [Lilium hybrid division I]	393793941	AB699154.1	709	0	Lilium hybrid division I LhPAL1-2 mRNA for phenylalanine ammonia lyase, complete cds, cultivar: Montreux	K10775	E4.3.1.24	phenylalanine ammonia-lyase	http://www.genome.jp/dbget-bin/www_bget?ko:K10775	P45729	805	2.02586e-100	Phenylalanine ammonia-lyase 3 OS=Petroselinum crispum GN=PAL3 PE=2 SV=1	PF00221	Aromatic amino acid lyase	GO:0009058	biosynthetic process	GO:0016841	ammonia-lyase activity	--	--	KOG0222	Phenylalanine and histidine ammonia-lyase
c101688_g1	3.2133	3.1653e-122	7.8271e-119	3457	695050089	XP_009413011.1	1365	9.99944e-173	PREDICTED: protein HOTHEAD [Musa acuminata subsp. malaccensis]	117582655	DQ907931.1	259	1.33347e-130	Lilium longiflorum putative mandelonitrile lyase mRNA, partial cds	K00108	E1.1.99.1, betA, CHDH	choline dehydrogenase	http://www.genome.jp/dbget-bin/www_bget?ko:K00108	Q9S746	992	8.46766e-119	Protein HOTHEAD OS=Arabidopsis thaliana GN=HTH PE=1 SV=1	PF00732//PF07992//PF01266//PF05199//PF05834//PF01134//PF00070	GMC oxidoreductase//Pyridine nucleotide-disulphide oxidoreductase//FAD dependent oxidoreductase//GMC oxidoreductase//Lycopene cyclase protein//Glucose inhibited division protein A//Pyridine nucleotide-disulphide oxidoreductase	GO:0055114//GO:0016117//GO:0008033	oxidation-reduction process//carotenoid biosynthetic process//tRNA processing	GO:0050660//GO:0016705//GO:0016614//GO:0016491	flavin adenine dinucleotide binding//oxidoreductase activity, acting on paired donors, with incorporation or reduction of molecular oxygen//oxidoreductase activity, acting on CH-OH group of donors//oxidoreductase activity	--	--	--	--
c114915_g4	-4.6067	2.7615e-121	6.7235e-118	1711	695018056	XP_009395974.1	999	1.42996e-123	PREDICTED: uncharacterized protein LOC103981097 [Musa acuminata subsp. malaccensis]	--	--	--	--	--	--	--	--	--	--	--	--	--	PF07417	Transcriptional regulator Crl	GO:0045893	positive regulation of transcription, DNA-templated	--	--	GO:0005737	cytoplasm	--	--
c123532_g5	-4.2282	1.3855e-119	3.3222e-116	1700	695028964	XP_009401878.1	1399	0	PREDICTED: G2/mitotic-specific cyclin-2-like isoform X1 [Musa acuminata subsp. malaccensis]	672131595	XM_008791137.1	292	2.93629e-149	PREDICTED: Phoenix dactylifera G2/mitotic-specific cyclin-2-like (LOC103706876), mRNA	K05868	CCNB	cyclin B	http://www.genome.jp/dbget-bin/www_bget?ko:K05868	Q0D9C7	1225	2.64677e-162	Cyclin-B2-2 OS=Oryza sativa subsp. japonica GN=CYCB2-2 PE=1 SV=1	PF02984	Cyclin, C-terminal domain	--	--	--	--	GO:0005634	nucleus	KOG0653	Cyclin B and related kinase-activating proteins
c123603_g1	2.3775	8.6153e-119	2.035e-115	1594	393793942	BAM28964.1	2467	0	phenylalanine ammonia lyase [Lilium hybrid division I]	393793941	AB699154.1	1426	0	Lilium hybrid division I LhPAL1-2 mRNA for phenylalanine ammonia lyase, complete cds, cultivar: Montreux	K10775	E4.3.1.24	phenylalanine ammonia-lyase	http://www.genome.jp/dbget-bin/www_bget?ko:K10775	P45729	2197	0	Phenylalanine ammonia-lyase 3 OS=Petroselinum crispum GN=PAL3 PE=2 SV=1	PF00221	Aromatic amino acid lyase	GO:0009058	biosynthetic process	GO:0016841	ammonia-lyase activity	--	--	KOG0222	Phenylalanine and histidine ammonia-lyase
c123304_g1	-4.6258	5.0427e-118	1.1736e-114	884	695001530	XP_009416696.1	875	1.91502e-114	PREDICTED: syntaxin-related protein KNOLLE [Musa acuminata subsp. malaccensis]	--	--	--	--	--	K08486	STX1B_2_3	syntaxin 1B/2/3	http://www.genome.jp/dbget-bin/www_bget?ko:K08486	Q42374	675	4.7491e-85	Syntaxin-related protein KNOLLE OS=Arabidopsis thaliana GN=KN PE=1 SV=1	PF12166//PF00804//PF05739	Protein of unknown function (DUF3595)//Syntaxin//SNARE domain	GO:0006811	ion transport	GO:0008381//GO:0005515	mechanically-gated ion channel activity//protein binding	GO:0016020//GO:0016021	membrane//integral component of membrane	KOG0810	SNARE protein Syntaxin 1 and related proteins
c117181_g2	-3.3943	2.1036e-117	4.8249e-114	1697	695069184	XP_009381562.1	2411	0	PREDICTED: DNA replication licensing factor MCM5 [Musa acuminata subsp. malaccensis]	672122902	XM_008786575.1	646	0	PREDICTED: Phoenix dactylifera DNA replication licensing factor MCM5 (LOC103703653), mRNA	K02209	MCM5, CDC46	DNA replication licensing factor MCM5	http://www.genome.jp/dbget-bin/www_bget?ko:K02209	Q6KAJ4	2361	0	DNA replication licensing factor MCM5 OS=Oryza sativa subsp. japonica GN=MCM5 PE=2 SV=1	PF00493//PF09280//PF01078//PF00158//PF07726//PF07728	MCM2/3/5 family//XPC-binding domain//Magnesium chelatase, subunit ChlI//Sigma-54 interaction domain//ATPase family associated with various cellular activities (AAA)//AAA domain (dynein-related subfamily)	GO:0006281//GO:0006260//GO:0015979//GO:0015995//GO:0006289//GO:0015994//GO:0043161//GO:0006355	DNA repair//DNA replication//photosynthesis//chlorophyll biosynthetic process//nucleotide-excision repair//chlorophyll metabolic process//proteasome-mediated ubiquitin-dependent protein catabolic process//regulation of transcription, DNA-templated	GO:0016851//GO:0005524//GO:0003677//GO:0008134//GO:0003684//GO:0016887	magnesium chelatase activity//ATP binding//DNA binding//transcription factor binding//damaged DNA binding//ATPase activity	GO:0005667//GO:0010007	transcription factor complex//magnesium chelatase complex	KOG0481	DNA replication licensing factor, MCM5 component
c117771_g1	-2.8831	6.7714e-117	1.5309e-113	2170	643730660	KDP38092.1	433	2.56886e-74	hypothetical protein JCGZ_04735 [Jatropha curcas]	--	--	--	--	--	--	--	--	--	Q9CAC1	439	1.62848e-74	Endoglucanase 8 OS=Arabidopsis thaliana GN=CEL1 PE=2 SV=1	PF00213//PF00926//PF00759	ATP synthase delta (OSCP) subunit//3,4-dihydroxy-2-butanone 4-phosphate synthase//Glycosyl hydrolase family 9	GO:0005975//GO:0015986//GO:0009231	carbohydrate metabolic process//ATP synthesis coupled proton transport//riboflavin biosynthetic process	GO:0046933//GO:0008686//GO:0004553	proton-transporting ATP synthase activity, rotational mechanism//3,4-dihydroxy-2-butanone-4-phosphate synthase activity//hydrolase activity, hydrolyzing O-glycosyl compounds	GO:0045259	proton-transporting ATP synthase complex	--	--
c121863_g4	-4.0857	2.4255e-116	5.4065e-113	856	672141083	XP_008794359.1	448	3.92522e-52	PREDICTED: early nodulin-like protein 3 [Phoenix dactylifera]	--	--	--	--	--	--	--	--	--	Q8LC95	371	1.55245e-41	Early nodulin-like protein 3 OS=Arabidopsis thaliana GN=At5g25090 PE=1 SV=2	PF02298	Plastocyanin-like domain	GO:0006118	electron transport	GO:0005507//GO:0009055	copper ion binding//electron carrier activity	--	--	--	--
c112474_g3	-3.9507	2.017e-115	4.4335e-112	689	672133878	XP_008790575.1	575	5.85235e-72	PREDICTED: uncharacterized protein LOC103707743 [Phoenix dactylifera]	--	--	--	--	--	--	--	--	--	--	--	--	--	PF00335	Tetraspanin family	--	--	--	--	GO:0016021	integral component of membrane	--	--
c123122_g2	-3.9332	1.8906e-114	4.0988e-111	4189	672180844	XP_008810623.1	3391	0	PREDICTED: retinoblastoma-related protein [Phoenix dactylifera]	672147145	XM_008798875.1	485	0	PREDICTED: Phoenix dactylifera retinoblastoma-related protein-like (LOC103712372), transcript variant X1, mRNA	K04681	RBL1	retinoblastoma-like protein 1	http://www.genome.jp/dbget-bin/www_bget?ko:K04681	Q8H252	3266	0	Retinoblastoma-related protein OS=Cocos nucifera GN=Rb1 PE=2 SV=1	PF01858//PF01857	Retinoblastoma-associated protein A domain//Retinoblastoma-associated protein B domain	GO:0051726	regulation of cell cycle	--	--	GO:0005634	nucleus	KOG1010	Rb (Retinoblastoma tumor suppressor)-related protein
c102468_g1	-4.1489	1.266e-112	2.7076e-109	764	695023009	XP_009398652.1	583	8.19914e-73	PREDICTED: early nodulin-like protein 1 [Musa acuminata subsp. malaccensis]	--	--	--	--	--	--	--	--	--	Q9SK27	382	1.39866e-43	Early nodulin-like protein 1 OS=Arabidopsis thaliana GN=At2g25060 PE=1 SV=2	PF02298	Plastocyanin-like domain	GO:0006118	electron transport	GO:0009055//GO:0005507	electron carrier activity//copper ion binding	--	--	--	--
c118639_g1	7.7715	2.9264e-112	6.175e-109	1011	672118229	XP_008782319.1	213	6.00573e-35	PREDICTED: 18.1 kDa class I heat shock protein-like [Phoenix dactylifera]	--	--	--	--	--	K13993	HSP20	HSP20 family protein	http://www.genome.jp/dbget-bin/www_bget?ko:K13993	P02519	201	9.80092e-33	17.3 kDa class I heat shock protein OS=Glycine max GN=HSP17.3-B PE=3 SV=1	--	--	--	--	--	--	--	--	--	--
c125819_g1	2.5229	1.423e-111	2.9632e-108	1181	113913391	ABI48859.1	321	1.76656e-33	LLA-115 [Lilium longiflorum]>gi|189409350|gb|ACD93462.1| tapetum-specific protein LLA-115 [Lilium longiflorum]	189409349	EU718493.1	155	2.9106e-73	Lilium longiflorum tapetum-specific protein LLA-115 (LLA-115) gene, complete cds	--	--	--	--	Q4PR42	215	3.21802e-18	Expansin-A24 OS=Oryza sativa subsp. japonica GN=EXPA24 PE=2 SV=2	--	--	--	--	--	--	--	--	--	--
c120098_g1	6.7594	3.0173e-111	6.2016e-108	1677	695062720	XP_009419840.1	982	1.53094e-127	PREDICTED: dihydrofolate reductase-like [Musa acuminata subsp. malaccensis]	--	--	--	--	--	--	--	--	--	P36591	217	3.38699e-17	Dihydrofolate reductase OS=Schizosaccharomyces pombe (strain 972 / ATCC 24843) GN=dfr1 PE=2 SV=2	--	--	--	--	--	--	--	--	KOG2551	Phospholipase/carboxyhydrolase
c119038_g1	-2.9603	9.4968e-111	1.9269e-107	1698	672129646	XP_008788334.1	1053	5.14822e-148	PREDICTED: GDSL esterase/lipase At1g71691-like [Phoenix dactylifera]	672129645	XM_008790112.1	263	3.87514e-133	PREDICTED: Phoenix dactylifera GDSL esterase/lipase At1g71691-like (LOC103706106), mRNA	--	--	--	--	Q9SF78	859	1.06729e-120	GDSL esterase/lipase At1g71691 OS=Arabidopsis thaliana GN=At1g71691 PE=2 SV=1	PF00657	GDSL-like Lipase/Acylhydrolase	GO:0006629	lipid metabolic process	GO:0016788	hydrolase activity, acting on ester bonds	--	--	--	--
c107955_g1	-4.3422	1.5453e-109	3.0957e-106	645	514783946	XP_004970471.1	292	3.29496e-30	PREDICTED: histone H2A-like [Setaria italica]	168067081	XM_001785403.1	43	2.82434e-11	Physcomitrella patens subsp. patens histone H2A (HTA1508) mRNA, complete cds	K11251	H2A	histone H2A	http://www.genome.jp/dbget-bin/www_bget?ko:K11251	P40280	285	6.8051e-30	Histone H2A OS=Zea mays PE=2 SV=1	PF00125	Core histone H2A/H2B/H3/H4	--	--	GO:0003677	DNA binding	--	--	KOG1756	Histone 2A
c77351_g1	-3.5933	6.4335e-109	1.2727e-105	4762	672172030	XP_008806097.1	3728	0	PREDICTED: 125 kDa kinesin-related protein [Phoenix dactylifera]	672172029	XM_008807875.1	978	0	PREDICTED: Phoenix dactylifera 125 kDa kinesin-related protein (LOC103718875), mRNA	K10398	KIF11, EG5	kinesin family member 11	http://www.genome.jp/dbget-bin/www_bget?ko:K10398	O23826	3283	0	125 kDa kinesin-related protein OS=Nicotiana tabacum GN=TKRP125 PE=1 SV=1	PF07926//PF04828//PF00225	TPR/MLP1/MLP2-like protein//Glutathione-dependent formaldehyde-activating enzyme//Kinesin motor domain	GO:0008152//GO:0007018//GO:0006606//GO:0007017	metabolic process//microtubule-based movement//protein import into nucleus//microtubule-based process	GO:0005524//GO:0008017//GO:0003777//GO:0016846	ATP binding//microtubule binding//microtubule motor activity//carbon-sulfur lyase activity	GO:0005874//GO:0005643//GO:0045298	microtubule//nuclear pore//tubulin complex	KOG0243	Kinesin-like protein
c124521_g1	3.66	5.349e-108	1.0451e-104	1060	--	--	--	--	--	--	--	--	--	--	--	--	--	--	--	--	--	--	--	--	--	--	--	--	--	--	--	--
c114693_g2	4.9454	4.6919e-105	9.0553e-102	1423	695057558	XP_009417059.1	234	8.10129e-21	PREDICTED: protein TIFY 5A-like [Musa acuminata subsp. malaccensis]	--	--	--	--	--	--	--	--	--	Q8LBM2	144	2.36869e-09	Protein TIFY 5A OS=Arabidopsis thaliana GN=TIFY5A PE=1 SV=1	--	--	--	--	--	--	--	--	--	--
c115244_g1	2.8147	5.1509e-104	9.8215e-101	1022	661876944	CDP19138.1	310	5.15322e-31	unnamed protein product [Coffea canephora]	--	--	--	--	--	--	--	--	--	P13087	228	1.42387e-20	Miraculin OS=Synsepalum dulcificum PE=1 SV=3	PF00197	Trypsin and protease inhibitor	--	--	GO:0004866	endopeptidase inhibitor activity	--	--	--	--
c116040_g2	-2.9686	1.1153e-102	2.1013e-99	1392	672110902	XP_008797880.1	469	1.85543e-48	PREDICTED: DNA (cytosine-5)-methyltransferase 1-like [Phoenix dactylifera]	--	--	--	--	--	K00558	DNMT1, dcm	DNA (cytosine-5)-methyltransferase 1	http://www.genome.jp/dbget-bin/www_bget?ko:K00558	Q9AXT8	385	3.82323e-38	DNA (cytosine-5)-methyltransferase 1 OS=Zea mays GN=MET2A PE=1 SV=1	PF01426	BAH domain	--	--	GO:0003682	chromatin binding	GO:0000785	chromatin	--	--
c110359_g2	-4.2644	1.1763e-101	2.19e-98	1105	672130039	XP_008788544.1	939	6.06786e-121	PREDICTED: G2/mitotic-specific cyclin S13-7-like isoform X1 [Phoenix dactylifera]	566208445	XM_002323189.2	62	1.35714e-21	Populus trichocarpa hypothetical protein (POPTR_0016s03280g) mRNA, complete cds	K05868	CCNB	cyclin B	http://www.genome.jp/dbget-bin/www_bget?ko:K05868	Q0JIF2	829	2.62686e-105	Cyclin-B1-1 OS=Oryza sativa subsp. japonica GN=CYCB1-1 PE=2 SV=2	PF02984	Cyclin, C-terminal domain	--	--	--	--	GO:0005634	nucleus	KOG0653	Cyclin B and related kinase-activating proteins
c49732_g1	-3.2589	5.1806e-101	9.5334e-98	460	15281594	AAK94326.1	265	1.27345e-26	histone-like protein [Fritillaria liliacea]	--	--	--	--	--	K11275	H1_5	histone H1/5	http://www.genome.jp/dbget-bin/www_bget?ko:K11275	P27806	242	8.91443e-24	Histone H1 OS=Triticum aestivum PE=2 SV=2	PF00538	linker histone H1 and H5 family	GO:0006334	nucleosome assembly	GO:0003677	DNA binding	GO:0005634//GO:0000786	nucleus//nucleosome	KOG4012	Histone H1
c112030_g1	2.8865	2.2819e-99	4.1509e-96	1591	619856702	AHY20030.1	315	1.12275e-57	chalcone isomerase [Tulipa fosteriana]	619856701	KF792731.1	122	8.72717e-55	Tulipa fosteriana chalcone isomerase (CHI) mRNA, complete cds	--	--	--	--	Q8VZW3	201	2.10403e-37	Probable chalcone--flavonone isomerase 3 OS=Arabidopsis thaliana GN=CHI3 PE=1 SV=1	PF02431	Chalcone-flavanone isomerase	--	--	GO:0016872	intramolecular lyase activity	--	--	--	--
c126291_g1	-3.4649	1.2472e-98	2.243e-95	4771	672116941	XP_008781645.1	166	3.31348e-09	PREDICTED: uncharacterized protein LOC103701385 [Phoenix dactylifera]	--	--	--	--	--	--	--	--	--	--	--	--	--	--	--	--	--	--	--	--	--	--	--
c88435_g1	-3.839	1.8432e-98	3.2775e-95	410	593699723	XP_007150300.1	291	3.19188e-31	hypothetical protein PHAVU_005G141800g [Phaseolus vulgaris]>gi|561023564|gb|ESW22294.1| hypothetical protein PHAVU_005G141800g [Phaseolus vulgaris]	--	--	--	--	--	K11251	H2A	histone H2A	http://www.genome.jp/dbget-bin/www_bget?ko:K11251	Q6L500	277	8.69356e-30	Probable histone H2A.4 OS=Oryza sativa subsp. japonica GN=Os05g0461400 PE=2 SV=1	PF04758//PF00125	Ribosomal protein S30//Core histone H2A/H2B/H3/H4	GO:0006412//GO:0042254	translation//ribosome biogenesis	GO:0003677//GO:0003735	DNA binding//structural constituent of ribosome	GO:0005622//GO:0005840	intracellular//ribosome	KOG1756	Histone 2A
c116178_g1	-4.6737	5.3009e-98	9.3213e-95	1551	695001919	XP_009418817.1	1316	6.45401e-175	PREDICTED: LOW QUALITY PROTEIN: uncharacterized protein LOC103998924 [Musa acuminata subsp. malaccensis]	590702522	XM_007046587.1	146	3.8729e-68	Theobroma cacao Tetratricopeptide repeat-like superfamily protein isoform 1 (TCM_000173) mRNA, complete cds	--	--	--	--	Q9SD20	1243	1.42477e-165	Protein POLLENLESS 3-LIKE 2 OS=Arabidopsis thaliana GN=At3g51280 PE=2 SV=1	PF13181//PF13176//PF13174//PF00515	Tetratricopeptide repeat//Tetratricopeptide repeat//Tetratricopeptide repeat//Tetratricopeptide repeat	--	--	GO:0005515	protein binding	--	--	--	--
c123230_g4	2.2981	2.0168e-97	3.5075e-94	927	259014711	ACV88654.1	449	3.7637e-52	cyclophilin [Pinus massoniana]	151426886	AK248935.1	150	1.36381e-70	Hordeum vulgare subsp. vulgare cDNA clone: FLbaf9l20, mRNA sequence	K01802	E5.2.1.8	peptidylprolyl isomerase	http://www.genome.jp/dbget-bin/www_bget?ko:K01802	Q39613	429	5.58253e-50	Peptidyl-prolyl cis-trans isomerase OS=Catharanthus roseus GN=PCKR1 PE=1 SV=1	PF00160	Cyclophilin type peptidyl-prolyl cis-trans isomerase/CLD	GO:0006457	protein folding	GO:0003755	peptidyl-prolyl cis-trans isomerase activity	--	--	KOG0865	Cyclophilin type peptidyl-prolyl cis-trans isomerase
c116752_g5	5.9528	4.7024e-97	8.0891e-94	891	695073772	XP_009384064.1	182	5.58978e-13	PREDICTED: protein ECERIFERUM 1-like [Musa acuminata subsp. malaccensis]	--	--	--	--	--	K15404	K15404, CER1	aldehyde decarbonylase	http://www.genome.jp/dbget-bin/www_bget?ko:K15404	F4HVY0	162	3.59025e-11	Protein ECERIFERUM 1 OS=Arabidopsis thaliana GN=CER1 PE=1 SV=1	--	--	--	--	--	--	--	--	--	--
c110929_g6	-4.4227	2.6362e-96	4.4861e-93	2356	672123073	XP_008784886.1	1550	0	PREDICTED: protein BREAST CANCER SUSCEPTIBILITY 1 homolog [Phoenix dactylifera]	--	--	--	--	--	K10683	BARD1	BRCA1-associated RING domain protein 1	http://www.genome.jp/dbget-bin/www_bget?ko:K10683	Q8RXD4	1092	6.04525e-133	Protein BREAST CANCER SUSCEPTIBILITY 1 homolog OS=Arabidopsis thaliana GN=BRCA1 PE=2 SV=1	--	--	--	--	--	--	--	--	KOG1084	Transcription factor TCF20
c121387_g1	5.4183	4.7464e-96	7.9911e-93	1335	29123532	AAO63023.1	1001	8.12423e-131	flavonol synthase [Allium cepa]	406829624	JX467720.1	145	1.19582e-67	Narcissus tazetta cultivar Baihua flavonol synthase mRNA, complete cds	K05278	FLS	flavonol synthase	http://www.genome.jp/dbget-bin/www_bget?ko:K05278	Q07512	899	6.07968e-116	Flavonol synthase/flavanone 3-hydroxylase OS=Petunia hybrida GN=FL PE=2 SV=1	PF03171	2OG-Fe(II) oxygenase superfamily	GO:0055114	oxidation-reduction process	GO:0016491//GO:0016706	oxidoreductase activity//oxidoreductase activity, acting on paired donors, with incorporation or reduction of molecular oxygen, 2-oxoglutarate as one donor, and incorporation of one atom each of oxygen into both donors	--	--	--	--
c85707_g1	2.0933	1.6397e-95	2.7316e-92	2647	695015900	XP_009394841.1	3176	0	PREDICTED: probable rhamnose biosynthetic enzyme 1 [Musa acuminata subsp. malaccensis]>gi|695015902|ref|XP_009394842.1| PREDICTED: probable rhamnose biosynthetic enzyme 1 [Musa acuminata subsp. malaccensis]	695015901	XM_009396567.1	798	0	PREDICTED: Musa acuminata subsp. malaccensis probable rhamnose biosynthetic enzyme 1 (LOC103980241), transcript variant X2, mRNA	K12450	RHM	UDP-glucose 4,6-dehydratase	http://www.genome.jp/dbget-bin/www_bget?ko:K12450	Q9SYM5	3140	0	Probable rhamnose biosynthetic enzyme 1 OS=Arabidopsis thaliana GN=RHM1 PE=1 SV=1	PF02719//PF04321//PF01073//PF00106//PF01370	Polysaccharide biosynthesis protein//RmlD substrate binding domain//3-beta hydroxysteroid dehydrogenase/isomerase family//short chain dehydrogenase//NAD dependent epimerase/dehydratase family	GO:0009117//GO:0008207//GO:0009058//GO:0044237//GO:0006694//GO:0019872//GO:0008209//GO:0030639//GO:0008152//GO:0055114//GO:0008210//GO:0045226//GO:0009225	nucleotide metabolic process//C21-steroid hormone metabolic process//biosynthetic process//cellular metabolic process//steroid biosynthetic process//streptomycin biosynthetic process//androgen metabolic process//polyketide biosynthetic process//metabolic process//oxidation-reduction process//estrogen metabolic process//extracellular polysaccharide biosynthetic process//nucleotide-sugar metabolic …	GO:0003854//GO:0008831//GO:0016491//GO:0016616//GO:0003824//GO:0050662	3-beta-hydroxy-delta5-steroid dehydrogenase activity//dTDP-4-dehydrorhamnose reductase activity//oxidoreductase activity//oxidoreductase activity, acting on the CH-OH group of donors, NAD or NADP as acceptor//catalytic activity//coenzyme binding	--	--	KOG0747	Putative NAD+-dependent epimerases
c119844_g2	-2.3727	8.2673e-95	1.3629e-91	1461	672138993	XP_008793269.1	400	1.38773e-43	PREDICTED: 17.3 kDa class II heat shock protein-like [Phoenix dactylifera]	186886569	AM709771.1	63	5.0223e-22	Triticum monococcum mRNA for 15.7 kDa heat-shock protein (hsp15.7 gene)	K13993	HSP20	HSP20 family protein	http://www.genome.jp/dbget-bin/www_bget?ko:K13993	P05477	353	1.0673e-37	17.9 kDa class II heat shock protein OS=Glycine max GN=HSP17.9-D PE=3 SV=1	PF04309	Glycerol-3-phosphate responsive antiterminator	GO:0009607//GO:0006355	response to biotic stimulus//regulation of transcription, DNA-templated	--	--	--	--	KOG0710	Molecular chaperone (small heat-shock protein Hsp26/Hsp42)
c121718_g4	-3.9943	9.2903e-95	1.5157e-91	527	--	--	--	--	--	77818678	DQ245995.1	44	6.35125e-12	Zea mays clone 94071 mRNA sequence	--	--	--	--	--	--	--	--	--	--	--	--	--	--	--	--	--	--
c108288_g1	-2.15	3.9853e-93	6.4358e-90	1145	--	--	--	--	--	--	--	--	--	--	--	--	--	--	--	--	--	--	--	--	--	--	--	--	--	--	--	--
c116828_g2	-4.9284	5.6558e-93	9.0412e-90	346	475560673	EMT13611.1	400	1.01719e-47	Protein H2A.6 [Aegilops tauschii]	573924599	XM_006649799.1	151	1.32955e-71	PREDICTED: Oryza brachyantha probable histone H2A.5-like (LOC102718440), mRNA	K11251	H2A	histone H2A	http://www.genome.jp/dbget-bin/www_bget?ko:K11251	P25469	394	7.80805e-48	Histone H2A.1 OS=Solanum lycopersicum PE=2 SV=1	PF00125//PF00808	Core histone H2A/H2B/H3/H4//Histone-like transcription factor (CBF/NF-Y) and archaeal histone	--	--	GO:0043565//GO:0003677	sequence-specific DNA binding//DNA binding	GO:0005622	intracellular	KOG1756	Histone 2A
c122432_g1	-4.8875	6.035e-93	9.551e-90	2654	672160078	XP_008799811.1	2584	0	PREDICTED: probably inactive leucine-rich repeat receptor-like protein kinase IMK2 [Phoenix dactylifera]	695075109	XM_009386509.1	263	6.10283e-133	PREDICTED: Musa acuminata subsp. malaccensis probably inactive leucine-rich repeat receptor-like protein kinase IMK2 (LOC103972240), mRNA	--	--	--	--	C0LGP9	2243	0	Probable leucine-rich repeat receptor-like protein kinase IMK3 OS=Arabidopsis thaliana GN=IMK3 PE=1 SV=1	PF00560//PF07714//PF00069	Leucine Rich Repeat//Protein tyrosine kinase//Protein kinase domain	GO:0006468	protein phosphorylation	GO:0004672//GO:0005524//GO:0005515	protein kinase activity//ATP binding//protein binding	--	--	--	--
c114100_g5	-3.2103	6.7452e-92	1.0569e-88	1746	695045299	XP_009410435.1	1009	1.77991e-131	PREDICTED: G2/mitotic-specific cyclin S13-7-like [Musa acuminata subsp. malaccensis]	115464638	NM_001062454.1	88	7.6315e-36	Oryza sativa Japonica Group Os05g0493500 (Os05g0493500) mRNA, complete cds	K05868	CCNB	cyclin B	http://www.genome.jp/dbget-bin/www_bget?ko:K05868	Q0JIF2	892	1.03317e-111	Cyclin-B1-1 OS=Oryza sativa subsp. japonica GN=CYCB1-1 PE=2 SV=2	PF02984	Cyclin, C-terminal domain	--	--	--	--	GO:0005634	nucleus	KOG0653	Cyclin B and related kinase-activating proteins
c107333_g1	-3.4784	5.6927e-91	8.8326e-88	633	595837807	XP_007207527.1	381	1.88282e-44	hypothetical protein PRUPE_ppa014100mg [Prunus persica]>gi|645217635|ref|XP_008226728.1| PREDICTED: cyclin-dependent kinases regulatory subunit 1 [Prunus mume]>gi|462403169|gb|EMJ08726.1| hypothetical protein PRUPE_ppa014100mg [Prunus persica]	557719674	KF573553.1	236	1.42624e-118	Lilium hybrid cultivar Sorbonne LS-ZJU29 microsatellite sequence	K02219	CKS1	cyclin-dependent kinase regulatory subunit CKS1	http://www.genome.jp/dbget-bin/www_bget?ko:K02219	Q6PS57	373	6.19093e-44	Cyclin-dependent kinases regulatory subunit 1 OS=Oryza sativa subsp. japonica GN=CKS1 PE=2 SV=1	PF01111	Cyclin-dependent kinase regulatory subunit	GO:0045859//GO:0007049	regulation of protein kinase activity//cell cycle	GO:0016538	cyclin-dependent protein serine/threonine kinase regulator activity	--	--	KOG3484	Cyclin-dependent protein kinase CDC28, regulatory subunit CKS1, and related proteins
c120129_g1	-3.3038	3.5142e-90	5.3995e-87	1368	665768091	AIF76296.1	1070	4.36582e-142	LEAFY, partial [Lilium hybrid cultivar]	148800594	EF458319.1	727	0	Lilium longiflorum LFY1 (LFY1) mRNA, complete cds	--	--	--	--	Q00958	803	1.89725e-100	Protein LEAFY OS=Arabidopsis thaliana GN=LFY PE=1 SV=2	PF01698//PF05797	Floricaula / Leafy protein//Yeast trans-acting factor (REP1/REP2)	GO:0030541//GO:0006355	plasmid partitioning//regulation of transcription, DNA-templated	GO:0003677	DNA binding	--	--	--	--
c118378_g1	-4.0079	6.0569e-90	9.2169e-87	1944	672107341	XP_008806186.1	1630	0	PREDICTED: cyclin-A1-4 isoform X1 [Phoenix dactylifera]	672107340	XM_008807964.1	457	0	PREDICTED: Phoenix dactylifera cyclin-A1-4 (LOC103718916), transcript variant X1, mRNA	K06627	CCNA	cyclin A	http://www.genome.jp/dbget-bin/www_bget?ko:K06627	Q7F830	1498	0	Cyclin-A1-1 OS=Oryza sativa subsp. japonica GN=CYCA1-1 PE=2 SV=1	PF02984	Cyclin, C-terminal domain	--	--	--	--	GO:0005634	nucleus	KOG0654	G2/Mitotic-specific cyclin A
c114477_g1	-4.3195	7.7225e-89	1.164e-85	1269	672160593	XP_008800081.1	436	5.63427e-47	PREDICTED: uncharacterized protein LOC103714568 [Phoenix dactylifera]	697160062	XM_009590514.1	38	3.43579e-08	PREDICTED: Nicotiana tomentosiformis uncharacterized LOC104086277 (LOC104086277), mRNA	--	--	--	--	--	--	--	--	--	--	--	--	--	--	--	--	--	--
c122543_g4	-5.0277	8.8742e-89	1.3249e-85	537	473909596	EMS49486.1	295	8.33735e-32	Histone H3.2 [Triticum urartu]	672116470	XM_008783180.1	144	1.66674e-67	PREDICTED: Phoenix dactylifera histone H3.2 (LOC103701203), mRNA	K11253	H3	histone H3	http://www.genome.jp/dbget-bin/www_bget?ko:K11253	P68428	294	4.94055e-32	Histone H3.2 OS=Triticum aestivum PE=1 SV=2	PF00125//PF00808//PF02291	Core histone H2A/H2B/H3/H4//Histone-like transcription factor (CBF/NF-Y) and archaeal histone//Transcription initiation factor IID, 31kD subunit	GO:0006352	DNA-templated transcription, initiation	GO:0043565//GO:0003677	sequence-specific DNA binding//DNA binding	GO:0005622	intracellular	KOG1745	Histones H3 and H4
c121279_g3	-4.208	1.0893e-88	1.6111e-85	1212	672165872	XP_008802854.1	218	3.06327e-18	PREDICTED: uncharacterized protein LOC103716588 [Phoenix dactylifera]	357122871	XM_003563090.1	38	3.27722e-08	PREDICTED: Brachypodium distachyon uncharacterized LOC100831929 (LOC100831929), mRNA	--	--	--	--	--	--	--	--	--	--	--	--	--	--	--	--	--	--
c118318_g1	-4.2921	2.0044e-88	2.9372e-85	2028	695033953	XP_009404466.1	469	1.17951e-57	PREDICTED: high mobility group B protein 13 [Musa acuminata subsp. malaccensis]	--	--	--	--	--	K09273	UBTF	upstream-binding transcription factor	http://www.genome.jp/dbget-bin/www_bget?ko:K09273	Q9SUP7	358	5.16027e-41	High mobility group B protein 6 OS=Arabidopsis thaliana GN=HMGB6 PE=2 SV=1	PF03547//PF08073//PF02671	Membrane transport protein//CHDNT (NUC034) domain//Paired amphipathic helix repeat	GO:0055085//GO:0006355	transmembrane transport//regulation of transcription, DNA-templated	GO:0005524//GO:0016818//GO:0003677//GO:0008270	ATP binding//hydrolase activity, acting on acid anhydrides, in phosphorus-containing anhydrides//DNA binding//zinc ion binding	GO:0005634//GO:0016021	nucleus//integral component of membrane	KOG0381	HMG box-containing protein
c123159_g1	2.2055	5.1889e-88	7.5339e-85	4394	641834352	KDO53348.1	822	1.23068e-94	hypothetical protein CISIN_1g004396mg [Citrus sinensis]	--	--	--	--	--	--	--	--	--	Q9ZVN2	694	1.32795e-75	Acyltransferase-like protein At1g54570, chloroplastic OS=Arabidopsis thaliana GN=At1g54570 PE=2 SV=1	PF00975//PF01412//PF01445//PF07859//PF00643	Thioesterase domain//Putative GTPase activating protein for Arf//Viral small hydrophobic protein//alpha/beta hydrolase fold//B-box zinc finger	GO:0008152//GO:0009058	metabolic process//biosynthetic process	GO:0016787//GO:0016788//GO:0008270	hydrolase activity//hydrolase activity, acting on ester bonds//zinc ion binding	GO:0016020//GO:0005622	membrane//intracellular	--	--
c121866_g1	-2.6875	1.6067e-87	2.3115e-84	4106	672110642	XP_008796541.1	3492	0	PREDICTED: structural maintenance of chromosomes protein 4 [Phoenix dactylifera]	672110641	XM_008798319.1	1020	0	PREDICTED: Phoenix dactylifera structural maintenance of chromosomes protein 4 (LOC103711973), mRNA	K06675	SMC4	structural maintenance of chromosome 4	http://www.genome.jp/dbget-bin/www_bget?ko:K06675	Q9FJL0	3039	0	Structural maintenance of chromosomes protein 4 OS=Arabidopsis thaliana GN=SMC4 PE=1 SV=1	PF00005//PF04111//PF01297//PF01496//PF06470//PF08826	ABC transporter//Autophagy protein Apg6//Periplasmic solute binding protein family//V-type ATPase 116kDa subunit family//SMC proteins Flexible Hinge Domain//DMPK coiled coil domain like	GO:0030001//GO:0015992//GO:0051276//GO:0016310//GO:0009069//GO:0015991//GO:0006914//GO:0006468	metal ion transport//proton transport//chromosome organization//phosphorylation//serine family amino acid metabolic process//ATP hydrolysis coupled proton transport//autophagy//protein phosphorylation	GO:0046872//GO:0005524//GO:0015078//GO:0005515//GO:0016887//GO:0004674	metal ion binding//ATP binding//hydrogen ion transmembrane transporter activity//protein binding//ATPase activity//protein serine/threonine kinase activity	GO:0005694//GO:0033179	chromosome//proton-transporting V-type ATPase, V0 domain	KOG0996	Structural maintenance of chromosome protein 4 (chromosome condensation complex Condensin, subunit C)
c115321_g4	-4.7982	2.3235e-87	3.3128e-84	2859	672131727	XP_008789429.1	2500	0	PREDICTED: uncharacterized protein LOC103706930 [Phoenix dactylifera]	672131726	XM_008791207.1	395	0	PREDICTED: Phoenix dactylifera uncharacterized LOC103706930 (LOC103706930), mRNA	--	--	--	--	--	--	--	--	--	--	--	--	--	--	--	--	--	--
c96193_g2	-2.604	2.4078e-87	3.4023e-84	525	--	--	--	--	--	--	--	--	--	--	--	--	--	--	--	--	--	--	--	--	--	--	--	--	--	--	--	--
c124285_g1	2.2134	4.6742e-87	6.5464e-84	1527	225446489	XP_002278190.1	923	7.92365e-118	PREDICTED: 8-hydroxyquercetin 8-O-methyltransferase [Vitis vinifera]	--	--	--	--	--	--	--	--	--	B6VJS4	891	8.72287e-114	Trans-resveratrol di-O-methyltransferase OS=Vitis vinifera GN=ROMT PE=1 SV=2	PF00891//PF05175//PF05891//PF08100	O-methyltransferase//Methyltransferase small domain//AdoMet dependent proline di-methyltransferase//Dimerisation domain	--	--	GO:0008168//GO:0046983//GO:0008171	methyltransferase activity//protein dimerization activity//O-methyltransferase activity	--	--	--	--
c118560_g1	-3.9515	8.4464e-87	1.1726e-83	1581	695042853	XP_009409097.1	1370	0	PREDICTED: adagio-like protein 3 [Musa acuminata subsp. malaccensis]	--	--	--	--	--	K12116	FKF1	flavin-binding kelch repeat F-box protein 1	http://www.genome.jp/dbget-bin/www_bget?ko:K12116	Q2R2W1	1306	4.38823e-172	Adagio-like protein 3 OS=Oryza sativa subsp. japonica GN=Os11g0547000 PE=2 SV=2	PF00989//PF10557//PF13426//PF01344//PF00646//PF07646	PAS fold//Cullin protein neddylation domain//PAS domain//Kelch motif//F-box domain//Kelch motif	GO:0006511//GO:0006355//GO:0007165	ubiquitin-dependent protein catabolic process//regulation of transcription, DNA-templated//signal transduction	GO:0005515//GO:0004871//GO:0031625	protein binding//signal transducer activity//ubiquitin protein ligase binding	GO:0031461	cullin-RING ubiquitin ligase complex	KOG0379	Kelch repeat-containing proteins
c4752811_g1	2.0666	2.4991e-86	3.4392e-83	1712	695067685	XP_009380763.1	1060	3.56864e-136	PREDICTED: anthocyanidin 3-O-glucosyltransferase 7-like [Musa acuminata subsp. malaccensis]	672111691	XM_008803747.1	41	1.00242e-09	PREDICTED: Phoenix dactylifera anthocyanidin 3-O-glucosyltransferase 7-like (LOC103715944), mRNA	K10757	E2.4.1.91	flavonol 3-O-glucosyltransferase	http://www.genome.jp/dbget-bin/www_bget?ko:K10757	Q9SBQ8	880	4.40872e-110	Kaempferol 3-O-beta-D-galactosyltransferase OS=Petunia hybrida PE=1 SV=1	PF00201//PF01664	UDP-glucoronosyl and UDP-glucosyl transferase//Reovirus viral attachment protein sigma 1	GO:0019058//GO:0008152//GO:0019062//GO:0007155	viral life cycle//metabolic process//virion attachment to host cell//cell adhesion	GO:0016758	transferase activity, transferring hexosyl groups	--	--	KOG1192	UDP-glucuronosyl and UDP-glucosyl transferase
c120132_g1	-4.4287	6.9976e-86	9.5468e-83	1133	695016610	XP_009395219.1	500	8.98624e-58	PREDICTED: protodermal factor 1-like [Musa acuminata subsp. malaccensis]	--	--	--	--	--	--	--	--	--	Q9S728	332	8.80842e-34	Protodermal factor 1 OS=Arabidopsis thaliana GN=PDF1 PE=2 SV=1	--	--	--	--	--	--	--	--	--	--
c119470_g1	-2.8799	2.6694e-85	3.6108e-82	1289	672133488	XP_008790366.1	1601	0	PREDICTED: cytochrome P450 90B1-like [Phoenix dactylifera]	695054396	XM_009417053.1	276	1.73593e-140	PREDICTED: Musa acuminata subsp. malaccensis cytochrome P450 90B1-like (LOC103996193), mRNA	K09587	CYP90B1, DWF4	steroid 22-alpha-hydroxylase	http://www.genome.jp/dbget-bin/www_bget?ko:K09587	O64989	1175	1.61268e-155	Cytochrome P450 90B1 OS=Arabidopsis thaliana GN=CYP90B1 PE=1 SV=2	PF00067	Cytochrome P450	GO:0055114	oxidation-reduction process	GO:0016705//GO:0020037//GO:0005506	oxidoreductase activity, acting on paired donors, with incorporation or reduction of molecular oxygen//heme binding//iron ion binding	--	--	KOG0157	Cytochrome P450 CYP4/CYP19/CYP26 subfamilies
c118026_g3	2.2127	3.4582e-84	4.638e-81	1490	695042387	XP_009408845.1	1331	1.98732e-179	PREDICTED: GDSL esterase/lipase APG-like [Musa acuminata subsp. malaccensis]	115466417	NM_001063343.1	129	1.04821e-58	Oryza sativa Japonica Group Os06g0148200 (Os06g0148200) mRNA, complete cds >gnl|BL_ORD_ID|3670805 Oryza sativa Japonica Group cDNA clone:006-312-A01, full insert sequence	--	--	--	--	Q9LU14	1211	3.1521e-162	GDSL esterase/lipase APG OS=Arabidopsis thaliana GN=APG PE=1 SV=1	PF00657//PF10483	GDSL-like Lipase/Acylhydrolase//Elongator subunit Iki1	GO:0006355//GO:0006629	regulation of transcription, DNA-templated//lipid metabolic process	GO:0016788	hydrolase activity, acting on ester bonds	--	--	--	--
c122958_g1	-3.6452	9.5486e-84	1.2699e-80	2610	566161045	XP_002304167.2	1315	1.98177e-166	hypothetical protein POPTR_0003s05730g [Populus trichocarpa]>gi|550342490|gb|EEE79146.2| hypothetical protein POPTR_0003s05730g [Populus trichocarpa]	--	--	--	--	--	--	--	--	--	--	--	--	--	PF10186	UV radiation resistance protein and autophagy-related subunit 14	GO:0010508	positive regulation of autophagy	--	--	--	--	--	--
c122421_g1	-4.1025	1.3605e-83	1.7943e-80	217	670376437	XP_008669425.1	296	1.00323e-32	PREDICTED: histone H3.2-like [Zea mays]>gi|414587287|tpg|DAA37858.1| TPA: histone H3.2 [Zea mays]	73808027	AB195975.1	136	1.71372e-63	Lilium longiflorum YAH3 mRNA for histone H3, complete cds	K11253	H3	histone H3	http://www.genome.jp/dbget-bin/www_bget?ko:K11253	Q402E1	283	6.11889e-32	Histone H3.2 OS=Lilium longiflorum GN=YAH3 PE=1 SV=3	--	--	--	--	--	--	--	--	KOG1745	Histones H3 and H4
c83616_g1	6.3271	2.7998e-83	3.662e-80	757	672179537	XP_008809937.1	153	7.5929e-13	PREDICTED: uncharacterized protein At1g04910-like isoform X1 [Phoenix dactylifera]	--	--	--	--	--	--	--	--	--	--	--	--	--	--	--	--	--	--	--	--	--	--	--
c114365_g3	5.9641	3.4497e-83	4.475e-80	553	474302270	EMS61655.1	134	5.01156e-08	hypothetical protein TRIUR3_31972 [Triticum urartu]	--	--	--	--	--	--	--	--	--	--	--	--	--	PF06027	Eukaryotic protein of unknown function (DUF914)	GO:0006810	transport	--	--	GO:0016021	integral component of membrane	--	--
c118539_g4	-3.8332	6.2608e-82	8.0555e-79	3687	672167934	XP_008803947.1	3539	0	PREDICTED: kinesin-like protein KIF3C [Phoenix dactylifera]	566157424	XM_002302326.2	235	3.12441e-117	Populus trichocarpa kinesin motor family protein (POPTR_0002s11120g) mRNA, complete cds	K10406	KIFC2_3	kinesin family member C2/C3	http://www.genome.jp/dbget-bin/www_bget?ko:K10406	O81635	925	7.3611e-105	Kinesin-4 OS=Arabidopsis thaliana GN=ATK4 PE=1 SV=2	PF00038//PF00225	Intermediate filament protein//Kinesin motor domain	GO:0007018//GO:0007017	microtubule-based movement//microtubule-based process	GO:0005198//GO:0005524//GO:0008017//GO:0003777	structural molecule activity//ATP binding//microtubule binding//microtubule motor activity	GO:0005874//GO:0005882//GO:0045298	microtubule//intermediate filament//tubulin complex	KOG0239	Kinesin (KAR3 subfamily)
c119263_g1	-3.3904	1.7628e-81	2.2498e-78	2912	672142161	XP_008794934.1	1698	0	PREDICTED: probable serine/threonine-protein kinase cdc7 [Phoenix dactylifera]	359497148	XM_002264678.2	115	1.25627e-50	PREDICTED: Vitis vinifera uncharacterized LOC100257048 (LOC100257048), mRNA	K02214	CDC7	cell division control protein 7	http://www.genome.jp/dbget-bin/www_bget?ko:K02214	Q9Z0H0	267	1.08833e-22	Cell division cycle 7-related protein kinase OS=Mus musculus GN=Cdc7 PE=1 SV=2	PF07714//PF04326//PF00069	Protein tyrosine kinase//Divergent AAA domain//Protein kinase domain	GO:0006468	protein phosphorylation	GO:0005524//GO:0004672	ATP binding//protein kinase activity	--	--	KOG1167	Serine/threonine protein kinase of the CDC7 subfamily involved in DNA synthesis, repair and recombination
c115411_g1	-3.2522	5.253e-81	6.6506e-78	1802	695054290	XP_009415270.1	423	5.38193e-44	PREDICTED: zinc-finger homeodomain protein 6-like [Musa acuminata subsp. malaccensis]	357128345	XM_003565786.1	75	1.32818e-28	PREDICTED: Brachypodium distachyon ZF-HD homeobox protein At4g24660-like (LOC100828679), mRNA	--	--	--	--	Q9SB61	349	3.85193e-36	Zinc-finger homeodomain protein 2 OS=Arabidopsis thaliana GN=ZHD1 PE=1 SV=1	--	--	--	--	--	--	--	--	--	--
c115860_g1	-4.7706	1.4031e-80	1.7623e-77	1794	672167772	XP_008803859.1	451	4.21952e-46	PREDICTED: uncharacterized protein LOC103717311 [Phoenix dactylifera]	--	--	--	--	--	--	--	--	--	--	--	--	--	PF07820	TraC-like protein	GO:0000746	conjugation	--	--	--	--	--	--
c123434_g1	-3.9982	4.2166e-80	5.2545e-77	2201	694996306	XP_009393320.1	896	0	PREDICTED: cytochrome P450 704C1-like isoform X2 [Musa acuminata subsp. malaccensis]	672179251	XM_008811568.1	42	3.59979e-10	PREDICTED: Phoenix dactylifera cytochrome P450 704C1 (LOC103721382), transcript variant X2, mRNA	--	--	--	--	Q9C788	532	4.33661e-96	Cytochrome P450 704B1 OS=Arabidopsis thaliana GN=CYP704B1 PE=2 SV=1	PF00067//PF05049	Cytochrome P450//Interferon-inducible GTPase (IIGP)	GO:0055114	oxidation-reduction process	GO:0016705//GO:0016817//GO:0020037//GO:0005525//GO:0005506	oxidoreductase activity, acting on paired donors, with incorporation or reduction of molecular oxygen//hydrolase activity, acting on acid anhydrides//heme binding//GTP binding//iron ion binding	GO:0016020	membrane	KOG0157	Cytochrome P450 CYP4/CYP19/CYP26 subfamilies
c119635_g2	-1.9197	4.4356e-80	5.4842e-77	386	475622287	EMT31824.1	421	1.0073e-50	Histone H4 [Aegilops tauschii]	513158864	XM_003640370.2	186	5.24254e-91	PREDICTED: Gallus gallus histone cluster 1, H4-IV, germinal H4-like 4 (similar to human histone cluster 1, class H4 genes) (HIST1H46L4), mRNA	K11254	H4	histone H4	http://www.genome.jp/dbget-bin/www_bget?ko:K11254	P0CG89	410	1.32438e-50	Histone H4 OS=Glycine max PE=3 SV=1	PF02969//PF00125//PF02291//PF00808	TATA box binding protein associated factor (TAF)//Core histone H2A/H2B/H3/H4//Transcription initiation factor IID, 31kD subunit//Histone-like transcription factor (CBF/NF-Y) and archaeal histone	GO:0006352	DNA-templated transcription, initiation	GO:0003677//GO:0043565	DNA binding//sequence-specific DNA binding	GO:0005622//GO:0005634	intracellular//nucleus	KOG3467	Histone H4
c113791_g2	-4.1315	5.5187e-80	6.7704e-77	2346	695078886	XP_009386844.1	2327	0	PREDICTED: condensin complex subunit 1 isoform X2 [Musa acuminata subsp. malaccensis]	695078885	XM_009388569.1	626	0	PREDICTED: Musa acuminata subsp. malaccensis condensin complex subunit 1 (LOC103973897), transcript variant X2, mRNA	K06677	YCS4, CNAP1, CAPD2	condensin complex subunit 1	http://www.genome.jp/dbget-bin/www_bget?ko:K06677	Q9YHY6	817	7.79012e-92	Condensin complex subunit 1 OS=Xenopus laevis GN=ncapd2 PE=1 SV=1	PF02985	HEAT repeat	--	--	GO:0005515	protein binding	--	--	KOG0414	Chromosome condensation complex Condensin, subunit D2
c112668_g2	4.4063	1.9783e-79	2.4083e-76	1031	672183310	XP_008811927.1	126	1.75389e-09	PREDICTED: protein TIFY 5A-like [Phoenix dactylifera]	--	--	--	--	--	--	--	--	--	--	--	--	--	PF12165	Domain of unknown function (DUF3594)	GO:0006355	regulation of transcription, DNA-templated	GO:0042393	histone binding	--	--	--	--
c121863_g3	-4.1645	3.446e-79	4.1631e-76	790	568859934	XP_006483485.1	477	8.34665e-57	PREDICTED: early nodulin-like protein 3-like [Citrus sinensis]	--	--	--	--	--	--	--	--	--	Q8LC95	381	3.30478e-43	Early nodulin-like protein 3 OS=Arabidopsis thaliana GN=At5g25090 PE=1 SV=2	PF02298	Plastocyanin-like domain	GO:0006118	electron transport	GO:0009055//GO:0005507	electron carrier activity//copper ion binding	--	--	--	--
c121099_g1	-4.3732	4.3073e-79	5.1641e-76	1164	695051251	XP_009413644.1	510	2.36478e-55	PREDICTED: uncharacterized protein LOC103994907 isoform X1 [Musa acuminata subsp. malaccensis]	470140596	XM_004305978.1	52	5.18659e-16	PREDICTED: Fragaria vesca subsp. vesca uncharacterized LOC101307718 (LOC101307718), mRNA	--	--	--	--	Q96GN5	245	1.94291e-21	Cell division cycle-associated 7-like protein OS=Homo sapiens GN=CDCA7L PE=1 SV=2	--	--	--	--	--	--	--	--	--	--
c110359_g1	-3.6125	1.2e-78	1.4279e-75	1064	672126960	XP_008786938.1	338	2.85524e-33	PREDICTED: cyclin-B1-1-like [Phoenix dactylifera]	--	--	--	--	--	K05868	CCNB	cyclin B	http://www.genome.jp/dbget-bin/www_bget?ko:K05868	P34801	256	3.59518e-23	G2/mitotic-specific cyclin-2 OS=Antirrhinum majus PE=2 SV=1	--	--	--	--	--	--	--	--	--	--
c125932_g1	-3.1588	6.2936e-78	7.3779e-75	2619	672115599	XP_008780941.1	2485	0	PREDICTED: chromosome-associated kinesin KIF4 [Phoenix dactylifera]	672115598	XM_008782719.1	447	0	PREDICTED: Phoenix dactylifera chromosome-associated kinesin KIF4 (LOC103700842), mRNA	K10395	KIF4S	kinesin family member 4/7/21/27	http://www.genome.jp/dbget-bin/www_bget?ko:K10395	Q91784	992	2.62733e-115	Chromosome-associated kinesin KIF4 OS=Xenopus laevis GN=kif4 PE=2 SV=1	PF00225//PF01166//PF04508//PF00170//PF00309	Kinesin motor domain//TSC-22/dip/bun family//Viral A-type inclusion protein repeat//bZIP transcription factor//Sigma-54 factor, Activator interacting domain (AID)	GO:0006355//GO:0007018//GO:0016032//GO:0006144//GO:0007017//GO:0006352//GO:0006206//GO:0006351	regulation of transcription, DNA-templated//microtubule-based movement//viral process//purine nucleobase metabolic process//microtubule-based process//DNA-templated transcription, initiation//pyrimidine nucleobase metabolic process//transcription, DNA-templated	GO:0003899//GO:0003777//GO:0008017//GO:0003700//GO:0043565//GO:0003677//GO:0016987//GO:0005524	DNA-directed RNA polymerase activity//microtubule motor activity//microtubule binding//sequence-specific DNA binding transcription factor activity//sequence-specific DNA binding//DNA binding//sigma factor activity//ATP binding	GO:0005874//GO:0045298//GO:0005667//GO:0005730	microtubule//tubulin complex//transcription factor complex//nucleolus	KOG0244	Kinesin-like protein
c118025_g1	5.5268	6.2875e-78	7.3779e-75	2148	672164651	XP_008802210.1	1368	0	PREDICTED: sugar transport protein 5 [Phoenix dactylifera]	672161171	XM_008802168.1	34	9.83317e-06	PREDICTED: Phoenix dactylifera sugar carrier protein C-like (LOC103714765), mRNA	--	--	--	--	Q93Y91	1021	2.96341e-152	Sugar transport protein 5 OS=Arabidopsis thaliana GN=STP5 PE=2 SV=1	PF00083//PF01384//PF07690	Sugar (and other) transporter//Phosphate transporter family//Major Facilitator Superfamily	GO:0006817//GO:0055085	phosphate ion transport//transmembrane transport	GO:0022857//GO:0005315	transmembrane transporter activity//inorganic phosphate transmembrane transporter activity	GO:0016021//GO:0016020	integral component of membrane//membrane	KOG0254	Predicted transporter (major facilitator superfamily)
c119967_g1	-3.7573	1.7467e-77	2.0326e-74	427	297796941	XP_002866355.1	123	3.29826e-07	hypothetical protein ARALYDRAFT_358204 [Arabidopsis lyrata subsp. lyrata]>gi|297312190|gb|EFH42614.1| hypothetical protein ARALYDRAFT_358204 [Arabidopsis lyrata subsp. lyrata]	--	--	--	--	--	--	--	--	--	Q6L500	120	1.87776e-07	Probable histone H2A.4 OS=Oryza sativa subsp. japonica GN=Os05g0461400 PE=2 SV=1	--	--	--	--	--	--	--	--	KOG1756	Histone 2A
c121287_g1	-4.2685	2.2964e-77	2.6528e-74	2873	672125395	XP_008786115.1	819	1.24214e-94	PREDICTED: transcription initiation factor TFIID subunit 11 [Phoenix dactylifera]	672125396	XR_603635.1	285	3.89651e-145	PREDICTED: Phoenix dactylifera transcription initiation factor TFIID subunit 11 (LOC103704549), transcript variant X2, misc_RNA	--	--	--	--	--	--	--	--	PF07545	Vestigial/Tondu family	GO:0006355	regulation of transcription, DNA-templated	--	--	GO:0005634	nucleus	--	--
c116828_g1	-5.2551	3.8981e-77	4.4703e-74	524	195619604	ACG31632.1	290	1.87526e-30	histone H2A [Zea mays]	326533573	AK374121.1	93	3.64136e-39	Hordeum vulgare subsp. vulgare mRNA for predicted protein, complete cds, clone: NIASHv3055A20	K11251	H2A	histone H2A	http://www.genome.jp/dbget-bin/www_bget?ko:K11251	Q75L11	285	1.56657e-30	Probable histone H2A.6 OS=Oryza sativa subsp. japonica GN=Os05g0113900 PE=2 SV=2	PF00125	Core histone H2A/H2B/H3/H4	--	--	GO:0003677	DNA binding	--	--	KOG1756	Histone 2A
c119420_g4	-4.3731	6.6052e-75	7.5204e-72	888	108863072	ABG22121.1	111	3.40724e-08	polyprotein [Solanum melongena]	--	--	--	--	--	--	--	--	--	Q75L11	119	1.92778e-06	Probable histone H2A.6 OS=Oryza sativa subsp. japonica GN=Os05g0113900 PE=2 SV=2	--	--	--	--	--	--	--	--	KOG1756	Histone 2A
c125339_g2	-2.3829	8.9118e-75	1.0074e-71	4230	672129245	XP_008788126.1	942	1.96584e-175	PREDICTED: F-box/LRR-repeat protein 17-like [Phoenix dactylifera]	672129244	XM_008789904.1	181	3.74472e-87	PREDICTED: Phoenix dactylifera F-box/LRR-repeat protein 17-like (LOC103705978), mRNA	--	--	--	--	Q8W104	662	1.92306e-72	F-box/LRR-repeat protein 17 OS=Arabidopsis thaliana GN=FBL17 PE=1 SV=1	PF00078//PF02993//PF00271//PF00646	Reverse transcriptase (RNA-dependent DNA polymerase)//Minor capsid protein VI//Helicase conserved C-terminal domain//F-box domain	GO:0006278	RNA-dependent DNA replication	GO:0005524//GO:0003723//GO:0004386//GO:0005515//GO:0003964//GO:0003676	ATP binding//RNA binding//helicase activity//protein binding//RNA-directed DNA polymerase activity//nucleic acid binding	GO:0019028	viral capsid	KOG4341	F-box protein containing LRR
c82782_g1	7.3384	5.0268e-74	5.6421e-71	615	--	--	--	--	--	--	--	--	--	--	--	--	--	--	--	--	--	--	--	--	--	--	--	--	--	--	--	--
c87750_g1	-3.239	8.0958e-74	9.0228e-71	1582	672110083	XP_008793485.1	352	3.93744e-34	PREDICTED: uncharacterized protein LOC103709757 isoform X2 [Phoenix dactylifera]	--	--	--	--	--	--	--	--	--	--	--	--	--	--	--	--	--	--	--	--	--	--	--
c115761_g1	3.8704	2.9929e-73	3.3122e-70	1185	383290973	AFH03064.1	271	4.99183e-25	R2R3-MYB transcription factor MYB12 [Epimedium sagittatum]	--	--	--	--	--	K09422	MYBP	myb proto-oncogene protein, plant	http://www.genome.jp/dbget-bin/www_bget?ko:K09422	Q9S9K9	208	2.207e-17	Transcription factor MYB3 OS=Arabidopsis thaliana GN=MYB3 PE=1 SV=1	PF08925	Domain of Unknown Function (DUF1907)	--	--	--	--	GO:0005634	nucleus	--	--
c104227_g1	-2.0221	4.2881e-73	4.7127e-70	1147	15281584	AAK94321.1	381	7.42003e-41	histone-like protein [Fritillaria liliacea]	2641210	AF031547.1	464	0	Fritillaria agrestis histone-like protein mRNA, complete cds	K11275	H1_5	histone H1/5	http://www.genome.jp/dbget-bin/www_bget?ko:K11275	P27806	278	5.49899e-27	Histone H1 OS=Triticum aestivum PE=2 SV=2	PF00538	linker histone H1 and H5 family	GO:0006334	nucleosome assembly	GO:0003677	DNA binding	GO:0005634//GO:0000786	nucleus//nucleosome	--	--
c91770_g1	Inf	7.7799e-73	8.4913e-70	604	672200289	XP_008777839.1	356	4.40358e-39	PREDICTED: cucumber peeling cupredoxin-like [Phoenix dactylifera]	--	--	--	--	--	--	--	--	--	P29602	209	2.35802e-19	Cucumber peeling cupredoxin OS=Cucumis sativus PE=1 SV=3	PF03106//PF02298	WRKY DNA -binding domain//Plastocyanin-like domain	GO:0006355//GO:0006118	regulation of transcription, DNA-templated//electron transport	GO:0003700//GO:0005507//GO:0009055//GO:0043565	sequence-specific DNA binding transcription factor activity//copper ion binding//electron carrier activity//sequence-specific DNA binding	GO:0005667	transcription factor complex	--	--
c122136_g1	2.4963	3.9099e-72	4.2382e-69	3896	672201825	XP_008778238.1	1357	2.51325e-163	PREDICTED: LOW QUALITY PROTEIN: filament-like plant protein 7 [Phoenix dactylifera]	695060787	XM_009420523.1	141	5.93274e-65	PREDICTED: Musa acuminata subsp. malaccensis filament-like plant protein 4 (LOC103998914), transcript variant X2, mRNA	--	--	--	--	Q9SLN1	699	2.12324e-75	Filament-like plant protein 7 OS=Arabidopsis thaliana GN=FPP7 PE=3 SV=2	PF06524//PF09307//PF00700	NOA36 protein//CLIP, MHC2 interacting//Bacterial flagellin C-terminal helical region	GO:0019882//GO:0007165//GO:0006955//GO:0006886//GO:0001539	antigen processing and presentation//signal transduction//immune response//intracellular protein transport//cilium or flagellum-dependent cell motility	GO:0005198//GO:0008270//GO:0042289	structural molecule activity//zinc ion binding//MHC class II protein binding	GO:0042613//GO:0005634//GO:0009288//GO:0016020	MHC class II protein complex//nucleus//bacterial-type flagellum//membrane	--	--
c125932_g3	-3.0385	1.0396e-71	1.1192e-68	1981	672115599	XP_008780941.1	1204	4.40217e-147	PREDICTED: chromosome-associated kinesin KIF4 [Phoenix dactylifera]	--	--	--	--	--	K10395	KIF4S	kinesin family member 4/7/21/27	http://www.genome.jp/dbget-bin/www_bget?ko:K10395	--	--	--	--	PF01126//PF04655	Heme oxygenase//Aminoglycoside/hydroxyurea antibiotic resistance kinase	GO:0015994//GO:0055114//GO:0019748//GO:0006788//GO:0006468	chlorophyll metabolic process//oxidation-reduction process//secondary metabolic process//heme oxidation//protein phosphorylation	GO:0016773//GO:0004392	phosphotransferase activity, alcohol group as acceptor//heme oxygenase (decyclizing) activity	--	--	KOG0244	Kinesin-like protein
c102493_g1	-2.8007	1.6168e-71	1.7289e-68	2715	695026142	XP_009400351.1	1228	4.48643e-156	PREDICTED: auxin transporter-like protein 3 [Musa acuminata subsp. malaccensis]	672129744	XM_008790165.1	331	9.87504e-171	PREDICTED: Phoenix dactylifera auxin transporter-like protein 2 (LOC103706152), mRNA	K13946	AUX1, LAX	auxin influx carrier (AUX1 LAX family)	http://www.genome.jp/dbget-bin/www_bget?ko:K13946	Q8L883	1153	5.45941e-146	Auxin transporter-like protein 5 OS=Medicago truncatula GN=LAX5 PE=2 SV=1	PF02096	60Kd inner membrane protein	GO:0051205	protein insertion into membrane	--	--	GO:0016021	integral component of membrane	--	--
c97826_g1	3.1228	2.8765e-71	3.0553e-68	416	326495918	BAJ90581.1	133	4.00298e-09	predicted protein [Hordeum vulgare subsp. vulgare]	--	--	--	--	--	--	--	--	--	--	--	--	--	--	--	--	--	--	--	--	--	--	--
c120204_g1	3.2814	3.7703e-71	3.9779e-68	2995	658029338	XP_008350120.1	392	1.36894e-41	PREDICTED: myb-related protein P-like [Malus domestica]	694442145	XM_009349500.1	57	2.25661e-18	PREDICTED: Pyrus x bretschneideri myb-related protein P-like (LOC103939415), mRNA	K09422	MYBP	myb proto-oncogene protein, plant	http://www.genome.jp/dbget-bin/www_bget?ko:K09422	P27898	385	3.76105e-38	Myb-related protein P OS=Zea mays GN=P PE=2 SV=1	PF00249	Myb-like DNA-binding domain	--	--	GO:0003682	chromatin binding	GO:0000785	chromatin	KOG0048	Transcription factor, Myb superfamily
c124283_g11	4.5381	3.9907e-71	4.1825e-68	2196	--	--	--	--	--	--	--	--	--	--	--	--	--	--	--	--	--	--	--	--	--	--	--	--	--	--	--	--
c72027_g1	-4.199	8.1234e-71	8.458e-68	2129	672173121	XP_008806680.1	837	1.35085e-98	PREDICTED: uncharacterized protein LOC103719283 [Phoenix dactylifera]	568855456	XM_006481258.1	41	1.25168e-09	PREDICTED: Citrus sinensis serine/arginine repetitive matrix protein 2-like (LOC102612375), mRNA	--	--	--	--	--	--	--	--	--	--	--	--	--	--	--	--	--	--
c115777_g2	3.0343	1.0378e-70	1.0735e-67	766	632800122	AHZ35571.1	234	1.71881e-21	LEA protein [Triticum aestivum]	--	--	--	--	--	--	--	--	--	P83442	190	3.44702e-16	Late embryogenesis abundant protein Dc3 OS=Daucus carota PE=2 SV=1	--	--	--	--	--	--	--	--	--	--
c122488_g1	2.1366	2.4253e-70	2.4923e-67	1522	672167186	XP_008803544.1	821	3.85798e-103	PREDICTED: tuliposide A-converting enzyme 2, chloroplastic-like [Phoenix dactylifera]	--	--	--	--	--	--	--	--	--	I4DST8	700	6.46395e-85	Tuliposide A-converting enzyme 1, chloroplastic OS=Tulipa gesneriana GN=TCEA1 PE=1 SV=1	PF07859//PF12740	alpha/beta hydrolase fold//Chlorophyllase enzyme	GO:0015996//GO:0015994//GO:0008152	chlorophyll catabolic process//chlorophyll metabolic process//metabolic process	GO:0016787//GO:0047746	hydrolase activity//chlorophyllase activity	--	--	KOG1515	Arylacetamide deacetylase
c122750_g2	-5.1827	3.2286e-70	3.2965e-67	2911	672159122	XP_008799315.1	572	2.08755e-60	PREDICTED: uncharacterized protein LOC103714000 [Phoenix dactylifera]	--	--	--	--	--	--	--	--	--	--	--	--	--	--	--	--	--	--	--	--	--	--	--
c123179_g1	-4.2076	4.0893e-70	4.1486e-67	2302	672137533	XP_008792496.1	2464	0	PREDICTED: cell division control protein 45 homolog [Phoenix dactylifera]	672137532	XM_008794274.1	601	0	PREDICTED: Phoenix dactylifera cell division control protein 45 homolog (LOC103709084), mRNA	K06628	CDC45	cell division control protein 45	http://www.genome.jp/dbget-bin/www_bget?ko:K06628	O74113	596	4.13862e-65	Cell division control protein 45 homolog OS=Schizosaccharomyces pombe (strain 972 / ATCC 24843) GN=sna41 PE=1 SV=1	PF02724//PF02628	CDC45-like protein//Cytochrome oxidase assembly protein	GO:0006784//GO:0006270//GO:0055114	heme a biosynthetic process//DNA replication initiation//oxidation-reduction process	GO:0016627	oxidoreductase activity, acting on the CH-CH group of donors	GO:0016020	membrane	KOG2475	CDC45 (cell division cycle 45)-like protein
c120758_g3	2.0929	5.2168e-70	5.2586e-67	845	672137073	XP_008792249.1	679	1.05565e-82	PREDICTED: trans-cinnamate 4-monooxygenase [Phoenix dactylifera]	44889625	AY541032.1	188	9.30766e-92	Allium cepa cinammate 4-hydroxylase mRNA, complete cds	K00487	CYP73A	trans-cinnamate 4-monooxygenase	http://www.genome.jp/dbget-bin/www_bget?ko:K00487	Q04468	662	5.29863e-81	Trans-cinnamate 4-monooxygenase OS=Helianthus tuberosus GN=CYP73A1 PE=1 SV=1	PF00067	Cytochrome P450	GO:0055114	oxidation-reduction process	GO:0020037//GO:0016705//GO:0005506	heme binding//oxidoreductase activity, acting on paired donors, with incorporation or reduction of molecular oxygen//iron ion binding	--	--	KOG0156	Cytochrome P450 CYP2 subfamily
c118560_g2	-4.2684	7.7173e-70	7.73e-67	939	672114148	XP_008775617.1	856	1.57975e-107	PREDICTED: adagio-like protein 3 [Phoenix dactylifera]	309256356	GU985592.1	75	6.80491e-29	Helianthus annuus isolate Ann1238 flavin-binding kelch repeat F-box 1 mRNA, partial cds	K12116	FKF1	flavin-binding kelch repeat F-box protein 1	http://www.genome.jp/dbget-bin/www_bget?ko:K12116	Q2R2W1	832	2.14068e-104	Adagio-like protein 3 OS=Oryza sativa subsp. japonica GN=Os11g0547000 PE=2 SV=2	PF03089//PF07646//PF01344	Recombination activating protein 2//Kelch motif//Kelch motif	GO:0006310	DNA recombination	GO:0005515//GO:0003677	protein binding//DNA binding	GO:0005634	nucleus	KOG0379	Kelch repeat-containing proteins
c124135_g1	-4.1401	8.1061e-70	8.0683e-67	2169	695011855	XP_009392660.1	382	4.34135e-37	PREDICTED: uncharacterized protein LOC103978554 [Musa acuminata subsp. malaccensis]	--	--	--	--	--	--	--	--	--	--	--	--	--	--	--	--	--	--	--	--	--	--	--
c113298_g1	-3.2941	9.1547e-70	9.0551e-67	1935	672168196	XP_008804091.1	433	1.1353e-43	PREDICTED: glutamic acid-rich protein isoform X3 [Phoenix dactylifera]	--	--	--	--	--	K17046	DEK	protein DEK	http://www.genome.jp/dbget-bin/www_bget?ko:K17046	--	--	--	--	PF09004	Domain of unknown function (DUF1891)	GO:0055114	oxidation-reduction process	GO:0008168//GO:0016706	methyltransferase activity//oxidoreductase activity, acting on paired donors, with incorporation or reduction of molecular oxygen, 2-oxoglutarate as one donor, and incorporation of one atom each of oxygen into both donors	--	--	KOG2266	Chromatin-associated protein Dek and related proteins, contains SAP DNA binding domain
c103288_g1	7.8513	3.6426e-69	3.5805e-66	1483	672161664	XP_008800656.1	170	6.83853e-24	PREDICTED: transcription factor HBP-1b(c38)-like [Phoenix dactylifera]	--	--	--	--	--	K14431	TGA	transcription factor TGA	http://www.genome.jp/dbget-bin/www_bget?ko:K14431	Q41558	140	3.23125e-13	Transcription factor HBP-1b(c1) (Fragment) OS=Triticum aestivum PE=1 SV=2	PF08094	Conotoxin TVIIA/GS family	GO:0009405//GO:0006810	pathogenesis//transport	GO:0019871	sodium channel inhibitor activity	GO:0005576	extracellular region	--	--
c124119_g3	6.2164	1.503e-68	1.4683e-65	567	695035736	XP_009405297.1	388	7.25965e-43	PREDICTED: solute carrier family 35 member F2-like isoform X1 [Musa acuminata subsp. malaccensis]	--	--	--	--	--	K15287	SLC35F1_2	solute carrier family 35, member F1/2	http://www.genome.jp/dbget-bin/www_bget?ko:K15287	O59785	182	2.30552e-14	Uncharacterized solute carrier family 35 member C320.08 OS=Schizosaccharomyces pombe (strain 972 / ATCC 24843) GN=SPCC320.08 PE=1 SV=1	PF06027	Eukaryotic protein of unknown function (DUF914)	GO:0006810	transport	--	--	GO:0016021	integral component of membrane	KOG2766	Predicted membrane protein
c117204_g1	-3.6645	1.5607e-68	1.5153e-65	2977	672113295	XP_008810282.1	2610	0	PREDICTED: kinesin heavy chain [Phoenix dactylifera]	672131999	XM_008791350.1	382	0	PREDICTED: Phoenix dactylifera kinesin-like protein KIP1 (LOC103707020), mRNA	K10398	KIF11, EG5	kinesin family member 11	http://www.genome.jp/dbget-bin/www_bget?ko:K10398	B2GU58	366	4.95481e-34	Kinesin-like protein KIF11 OS=Xenopus tropicalis GN=kif11 PE=2 SV=1	PF05241//PF01496//PF00225//PF00564	Emopamil binding protein//V-type ATPase 116kDa subunit family//Kinesin motor domain//PB1 domain	GO:0007018//GO:0016125//GO:0007017//GO:0015991//GO:0015992//GO:0006694	microtubule-based movement//sterol metabolic process//microtubule-based process//ATP hydrolysis coupled proton transport//proton transport//steroid biosynthetic process	GO:0047750//GO:0008017//GO:0003777//GO:0005524//GO:0005515//GO:0015078	cholestenol delta-isomerase activity//microtubule binding//microtubule motor activity//ATP binding//protein binding//hydrogen ion transmembrane transporter activity	GO:0005874//GO:0016021//GO:0045298//GO:0033179//GO:0005783	microtubule//integral component of membrane//tubulin complex//proton-transporting V-type ATPase, V0 domain//endoplasmic reticulum	KOG0243	Kinesin-like protein
c114745_g2	-3.1825	1.5833e-68	1.5278e-65	2236	672174194	XP_008807250.1	1539	0	PREDICTED: formin-like protein 1 [Phoenix dactylifera]	695045860	XM_009412459.1	221	1.14206e-109	PREDICTED: Musa acuminata subsp. malaccensis formin-like protein 1 (LOC103992663), mRNA	--	--	--	--	Q8S0F0	1497	0	Formin-like protein 1 OS=Oryza sativa subsp. japonica GN=FH1 PE=2 SV=1	PF08031	Berberine and berberine like	GO:0055114	oxidation-reduction process	GO:0016491//GO:0050660	oxidoreductase activity//flavin adenine dinucleotide binding	--	--	KOG1922	Rho GTPase effector BNI1 and related formins
c103623_g1	-2.1764	1.8248e-68	1.7502e-65	670	697121037	XP_009614488.1	251	5.02143e-25	PREDICTED: defensin J1-2-like [Nicotiana tomentosiformis]	573919886	XM_006647489.1	40	1.3678e-09	PREDICTED: Oryza brachyantha defensin-like protein P322-like (LOC102720400), mRNA	--	--	--	--	Q40901	226	2.84252e-22	Defensin-like protein OS=Petunia integrifolia PE=2 SV=1	PF00537//PF00304//PF01097	Scorpion toxin-like domain//Gamma-thionin family//Arthropod defensin	GO:0006952//GO:0006810	defense response//transport	GO:0008200	ion channel inhibitor activity	GO:0005576	extracellular region	--	--
c14412_g1	-3.32	2.3943e-68	2.2827e-65	3145	672206215	XP_008779374.1	2782	0	PREDICTED: LOW QUALITY PROTEIN: probable LRR receptor-like serine/threonine-protein kinase At4g36180 [Phoenix dactylifera]	695074617	XM_009386244.1	320	1.4929e-164	PREDICTED: Musa acuminata subsp. malaccensis probable LRR receptor-like serine/threonine-protein kinase At4g36180 (LOC103972051), mRNA	--	--	--	--	C0LGS2	2293	0	Probable LRR receptor-like serine/threonine-protein kinase At4g36180 OS=Arabidopsis thaliana GN=At4g36180 PE=2 SV=1	PF02480//PF00069//PF00560//PF07714	Alphaherpesvirus glycoprotein E//Protein kinase domain//Leucine Rich Repeat//Protein tyrosine kinase	GO:0006468	protein phosphorylation	GO:0005515//GO:0005524//GO:0004672	protein binding//ATP binding//protein kinase activity	GO:0016020	membrane	--	--
c116035_g3	-4.0045	6.5619e-68	6.2185e-65	2304	672111436	XP_008800683.1	732	1.21032e-81	PREDICTED: chromatin assembly factor 1 subunit FSM-like [Phoenix dactylifera]	571479233	XM_003533532.2	79	1.01922e-30	PREDICTED: Glycine max chromatin assembly factor 1 subunit FAS1-like (LOC100811035), mRNA	K10750	CHAF1A	chromatin assembly factor 1 subunit A	http://www.genome.jp/dbget-bin/www_bget?ko:K10750	B2ZX90	581	8.34966e-62	Chromatin assembly factor 1 subunit FSM OS=Oryza sativa subsp. japonica GN=FSM PE=2 SV=1	PF03083//PF03552	Sugar efflux transporter for intercellular exchange//Cellulose synthase	GO:0006011//GO:0005982//GO:0005985//GO:0030244	UDP-glucose metabolic process//starch metabolic process//sucrose metabolic process//cellulose biosynthetic process	GO:0016760	cellulose synthase (UDP-forming) activity	GO:0016020//GO:0016021	membrane//integral component of membrane	KOG4364	Chromatin assembly factor-I
c125190_g2	-2.6269	7.5603e-68	7.1219e-65	1327	695058651	XP_009417646.1	520	4.98831e-60	PREDICTED: thaumatin-like protein [Musa acuminata subsp. malaccensis]	672115718	XM_008782782.1	35	1.67359e-06	PREDICTED: Phoenix dactylifera thaumatin-like protein 1 (LOC103700885), mRNA	--	--	--	--	P50699	472	5.29077e-54	Thaumatin-like protein OS=Arabidopsis thaliana GN=At1g18250 PE=2 SV=2	PF10152	Predicted coiled-coil domain-containing protein (DUF2360)	--	--	--	--	GO:0071203	WASH complex	--	--
c126161_g2	7.7395	9.381e-67	8.7848e-64	1907	661878517	CDP17739.1	163	8.88248e-10	unnamed protein product [Coffea canephora]	--	--	--	--	--	--	--	--	--	--	--	--	--	PF03276//PF00289//PF04423	Spumavirus gag protein//Carbamoyl-phosphate synthase L chain, N-terminal domain//Rad50 zinc hook motif	GO:0046718//GO:0008152//GO:0075521//GO:0006281//GO:0019076	viral entry into host cell//metabolic process//microtubule-dependent intracellular transport of viral material towards nucleus//DNA repair//viral release from host cell	GO:0008270//GO:0004518//GO:0005524//GO:0003824	zinc ion binding//nuclease activity//ATP binding//catalytic activity	GO:0019028//GO:0030430//GO:0042025	viral capsid//host cell cytoplasm//host cell nucleus	--	--
c109860_g2	-2.806	1.4076e-66	1.3104e-63	1244	672169225	XP_008804637.1	1463	0	PREDICTED: cyclin-dependent kinase B1-1 [Phoenix dactylifera]	672169224	XM_008806415.1	454	0	PREDICTED: Phoenix dactylifera cyclin-dependent kinase B1-1 (LOC103717872), mRNA	K07760	CDK	cyclin-dependent kinase	http://www.genome.jp/dbget-bin/www_bget?ko:K07760	Q8L4P8	1436	0	Cyclin-dependent kinase B1-1 OS=Oryza sativa subsp. japonica GN=CDKB1-1 PE=2 SV=1	PF07714//PF03449//PF06293//PF00069	Protein tyrosine kinase//Transcription elongation factor, N-terminal//Lipopolysaccharide kinase (Kdo/WaaP) family//Protein kinase domain	GO:0006468//GO:0032784//GO:0009103	protein phosphorylation//regulation of DNA-templated transcription, elongation//lipopolysaccharide biosynthetic process	GO:0016773//GO:0005524//GO:0004672//GO:0003677	phosphotransferase activity, alcohol group as acceptor//ATP binding//protein kinase activity//DNA binding	GO:0016020	membrane	KOG0594	Protein kinase PCTAIRE and related kinases
c119966_g1	-4.9536	1.9447e-66	1.7998e-63	656	473909596	EMS49486.1	439	8.81939e-53	Histone H3.2 [Triticum urartu]	554777054	AK430808.1	160	2.62255e-76	Brachypodium distachyon mRNA, clone: PL016C01-A-042_J12	K11253	H3	histone H3	http://www.genome.jp/dbget-bin/www_bget?ko:K11253	P68428	440	3.18914e-53	Histone H3.2 OS=Triticum aestivum PE=1 SV=2	PF00125//PF04801//PF02291//PF00808	Core histone H2A/H2B/H3/H4//Sin-like protein conserved region//Transcription initiation factor IID, 31kD subunit//Histone-like transcription factor (CBF/NF-Y) and archaeal histone	GO:0006206//GO:0006351//GO:0006144//GO:0006352	pyrimidine nucleobase metabolic process//transcription, DNA-templated//purine nucleobase metabolic process//DNA-templated transcription, initiation	GO:0003899//GO:0003677//GO:0043565	DNA-directed RNA polymerase activity//DNA binding//sequence-specific DNA binding	GO:0005730//GO:0005622//GO:0005634	nucleolus//intracellular//nucleus	KOG1745	Histones H3 and H4
c122480_g1	6.4642	2.5556e-66	2.3515e-63	799	--	--	--	--	--	--	--	--	--	--	--	--	--	--	--	--	--	--	--	--	--	--	--	--	--	--	--	--
c125908_g2	2.3952	1.3307e-65	1.2173e-62	3908	654205728	AIC82456.1	1922	0	lipoxygenase [Cocos nucifera]	514814624	XM_004982026.1	129	2.78848e-58	PREDICTED: Setaria italica putative linoleate 9S-lipoxygenase 3-like (LOC101757274), mRNA	K15718	LOX1_5	linoleate 9S-lipoxygenase	http://www.genome.jp/dbget-bin/www_bget?ko:K15718	Q43191	1876	0	Probable linoleate 9S-lipoxygenase 5 OS=Solanum tuberosum GN=LOX1.5 PE=2 SV=1	PF00305//PF01477	Lipoxygenase//PLAT/LH2 domain	GO:0055114	oxidation-reduction process	GO:0046872//GO:0005515//GO:0016702	metal ion binding//protein binding//oxidoreductase activity, acting on single donors with incorporation of molecular oxygen, incorporation of two atoms of oxygen	--	--	--	--
c107458_g1	-3.8232	1.7212e-65	1.5655e-62	748	672184136	XP_008812369.1	291	1.29215e-29	PREDICTED: uncharacterized protein LOC103723270 [Phoenix dactylifera]	--	--	--	--	--	--	--	--	--	--	--	--	--	--	--	--	--	--	--	--	--	--	--
c111413_g1	4.3818	1.9812e-65	1.7917e-62	1531	695049458	XP_009412668.1	515	3.22475e-67	PREDICTED: anthocyanidin reductase [Musa acuminata subsp. malaccensis]	--	--	--	--	--	K08695	ANR	anthocyanidin reductase	http://www.genome.jp/dbget-bin/www_bget?ko:K08695	Q9SEV0	396	2.64621e-52	Anthocyanidin reductase OS=Arabidopsis thaliana GN=BAN PE=1 SV=2	--	--	--	--	--	--	--	--	KOG1502	Flavonol reductase/cinnamoyl-CoA reductase
c117588_g1	1.7206	2.4801e-65	2.2301e-62	2123	672182732	XP_008811620.1	1154	1.14907e-147	PREDICTED: anthocyanin 3'-O-beta-glucosyltransferase-like [Phoenix dactylifera]	32816175	AY262061.1	45	7.45862e-12	Allium cepa flavonoid glucosyl-transferase (UGT73H2) mRNA, complete cds	--	--	--	--	Q8H0F2	736	6.17326e-87	Anthocyanin 3'-O-beta-glucosyltransferase OS=Gentiana triflora PE=1 SV=1	PF00201	UDP-glucoronosyl and UDP-glucosyl transferase	GO:0008152	metabolic process	GO:0016758	transferase activity, transferring hexosyl groups	--	--	KOG1192	UDP-glucuronosyl and UDP-glucosyl transferase
c30021_g1	Inf	4.2899e-65	3.8357e-62	896	695000966	XP_009413661.1	415	1.0913e-45	PREDICTED: uncharacterized protein LOC103994922 [Musa acuminata subsp. malaccensis]	--	--	--	--	--	--	--	--	--	--	--	--	--	PF00989//PF00764	PAS fold//Arginosuccinate synthase	GO:0006560//GO:0006355//GO:0006526//GO:0006531//GO:0006522	proline metabolic process//regulation of transcription, DNA-templated//arginine biosynthetic process//aspartate metabolic process//alanine metabolic process	GO:0005524//GO:0004055	ATP binding//argininosuccinate synthase activity	--	--	--	--
c97144_g1	2.9795	6.22e-65	5.5302e-62	388	--	--	--	--	--	--	--	--	--	--	--	--	--	--	--	--	--	--	PF04147	Nop14-like family	--	--	--	--	GO:0032040	small-subunit processome	--	--
c124255_g1	-3.6657	7.6329e-65	6.7485e-62	3454	672123081	XP_008784890.1	2411	0	PREDICTED: uncharacterized protein LOC103703722 [Phoenix dactylifera]	695041840	XM_009410269.1	451	0	PREDICTED: Musa acuminata subsp. malaccensis chromosome-associated kinesin KIF4 (LOC103990953), transcript variant X2, mRNA	K10406	KIFC2_3	kinesin family member C2/C3	http://www.genome.jp/dbget-bin/www_bget?ko:K10406	O81635	872	5.04815e-98	Kinesin-4 OS=Arabidopsis thaliana GN=ATK4 PE=1 SV=2	PF00225	Kinesin motor domain	GO:0007017//GO:0007018	microtubule-based process//microtubule-based movement	GO:0008017//GO:0003777//GO:0005524	microtubule binding//microtubule motor activity//ATP binding	GO:0005874//GO:0045298	microtubule//tubulin complex	KOG0239	Kinesin (KAR3 subfamily)
c102205_g1	-2.0538	1.2599e-64	1.1077e-61	383	674866614	CDY67115.1	236	8.78147e-23	BnaCnng53640D [Brassica napus]	--	--	--	--	--	--	--	--	--	Q9T076	231	2.86995e-22	Early nodulin-like protein 2 OS=Arabidopsis thaliana GN=At4g27520 PE=1 SV=1	PF02298	Plastocyanin-like domain	GO:0006118	electron transport	GO:0005507//GO:0009055	copper ion binding//electron carrier activity	--	--	--	--
c110279_g1	1.9446	3.5652e-64	3.1172e-61	318	113913391	ABI48859.1	274	1.45963e-29	LLA-115 [Lilium longiflorum]>gi|189409350|gb|ACD93462.1| tapetum-specific protein LLA-115 [Lilium longiflorum]	--	--	--	--	--	--	--	--	--	--	--	--	--	--	--	--	--	--	--	--	--	--	--
c110060_g1	-4.251	3.1827e-63	2.7676e-60	1102	672160536	XP_008800051.1	733	1.15472e-91	PREDICTED: uncharacterized protein LOC103714544 [Phoenix dactylifera]	--	--	--	--	--	--	--	--	--	--	--	--	--	--	--	--	--	--	--	--	--	--	--
c124090_g1	-1.8728	3.2499e-63	2.8105e-60	1915	672148977	XP_008797231.1	1517	0	PREDICTED: cytochrome P450 89A2-like [Phoenix dactylifera]	--	--	--	--	--	--	--	--	--	Q42602	1123	9.74514e-145	Cytochrome P450 89A2 OS=Arabidopsis thaliana GN=CYP89A2 PE=2 SV=2	PF00067	Cytochrome P450	GO:0055114	oxidation-reduction process	GO:0005506//GO:0016705//GO:0020037	iron ion binding//oxidoreductase activity, acting on paired donors, with incorporation or reduction of molecular oxygen//heme binding	--	--	KOG0156	Cytochrome P450 CYP2 subfamily
c124226_g1	-3.7767	5.3316e-63	4.5857e-60	3580	672110473	XP_008795629.1	3334	0	PREDICTED: 125 kDa kinesin-related protein [Phoenix dactylifera]	695056092	XM_009417980.1	161	4.15167e-76	PREDICTED: Musa acuminata subsp. malaccensis 125 kDa kinesin-related protein-like (LOC103996915), mRNA	K10398	KIF11, EG5	kinesin family member 11	http://www.genome.jp/dbget-bin/www_bget?ko:K10398	O23826	1803	0	125 kDa kinesin-related protein OS=Nicotiana tabacum GN=TKRP125 PE=1 SV=1	PF04512//PF00225	Baculovirus polyhedron envelope protein, PEP, N terminus//Kinesin motor domain	GO:0007018//GO:0007017	microtubule-based movement//microtubule-based process	GO:0005524//GO:0005198//GO:0003777//GO:0008017	ATP binding//structural molecule activity//microtubule motor activity//microtubule binding	GO:0005874//GO:0019028//GO:0045298//GO:0019031	microtubule//viral capsid//tubulin complex//viral envelope	KOG0243	Kinesin-like protein
c117585_g2	2.8179	2.41e-62	2.0616e-59	1598	672114248	XP_008776094.1	969	1.35683e-122	PREDICTED: WRKY transcription factor 44 [Phoenix dactylifera]>gi|672114250|ref|XP_008776101.1| PREDICTED: WRKY transcription factor 44 [Phoenix dactylifera]	590630167	XM_007027134.1	119	4.07862e-53	Theobroma cacao WRKY family transcription factor family protein (TCM_022065) mRNA, complete cds	--	--	--	--	Q9ZUU0	603	6.74521e-70	WRKY transcription factor 44 OS=Arabidopsis thaliana GN=WRKY44 PE=1 SV=2	PF03106//PF03615	WRKY DNA -binding domain//GCM motif protein	GO:0006355	regulation of transcription, DNA-templated	GO:0043565//GO:0003677//GO:0003700	sequence-specific DNA binding//DNA binding//sequence-specific DNA binding transcription factor activity	GO:0005667	transcription factor complex	--	--
c83585_g1	3.1331	3.6109e-62	3.0723e-59	1639	--	--	--	--	--	--	--	--	--	--	--	--	--	--	--	--	--	--	PF06689	ClpX C4-type zinc finger	--	--	GO:0008270//GO:0046983	zinc ion binding//protein dimerization activity	--	--	--	--
c84346_g1	-4.4112	4.3606e-62	3.6904e-59	1610	672113699	XP_008812187.1	1322	2.84273e-176	PREDICTED: cyclin-B2-2-like isoform X2 [Phoenix dactylifera]	590618568	XM_007024022.1	96	2.50879e-40	Theobroma cacao Cyclin B2,3 isoform 2 (TCM_028678) mRNA, complete cds	K05868	CCNB	cyclin B	http://www.genome.jp/dbget-bin/www_bget?ko:K05868	Q0D9C7	1190	1.69105e-157	Cyclin-B2-2 OS=Oryza sativa subsp. japonica GN=CYCB2-2 PE=1 SV=1	PF02984	Cyclin, C-terminal domain	--	--	--	--	GO:0005634	nucleus	KOG0653	Cyclin B and related kinase-activating proteins
c121070_g5	Inf	2.1154e-61	1.7807e-58	990	672182177	XP_008811327.1	133	1.40926e-06	PREDICTED: nucleobase-ascorbate transporter 12 [Phoenix dactylifera]	--	--	--	--	--	--	--	--	--	Q3E7D0	121	7.57326e-06	Nucleobase-ascorbate transporter 12 OS=Arabidopsis thaliana GN=NAT12 PE=1 SV=3	--	--	--	--	--	--	--	--	--	--
c123002_g1	2.0107	2.6215e-61	2.1876e-58	2690	672140277	XP_008793939.1	653	1.20697e-74	PREDICTED: LOW QUALITY PROTEIN: fructose-1,6-bisphosphatase, cytosolic-like [Phoenix dactylifera]	21244	X61690.1	177	3.96823e-85	S.olearacea Scytfbpy gene for fructose-1,6-bisphosphatase	K03841	FBP, fbp	fructose-1,6-bisphosphatase I	http://www.genome.jp/dbget-bin/www_bget?ko:K03841	P14766	652	3.13123e-75	Fructose-1,6-bisphosphatase, cytosolic OS=Spinacia oleracea PE=1 SV=2	PF00316	Fructose-1-6-bisphosphatase	GO:0015976//GO:0006094//GO:0006098//GO:0006096//GO:0006013//GO:0006000//GO:0005975	carbon utilization//gluconeogenesis//pentose-phosphate shunt//glycolytic process//mannose metabolic process//fructose metabolic process//carbohydrate metabolic process	GO:0042132//GO:0042578	fructose 1,6-bisphosphate 1-phosphatase activity//phosphoric ester hydrolase activity	--	--	KOG1458	Fructose-1,6-bisphosphatase
c88279_g1	#NAME?	2.6264e-61	2.1876e-58	300	--	--	--	--	--	429900729	FO393396.1	297	7.82922e-153	B.taurus DNA sequence from clone CH240-502L2, complete sequence	--	--	--	--	--	--	--	--	--	--	--	--	--	--	--	--	--	--
c109624_g3	-3.8923	3.1681e-61	2.6251e-58	723	695020999	XP_009397574.1	840	7.01753e-110	PREDICTED: microtubule-associated protein RP/EB family member 1C-like [Musa acuminata subsp. malaccensis]	672172832	XM_008808302.1	301	1.20694e-154	PREDICTED: Phoenix dactylifera microtubule-associated protein RP/EB family member 1C (LOC103719185), mRNA	K10436	MAPRE	microtubule-associated protein, RP/EB family	http://www.genome.jp/dbget-bin/www_bget?ko:K10436	Q9FGQ6	730	7.48166e-94	Microtubule-associated protein RP/EB family member 1C OS=Arabidopsis thaliana GN=EB1C PE=1 SV=1	PF00307//PF03271	Calponin homology (CH) domain//EB1-like C-terminal motif	--	--	GO:0005515//GO:0008017	protein binding//microtubule binding	GO:0045298	tubulin complex	KOG3000	Microtubule-binding protein involved in cell cycle control
c122103_g2	-4.1842	8.9648e-61	7.3893e-58	878	672164289	XP_008802016.1	187	1.01864e-13	PREDICTED: uncharacterized protein LOC103715981 [Phoenix dactylifera]	--	--	--	--	--	--	--	--	--	--	--	--	--	--	--	--	--	--	--	--	--	--	--
c108582_g2	-3.1547	6.4796e-60	5.3133e-57	1990	672133463	XP_008790354.1	2100	0	PREDICTED: ATP-dependent DNA helicase DDM1 isoform X1 [Phoenix dactylifera]	672133464	XM_008792133.1	457	0	PREDICTED: Phoenix dactylifera ATP-dependent DNA helicase DDM1 (LOC103707592), transcript variant X2, mRNA	--	--	--	--	Q9XFH4	1778	0	ATP-dependent DNA helicase DDM1 OS=Arabidopsis thaliana GN=DDM1 PE=1 SV=1	PF08436//PF00270//PF00176//PF13892//PF00271//PF04851	1-deoxy-D-xylulose 5-phosphate reductoisomerase C-terminal//DEAD/DEAH box helicase//SNF2 family N-terminal domain//DNA-binding domain//Helicase conserved C-terminal domain//Type III restriction enzyme, res subunit	--	--	GO:0005524//GO:0016787//GO:0003677//GO:0005515//GO:0004386//GO:0003676//GO:0008026//GO:0016817	ATP binding//hydrolase activity//DNA binding//protein binding//helicase activity//nucleic acid binding//ATP-dependent helicase activity//hydrolase activity, acting on acid anhydrides	--	--	KOG0385	Chromatin remodeling complex WSTF-ISWI, small subunit
c115849_g4	5.6778	8.5086e-60	6.941e-57	1104	--	--	--	--	--	--	--	--	--	--	--	--	--	--	--	--	--	--	--	--	--	--	--	--	--	--	--	--
c102387_g1	-1.9174	2.8807e-59	2.3379e-56	601	6474950	BAA87331.1	145	2.24288e-09	variant of histone H1 [Lilium longiflorum]	6474949	AB012694.1	435	0	Lilium longiflorum p35 mRNA for variant of histone H1, complete cds	--	--	--	--	--	--	--	--	--	--	--	--	--	--	--	--	--	--
c102085_g1	-4.4718	3.1728e-59	2.5619e-56	807	695033358	XP_009404168.1	242	4.63092e-22	PREDICTED: uncharacterized protein LOC103987563 [Musa acuminata subsp. malaccensis]	--	--	--	--	--	--	--	--	--	--	--	--	--	PF04277	Oxaloacetate decarboxylase, gamma chain	GO:0071436//GO:0006560//GO:0006525//GO:0006090//GO:0006814	sodium ion export//proline metabolic process//arginine metabolic process//pyruvate metabolic process//sodium ion transport	GO:0008948//GO:0015081	oxaloacetate decarboxylase activity//sodium ion transmembrane transporter activity	GO:0016020	membrane	--	--
c117789_g1	-3.4309	4.0767e-59	3.275e-56	850	475598249	EMT23885.1	195	6.84377e-17	hypothetical protein F775_43954 [Aegilops tauschii]	347660723	BT131076.1	97	3.61519e-41	Oryza sativa clone RRlibD00941 mRNA sequence	K11252	H2B	histone H2B	http://www.genome.jp/dbget-bin/www_bget?ko:K11252	Q43215	196	3.40349e-17	Histone H2B.4 OS=Triticum aestivum GN=TH153 PE=1 SV=3	PF00125	Core histone H2A/H2B/H3/H4	--	--	GO:0003677	DNA binding	--	--	KOG1744	Histone H2B
c112564_g1	-4.4441	5.1716e-59	4.1336e-56	2357	672119720	XP_008783108.1	2104	0	PREDICTED: E3 ubiquitin-protein ligase ORTHRUS 2-like [Phoenix dactylifera]	695045559	XM_009412303.1	287	2.46451e-146	PREDICTED: Musa acuminata subsp. malaccensis E3 ubiquitin-protein ligase ORTHRUS 2-like (LOC103992555), mRNA	K10638	UHRF1, NP95	E3 ubiquitin-protein ligase UHRF1	http://www.genome.jp/dbget-bin/www_bget?ko:K10638	Q8VYZ0	1918	0	E3 ubiquitin-protein ligase ORTHRUS 2 OS=Arabidopsis thaliana GN=ORTH2 PE=1 SV=1	PF02084//PF13639//PF02182//PF00628//PF00097//PF14634	Bindin//Ring finger domain//SAD/SRA domain//PHD-finger//Zinc finger, C3HC4 type (RING finger)//zinc-RING finger domain	GO:0007342	fusion of sperm to egg plasma membrane	GO:0046872//GO:0005515//GO:0042393//GO:0008270	metal ion binding//protein binding//histone binding//zinc ion binding	--	--	KOG2177	Predicted E3 ubiquitin ligase
c118453_g1	-3.7549	3.2534e-58	2.5874e-55	1697	672115687	XP_008780987.1	632	2.53206e-73	PREDICTED: uncharacterized protein LOC103700870 [Phoenix dactylifera]	--	--	--	--	--	--	--	--	--	--	--	--	--	--	--	--	--	--	--	--	--	--	--
c126308_g1	-2.3012	3.5527e-58	2.8113e-55	3140	672138120	XP_008792805.1	1951	0	PREDICTED: DNA replication licensing factor MCM4 [Phoenix dactylifera]>gi|672138122|ref|XP_008792806.1| PREDICTED: DNA replication licensing factor MCM4 [Phoenix dactylifera]	672138121	XM_008794584.1	520	0	PREDICTED: Phoenix dactylifera DNA replication licensing factor MCM4 (LOC103709301), transcript variant X2, mRNA	K02212	MCM4, CDC54	DNA replication licensing factor MCM4	http://www.genome.jp/dbget-bin/www_bget?ko:K02212	Q5JKB0	1870	0	DNA replication licensing factor MCM4 OS=Oryza sativa subsp. japonica GN=MCM4 PE=3 SV=2	PF07728//PF01078//PF00158//PF00392//PF00493	AAA domain (dynein-related subfamily)//Magnesium chelatase, subunit ChlI//Sigma-54 interaction domain//Bacterial regulatory proteins, gntR family//MCM2/3/5 family	GO:0015995//GO:0015994//GO:0006260//GO:0015979//GO:0006355	chlorophyll biosynthetic process//chlorophyll metabolic process//DNA replication//photosynthesis//regulation of transcription, DNA-templated	GO:0016851//GO:0003700//GO:0008134//GO:0005524//GO:0016887//GO:0003677	magnesium chelatase activity//sequence-specific DNA binding transcription factor activity//transcription factor binding//ATP binding//ATPase activity//DNA binding	GO:0005667//GO:0010007	transcription factor complex//magnesium chelatase complex	KOG0478	DNA replication licensing factor, MCM4 component
c110158_g7	-2.0382	4.9015e-58	3.8592e-55	512	--	--	--	--	--	--	--	--	--	--	--	--	--	--	--	--	--	--	PF00197	Trypsin and protease inhibitor	--	--	GO:0004866	endopeptidase inhibitor activity	--	--	--	--
c114367_g3	1.8331	5.5114e-58	4.318e-55	415	672167520	XP_008803727.1	604	1.70732e-75	PREDICTED: GDSL esterase/lipase At5g45670-like [Phoenix dactylifera]	357519182	XM_003629832.1	43	1.76641e-11	Medicago truncatula GDSL esterase/lipase (MTR_8g087890) mRNA, complete cds	--	--	--	--	Q93YW8	485	1.59018e-58	GDSL esterase/lipase At4g18970 OS=Arabidopsis thaliana GN=At4g18970 PE=2 SV=1	PF03721//PF00657	UDP-glucose/GDP-mannose dehydrogenase family, NAD binding domain//GDSL-like Lipase/Acylhydrolase	GO:0055114//GO:0006629	oxidation-reduction process//lipid metabolic process	GO:0016616//GO:0051287//GO:0016788	oxidoreductase activity, acting on the CH-OH group of donors, NAD or NADP as acceptor//NAD binding//hydrolase activity, acting on ester bonds	--	--	--	--
c98695_g1	-4.6972	6.3446e-58	4.9462e-55	380	94692110	ABF46824.1	671	1.00006e-87	putative tubulin alpha 1 chain [Fagus sylvatica]	658024874	XM_008349615.1	183	2.39766e-89	PREDICTED: Malus x domestica tubulin alpha chain (LOC103410967), transcript variant X2, mRNA	K07374	TUBA	tubulin alpha	http://www.genome.jp/dbget-bin/www_bget?ko:K07374	P33623	671	2.04713e-85	Tubulin alpha-1 chain OS=Anemia phyllitidis GN=TUBA1 PE=2 SV=1	PF03953	Tubulin C-terminal domain	GO:0051258//GO:0006184	protein polymerization//GTP catabolic process	GO:0003924//GO:0005525	GTPase activity//GTP binding	GO:0043234	protein complex	KOG1376	Alpha tubulin
c123616_g2	-2.77	6.8077e-58	5.2813e-55	2618	672132402	XP_008789786.1	1621	0	PREDICTED: protein TPX2-like [Phoenix dactylifera]	--	--	--	--	--	K16812	TPX2	targeting protein for Xklp2	http://www.genome.jp/dbget-bin/www_bget?ko:K16812	F4I2H7	1220	2.39634e-152	Protein TPX2 OS=Arabidopsis thaliana GN=TPX2 PE=1 SV=1	--	--	--	--	--	--	--	--	--	--
c123978_g1	-3.4734	9.6361e-58	7.439e-55	3397	672153449	XP_008797576.1	3523	0	PREDICTED: WD repeat and HMG-box DNA-binding protein 1 [Phoenix dactylifera]	672153448	XM_008799354.1	982	0	PREDICTED: Phoenix dactylifera WD repeat and HMG-box DNA-binding protein 1 (LOC103712743), mRNA	K11274	WDHD1, CTF4	chromosome transmission fidelity protein 4	http://www.genome.jp/dbget-bin/www_bget?ko:K11274	O13046	726	2.78803e-78	WD repeat and HMG-box DNA-binding protein 1 OS=Xenopus laevis GN=wdhd1 PE=1 SV=1	PF00400	WD domain, G-beta repeat	--	--	GO:0005515	protein binding	--	--	KOG1274	WD40 repeat protein
c107064_g2	-2.4994	1.616e-57	1.2415e-54	724	326510995	BAJ91845.1	197	1.50191e-24	predicted protein [Hordeum vulgare subsp. vulgare]	554778273	AK432035.1	40	1.48394e-09	Brachypodium distachyon mRNA, clone: PL016C01-A-050_L14	K13993	HSP20	HSP20 family protein	http://www.genome.jp/dbget-bin/www_bget?ko:K13993	Q9SYG1	131	2.0705e-15	17.4 kDa class III heat shock protein OS=Arabidopsis thaliana GN=HSP17.4B PE=2 SV=1	--	--	--	--	--	--	--	--	--	--
c100429_g1	-4.2279	3.3552e-57	2.5651e-54	984	695009814	XP_009391554.1	630	6.53454e-79	PREDICTED: ubiquitin-conjugating enzyme E2 20-like [Musa acuminata subsp. malaccensis]	695059196	XM_009419672.1	141	1.46117e-65	PREDICTED: Musa acuminata subsp. malaccensis ubiquitin-conjugating enzyme E2 19-like (LOC103998249), mRNA	K06688	UBE2C, UBC11	ubiquitin-conjugating enzyme E2 C	http://www.genome.jp/dbget-bin/www_bget?ko:K06688	Q9LJZ5	561	3.20524e-69	Ubiquitin-conjugating enzyme E2 19 OS=Arabidopsis thaliana GN=UBC19 PE=1 SV=1	PF05743//PF00179//PF05773	UEV domain//Ubiquitin-conjugating enzyme//RWD domain	GO:0015031//GO:0006464	protein transport//cellular protein modification process	GO:0005515//GO:0016881	protein binding//acid-amino acid ligase activity	--	--	KOG0421	Ubiquitin-protein ligase
c114408_g3	1.8767	4.7708e-57	3.6299e-54	1683	225430021	XP_002284175.1	1345	8.11415e-179	PREDICTED: uncharacterized protein LOC100267889 [Vitis vinifera]>gi|296081886|emb|CBI20891.3| unnamed protein product [Vitis vinifera]	225430020	XM_002284139.1	274	2.94772e-139	PREDICTED: Vitis vinifera uncharacterized LOC100267889 (LOC100267889), mRNA	--	--	--	--	--	--	--	--	PF01599//PF01925	Ribosomal protein S27a//Sulfite exporter TauE/SafE	GO:0042254//GO:0006412	ribosome biogenesis//translation	GO:0003735	structural constituent of ribosome	GO:0005622//GO:0005840//GO:0016021	intracellular//ribosome//integral component of membrane	--	--
c122115_g2	-4.8051	6.5376e-57	4.9504e-54	1148	225434712	XP_002281090.1	1235	2.88384e-168	PREDICTED: proliferating cell nuclear antigen [Vitis vinifera]>gi|147789518|emb|CAN72062.1| hypothetical protein VITISV_031803 [Vitis vinifera]	18361	X62977.1	341	1.13364e-176	D.carota mRNA for proliferating cell nuclear antigen (PCNA)	K04802	PCNA	proliferating cell nuclear antigen	http://www.genome.jp/dbget-bin/www_bget?ko:K04802	O82797	1222	5.38137e-167	Proliferating cell nuclear antigen OS=Nicotiana tabacum GN=PCNA PE=2 SV=1	PF02747//PF00705//PF04139	Proliferating cell nuclear antigen, C-terminal domain//Proliferating cell nuclear antigen, N-terminal domain//Rad9	GO:0006260//GO:0006275//GO:0000077	DNA replication//regulation of DNA replication//DNA damage checkpoint	GO:0030337//GO:0003677	DNA polymerase processivity factor activity//DNA binding	GO:0043626//GO:0030896//GO:0042575//GO:0005634	PCNA complex//checkpoint clamp complex//DNA polymerase complex//nucleus	KOG1636	DNA polymerase delta processivity factor (proliferating cell nuclear antigen)
c122177_g1	2.0035	1.2386e-56	9.334e-54	1016	37359228	AAO16865.1	534	4.62288e-60	polyphenol oxidase [Ananas comosus]	--	--	--	--	--	--	--	--	--	P43309	486	7.73988e-54	Polyphenol oxidase, chloroplastic OS=Malus domestica PE=2 SV=1	PF00264	Common central domain of tyrosinase	GO:0008152	metabolic process	GO:0016491	oxidoreductase activity	--	--	--	--
c119521_g1	-1.8873	1.7656e-56	1.3243e-53	1277	672133482	XP_008790363.1	759	3.04812e-114	PREDICTED: cytochrome P450 90B1-like [Phoenix dactylifera]	--	--	--	--	--	K09587	CYP90B1, DWF4	steroid 22-alpha-hydroxylase	http://www.genome.jp/dbget-bin/www_bget?ko:K09587	O64989	542	3.05091e-69	Cytochrome P450 90B1 OS=Arabidopsis thaliana GN=CYP90B1 PE=1 SV=2	PF00067	Cytochrome P450	GO:0055114	oxidation-reduction process	GO:0020037//GO:0016705//GO:0005506	heme binding//oxidoreductase activity, acting on paired donors, with incorporation or reduction of molecular oxygen//iron ion binding	--	--	--	--
c120406_g1	-2.2339	9.7734e-56	7.2959e-53	5078	672124915	XP_008785858.1	4504	0	PREDICTED: DNA polymerase alpha catalytic subunit [Phoenix dactylifera]>gi|672124917|ref|XP_008785859.1| PREDICTED: DNA polymerase alpha catalytic subunit [Phoenix dactylifera]	695013279	XM_009395143.1	1202	0	PREDICTED: Musa acuminata subsp. malaccensis DNA polymerase alpha catalytic subunit (LOC103979106), mRNA	K02320	POLA1	DNA polymerase alpha subunit A	http://www.genome.jp/dbget-bin/www_bget?ko:K02320	O48653	3859	0	DNA polymerase alpha catalytic subunit OS=Oryza sativa subsp. japonica GN=Os01g0868300 PE=2 SV=2	PF03104//PF00136//PF08996	DNA polymerase family B, exonuclease domain//DNA polymerase family B//DNA Polymerase alpha zinc finger	GO:0006260	DNA replication	GO:0003887//GO:0001882//GO:0000166//GO:0003677	DNA-directed DNA polymerase activity//nucleoside binding//nucleotide binding//DNA binding	GO:0042575	DNA polymerase complex	KOG0970	DNA polymerase alpha, catalytic subunit
c75907_g1	3.5821	1.0603e-55	7.878e-53	1446	672135090	XP_008791207.1	1180	1.14051e-155	PREDICTED: uncharacterized protein LOC103708175 isoform X2 [Phoenix dactylifera]	--	--	--	--	--	--	--	--	--	--	--	--	--	PF13639//PF14634	Ring finger domain//zinc-RING finger domain	--	--	GO:0005515//GO:0008270	protein binding//zinc ion binding	--	--	KOG4275	Predicted E3 ubiquitin ligase
c56340_g1	-2.9841	1.215e-55	8.9855e-53	2356	695040746	XP_009407963.1	1466	0	PREDICTED: scarecrow-like protein 28 isoform X2 [Musa acuminata subsp. malaccensis]	--	--	--	--	--	--	--	--	--	Q9CAN3	1117	7.08362e-140	Scarecrow-like protein 28 OS=Arabidopsis thaliana GN=SCL28 PE=1 SV=1	--	--	--	--	--	--	--	--	--	--
c109624_g1	-4.4738	1.5303e-55	1.1264e-52	605	695020999	XP_009397574.1	388	7.22848e-43	PREDICTED: microtubule-associated protein RP/EB family member 1C-like [Musa acuminata subsp. malaccensis]	--	--	--	--	--	K10436	MAPRE	microtubule-associated protein, RP/EB family	http://www.genome.jp/dbget-bin/www_bget?ko:K10436	Q9FGQ6	242	7.57473e-23	Microtubule-associated protein RP/EB family member 1C OS=Arabidopsis thaliana GN=EB1C PE=1 SV=1	PF03271	EB1-like C-terminal motif	--	--	GO:0008017	microtubule binding	GO:0045298	tubulin complex	KOG3000	Microtubule-binding protein involved in cell cycle control
c124649_g2	-2.1705	1.5848e-55	1.1611e-52	4187	672122903	XP_008784797.1	1012	8.54154e-118	PREDICTED: DNA replication licensing factor MCM5 [Phoenix dactylifera]	672122902	XM_008786575.1	347	1.95008e-179	PREDICTED: Phoenix dactylifera DNA replication licensing factor MCM5 (LOC103703653), mRNA	K02209	MCM5, CDC46	DNA replication licensing factor MCM5	http://www.genome.jp/dbget-bin/www_bget?ko:K02209	B8AEH3	990	2.22915e-115	DNA replication licensing factor MCM5 OS=Oryza sativa subsp. indica GN=MCM5 PE=3 SV=1	PF02382//PF02186//PF00493	RTX N-terminal domain//TFIIE beta subunit core domain//MCM2/3/5 family	GO:0009405//GO:0006260//GO:0006367	pathogenesis//DNA replication//transcription initiation from RNA polymerase II promoter	GO:0005524//GO:0003677//GO:0005509	ATP binding//DNA binding//calcium ion binding	GO:0005673//GO:0005576	transcription factor TFIIE complex//extracellular region	KOG0481	DNA replication licensing factor, MCM5 component
c89355_g1	-4.6767	1.7082e-55	1.2458e-52	2282	672121899	XP_008784261.1	895	5.15981e-105	PREDICTED: uncharacterized protein LOC103703259 [Phoenix dactylifera]	227484593	AB468687.1	69	3.65599e-25	Clinostigma savoryanum DNA, microsatellite marker, clone: CLS02_57	--	--	--	--	--	--	--	--	PF04692	Platelet-derived growth factor, N terminal region	GO:0040007//GO:0007165//GO:0008283	growth//signal transduction//cell proliferation	GO:0008083	growth factor activity	GO:0016020	membrane	--	--
c121566_g3	3.7602	2.7248e-55	1.9781e-52	895	672202122	XP_008778307.1	208	2.8481e-16	PREDICTED: allene oxide synthase 2-like [Phoenix dactylifera]	--	--	--	--	--	K01723	AOS	hydroperoxide dehydratase	http://www.genome.jp/dbget-bin/www_bget?ko:K01723	Q6Z6K9	135	9.28957e-08	Allene oxide synthase 4 OS=Oryza sativa subsp. japonica GN=CYP74A4 PE=2 SV=1	--	--	--	--	--	--	--	--	--	--
c104794_g1	2.0336	3.3486e-55	2.4198e-52	1593	670437247	XP_008659247.1	350	6.23813e-36	PREDICTED: ethylene-responsive transcription factor RAP2-1-like [Zea mays]>gi|413953021|gb|AFW85670.1| putative AP2/EREBP transcription factor superfamily protein [Zea mays]>gi|645168086|gb|AIB05631.1| AP2-EREBP transcription factor, partial [Zea mays]	326525928	AK361937.1	113	8.80043e-50	Hordeum vulgare subsp. vulgare mRNA for predicted protein, complete cds, clone: NIASHv2001G06	K09286	EREBP	EREBP-like factor	http://www.genome.jp/dbget-bin/www_bget?ko:K09286	O22174	273	2.88823e-26	Ethylene-responsive transcription factor ERF008 OS=Arabidopsis thaliana GN=ERF008 PE=2 SV=1	PF00847	AP2 domain	GO:0006355	regulation of transcription, DNA-templated	GO:0003700	sequence-specific DNA binding transcription factor activity	GO:0005667	transcription factor complex	--	--
c114257_g1	-2.6044	4.6783e-55	3.3653e-52	1585	672199459	XP_008777616.1	533	3.6546e-60	PREDICTED: uncharacterized protein LOC103697522 [Phoenix dactylifera]	672199458	XM_008779394.1	65	4.22008e-23	PREDICTED: Phoenix dactylifera uncharacterized LOC103697522 (LOC103697522), mRNA	--	--	--	--	--	--	--	--	--	--	--	--	--	--	--	--	--	--
c106376_g1	1.652	5.2183e-55	3.7368e-52	229	--	--	--	--	--	--	--	--	--	--	--	--	--	--	--	--	--	--	PF00142	4Fe-4S iron sulfur cluster binding proteins, NifH/frxC family	GO:0055114	oxidation-reduction process	GO:0016491//GO:0005524	oxidoreductase activity//ATP binding	--	--	--	--
c46459_g2	-4.6149	6.1884e-55	4.4116e-52	1334	672119844	XP_008783172.1	867	3.30527e-110	PREDICTED: microtubule-binding protein TANGLED1 [Phoenix dactylifera]	--	--	--	--	--	--	--	--	--	Q9FUH9	583	2.17386e-68	Microtubule-binding protein TANGLED1 OS=Zea mays GN=TAN1 PE=2 SV=1	--	--	--	--	--	--	--	--	--	--
c112226_g1	1.7191	2.1514e-54	1.5268e-51	1500	460390907	XP_004241066.1	176	9.85319e-13	PREDICTED: acyl carrier protein 1, chloroplastic-like [Solanum lycopersicum]	--	--	--	--	--	--	--	--	--	P93092	161	1.68766e-11	Acyl carrier protein 1, chloroplastic OS=Casuarina glauca GN=ACP1 PE=2 SV=1	--	--	--	--	--	--	--	--	--	--
c111237_g2	-2.06	2.7767e-54	1.9618e-51	1066	672159139	XP_008799325.1	698	2.6929e-84	PREDICTED: cytochrome P450 71A1-like [Phoenix dactylifera]	--	--	--	--	--	--	--	--	--	Q9STK7	602	3.44009e-71	Cytochrome P450 71A26 OS=Arabidopsis thaliana GN=CYP71A26 PE=3 SV=1	PF00067	Cytochrome P450	GO:0055114	oxidation-reduction process	GO:0016705//GO:0020037//GO:0005506	oxidoreductase activity, acting on paired donors, with incorporation or reduction of molecular oxygen//heme binding//iron ion binding	--	--	KOG0156	Cytochrome P450 CYP2 subfamily
c123669_g1	-1.9963	2.8415e-54	1.9986e-51	2032	695070944	XP_009382522.1	2139	0	PREDICTED: endoglucanase 3-like isoform X1 [Musa acuminata subsp. malaccensis]	663434125	KJ948238.1	476	0	Pyrus x bretschneideri endo-1,4-beta-glucanase (EG3) mRNA, complete cds	--	--	--	--	O81416	1989	0	Endoglucanase 17 OS=Arabidopsis thaliana GN=At4g02290 PE=2 SV=1	PF00759	Glycosyl hydrolase family 9	GO:0005975	carbohydrate metabolic process	GO:0004553	hydrolase activity, hydrolyzing O-glycosyl compounds	--	--	--	--
c114915_g1	-4.5744	3.4852e-54	2.4406e-51	526	672129070	XP_008788040.1	537	4.03119e-62	PREDICTED: LOW QUALITY PROTEIN: uncharacterized protein LOC103705912 [Phoenix dactylifera]	--	--	--	--	--	--	--	--	--	--	--	--	--	--	--	--	--	--	--	--	--	--	--
c118135_g1	4.1374	5.0827e-54	3.5435e-51	1608	672136056	XP_008791710.1	340	1.91143e-34	PREDICTED: 21 kDa protein [Phoenix dactylifera]	--	--	--	--	--	--	--	--	--	P17407	264	7.52463e-25	21 kDa protein OS=Daucus carota PE=2 SV=1	PF04043	Plant invertase/pectin methylesterase inhibitor	GO:0005982//GO:0005985	starch metabolic process//sucrose metabolic process	GO:0030599//GO:0004857	pectinesterase activity//enzyme inhibitor activity	--	--	--	--
c125345_g1	-1.7319	1.2915e-53	8.9647e-51	5268	159461698	ABW96888.1	5712	0	MET1-type DNA-methyltransferase [Elaeis guineensis]	672171751	XM_008807729.1	766	0	PREDICTED: Phoenix dactylifera DNA (cytosine-5)-methyltransferase 1B-like (LOC103718772), mRNA	K00558	DNMT1, dcm	DNA (cytosine-5)-methyltransferase 1	http://www.genome.jp/dbget-bin/www_bget?ko:K00558	B1Q3J6	5242	0	DNA (cytosine-5)-methyltransferase 1B OS=Oryza sativa subsp. japonica GN=MET1B PE=2 SV=1	PF00145//PF01426	C-5 cytosine-specific DNA methylase//BAH domain	GO:0006306	DNA methylation	GO:0008168//GO:0003682//GO:0003677	methyltransferase activity//chromatin binding//DNA binding	GO:0000785	chromatin	--	--
c117065_g1	-3.7052	6.3826e-53	4.4109e-50	2223	672127335	XP_008787130.1	1208	3.80645e-157	PREDICTED: cyclin-A3-1-like [Phoenix dactylifera]	--	--	--	--	--	K06627	CCNA	cyclin A	http://www.genome.jp/dbget-bin/www_bget?ko:K06627	Q9FMH5	1021	2.88741e-130	Putative cyclin-A3-1 OS=Arabidopsis thaliana GN=CYCA3-1 PE=3 SV=1	PF02984	Cyclin, C-terminal domain	--	--	--	--	GO:0005634	nucleus	KOG0654	G2/Mitotic-specific cyclin A
c107078_g1	-4.4294	1.0686e-52	7.3526e-50	1117	672166500	XP_008803180.1	1170	3.92598e-158	PREDICTED: origin recognition complex subunit 6 [Phoenix dactylifera]	--	--	--	--	--	K02608	ORC6	origin recognition complex subunit 6	http://www.genome.jp/dbget-bin/www_bget?ko:K02608	Q9ZVH3	919	5.99974e-121	Origin recognition complex subunit 6 OS=Arabidopsis thaliana GN=ORC6 PE=1 SV=2	PF05460	Origin recognition complex subunit 6 (ORC6)	GO:0006260	DNA replication	GO:0003677	DNA binding	GO:0005664	nuclear origin of replication recognition complex	KOG4557	Origin recognition complex, subunit 6
c121392_g1	8.3388	1.875e-52	1.2845e-49	850	575462941	AHG94650.1	717	5.18932e-93	pathogenesis-related protein 10 [Lilium regale]	575462940	KF746437.1	542	0	Lilium regale pathogenesis-related protein 10 (PR10-5) mRNA, complete cds	--	--	--	--	Q05736	405	6.04487e-47	Pathogenesis-related protein 1 OS=Asparagus officinalis GN=PR1 PE=2 SV=1	PF00407	Pathogenesis-related protein Bet v I family	GO:0006952//GO:0009607	defense response//response to biotic stimulus	--	--	--	--	--	--
c116829_g1	3.9897	2.692e-52	1.8364e-49	5151	672119590	XP_008783037.1	1074	7.56544e-126	PREDICTED: uncharacterized aarF domain-containing protein kinase At1g79600, chloroplastic-like isoform X2 [Phoenix dactylifera]	672186357	XM_008814841.1	241	2.02218e-120	PREDICTED: Phoenix dactylifera uncharacterized aarF domain-containing protein kinase At1g79600, chloroplastic-like (LOC103723802), transcript variant X2, mRNA	K08869	ADCK, ABC1	aarF domain-containing kinase	http://www.genome.jp/dbget-bin/www_bget?ko:K08869	P73627	733	1.64742e-81	Uncharacterized protein sll1770 OS=Synechocystis sp. (strain PCC 6803 / Kazusa) GN=sll1770 PE=3 SV=1	PF06176	Lipopolysaccharide core biosynthesis protein (WaaY)	GO:0009244	lipopolysaccharide core region biosynthetic process	--	--	--	--	KOG1235	Predicted unusual protein kinase
c77527_g2	2.3628	4.6373e-52	3.1498e-49	1241	--	--	--	--	--	--	--	--	--	--	--	--	--	--	--	--	--	--	--	--	--	--	--	--	--	--	--	--
c115777_g1	-3.8592	4.8098e-52	3.2529e-49	2156	632800122	AHZ35571.1	143	4.36738e-08	LEA protein [Triticum aestivum]	--	--	--	--	--	--	--	--	--	--	--	--	--	--	--	--	--	--	--	--	--	--	--
c112454_g1	-5.0448	6.4352e-52	4.3337e-49	1141	359484115	XP_002267697.2	415	4.23934e-46	PREDICTED: high mobility group B protein 7-like [Vitis vinifera]>gi|147815109|emb|CAN61363.1| hypothetical protein VITISV_034306 [Vitis vinifera]>gi|297742725|emb|CBI35359.3| unnamed protein product [Vitis vinifera]	672113429	XM_008812683.1	72	3.87268e-27	PREDICTED: Phoenix dactylifera high mobility group B protein 7-like (LOC103722205), mRNA	--	--	--	--	Q8LDF9	273	2.8038e-26	High mobility group B protein 7 OS=Arabidopsis thaliana GN=HMGB7 PE=1 SV=1	PF01736	Polyomavirus agnoprotein	--	--	GO:0003677	DNA binding	--	--	KOG0381	HMG box-containing protein
c123627_g1	-2.3564	8.9185e-52	5.9807e-49	3752	672157311	XP_008798359.1	4064	0	PREDICTED: DNA replication licensing factor MCM2 [Phoenix dactylifera]	672157310	XM_008800137.1	1376	0	PREDICTED: Phoenix dactylifera DNA replication licensing factor MCM2 (LOC103713269), mRNA	K02540	MCM2	DNA replication licensing factor MCM2	http://www.genome.jp/dbget-bin/www_bget?ko:K02540	B8BKI8	3874	0	DNA replication licensing factor MCM2 OS=Oryza sativa subsp. indica GN=OsI_36121 PE=3 SV=1	PF00158//PF01078//PF07728//PF12619//PF07726//PF09111//PF00493	Sigma-54 interaction domain//Magnesium chelatase, subunit ChlI//AAA domain (dynein-related subfamily)//Mini-chromosome maintenance protein 2//ATPase family associated with various cellular activities (AAA)//SLIDE//MCM2/3/5 family	GO:0006270//GO:0015979//GO:0006260//GO:0015994//GO:0006338//GO:0015995//GO:0006355	DNA replication initiation//photosynthesis//DNA replication//chlorophyll metabolic process//chromatin remodeling//chlorophyll biosynthetic process//regulation of transcription, DNA-templated	GO:0016851//GO:0003677//GO:0016818//GO:0005524//GO:0003676//GO:0008134//GO:0003678//GO:0016887	magnesium chelatase activity//DNA binding//hydrolase activity, acting on acid anhydrides, in phosphorus-containing anhydrides//ATP binding//nucleic acid binding//transcription factor binding//DNA helicase activity//ATPase activity	GO:0005634//GO:0005667//GO:0042555//GO:0005657//GO:0010007	nucleus//transcription factor complex//MCM complex//replication fork//magnesium chelatase complex	KOG0477	DNA replication licensing factor, MCM2 component
c107372_g1	-4.0328	1.0079e-51	6.7302e-49	1633	672164289	XP_008802016.1	1129	6.59689e-147	PREDICTED: uncharacterized protein LOC103715981 [Phoenix dactylifera]	590579064	XM_007013622.1	109	1.51043e-47	Theobroma cacao Uveal autoantigen with coiled-coil domains and ankyrin repeats isoform 1 (TCM_038261) mRNA, complete cds	--	--	--	--	--	--	--	--	PF00570	HRDC domain	--	--	GO:0003676	nucleic acid binding	GO:0005622	intracellular	--	--
c101017_g1	-2.7291	1.9681e-51	1.3087e-48	2958	672164131	XP_008801933.1	2802	0	PREDICTED: uncharacterized protein LOC103715915 isoform X2 [Phoenix dactylifera]	672164133	XR_605453.1	754	0	PREDICTED: Phoenix dactylifera uncharacterized LOC103715915 (LOC103715915), transcript variant X4, misc_RNA	K02603	ORC1	origin recognition complex subunit 1	http://www.genome.jp/dbget-bin/www_bget?ko:K02603	O16810	786	1.02693e-87	Origin recognition complex subunit 1 OS=Drosophila melanogaster GN=Orc1 PE=1 SV=2	PF06068//PF00628//PF01443//PF00004//PF01426	TIP49 C-terminus//PHD-finger//Viral (Superfamily 1) RNA helicase//ATPase family associated with various cellular activities (AAA)//BAH domain	--	--	GO:0005515//GO:0005524//GO:0003678//GO:0003682	protein binding//ATP binding//DNA helicase activity//chromatin binding	GO:0005657//GO:0000785	replication fork//chromatin	KOG1514	Origin recognition complex, subunit 1, and related proteins
c117514_g1	-4.7483	2.785e-51	1.8441e-48	2267	695010958	XP_009392175.1	2317	0	PREDICTED: uncharacterized protein LOC103978189 isoform X3 [Musa acuminata subsp. malaccensis]	695010957	XM_009393900.1	417	0	PREDICTED: Musa acuminata subsp. malaccensis uncharacterized LOC103978189 (LOC103978189), transcript variant X4, mRNA	--	--	--	--	--	--	--	--	PF01520	N-acetylmuramoyl-L-alanine amidase	GO:0006807//GO:0009253//GO:0009252	nitrogen compound metabolic process//peptidoglycan catabolic process//peptidoglycan biosynthetic process	GO:0008745	N-acetylmuramoyl-L-alanine amidase activity	--	--	--	--
c126007_g4	4.8037	2.9059e-51	1.9162e-48	1129	672207018	XP_008779589.1	464	1.10706e-49	PREDICTED: uncharacterized protein LOC103699337 [Phoenix dactylifera]	--	--	--	--	--	--	--	--	--	--	--	--	--	PF02346	Chordopoxvirus fusion protein	GO:0019064	fusion of virus membrane with host plasma membrane	--	--	GO:0019031	viral envelope	--	--
c110074_g2	2.259	2.9225e-51	1.9192e-48	1209	81230695	ABB59694.1	936	6.71649e-123	alpha-expansin 2 [Gossypium hirsutum]	672137010	XM_008793993.1	255	7.66942e-129	PREDICTED: Phoenix dactylifera expansin-A8-like (LOC103708889), mRNA	--	--	--	--	O22874	872	7.12757e-114	Expansin-A8 OS=Arabidopsis thaliana GN=EXPA8 PE=2 SV=1	PF01478	Type IV leader peptidase family	--	--	GO:0004190	aspartic-type endopeptidase activity	GO:0016020	membrane	--	--
c126468_g1	3.9675	8.2136e-51	5.3714e-48	2452	672144716	XP_008796257.1	142	5.69421e-11	PREDICTED: transcription factor MYC4 [Phoenix dactylifera]	242389618	FP100649.1	51	3.98862e-15	Phyllostachys edulis cDNA clone: bphyem003p17, full insert sequence	K13422	MYC2	transcription factor MYC2	http://www.genome.jp/dbget-bin/www_bget?ko:K13422	O49687	139	8.25748e-09	Transcription factor MYC4 OS=Arabidopsis thaliana GN=MYC4 PE=1 SV=1	--	--	--	--	--	--	--	--	--	--
c77809_g1	-4.7168	1.5234e-50	9.9213e-48	485	159464912	XP_001690685.1	365	1.87047e-42	histone H4 [Chlamydomonas reinhardtii]>gi|159464996|ref|XP_001690721.1| histone H4 [Chlamydomonas reinhardtii]>gi|159465199|ref|XP_001690810.1| histone H4 [Chlamydomonas reinhardtii]>gi|159465235|ref|XP_001690828.1| histone H4 [Chlamydomonas reinhardtii]>gi|159465571|ref|XP_001690996.1| histone H4 [Chlamydomonas reinhardtii]>gi|159465583|ref|XP_001691002.1| histone H4 [Chlamydomonas reinhardtii]>…	694997804	XM_009402994.1	130	9.06012e-60	PREDICTED: Musa acuminata subsp. malaccensis histone H4 (LOC103985330), mRNA	K11254	H4	histone H4	http://www.genome.jp/dbget-bin/www_bget?ko:K11254	P50566	365	3.17983e-43	Histone H4 OS=Chlamydomonas reinhardtii GN=H4-I PE=3 SV=2	PF07652//PF00125//PF03847//PF02969//PF00808//PF02291	Flavivirus DEAD domain//Core histone H2A/H2B/H3/H4//Transcription initiation factor TFIID subunit A//TATA box binding protein associated factor (TAF)//Histone-like transcription factor (CBF/NF-Y) and archaeal histone//Transcription initiation factor IID, 31kD subunit	GO:0006334//GO:0019079//GO:0006352	nucleosome assembly//viral genome replication//DNA-templated transcription, initiation	GO:0003677//GO:0046982//GO:0005524//GO:0008026//GO:0043565	DNA binding//protein heterodimerization activity//ATP binding//ATP-dependent helicase activity//sequence-specific DNA binding	GO:0005622//GO:0005669//GO:0005634//GO:0000786	intracellular//transcription factor TFIID complex//nucleus//nucleosome	KOG3467	Histone H4
c64650_g1	-4.866	2.85e-50	1.8485e-47	2010	672110241	XP_008794277.1	2495	0	PREDICTED: replication protein A 70 kDa DNA-binding subunit B-like [Phoenix dactylifera]	586705354	XM_006845796.1	171	6.38971e-82	Amborella trichopoda hypothetical protein (AMTR_s00154p00046110) mRNA, complete cds	K07466	RFA1, RPA1, rpa	replication factor A1	http://www.genome.jp/dbget-bin/www_bget?ko:K07466	Q10Q08	2192	0	Replication protein A 70 kDa DNA-binding subunit B OS=Oryza sativa subsp. japonica GN=RPA1B PE=1 SV=1	PF01373//PF01336//PF08024//PF00773//PF04057	Glycosyl hydrolase family 14//OB-fold nucleic acid binding domain//Ant antimicrobial peptide//RNB domain//Replication factor-A protein 1, N-terminal domain	GO:0019836//GO:0005985//GO:0000272//GO:0051252//GO:0005982//GO:0006260	hemolysis by symbiont of host erythrocytes//sucrose metabolic process//polysaccharide catabolic process//regulation of RNA metabolic process//starch metabolic process//DNA replication	GO:0003676//GO:0004540//GO:0016161//GO:0003723//GO:0003677	nucleic acid binding//ribonuclease activity//beta-amylase activity//RNA binding//DNA binding	GO:0005634//GO:0005576	nucleus//extracellular region	KOG0851	Single-stranded DNA-binding replication protein A (RPA), large (70 kD) subunit and related ssDNA-binding proteins
c119848_g2	-2.3622	3.2139e-50	2.0761e-47	1026	672196569	XP_008776838.1	649	3.58297e-77	PREDICTED: protein IQ-DOMAIN 1-like [Phoenix dactylifera]	672199330	XM_008779362.1	111	7.25096e-49	PREDICTED: Phoenix dactylifera protein IQ-DOMAIN 1-like (LOC103697493), mRNA	--	--	--	--	--	--	--	--	--	--	--	--	--	--	--	--	--	--
c119164_g4	-2.7979	4.4955e-50	2.8921e-47	3123	672124903	XP_008785851.1	3938	0	PREDICTED: ribonucleoside-diphosphate reductase large subunit-like isoform X2 [Phoenix dactylifera]	672124902	XM_008787629.1	1288	0	PREDICTED: Phoenix dactylifera ribonucleoside-diphosphate reductase large subunit-like (LOC103704373), transcript variant X2, mRNA	K10807	RRM1	ribonucleoside-diphosphate reductase subunit M1	http://www.genome.jp/dbget-bin/www_bget?ko:K10807	Q9SJ20	3848	0	Ribonucleoside-diphosphate reductase large subunit OS=Arabidopsis thaliana GN=RNR1 PE=1 SV=1	PF00317//PF02867	Ribonucleotide reductase, all-alpha domain//Ribonucleotide reductase, barrel domain	GO:0006144//GO:0006206//GO:0055114//GO:0009186//GO:0006260	purine nucleobase metabolic process//pyrimidine nucleobase metabolic process//oxidation-reduction process//deoxyribonucleoside diphosphate metabolic process//DNA replication	GO:0004748//GO:0005524	ribonucleoside-diphosphate reductase activity, thioredoxin disulfide as acceptor//ATP binding	GO:0005971	ribonucleoside-diphosphate reductase complex	KOG1112	Ribonucleotide reductase, alpha subunit
c122574_g2	3.2111	5.2123e-50	3.3397e-47	2560	695055598	XP_009415986.1	636	3.26874e-82	PREDICTED: glycerol-3-phosphate dehydrogenase [NAD(+)] [Musa acuminata subsp. malaccensis]	685298494	XM_009141779.1	96	4.02203e-40	PREDICTED: Brassica rapa glycerol-3-phosphate dehydrogenase [NAD(+)] 1, chloroplastic (LOC103864010), mRNA	K00006	GPD1	glycerol-3-phosphate dehydrogenase (NAD+)	http://www.genome.jp/dbget-bin/www_bget?ko:K00006	P52425	606	1.98355e-79	Glycerol-3-phosphate dehydrogenase [NAD(+)] OS=Cuphea lanceolata GN=GPDH PE=2 SV=1	PF01210	NAD-dependent glycerol-3-phosphate dehydrogenase N-terminus	GO:0055114//GO:0046168	oxidation-reduction process//glycerol-3-phosphate catabolic process	GO:0051287//GO:0016616	NAD binding//oxidoreductase activity, acting on the CH-OH group of donors, NAD or NADP as acceptor	GO:0005737	cytoplasm	KOG2711	Glycerol-3-phosphate dehydrogenase/dihydroxyacetone 3-phosphate reductase
c125281_g1	-2.5422	5.5043e-50	3.5125e-47	2023	672138241	XP_008792870.1	1995	0	PREDICTED: cytochrome P450 71A1-like [Phoenix dactylifera]	359482503	XM_002273354.2	336	1.21713e-173	PREDICTED: Vitis vinifera flavonoid 3'-monooxygenase-like (LOC100263428), mRNA	--	--	--	--	P24465	1085	1.3258e-138	Cytochrome P450 71A1 OS=Persea americana GN=CYP71A1 PE=1 SV=2	PF00067	Cytochrome P450	GO:0055114	oxidation-reduction process	GO:0016705//GO:0020037//GO:0005506	oxidoreductase activity, acting on paired donors, with incorporation or reduction of molecular oxygen//heme binding//iron ion binding	--	--	KOG0156	Cytochrome P450 CYP2 subfamily
c123624_g1	-3.8659	5.8345e-50	3.7083e-47	4622	672174752	XP_008807486.1	5761	0	PREDICTED: DNA polymerase epsilon catalytic subunit A [Phoenix dactylifera]	672174751	XM_008809264.1	1260	0	PREDICTED: Phoenix dactylifera DNA polymerase epsilon catalytic subunit A (LOC103719838), mRNA	K02324	POLE1	DNA polymerase epsilon subunit 1	http://www.genome.jp/dbget-bin/www_bget?ko:K02324	F4HW04	5143	0	DNA polymerase epsilon catalytic subunit A OS=Arabidopsis thaliana GN=POL2A PE=1 SV=1	PF00136//PF03104//PF08490	DNA polymerase family B//DNA polymerase family B, exonuclease domain//Domain of unknown function (DUF1744)	GO:0006260	DNA replication	GO:0003887//GO:0008270//GO:0000166//GO:0003677	DNA-directed DNA polymerase activity//zinc ion binding//nucleotide binding//DNA binding	GO:0042575//GO:0005634	DNA polymerase complex//nucleus	KOG1798	DNA polymerase epsilon, catalytic subunit A
c119011_g1	7.8338	6.7194e-50	4.2536e-47	902	672171383	XP_008805761.1	744	7.02539e-96	PREDICTED: probable glutathione S-transferase GSTF1 [Phoenix dactylifera]	672171382	XM_008807539.1	47	2.39777e-13	PREDICTED: Phoenix dactylifera probable glutathione S-transferase GSTF1 (LOC103718626), mRNA	K00799	GST, gst	glutathione S-transferase	http://www.genome.jp/dbget-bin/www_bget?ko:K00799	O65857	599	7.00368e-75	Probable glutathione S-transferase GSTF1 OS=Oryza sativa subsp. japonica GN=GSTF1 PE=1 SV=2	PF02798//PF13409//PF13417	Glutathione S-transferase, N-terminal domain//Glutathione S-transferase, N-terminal domain//Glutathione S-transferase, N-terminal domain	--	--	GO:0005515	protein binding	--	--	KOG0867	Glutathione S-transferase
c119038_g2	1.859	8.7598e-50	5.5232e-47	998	672137153	XP_008792294.1	323	1.07123e-31	PREDICTED: GDSL esterase/lipase At5g45670-like [Phoenix dactylifera]	--	--	--	--	--	--	--	--	--	Q9FK75	275	4.33827e-26	GDSL esterase/lipase At5g45670 OS=Arabidopsis thaliana GN=At5g45670 PE=2 SV=1	PF00657	GDSL-like Lipase/Acylhydrolase	GO:0006629	lipid metabolic process	GO:0016788	hydrolase activity, acting on ester bonds	--	--	--	--
c101904_g1	7.0813	9.0415e-50	5.6782e-47	2178	--	--	--	--	--	--	--	--	--	--	--	--	--	--	--	--	--	--	--	--	--	--	--	--	--	--	--	--
c110487_g2	2.9761	2.5332e-49	1.5846e-46	423	113913391	ABI48859.1	213	4.96462e-20	LLA-115 [Lilium longiflorum]>gi|189409350|gb|ACD93462.1| tapetum-specific protein LLA-115 [Lilium longiflorum]	189409349	EU718493.1	162	1.27162e-77	Lilium longiflorum tapetum-specific protein LLA-115 (LLA-115) gene, complete cds	--	--	--	--	--	--	--	--	--	--	--	--	--	--	--	--	--	--
c125443_g1	1.6456	3.1137e-49	1.94e-46	1754	225438545	XP_002279670.1	911	4.51795e-143	PREDICTED: cytochrome P450 86B1 [Vitis vinifera]	685298050	XM_009141561.1	47	4.7469e-13	PREDICTED: Brassica rapa cytochrome P450 86B1-like (LOC103863805), mRNA	--	--	--	--	Q9FMY1	689	1.18117e-109	Cytochrome P450 86B1 OS=Arabidopsis thaliana GN=CYP86B1 PE=2 SV=1	PF04828//PF00067//PF04493	Glutathione-dependent formaldehyde-activating enzyme//Cytochrome P450//Endonuclease V	GO:0006281//GO:0055114//GO:0008152	DNA repair//oxidation-reduction process//metabolic process	GO:0005506//GO:0016846//GO:0004519//GO:0016705//GO:0020037	iron ion binding//carbon-sulfur lyase activity//endonuclease activity//oxidoreductase activity, acting on paired donors, with incorporation or reduction of molecular oxygen//heme binding	--	--	KOG0157	Cytochrome P450 CYP4/CYP19/CYP26 subfamilies
c120562_g3	-4.3863	3.5211e-49	2.1853e-46	1049	672129118	XP_008788064.1	542	1.08837e-64	PREDICTED: B3 domain-containing protein Os06g0194400 [Phoenix dactylifera]>gi|672129120|ref|XP_008788065.1| PREDICTED: B3 domain-containing protein Os06g0194400 [Phoenix dactylifera]	--	--	--	--	--	--	--	--	--	Q69V36	491	9.57144e-58	B3 domain-containing protein Os06g0194400 OS=Oryza sativa subsp. japonica GN=Os06g0194400 PE=2 SV=1	PF02362	B3 DNA binding domain	--	--	GO:0003677	DNA binding	--	--	--	--
c125579_g1	-2.7506	4.3525e-49	2.6907e-46	1839	147811281	CAN61230.1	984	6.5857e-124	hypothetical protein VITISV_010115 [Vitis vinifera]	388325513	JQ390411.1	76	3.77016e-29	Pinellia ternata small heat shock protein (sHSP) mRNA, complete cds	--	--	--	--	P10978	575	2.77449e-61	Retrovirus-related Pol polyprotein from transposon TNT 1-94 OS=Nicotiana tabacum PE=2 SV=1	--	--	--	--	--	--	--	--	KOG0710	Molecular chaperone (small heat-shock protein Hsp26/Hsp42)
c120758_g1	2.0194	9.6372e-49	5.9345e-46	2770	672129994	XP_008788521.1	1073	5.69122e-133	PREDICTED: trans-cinnamate 4-monooxygenase-like [Phoenix dactylifera]	672129993	XM_008790299.1	394	0	PREDICTED: Phoenix dactylifera trans-cinnamate 4-monooxygenase-like (LOC103706246), mRNA	K00487	CYP73A	trans-cinnamate 4-monooxygenase	http://www.genome.jp/dbget-bin/www_bget?ko:K00487	P37115	1061	4.26264e-132	Trans-cinnamate 4-monooxygenase OS=Vigna radiata var. radiata GN=CYP73A2 PE=1 SV=1	PF10403//PF00067	Rad4 beta-hairpin domain 1//Cytochrome P450	GO:0055114	oxidation-reduction process	GO:0005506//GO:0016705//GO:0020037//GO:0003677	iron ion binding//oxidoreductase activity, acting on paired donors, with incorporation or reduction of molecular oxygen//heme binding//DNA binding	--	--	KOG0156	Cytochrome P450 CYP2 subfamily
c116469_g1	-3.1591	1.9789e-48	1.2139e-45	2403	573918192	XP_006646738.1	1247	4.89623e-161	PREDICTED: protein FIZZY-RELATED 3-like, partial [Oryza brachyantha]	--	--	--	--	--	K03364	CDH1	cell division cycle 20-like protein 1, cofactor of APC complex	http://www.genome.jp/dbget-bin/www_bget?ko:K03364	Q8LPL5	1202	9.48058e-155	Protein FIZZY-RELATED 3 OS=Arabidopsis thaliana GN=FZR3 PE=1 SV=1	PF00957//PF00400	Synaptobrevin//WD domain, G-beta repeat	GO:0016192	vesicle-mediated transport	GO:0005515	protein binding	GO:0016021	integral component of membrane	KOG0305	Anaphase promoting complex, Cdc20, Cdh1, and Ama1 subunits
c113412_g1	-4.5826	3.5178e-48	2.1495e-45	1287	672162547	XP_008801091.1	937	1.12638e-121	PREDICTED: uncharacterized protein LOC103715289 [Phoenix dactylifera]	--	--	--	--	--	--	--	--	--	Q6A070	143	3.75306e-08	Protein FAM179B OS=Mus musculus GN=Fam179b PE=3 SV=3	PF02985	HEAT repeat	--	--	GO:0005515	protein binding	--	--	KOG2933	Uncharacterized conserved protein
c113104_g4	-1.8159	3.7204e-48	2.2646e-45	2026	695081543	XP_009388297.1	531	8.67963e-58	PREDICTED: uncharacterized protein LOC103975115 [Musa acuminata subsp. malaccensis]	593688454	XM_007144800.1	52	9.13525e-16	Phaseolus vulgaris hypothetical protein (PHAVU_007G190400g) mRNA, complete cds	--	--	--	--	--	--	--	--	--	--	--	--	--	--	--	--	--	--
c123151_g1	-2.3962	4.0212e-48	2.4383e-45	1892	695037650	XP_009406322.1	1919	0	PREDICTED: LOW QUALITY PROTEIN: probable DNA primase large subunit [Musa acuminata subsp. malaccensis]	695037649	XM_009408047.1	474	0	PREDICTED: Musa acuminata subsp. malaccensis probable DNA primase large subunit (LOC103989245), mRNA	K02685	PRI2	DNA primase large subunit	http://www.genome.jp/dbget-bin/www_bget?ko:K02685	Q84WJ2	1684	0	Probable DNA primase large subunit OS=Arabidopsis thaliana GN=At1g67320 PE=2 SV=2	PF04104	Eukaryotic and archaeal DNA primase, large subunit	GO:0006269//GO:0006351	DNA replication, synthesis of RNA primer//transcription, DNA-templated	GO:0003896	DNA primase activity	GO:0005657//GO:0005730	replication fork//nucleolus	KOG2267	Eukaryotic-type DNA primase, large subunit
c118278_g1	1.5461	5.0654e-48	3.0597e-45	2716	672160611	XP_008800089.1	1015	4.66785e-126	PREDICTED: probable plastid-lipid-associated protein 3, chloroplastic isoform X1 [Phoenix dactylifera]	--	--	--	--	--	--	--	--	--	O82291	912	4.23151e-112	Probable plastid-lipid-associated protein 3, chloroplastic OS=Arabidopsis thaliana GN=PAP3 PE=2 SV=1	PF04755	PAP_fibrillin	--	--	GO:0005198	structural molecule activity	GO:0009507	chloroplast	--	--
c110856_g1	-1.7328	6.1953e-48	3.728e-45	2098	672165678	XP_008802752.1	163	1.59178e-10	PREDICTED: uncharacterized protein LOC103716503 [Phoenix dactylifera]	--	--	--	--	--	--	--	--	--	--	--	--	--	--	--	--	--	--	--	--	--	--	--
c119480_g2	-4.4966	1.3123e-47	7.867e-45	1726	672140027	XP_008793818.1	1105	5.66471e-140	PREDICTED: mitogen-activated protein kinase kinase kinase NPK1-like [Phoenix dactylifera]	526118150	NM_001281276.1	159	2.56343e-75	Vitis vinifera mitogen-activated protein kinase kinase kinase (MAP3K), mRNA >gnl|BL_ORD_ID|3884448 Vitis vinifera mitogen-activated protein kinase kinase kinase (MAP3K) mRNA, complete cds	--	--	--	--	Q40541	824	6.5364e-99	Mitogen-activated protein kinase kinase kinase NPK1 OS=Nicotiana tabacum GN=NPK1 PE=1 SV=1	PF07714//PF00085//PF00069	Protein tyrosine kinase//Thioredoxin//Protein kinase domain	GO:0006468//GO:0045454	protein phosphorylation//cell redox homeostasis	GO:0005524//GO:0004672	ATP binding//protein kinase activity	--	--	KOG0198	MEKK and related serine/threonine protein kinases
c119953_g1	-1.709	1.5559e-47	9.2918e-45	731	--	--	--	--	--	--	--	--	--	--	--	--	--	--	--	--	--	--	--	--	--	--	--	--	--	--	--	--
c111090_g1	1.9723	1.6454e-47	9.7894e-45	2489	672116955	XP_008781653.1	2378	0	PREDICTED: uncharacterized protein LOC103701393 [Phoenix dactylifera]	--	--	--	--	--	--	--	--	--	Q7XJJ7	1238	5.9185e-158	Fatty acid amide hydrolase OS=Arabidopsis thaliana GN=FAAH PE=1 SV=1	PF01425	Amidase	--	--	GO:0016884	carbon-nitrogen ligase activity, with glutamine as amido-N-donor	--	--	KOG1211	Amidases
c124473_g1	-1.5293	1.8281e-47	1.0836e-44	4721	661876857	CDP19204.1	6265	0	unnamed protein product [Coffea canephora]	670443441	XM_008663919.1	971	0	PREDICTED: Zea mays uncharacterized LOC100382191 (LOC100382191), transcript variant X1, mRNA	K03403	chlH, bchH	magnesium chelatase subunit H	http://www.genome.jp/dbget-bin/www_bget?ko:K03403	B8ANF1	4361	0	Magnesium-chelatase subunit ChlH, chloroplastic OS=Oryza sativa subsp. indica GN=CHLH PE=3 SV=1	PF02514//PF04088//PF11965	CobN/Magnesium Chelatase//Peroxin 13, N-terminal region//Domain of unknown function (DUF3479)	GO:0015994//GO:0016560//GO:0009058	chlorophyll metabolic process//protein import into peroxisome matrix, docking//biosynthetic process	GO:0016851	magnesium chelatase activity	GO:0016021//GO:0010007//GO:0005777	integral component of membrane//magnesium chelatase complex//peroxisome	--	--
c114654_g5	-3.3295	2.1242e-47	1.2544e-44	1260	672167879	XP_008803918.1	594	1.52831e-130	PREDICTED: condensin complex subunit 3 [Phoenix dactylifera]	514769914	XM_004966810.1	127	1.14294e-57	PREDICTED: Setaria italica condensin complex subunit 3-like (LOC101756233), mRNA	K06678	YCG1, CAPG	condensin complex subunit 3	http://www.genome.jp/dbget-bin/www_bget?ko:K06678	--	--	--	--	--	--	--	--	--	--	--	--	--	--
c115835_g1	-3.8723	3.0849e-47	1.8149e-44	3134	672124417	XP_008785590.1	2948	0	PREDICTED: chromosome transmission fidelity protein 18 homolog [Phoenix dactylifera]	568873300	XM_006489719.1	292	5.4652e-149	PREDICTED: Citrus sinensis chromosome transmission fidelity protein 18 homolog (LOC102627504), mRNA	K11269	CTF18, CHL12	chromosome transmission fidelity protein 18	http://www.genome.jp/dbget-bin/www_bget?ko:K11269	Q6NU40	826	3.30376e-92	Chromosome transmission fidelity protein 18 homolog OS=Xenopus laevis GN=chtf18 PE=2 SV=1	PF05496//PF03193//PF06414//PF01695//PF07728//PF00004	Holliday junction DNA helicase ruvB N-terminus//Protein of unknown function, DUF258//Zeta toxin//IstB-like ATP binding protein//AAA domain (dynein-related subfamily)//ATPase family associated with various cellular activities (AAA)	GO:0006310//GO:0006281	DNA recombination//DNA repair	GO:0003924//GO:0016301//GO:0009378//GO:0005525//GO:0016887//GO:0005524	GTPase activity//kinase activity//four-way junction helicase activity//GTP binding//ATPase activity//ATP binding	GO:0009379//GO:0005657	Holliday junction helicase complex//replication fork	KOG1969	DNA replication checkpoint protein CHL12/CTF18
c111983_g1	7.3662	9.0319e-47	5.294e-44	948	672143006	XP_008795369.1	342	1.26547e-35	PREDICTED: ethylene-responsive transcription factor ERF027-like [Phoenix dactylifera]	--	--	--	--	--	--	--	--	--	Q9CAN9	262	5.82373e-25	Ethylene-responsive transcription factor ERF026 OS=Arabidopsis thaliana GN=ERF026 PE=2 SV=1	PF00847	AP2 domain	GO:0006355	regulation of transcription, DNA-templated	GO:0003700	sequence-specific DNA binding transcription factor activity	GO:0005667	transcription factor complex	--	--
c45312_g1	-3.8538	1.0563e-46	6.1687e-44	327	49615731	AAT67047.1	144	1.54351e-10	histone H4 [Petunia x hybrida]	593528606	XM_007142174.1	50	1.74622e-15	Phaseolus vulgaris hypothetical protein (PHAVU_008G263800g) mRNA, complete cds	--	--	--	--	P69152	142	4.95692e-11	Histone H4 OS=Tetrahymena thermophila (strain SB210) GN=HHF1 PE=1 SV=2	--	--	--	--	--	--	--	--	KOG3467	Histone H4
c109148_g1	11.875	1.4973e-46	8.7121e-44	2453	13537530	BAB40790.1	980	4.75673e-125	LhMyb [Lilium hybrid division I]	13537529	AB058642.1	758	0	Lilium hybrid division I LhMyb mRNA, complete cds	K09422	MYBP	myb proto-oncogene protein, plant	http://www.genome.jp/dbget-bin/www_bget?ko:K09422	P81391	637	2.28974e-75	Myb-related protein 305 OS=Antirrhinum majus GN=MYB305 PE=2 SV=1	PF00249	Myb-like DNA-binding domain	--	--	GO:0003682	chromatin binding	GO:0000785	chromatin	KOG0048	Transcription factor, Myb superfamily
c112474_g4	-3.7115	1.8045e-46	1.0461e-43	419	672133878	XP_008790575.1	449	1.50695e-54	PREDICTED: uncharacterized protein LOC103707743 [Phoenix dactylifera]	--	--	--	--	--	--	--	--	--	--	--	--	--	PF00335	Tetraspanin family	--	--	--	--	GO:0016021	integral component of membrane	--	--
c126269_g4	1.7594	1.8237e-46	1.0533e-43	6606	672118860	XP_008782652.1	2665	0	PREDICTED: uncharacterized aarF domain-containing protein kinase At1g79600, chloroplastic [Phoenix dactylifera]>gi|672118862|ref|XP_008782653.1| PREDICTED: uncharacterized aarF domain-containing protein kinase At1g79600, chloroplastic [Phoenix dactylifera]>gi|672118864|ref|XP_008782654.1| PREDICTED: uncharacterized aarF domain-containing protein kinase At1g79600, chloroplastic [Phoenix dactylifer…	568833350	XM_006470799.1	614	0	PREDICTED: Citrus sinensis uncharacterized LOC102629736 (LOC102629736), mRNA	--	--	--	--	Q9MA15	2468	0	Uncharacterized aarF domain-containing protein kinase At1g79600, chloroplastic OS=Arabidopsis thaliana GN=At1g79600 PE=2 SV=1	PF05496//PF01083//PF06176//PF06144//PF00004//PF00069//PF12169//PF00910//PF07728	Holliday junction DNA helicase ruvB N-terminus//Cutinase//Lipopolysaccharide core biosynthesis protein (WaaY)//DNA polymerase III, delta subunit//ATPase family associated with various cellular activities (AAA)//Protein kinase domain//DNA polymerase III subunits gamma and tau domain III//RNA helicase//AAA domain (dynein-related subfamily)	GO:0008152//GO:0006310//GO:0009244//GO:0006468//GO:0006281//GO:0006260	metabolic process//DNA recombination//lipopolysaccharide core region biosynthetic process//protein phosphorylation//DNA repair//DNA replication	GO:0003723//GO:0004672//GO:0003887//GO:0016787//GO:0016887//GO:0009378//GO:0003677//GO:0005524//GO:0003724	RNA binding//protein kinase activity//DNA-directed DNA polymerase activity//hydrolase activity//ATPase activity//four-way junction helicase activity//DNA binding//ATP binding//RNA helicase activity	GO:0005657//GO:0042575//GO:0009379//GO:0009360	replication fork//DNA polymerase complex//Holliday junction helicase complex//DNA polymerase III complex	KOG1235	Predicted unusual protein kinase
c121079_g3	-2.476	2.0139e-46	1.159e-43	1770	672159365	XP_008799441.1	1219	3.70532e-159	PREDICTED: mitochondrial chaperone BCS1-like [Phoenix dactylifera]	514767001	XM_004966079.1	113	9.80022e-50	PREDICTED: Setaria italica uncharacterized LOC101770960 (LOC101770960), mRNA	--	--	--	--	Q54DY9	323	7.28108e-31	Probable mitochondrial chaperone BCS1-B OS=Dictyostelium discoideum GN=bcsl1b PE=3 SV=1	PF01695//PF07728//PF00910//PF01078//PF00004//PF00005//PF01637//PF05496//PF01057	IstB-like ATP binding protein//AAA domain (dynein-related subfamily)//RNA helicase//Magnesium chelatase, subunit ChlI//ATPase family associated with various cellular activities (AAA)//ABC transporter//Archaeal ATPase//Holliday junction DNA helicase ruvB N-terminus//Parvovirus non-structural protein NS1	GO:0015979//GO:0006281//GO:0006310//GO:0019079//GO:0015994//GO:0015995	photosynthesis//DNA repair//DNA recombination//viral genome replication//chlorophyll metabolic process//chlorophyll biosynthetic process	GO:0003723//GO:0005524//GO:0016887//GO:0009378//GO:0016851//GO:0003724	RNA binding//ATP binding//ATPase activity//four-way junction helicase activity//magnesium chelatase activity//RNA helicase activity	GO:0005657//GO:0010007//GO:0009379	replication fork//magnesium chelatase complex//Holliday junction helicase complex	KOG0743	AAA+-type ATPase
c125063_g2	-3.6821	3.0426e-46	1.7446e-43	1552	514743295	XP_004960354.1	269	2.35188e-25	PREDICTED: chromosome transmission fidelity protein 8 homolog [Setaria italica]	--	--	--	--	--	K11270	CTF8	chromosome transmission fidelity protein 8	http://www.genome.jp/dbget-bin/www_bget?ko:K11270	--	--	--	--	--	--	--	--	--	--	--	--	--	--
c121315_g2	3.2786	3.2357e-46	1.8486e-43	810	695034669	XP_009404796.1	738	2.20046e-92	PREDICTED: mitogen-activated protein kinase kinase kinase A-like [Musa acuminata subsp. malaccensis]	--	--	--	--	--	--	--	--	--	Q9CAD5	414	5.39921e-44	Mitogen-activated protein kinase kinase kinase YODA OS=Arabidopsis thaliana GN=YDA PE=1 SV=1	PF00069//PF05445//PF07714	Protein kinase domain//Poxvirus serine/threonine protein kinase//Protein tyrosine kinase	GO:0006468	protein phosphorylation	GO:0005524//GO:0004672	ATP binding//protein kinase activity	--	--	KOG0198	MEKK and related serine/threonine protein kinases
c123721_g3	-4.1155	4.1747e-46	2.3765e-43	716	697164115	XP_009590874.1	786	3.86906e-100	PREDICTED: tubulin beta-8 chain-like [Nicotiana tomentosiformis]	242382054	FP097040.1	228	4.54702e-114	Phyllostachys edulis cDNA clone: bphyem203c08, full insert sequence	K07375	TUBB	tubulin beta	http://www.genome.jp/dbget-bin/www_bget?ko:K07375	Q9ASR0	777	1.70502e-99	Tubulin beta-3 chain OS=Arabidopsis thaliana GN=TUBB3 PE=2 SV=2	--	--	--	--	--	--	--	--	KOG1375	Beta tubulin
c105531_g1	-1.7314	5.137e-46	2.9139e-43	1149	672176657	XP_008808400.1	886	3.57746e-112	PREDICTED: cytochrome P450 94A1-like [Phoenix dactylifera]	--	--	--	--	--	--	--	--	--	O81117	597	7.03546e-70	Cytochrome P450 94A1 OS=Vicia sativa GN=CYP94A1 PE=2 SV=2	PF00067	Cytochrome P450	GO:0055114	oxidation-reduction process	GO:0016705//GO:0020037//GO:0005506	oxidoreductase activity, acting on paired donors, with incorporation or reduction of molecular oxygen//heme binding//iron ion binding	--	--	KOG0157	Cytochrome P450 CYP4/CYP19/CYP26 subfamilies
c121417_g1	-4.6892	7.1587e-46	4.0462e-43	2805	672167342	XP_008803628.1	466	1.9032e-45	PREDICTED: uncharacterized protein LOC103717132 isoform X4 [Phoenix dactylifera]	--	--	--	--	--	--	--	--	--	--	--	--	--	--	--	--	--	--	--	--	--	--	--
c122408_g3	2.5082	8.3956e-46	4.7284e-43	1589	672187772	XP_008813418.1	465	1.33044e-50	PREDICTED: annexin D4-like [Phoenix dactylifera]	--	--	--	--	--	--	--	--	--	Q9ZVJ6	347	4.40459e-35	Annexin D4 OS=Arabidopsis thaliana GN=ANN4 PE=2 SV=1	PF04045//PF00191	Arp2/3 complex, 34 kD subunit p34-Arc//Annexin	GO:0030833	regulation of actin filament polymerization	GO:0005544//GO:0005509	calcium-dependent phospholipid binding//calcium ion binding	GO:0005856	cytoskeleton	--	--
c95514_g1	1.7114	9.2664e-46	5.2003e-43	243	695004884	XP_009388868.1	399	4.81701e-46	PREDICTED: thiamine thiazole synthase 2, chloroplastic {ECO:0000255|HAMAP-Rule:MF_03158}-like [Musa acuminata subsp. malaccensis]	514765392	XM_004965684.1	147	1.50032e-69	PREDICTED: Setaria italica thiamine thiazole synthase 2, chloroplastic-like (LOC101752840), mRNA	K03146	THI4, THI1	thiamine thiazole synthase	http://www.genome.jp/dbget-bin/www_bget?ko:K03146	Q38814	386	4.91836e-45	Thiamine thiazole synthase, chloroplastic OS=Arabidopsis thaliana GN=THI1 PE=1 SV=1	PF04983	RNA polymerase Rpb1, domain 3	GO:0006144//GO:0006206//GO:0006351	purine nucleobase metabolic process//pyrimidine nucleobase metabolic process//transcription, DNA-templated	GO:0003677//GO:0003899	DNA binding//DNA-directed RNA polymerase activity	GO:0005730	nucleolus	KOG2960	Protein involved in thiamine biosynthesis and DNA damage tolerance
c120356_g7	-4.7729	1.5238e-45	8.5211e-43	3643	695074705	XP_009384567.1	3522	0	PREDICTED: putative SWI/SNF-related matrix-associated actin-dependent regulator of chromatin subfamily A member 3-like 3 [Musa acuminata subsp. malaccensis]	514800409	XM_004975075.1	143	4.28569e-66	PREDICTED: Setaria italica putative SWI/SNF-related matrix-associated actin-dependent regulator of chromatin subfamily A member 3-like 3-like (LOC101786650), mRNA	K15505	RAD5	DNA repair protein RAD5	http://www.genome.jp/dbget-bin/www_bget?ko:K15505	Q9FIY7	3084	0	Putative SWI/SNF-related matrix-associated actin-dependent regulator of chromatin subfamily A member 3-like 3 OS=Arabidopsis thaliana GN=At5g43530 PE=3 SV=1	PF00097//PF14634//PF00176//PF08797//PF00270//PF04851//PF00271//PF12861//PF13639	Zinc finger, C3HC4 type (RING finger)//zinc-RING finger domain//SNF2 family N-terminal domain//HIRAN domain//DEAD/DEAH box helicase//Type III restriction enzyme, res subunit//Helicase conserved C-terminal domain//Anaphase-promoting complex subunit 11 RING-H2 finger//Ring finger domain	GO:0016567	protein ubiquitination	GO:0016787//GO:0016818//GO:0046872//GO:0005524//GO:0008270//GO:0003677//GO:0004386//GO:0005515//GO:0004842//GO:0003676//GO:0008026	hydrolase activity//hydrolase activity, acting on acid anhydrides, in phosphorus-containing anhydrides//metal ion binding//ATP binding//zinc ion binding//DNA binding//helicase activity//protein binding//ubiquitin-protein transferase activity//nucleic acid binding//ATP-dependent helicase activity	GO:0005680	anaphase-promoting complex	KOG1001	Helicase-like transcription factor HLTF/DNA helicase RAD5, DEAD-box superfamily
c119950_g2	-2.3653	2.4948e-45	1.3902e-42	1961	672184818	XP_008812664.1	1089	1.11397e-138	PREDICTED: rho GTPase-activating protein 2 [Phoenix dactylifera]	449518866	XM_004166409.1	82	1.85951e-32	PREDICTED: Cucumis sativus uncharacterized LOC101228216 (LOC101228216), mRNA	--	--	--	--	F4JI46	999	6.15315e-127	Rho GTPase-activating protein 2 OS=Arabidopsis thaliana GN=ROPGAP2 PE=1 SV=1	PF00620	RhoGAP domain	GO:0007165	signal transduction	--	--	--	--	KOG4270	GTPase-activator protein
c119006_g2	2.0288	2.9216e-45	1.6223e-42	1850	672133595	XP_008790425.1	1407	0	PREDICTED: uncharacterized protein LOC103707634 [Phoenix dactylifera]	--	--	--	--	--	--	--	--	--	--	--	--	--	PF01925//PF15202	Sulfite exporter TauE/SafE//Adipogenin	GO:0045444	fat cell differentiation	--	--	GO:0016021	integral component of membrane	--	--
c121888_g5	-3.5973	3.1295e-45	1.7317e-42	1239	695033257	XP_009404136.1	581	2.09979e-69	PREDICTED: cell division cycle-associated protein 7-like [Musa acuminata subsp. malaccensis]	357499142	XM_003619812.1	102	8.8704e-44	Medicago truncatula Cell division cycle-associated 7-like protein (MTR_6g070950) mRNA, complete cds	--	--	--	--	--	--	--	--	--	--	--	--	--	--	--	--	--	--
c125199_g2	-4.3192	3.1659e-45	1.7458e-42	1154	--	--	--	--	--	--	--	--	--	--	--	--	--	--	--	--	--	--	--	--	--	--	--	--	--	--	--	--
c125933_g1	-2.2263	4.3775e-45	2.4055e-42	3748	159461700	ABW96889.1	828	4.26388e-92	CMT-type DNA-methyltransferase [Elaeis guineensis]	--	--	--	--	--	K00558	DNMT1, dcm	DNA (cytosine-5)-methyltransferase 1	http://www.genome.jp/dbget-bin/www_bget?ko:K00558	Q9AXT8	773	6.14575e-85	DNA (cytosine-5)-methyltransferase 1 OS=Zea mays GN=MET2A PE=1 SV=1	PF00145	C-5 cytosine-specific DNA methylase	GO:0006306	DNA methylation	GO:0008168//GO:0003677	methyltransferase activity//DNA binding	--	--	--	--
c120647_g1	-3.2151	7.2214e-45	3.9545e-42	2688	672118457	XP_008782438.1	690	3.17473e-77	PREDICTED: uncharacterized protein LOC103701975 [Phoenix dactylifera]	--	--	--	--	--	--	--	--	--	--	--	--	--	--	--	--	--	--	--	--	--	--	--
c120360_g1	-4.058	1.2512e-44	6.8045e-42	3161	672170435	XP_008805274.1	376	3.02042e-37	PREDICTED: uncharacterized protein LOC103718300 [Phoenix dactylifera]	--	--	--	--	--	--	--	--	--	--	--	--	--	--	--	--	--	--	--	--	--	--	--
c114014_g1	-3.5644	1.2507e-44	6.8045e-42	1585	695054537	XP_009415400.1	611	5.36381e-73	PREDICTED: uncharacterized protein LOC103996247 [Musa acuminata subsp. malaccensis]	695054536	XM_009417125.1	153	5.08616e-72	PREDICTED: Musa acuminata subsp. malaccensis uncharacterized LOC103996247 (LOC103996247), mRNA	--	--	--	--	--	--	--	--	PF00001	7 transmembrane receptor (rhodopsin family)	GO:0007186	G-protein coupled receptor signaling pathway	GO:0004930	G-protein coupled receptor activity	GO:0016021	integral component of membrane	--	--
c112512_g2	3.9473	1.8665e-44	1.0116e-41	866	393793948	BAM28967.1	1375	0	phenylalanine ammonia lyase [Lilium hybrid division I]	393793947	AB699157.1	785	0	Lilium hybrid division I LhPAL2-2 mRNA for phenylalanine ammonia lyase, complete cds, cultivar: Montreux	K10775	E4.3.1.24	phenylalanine ammonia-lyase	http://www.genome.jp/dbget-bin/www_bget?ko:K10775	O04058	1094	1.91673e-143	Phenylalanine ammonia-lyase OS=Helianthus annuus GN=PAL PE=2 SV=2	PF00221	Aromatic amino acid lyase	GO:0009058	biosynthetic process	GO:0016841	ammonia-lyase activity	--	--	KOG0222	Phenylalanine and histidine ammonia-lyase
c120933_g1	-3.8786	2.0202e-44	1.0912e-41	922	695036155	XP_009405522.1	310	4.34587e-29	PREDICTED: DELLA protein GAI-like [Musa acuminata subsp. malaccensis]	--	--	--	--	--	--	--	--	--	--	--	--	--	PF00220	Neurohypophysial hormones, N-terminal Domain	GO:0007218	neuropeptide signaling pathway	GO:0005185	neurohypophyseal hormone activity	GO:0005576	extracellular region	--	--
c118189_g2	3.1633	2.6871e-44	1.4465e-41	2029	672195283	XP_008776514.1	548	1.03712e-60	PREDICTED: glycerol-3-phosphate dehydrogenase [NAD(+)] [Phoenix dactylifera]	--	--	--	--	--	K00006	GPD1	glycerol-3-phosphate dehydrogenase (NAD+)	http://www.genome.jp/dbget-bin/www_bget?ko:K00006	P52425	521	1.14167e-57	Glycerol-3-phosphate dehydrogenase [NAD(+)] OS=Cuphea lanceolata GN=GPDH PE=2 SV=1	PF07479	NAD-dependent glycerol-3-phosphate dehydrogenase C-terminus	GO:0055114//GO:0006072//GO:0005975//GO:0046486	oxidation-reduction process//glycerol-3-phosphate metabolic process//carbohydrate metabolic process//glycerolipid metabolic process	GO:0004367	glycerol-3-phosphate dehydrogenase [NAD+] activity	GO:0009331	glycerol-3-phosphate dehydrogenase complex	KOG2711	Glycerol-3-phosphate dehydrogenase/dihydroxyacetone 3-phosphate reductase
c130865_g1	-3.7911	3.6241e-44	1.9442e-41	832	12597891	AAG60199.1	782	8.20681e-98	putative cell cycle protein kinase [Oryza sativa Japonica Group]	--	--	--	--	--	K02214	CDC7	cell division control protein 7	http://www.genome.jp/dbget-bin/www_bget?ko:K02214	Q54DK3	224	6.39074e-19	Probable serine/threonine-protein kinase cdc7 OS=Dictyostelium discoideum GN=cdc7 PE=3 SV=1	PF00069//PF07714	Protein kinase domain//Protein tyrosine kinase	GO:0006468	protein phosphorylation	GO:0005524//GO:0004672	ATP binding//protein kinase activity	--	--	KOG1167	Serine/threonine protein kinase of the CDC7 subfamily involved in DNA synthesis, repair and recombination
c118274_g2	5.8945	4.2058e-44	2.2487e-41	734	--	--	--	--	--	--	--	--	--	--	--	--	--	--	--	--	--	--	--	--	--	--	--	--	--	--	--	--
c121555_g3	1.458	4.6155e-44	2.4594e-41	2091	672176695	XP_008808419.1	1709	0	PREDICTED: 3-dehydroquinate synthase, chloroplastic [Phoenix dactylifera]	672176694	XM_008810197.1	501	0	PREDICTED: Phoenix dactylifera 3-dehydroquinate synthase, chloroplastic (LOC103720483), mRNA	K01735	aroB	3-dehydroquinate synthase	http://www.genome.jp/dbget-bin/www_bget?ko:K01735	U3KRF2	1616	0	3-dehydroquinate synthase, chloroplastic OS=Actinidia chinensis GN=DHQS PE=1 SV=2	PF00465//PF01761	Iron-containing alcohol dehydrogenase//3-dehydroquinate synthase	GO:0055114//GO:0000162//GO:0006571//GO:0009073//GO:0009094	oxidation-reduction process//tryptophan biosynthetic process//tyrosine biosynthetic process//aromatic amino acid family biosynthetic process//L-phenylalanine biosynthetic process	GO:0003856//GO:0046872//GO:0016491	3-dehydroquinate synthase activity//metal ion binding//oxidoreductase activity	--	--	KOG0692	Pentafunctional AROM protein
c81229_g1	1.4861	4.9879e-44	2.6489e-41	527	--	--	--	--	--	--	--	--	--	--	--	--	--	--	--	--	--	--	--	--	--	--	--	--	--	--	--	--
c118037_g1	1.5995	5.6869e-44	3.01e-41	1612	225445190	XP_002284205.1	659	4.36349e-80	PREDICTED: rac-like GTP-binding protein ARAC7 isoform 1 [Vitis vinifera]>gi|147781539|emb|CAN73708.1| hypothetical protein VITISV_023715 [Vitis vinifera]>gi|297738799|emb|CBI28044.3| unnamed protein product [Vitis vinifera]	695056547	XM_009418226.1	171	5.10206e-82	PREDICTED: Musa acuminata subsp. malaccensis rac-like GTP-binding protein 2 (LOC103997084), mRNA	K04392	RAC1	Ras-related C3 botulinum toxin substrate 1	http://www.genome.jp/dbget-bin/www_bget?ko:K04392	Q68Y52	621	3.47974e-75	Rac-like GTP-binding protein 2 OS=Oryza sativa subsp. japonica GN=RAC2 PE=2 SV=1	PF08477//PF00071//PF00025	Miro-like protein//Ras family//ADP-ribosylation factor family	GO:0007264	small GTPase mediated signal transduction	GO:0005525	GTP binding	GO:0005622//GO:0016020	intracellular//membrane	KOG0393	Ras-related small GTPase, Rho type
c105516_g1	8.9943	6.2433e-44	3.2935e-41	1073	--	--	--	--	--	--	--	--	--	--	--	--	--	--	--	--	--	--	--	--	--	--	--	--	--	--	--	--
c103809_g2	1.4912	6.7882e-44	3.5691e-41	1973	--	--	--	--	--	--	--	--	--	--	--	--	--	--	--	--	--	--	--	--	--	--	--	--	--	--	--	--
c118933_g1	3.1638	1.1395e-43	5.9716e-41	2598	672117872	XP_008782128.1	435	1.2481e-50	PREDICTED: probable trehalose-phosphate phosphatase 6 [Phoenix dactylifera]	502140110	XM_004504004.1	71	3.22371e-26	PREDICTED: Cicer arietinum probable trehalose-phosphate phosphatase J-like (LOC101503089), transcript variant X2, mRNA	K01087	otsB	trehalose 6-phosphate phosphatase	http://www.genome.jp/dbget-bin/www_bget?ko:K01087	F4KFG5	386	7.4045e-45	Probable trehalose-phosphate phosphatase I OS=Arabidopsis thaliana GN=TPPI PE=2 SV=1	PF02358//PF02844//PF01679	Trehalose-phosphatase//Phosphoribosylglycinamide synthetase, N domain//Proteolipid membrane potential modulator	GO:0009113//GO:0006144//GO:0005992	purine nucleobase biosynthetic process//purine nucleobase metabolic process//trehalose biosynthetic process	GO:0003824//GO:0004637	catalytic activity//phosphoribosylamine-glycine ligase activity	GO:0016021	integral component of membrane	--	--
c109123_g2	-2.2802	1.2064e-43	6.3013e-41	1143	225459148	XP_002285709.1	660	6.84062e-82	PREDICTED: ZF-HD homeobox protein At4g24660 [Vitis vinifera]	672183871	XM_008814009.1	133	4.7762e-61	PREDICTED: Phoenix dactylifera zinc-finger homeodomain protein 2-like (LOC103723176), mRNA	--	--	--	--	A2Z259	591	1.02613e-71	Zinc-finger homeodomain protein 1 OS=Oryza sativa subsp. indica GN=ZHD1 PE=3 SV=1	PF05009	Epstein-Barr virus nuclear antigen 3 (EBNA-3)	GO:0016032	viral process	--	--	GO:0042025	host cell nucleus	--	--
c118549_g1	-3.2419	1.7586e-43	9.1553e-41	2168	672165660	XP_008802742.1	2072	0	PREDICTED: kinesin-like protein KIF22 isoform X2 [Phoenix dactylifera]	--	--	--	--	--	K10403	KIF22	kinesin family member 22	http://www.genome.jp/dbget-bin/www_bget?ko:K10403	Q6P3R1	604	1.64048e-66	Kinesin-like protein KIF22 OS=Xenopus tropicalis GN=kif22 PE=2 SV=1	PF00225//PF00633	Kinesin motor domain//Helix-hairpin-helix motif	GO:0007017//GO:0007018	microtubule-based process//microtubule-based movement	GO:0008017//GO:0003777//GO:0005524//GO:0003677	microtubule binding//microtubule motor activity//ATP binding//DNA binding	GO:0045298//GO:0005874	tubulin complex//microtubule	KOG0242	Kinesin-like protein
c121832_g1	-2.9884	3.418e-43	1.7735e-40	3417	672170837	XP_008805487.1	687	5.86604e-72	PREDICTED: uncharacterized protein LOC103718439 [Phoenix dactylifera]	--	--	--	--	--	--	--	--	--	--	--	--	--	--	--	--	--	--	--	--	--	--	--
c111453_g1	-4.4358	3.5214e-43	1.8212e-40	1374	661876616	CDP19363.1	1366	0	unnamed protein product [Coffea canephora]	695043354	XM_009411090.1	353	0	PREDICTED: Musa acuminata subsp. malaccensis serine/threonine-protein kinase Aurora-1-like (LOC103991593), mRNA	K08850	AURKX	aurora kinase, other	http://www.genome.jp/dbget-bin/www_bget?ko:K08850	Q9M077	1319	4.12022e-180	Serine/threonine-protein kinase Aurora-1 OS=Arabidopsis thaliana GN=AUR1 PE=1 SV=1	PF00069//PF00779//PF07714	Protein kinase domain//BTK motif//Protein tyrosine kinase	GO:0035556//GO:0006468	intracellular signal transduction//protein phosphorylation	GO:0004672//GO:0005524	protein kinase activity//ATP binding	--	--	KOG0580	Serine/threonine protein kinase
c119684_g1	-3.2192	4.5005e-43	2.32e-40	2689	695058729	XP_009417689.1	1099	4.28484e-131	PREDICTED: condensin complex subunit 3 [Musa acuminata subsp. malaccensis]	--	--	--	--	--	K06678	YCG1, CAPG	condensin complex subunit 3	http://www.genome.jp/dbget-bin/www_bget?ko:K06678	Q9YHB5	316	2.88624e-28	Condensin complex subunit 3 OS=Xenopus laevis GN=ncapg PE=1 SV=1	PF01213//PF02985	Adenylate cyclase associated (CAP) N terminal//HEAT repeat	GO:0007010	cytoskeleton organization	GO:0003779//GO:0005515	actin binding//protein binding	--	--	KOG2025	Chromosome condensation complex Condensin, subunit G
c124870_g1	7.1562	5.3178e-43	2.7324e-40	1860	672132216	XP_008789688.1	592	3.25948e-111	PREDICTED: CBL-interacting serine/threonine-protein kinase 21 isoform X2 [Phoenix dactylifera]	--	--	--	--	--	--	--	--	--	Q94CG0	431	2.20127e-64	CBL-interacting serine/threonine-protein kinase 21 OS=Arabidopsis thaliana GN=CIPK21 PE=1 SV=1	PF03822//PF07714//PF00069	NAF domain//Protein tyrosine kinase//Protein kinase domain	GO:0006468//GO:0007165	protein phosphorylation//signal transduction	GO:0005524//GO:0004672	ATP binding//protein kinase activity	--	--	KOG0583	Serine/threonine protein kinase
c116869_g3	2.8827	9.6966e-43	4.9662e-40	783	695055371	XP_009415861.1	215	8.91789e-19	PREDICTED: protein TIFY 9-like isoform X2 [Musa acuminata subsp. malaccensis]	--	--	--	--	--	K13464	JAZ	jasmonate ZIM domain-containing protein	http://www.genome.jp/dbget-bin/www_bget?ko:K13464	Q93ZM9	167	5.64925e-13	Protein TIFY 9 OS=Arabidopsis thaliana GN=TIFY9 PE=1 SV=1	--	--	--	--	--	--	--	--	--	--
c116246_g1	-1.6673	9.8772e-43	5.0425e-40	1875	297740886	CBI31068.3	1419	0	unnamed protein product [Vitis vinifera]	--	--	--	--	--	--	--	--	--	Q94C59	1126	7.41649e-145	Patellin-4 OS=Arabidopsis thaliana GN=PATL4 PE=1 SV=2	PF09515	Thiamine transporter protein (Thia_YuaJ)	GO:0015888	thiamine transport	GO:0015234	thiamine transmembrane transporter activity	GO:0005886	plasma membrane	KOG1471	Phosphatidylinositol transfer protein SEC14 and related proteins
c119008_g3	-3.8721	1.0387e-42	5.2855e-40	937	670419222	XP_008650375.1	115	2.23072e-11	PREDICTED: LOW QUALITY PROTEIN: UPF0392 protein Os08g0121900 [Zea mays]	--	--	--	--	--	--	--	--	--	--	--	--	--	--	--	--	--	--	--	--	--	--	--
c124499_g3	1.7404	1.6233e-42	8.2341e-40	2159	133711722	ABO36543.1	2136	0	plastid enolase [Helianthus annuus]	672117731	XM_008783835.1	596	0	PREDICTED: Phoenix dactylifera enolase 1, chloroplastic (LOC103701678), mRNA	K01689	ENO, eno	enolase	http://www.genome.jp/dbget-bin/www_bget?ko:K01689	Q9C9C4	2082	0	Enolase 1, chloroplastic OS=Arabidopsis thaliana GN=ENO1 PE=1 SV=1	PF03952//PF00113	Enolase, N-terminal domain//Enolase, C-terminal TIM barrel domain	GO:0006571//GO:0006094//GO:0000162//GO:0009094//GO:0006096	tyrosine biosynthetic process//gluconeogenesis//tryptophan biosynthetic process//L-phenylalanine biosynthetic process//glycolytic process	GO:0000287//GO:0004634	magnesium ion binding//phosphopyruvate hydratase activity	GO:0000015	phosphopyruvate hydratase complex	KOG2670	Enolase
c90460_g1	-2.5843	1.7502e-42	8.8492e-40	353	15281584	AAK94321.1	202	5.92132e-18	histone-like protein [Fritillaria liliacea]	15281643	AF394162.1	57	2.44131e-19	Fritillaria liliacea clone 2PA-9 histone-like protein pseudogene, partial sequence	K11275	H1_5	histone H1/5	http://www.genome.jp/dbget-bin/www_bget?ko:K11275	P27806	175	6.71435e-15	Histone H1 OS=Triticum aestivum PE=2 SV=2	PF00538	linker histone H1 and H5 family	GO:0006334	nucleosome assembly	GO:0003677	DNA binding	GO:0005634//GO:0000786	nucleus//nucleosome	--	--
c124120_g1	-4.9873	2.296e-42	1.1572e-39	801	672171550	XP_008805847.1	383	2.89411e-42	PREDICTED: uncharacterized protein LOC103718696 [Phoenix dactylifera]	--	--	--	--	--	--	--	--	--	--	--	--	--	--	--	--	--	--	--	--	--	--	--
c11640_g1	Inf	2.9725e-42	1.4934e-39	715	--	--	--	--	--	--	--	--	--	--	--	--	--	--	--	--	--	--	--	--	--	--	--	--	--	--	--	--
c116869_g1	4.7887	3.1595e-42	1.5823e-39	1164	695066456	XP_009380121.1	174	1.66639e-12	PREDICTED: protein TIFY 9-like [Musa acuminata subsp. malaccensis]	--	--	--	--	--	--	--	--	--	--	--	--	--	--	--	--	--	--	--	--	--	--	--
c78179_g1	Inf	3.7083e-42	1.8513e-39	653	--	--	--	--	--	--	--	--	--	--	--	--	--	--	--	--	--	--	--	--	--	--	--	--	--	--	--	--
c102651_g2	1.4367	3.812e-42	1.8971e-39	637	312192239	ADQ43814.1	578	9.73189e-71	glyceraldehyde-3-phosphate dehydrogenase [Ananas comosus]	118340263	DQ916830.1	202	1.14177e-99	Setaria italica 3-phosphoglyceraldehyde dehydrogenase-like mRNA, complete sequence	K00134	GAPDH, gapA	glyceraldehyde 3-phosphate dehydrogenase	http://www.genome.jp/dbget-bin/www_bget?ko:K00134	Q7FAH2	560	1.0189e-68	Glyceraldehyde-3-phosphate dehydrogenase 2, cytosolic OS=Oryza sativa subsp. japonica GN=GAPC2 PE=1 SV=1	PF02826//PF01408//PF01113//PF00044	D-isomer specific 2-hydroxyacid dehydrogenase, NAD binding domain//Oxidoreductase family, NAD-binding Rossmann fold//Dihydrodipicolinate reductase, N-terminus//Glyceraldehyde 3-phosphate dehydrogenase, NAD binding domain	GO:0009089//GO:0009085//GO:0055114	lysine biosynthetic process via diaminopimelate//lysine biosynthetic process//oxidation-reduction process	GO:0016620//GO:0016491//GO:0048037//GO:0008839//GO:0016616	oxidoreductase activity, acting on the aldehyde or oxo group of donors, NAD or NADP as acceptor//oxidoreductase activity//cofactor binding//4-hydroxy-tetrahydrodipicolinate reductase//oxidoreductase activity, acting on the CH-OH group of donors, NAD or NADP as acceptor	--	--	KOG0657	Glyceraldehyde 3-phosphate dehydrogenase
c118006_g8	5.5692	4.4159e-42	2.1908e-39	1282	--	--	--	--	--	--	--	--	--	--	--	--	--	--	--	--	--	--	--	--	--	--	--	--	--	--	--	--
c106376_g2	1.3653	6.8402e-42	3.3829e-39	833	672157683	XP_008798559.1	279	3.75831e-28	PREDICTED: non-specific lipid-transfer protein 1-like [Phoenix dactylifera]	--	--	--	--	--	--	--	--	--	P85894	266	2.47095e-27	Non-specific lipid-transfer protein 1 OS=Morus nigra PE=1 SV=1	PF00320	GATA zinc finger	GO:0006355	regulation of transcription, DNA-templated	GO:0003700//GO:0008270//GO:0043565	sequence-specific DNA binding transcription factor activity//zinc ion binding//sequence-specific DNA binding	GO:0005667	transcription factor complex	--	--
c118072_g1	2.8986	6.9194e-42	3.4114e-39	908	697161002	XP_009589279.1	225	2.82384e-20	PREDICTED: cysteine proteinase inhibitor B-like [Nicotiana tomentosiformis]>gi|662706313|gb|AIE76376.1| cysteine protease inhibitor [Nicotiana tabacum]	65330930	DQ019449.1	238	1.60873e-119	Lilium longiflorum clone LP01 cystatin-like mRNA, partial sequence	--	--	--	--	P0C579	206	2.28418e-18	Cysteine proteinase inhibitor 10 OS=Oryza sativa subsp. japonica GN=Os04g0350100 PE=2 SV=1	PF00031	Cystatin domain	--	--	GO:0004869	cysteine-type endopeptidase inhibitor activity	--	--	--	--
c125193_g1	1.5155	8.7304e-42	4.2909e-39	1821	657995879	XP_008390294.1	642	5.40631e-75	PREDICTED: uncharacterized protein LOC103452569 [Malus domestica]	672172544	XM_008808146.1	158	9.73768e-75	PREDICTED: Phoenix dactylifera uncharacterized LOC103719075 (LOC103719075), mRNA	--	--	--	--	B7NN63	278	8.23079e-26	2-keto-3-deoxy-L-rhamnonate aldolase OS=Escherichia coli O7:K1 (strain IAI39 / ExPEC) GN=rhmA PE=3 SV=1	PF03328//PF02944	HpcH/HpaI aldolase/citrate lyase family//BESS motif	GO:0006725	cellular aromatic compound metabolic process	GO:0016830//GO:0003677	carbon-carbon lyase activity//DNA binding	--	--	--	--
c116091_g1	-2.1748	1.1263e-41	5.5185e-39	1782	672184214	XP_008812413.1	187	1.31547e-45	PREDICTED: mitotic spindle checkpoint protein MAD2 [Phoenix dactylifera]	--	--	--	--	--	K02537	MAD2	mitotic spindle assembly checkpoint protein MAD2	http://www.genome.jp/dbget-bin/www_bget?ko:K02537	Q9XFH3	185	5.75766e-44	Mitotic spindle checkpoint protein MAD2 OS=Zea mays GN=MAD2 PE=1 SV=1	--	--	--	--	--	--	--	--	KOG3285	Spindle assembly checkpoint protein
c124217_g4	1.7917	1.4159e-41	6.9158e-39	1915	672141160	XP_008794400.1	2071	0	PREDICTED: protein ECERIFERUM 3-like [Phoenix dactylifera]	--	--	--	--	--	--	--	--	--	Q8H1Z0	1729	0	Protein ECERIFERUM 3 OS=Arabidopsis thaliana GN=CER3 PE=1 SV=1	PF04116//PF00106//PF05676	Fatty acid hydroxylase superfamily//short chain dehydrogenase//NADH-ubiquinone oxidoreductase B18 subunit (NDUFB7)	GO:0008152//GO:0006118//GO:0055114//GO:0006633//GO:0006744//GO:0015992//GO:0006120//GO:0006814	metabolic process//electron transport//oxidation-reduction process//fatty acid biosynthetic process//ubiquinone biosynthetic process//proton transport//mitochondrial electron transport, NADH to ubiquinone//sodium ion transport	GO:0003954//GO:0005506//GO:0008137//GO:0016491	NADH dehydrogenase activity//iron ion binding//NADH dehydrogenase (ubiquinone) activity//oxidoreductase activity	GO:0005739	mitochondrion	KOG0873	C-4 sterol methyl oxidase
c122177_g4	2.0127	1.6118e-41	7.8488e-39	1151	13559510	AAK29783.1	794	2.82951e-100	polyphenol oxidase [Ananas comosus]	--	--	--	--	--	--	--	--	--	P43309	711	8.56647e-86	Polyphenol oxidase, chloroplastic OS=Malus domestica PE=2 SV=1	PF00264//PF12142//PF12143	Common central domain of tyrosinase//Polyphenol oxidase middle domain//Protein of unknown function (DUF_B2219)	GO:0008152//GO:0006570//GO:0006118//GO:0055114	metabolic process//tyrosine metabolic process//electron transport//oxidation-reduction process	GO:0016491//GO:0004097	oxidoreductase activity//catechol oxidase activity	--	--	--	--
c121217_g2	2.1506	2.0215e-41	9.8135e-39	3192	672183358	XP_008811953.1	1542	0	PREDICTED: CBL-interacting protein kinase 32 isoform X3 [Phoenix dactylifera]	695045316	XM_009412171.1	275	1.57003e-139	PREDICTED: Musa acuminata subsp. malaccensis CBL-interacting protein kinase 32 (LOC103992468), transcript variant X2, mRNA	--	--	--	--	Q2QY53	1450	0	CBL-interacting protein kinase 32 OS=Oryza sativa subsp. japonica GN=CIPK32 PE=2 SV=2	PF01004//PF00069//PF06293//PF03822//PF07714	Flavivirus envelope glycoprotein M//Protein kinase domain//Lipopolysaccharide kinase (Kdo/WaaP) family//NAF domain//Protein tyrosine kinase	GO:0019058//GO:0009103//GO:0006468//GO:0007165	viral life cycle//lipopolysaccharide biosynthetic process//protein phosphorylation//signal transduction	GO:0005524//GO:0004672//GO:0016773	ATP binding//protein kinase activity//phosphotransferase activity, alcohol group as acceptor	GO:0016020//GO:0019031	membrane//viral envelope	KOG0583	Serine/threonine protein kinase
c126075_g2	1.4047	2.2821e-41	1.1045e-38	4770	672167544	XP_008803739.1	6667	0	PREDICTED: acetyl-CoA carboxylase 1-like [Phoenix dactylifera]>gi|672167547|ref|XP_008803740.1| PREDICTED: acetyl-CoA carboxylase 1-like [Phoenix dactylifera]>gi|672167549|ref|XP_008803741.1| PREDICTED: acetyl-CoA carboxylase 1-like [Phoenix dactylifera]	672167548	XM_008805519.1	2085	0	PREDICTED: Phoenix dactylifera acetyl-CoA carboxylase 1-like (LOC103717213), transcript variant X4, mRNA	K11262	ACAC	acetyl-CoA carboxylase / biotin carboxylase	http://www.genome.jp/dbget-bin/www_bget?ko:K11262	Q8S6N5	6118	0	Acetyl-CoA carboxylase 1 OS=Oryza sativa subsp. japonica GN=ACC1 PE=3 SV=1	PF11648//PF07478//PF02785//PF00289//PF02655//PF08326//PF02786	C-terminal domain of RIG-I//D-ala D-ala ligase C-terminus//Biotin carboxylase C-terminal domain//Carbamoyl-phosphate synthase L chain, N-terminal domain//ATP-grasp domain//Acetyl-CoA carboxylase, central region//Carbamoyl-phosphate synthase L chain, ATP binding domain	GO:0046436//GO:0009252//GO:0006090//GO:0008152//GO:0006633	D-alanine metabolic process//peptidoglycan biosynthetic process//pyruvate metabolic process//metabolic process//fatty acid biosynthetic process	GO:0016874//GO:0016817//GO:0003824//GO:0008716//GO:0003989//GO:0046872//GO:0005524	ligase activity//hydrolase activity, acting on acid anhydrides//catalytic activity//D-alanine-D-alanine ligase activity//acetyl-CoA carboxylase activity//metal ion binding//ATP binding	GO:0009317	acetyl-CoA carboxylase complex	KOG0368	Acetyl-CoA carboxylase
c114520_g4	9.2103	4.0155e-41	1.9375e-38	883	672140805	XP_008794218.1	661	4.21177e-82	PREDICTED: probable 2-oxoglutarate-dependent dioxygenase AOP1 [Phoenix dactylifera]	--	--	--	--	--	--	--	--	--	Q945B6	522	4.35002e-62	Probable 2-oxoglutarate-dependent dioxygenase AOP1.2 OS=Arabidopsis thaliana GN=AOP1.2 PE=2 SV=1	PF03171	2OG-Fe(II) oxygenase superfamily	GO:0055114	oxidation-reduction process	GO:0016706//GO:0016491	oxidoreductase activity, acting on paired donors, with incorporation or reduction of molecular oxygen, 2-oxoglutarate as one donor, and incorporation of one atom each of oxygen into both donors//oxidoreductase activity	--	--	KOG0143	Iron/ascorbate family oxidoreductases
c119334_g1	-2.5759	5.462e-41	2.6274e-38	2229	672133345	XP_008790288.1	1201	9.73907e-153	PREDICTED: growth-regulating factor 6-like [Phoenix dactylifera]	695048752	XM_009414016.1	130	4.39466e-59	PREDICTED: Musa acuminata subsp. malaccensis growth-regulating factor 6-like (LOC103993820), transcript variant X3, mRNA	--	--	--	--	Q6AWY3	694	2.49066e-79	Growth-regulating factor 6 OS=Oryza sativa subsp. japonica GN=GRF6 PE=2 SV=2	PF08880	QLQ	GO:0006355	regulation of transcription, DNA-templated	GO:0016818//GO:0005524	hydrolase activity, acting on acid anhydrides, in phosphorus-containing anhydrides//ATP binding	GO:0005634	nucleus	--	--
c121834_g7	-2.1061	5.9323e-41	2.845e-38	2191	672185344	XP_008812795.1	1920	0	PREDICTED: LOW QUALITY PROTEIN: kinesin-4-like [Phoenix dactylifera]	470138502	XM_004304947.1	150	3.29153e-70	PREDICTED: Fragaria vesca subsp. vesca kinesin-5-like (LOC101295440), mRNA	K10406	KIFC2_3	kinesin family member C2/C3	http://www.genome.jp/dbget-bin/www_bget?ko:K10406	O81635	674	5.14289e-74	Kinesin-4 OS=Arabidopsis thaliana GN=ATK4 PE=1 SV=2	PF05929//PF01496//PF04111//PF00225//PF06003	Phage capsid scaffolding protein (GPO) serine peptidase//V-type ATPase 116kDa subunit family//Autophagy protein Apg6//Kinesin motor domain//Survival motor neuron protein (SMN)	GO:0007017//GO:0006914//GO:0015991//GO:0007018//GO:0015992//GO:0019069//GO:0006397	microtubule-based process//autophagy//ATP hydrolysis coupled proton transport//microtubule-based movement//proton transport//viral capsid assembly//mRNA processing	GO:0003777//GO:0008017//GO:0003723//GO:0015078//GO:0005524	microtubule motor activity//microtubule binding//RNA binding//hydrogen ion transmembrane transporter activity//ATP binding	GO:0045298//GO:0005634//GO:0005874//GO:0005737//GO:0033179	tubulin complex//nucleus//microtubule//cytoplasm//proton-transporting V-type ATPase, V0 domain	KOG0239	Kinesin (KAR3 subfamily)
c119191_g8	5.7055	6.5365e-41	3.1253e-38	1438	672108829	XP_008787010.1	367	2.93643e-56	PREDICTED: ABC transporter B family member 19-like [Phoenix dactylifera]	--	--	--	--	--	K05658	ABCB1	ATP-binding cassette, subfamily B (MDR/TAP), member 1	http://www.genome.jp/dbget-bin/www_bget?ko:K05658	Q8LPK2	134	4.64464e-11	ABC transporter B family member 2 OS=Arabidopsis thaliana GN=ABCB2 PE=1 SV=3	PF00664	ABC transporter transmembrane region	GO:0055085//GO:0006810	transmembrane transport//transport	GO:0042626//GO:0005524	ATPase activity, coupled to transmembrane movement of substances//ATP binding	GO:0016021	integral component of membrane	KOG0055	Multidrug/pheromone exporter, ABC superfamily
c122322_g2	-1.5687	8.4641e-41	4.0347e-38	1536	695061082	XP_009418960.1	1969	0	PREDICTED: lysosomal beta glucosidase-like [Musa acuminata subsp. malaccensis]>gi|695061084|ref|XP_009418961.1| PREDICTED: lysosomal beta glucosidase-like [Musa acuminata subsp. malaccensis]>gi|695061086|ref|XP_009418962.1| PREDICTED: lysosomal beta glucosidase-like [Musa acuminata subsp. malaccensis]>gi|695061088|ref|XP_009418963.1| PREDICTED: lysosomal beta glucosidase-like [Musa acuminata subs…	695061091	XM_009420691.1	486	0	PREDICTED: Musa acuminata subsp. malaccensis lysosomal beta glucosidase-like (LOC103999048), transcript variant X6, mRNA	K05349	bglX	beta-glucosidase	http://www.genome.jp/dbget-bin/www_bget?ko:K05349	A7LXU3	494	1.45296e-52	Beta-glucosidase BoGH3B OS=Bacteroides ovatus (strain ATCC 8483 / DSM 1896 / JCM 5824 / NCTC 11153) GN=BACOVA_02659 PE=1 SV=1	PF01915//PF00933	Glycosyl hydrolase family 3 C-terminal domain//Glycosyl hydrolase family 3 N terminal domain	GO:0005975	carbohydrate metabolic process	GO:0004553	hydrolase activity, hydrolyzing O-glycosyl compounds	--	--	--	--
c116750_g2	-2.8309	1.0024e-40	4.7641e-38	1125	672177649	XP_008808923.1	387	1.73646e-42	PREDICTED: 17.1 kDa class II heat shock protein-like [Phoenix dactylifera]	658058525	XM_008366850.1	88	4.86786e-36	PREDICTED: Malus x domestica 17.3 kDa class II heat shock protein-like (LOC103428726), mRNA	K13993	HSP20	HSP20 family protein	http://www.genome.jp/dbget-bin/www_bget?ko:K13993	P05477	340	1.7417e-36	17.9 kDa class II heat shock protein OS=Glycine max GN=HSP17.9-D PE=3 SV=1	--	--	--	--	--	--	--	--	--	--
c101843_g1	#NAME?	1.2131e-40	5.7478e-38	574	--	--	--	--	--	--	--	--	--	--	--	--	--	--	--	--	--	--	--	--	--	--	--	--	--	--	--	--
c94255_g1	2.6681	1.4335e-40	6.7719e-38	1005	--	--	--	--	--	--	--	--	--	--	--	--	--	--	--	--	--	--	--	--	--	--	--	--	--	--	--	--
c109148_g2	8.0679	1.8477e-40	8.703e-38	785	--	--	--	--	--	--	--	--	--	--	--	--	--	--	--	--	--	--	--	--	--	--	--	--	--	--	--	--
c122006_g1	-2.1571	2.006e-40	9.4202e-38	3981	672162340	XP_008800994.1	4834	0	PREDICTED: LOW QUALITY PROTEIN: structural maintenance of chromosomes protein 2-1-like [Phoenix dactylifera]	672162339	XM_008802772.1	1478	0	PREDICTED: Phoenix dactylifera structural maintenance of chromosomes protein 2-1-like (LOC103715212), mRNA	K06674	SMC2	structural maintenance of chromosome 2	http://www.genome.jp/dbget-bin/www_bget?ko:K06674	Q9C5Y4	4256	0	Structural maintenance of chromosomes protein 2-1 OS=Arabidopsis thaliana GN=SMC2-1 PE=2 SV=2	PF00507//PF00005//PF06470	NADH-ubiquinone/plastoquinone oxidoreductase, chain 3//ABC transporter//SMC proteins Flexible Hinge Domain	GO:0055114//GO:0006744//GO:0015992//GO:0006120//GO:0051276//GO:0006814	oxidation-reduction process//ubiquinone biosynthetic process//proton transport//mitochondrial electron transport, NADH to ubiquinone//chromosome organization//sodium ion transport	GO:0005524//GO:0016887//GO:0008137//GO:0005515	ATP binding//ATPase activity//NADH dehydrogenase (ubiquinone) activity//protein binding	GO:0005694	chromosome	KOG0933	Structural maintenance of chromosome protein 2 (chromosome condensation complex Condensin, subunit E)
c118675_g4	-1.6604	2.2316e-40	1.0449e-37	1846	2754849	AAB95218.1	1861	0	putative serine-glyoxylate aminotransferase [Fritillaria agrestis]	2754848	AF039000.1	1087	0	Fritillaria agrestis putative serine-glyoxylate aminotransferase (SGA) mRNA, complete cds	K00830	AGXT	alanine-glyoxylate transaminase / serine-glyoxylate transaminase / serine-pyruvate transaminase	http://www.genome.jp/dbget-bin/www_bget?ko:K00830	Q56YA5	1704	0	Serine--glyoxylate aminotransferase OS=Arabidopsis thaliana GN=AGT1 PE=1 SV=2	PF00266	Aminotransferase class-V	GO:0008152	metabolic process	--	--	--	--	--	--
c99853_g1	-3.8469	2.8847e-40	1.3467e-37	1196	672127741	XP_008787343.1	196	2.10702e-16	PREDICTED: uncharacterized protein LOC103705415 [Phoenix dactylifera]	32993129	AK107920.1	56	3.18729e-18	Oryza sativa Japonica Group cDNA clone:002-134-H03, full insert sequence	--	--	--	--	--	--	--	--	--	--	--	--	--	--	--	--	--	--
c108660_g1	-4.4928	3.026e-40	1.4085e-37	1623	672128035	XP_008787496.1	994	2.99086e-124	PREDICTED: kinesin-like protein KIF22 isoform X2 [Phoenix dactylifera]	--	--	--	--	--	K10403	KIF22	kinesin family member 22	http://www.genome.jp/dbget-bin/www_bget?ko:K10403	Q3V300	366	6.62291e-36	Kinesin-like protein KIF22 OS=Mus musculus GN=Kif22 PE=2 SV=2	PF00225	Kinesin motor domain	GO:0007017//GO:0007018	microtubule-based process//microtubule-based movement	GO:0008017//GO:0003777//GO:0005524	microtubule binding//microtubule motor activity//ATP binding	GO:0005874//GO:0045298	microtubule//tubulin complex	KOG0242	Kinesin-like protein
c109711_g2	-4.4926	3.3866e-40	1.5717e-37	409	308081862	NP_001183439.1	130	3.2193e-08	uncharacterized protein LOC100501869 [Zea mays]>gi|195605364|gb|ACG24512.1| histone H2A [Zea mays]>gi|195605732|gb|ACG24696.1| histone H2A [Zea mays]>gi|238011566|gb|ACR36818.1| unknown [Zea mays]	--	--	--	--	--	--	--	--	--	Q43214	116	4.75595e-07	Protein H2A.6 OS=Triticum aestivum GN=H2A-3 PE=2 SV=3	--	--	--	--	GO:0005488	binding	GO:0005694//GO:0005634//GO:0044446	chromosome//nucleus//intracellular organelle part	KOG1756	Histone 2A
c106418_g1	-1.3474	3.5276e-40	1.6324e-37	1614	694994813	XP_009399936.1	590	9.23706e-98	PREDICTED: probable pectinesterase 68 [Musa acuminata subsp. malaccensis]	--	--	--	--	--	--	--	--	--	Q8LPF3	503	3.52323e-85	Probable pectinesterase 68 OS=Arabidopsis thaliana GN=PME68 PE=2 SV=1	PF01095	Pectinesterase	GO:0005985//GO:0005982//GO:0042545	sucrose metabolic process//starch metabolic process//cell wall modification	GO:0030599	pectinesterase activity	GO:0005618	cell wall	--	--
c118304_g4	1.7034	5.5986e-40	2.5832e-37	2368	672117317	XP_008781840.1	1345	9.6705e-175	PREDICTED: ATP-dependent 6-phosphofructokinase 5, chloroplastic-like isoform X2 [Phoenix dactylifera]	672117316	XM_008783618.1	488	0	PREDICTED: Phoenix dactylifera ATP-dependent 6-phosphofructokinase 5, chloroplastic-like (LOC103701533), transcript variant X2, mRNA	K00850	pfkA, PFK	6-phosphofructokinase 1	http://www.genome.jp/dbget-bin/www_bget?ko:K00850	Q8VYN6	1230	2.76531e-158	ATP-dependent 6-phosphofructokinase 5, chloroplastic OS=Arabidopsis thaliana GN=PFK5 PE=1 SV=1	PF00365//PF02822	Phosphofructokinase//Antistasin family	GO:0006094//GO:0006098//GO:0006000//GO:0006012//GO:0006013//GO:0006096	gluconeogenesis//pentose-phosphate shunt//fructose metabolic process//galactose metabolic process//mannose metabolic process//glycolytic process	GO:0003872//GO:0004867	6-phosphofructokinase activity//serine-type endopeptidase inhibitor activity	GO:0005945	6-phosphofructokinase complex	KOG2440	Pyrophosphate-dependent phosphofructo-1-kinase
c126041_g1	2.3898	6.4489e-40	2.9669e-37	2603	568219192	AHD24667.1	2406	0	terpene synthase [Lilium hybrid cultivar]	568219191	KF734591.1	1090	0	Lilium hybrid cultivar Siberia terpene synthase (TPS) mRNA, complete cds	--	--	--	--	B9RPM3	1284	1.03632e-164	Probable terpene synthase 9 OS=Ricinus communis GN=TPS9 PE=3 SV=1	PF03032//PF01397//PF03936	Brevenin/esculentin/gaegurin/rugosin family//Terpene synthase, N-terminal domain//Terpene synthase family, metal binding domain	GO:0006952//GO:0008152//GO:0042742	defense response//metabolic process//defense response to bacterium	GO:0000287//GO:0010333//GO:0016829	magnesium ion binding//terpene synthase activity//lyase activity	GO:0005576	extracellular region	--	--
c97265_g1	-2.2099	7.0689e-40	3.2426e-37	2692	672162191	XP_008800929.1	1514	0	PREDICTED: 65-kDa microtubule-associated protein 3 isoform X2 [Phoenix dactylifera]	695026153	XM_009402082.1	317	5.93407e-163	PREDICTED: Musa acuminata subsp. malaccensis 65-kDa microtubule-associated protein 3-like (LOC103984565), mRNA	K16732	PRC1	protein regulator of cytokinesis 1	http://www.genome.jp/dbget-bin/www_bget?ko:K16732	Q9FHM4	1207	2.69126e-174	65-kDa microtubule-associated protein 3 OS=Arabidopsis thaliana GN=MAP65-3 PE=1 SV=1	PF06810//PF06009//PF13949//PF10186//PF00909//PF03999//PF00620	Phage minor structural protein GP20//Laminin Domain II//ALIX V-shaped domain binding to HIV//UV radiation resistance protein and autophagy-related subunit 14//Ammonium Transporter Family//Microtubule associated protein (MAP65/ASE1 family)//RhoGAP domain	GO:0007165//GO:0007155//GO:0000226//GO:0015696//GO:0000910//GO:0010508	signal transduction//cell adhesion//microtubule cytoskeleton organization//ammonium transport//cytokinesis//positive regulation of autophagy	GO:0008017//GO:0005515//GO:0008519//GO:0005198	microtubule binding//protein binding//ammonium transmembrane transporter activity//structural molecule activity	GO:0005604//GO:0045298//GO:0016020	basement membrane//tubulin complex//membrane	--	--
c118154_g3	-2.7118	1.9942e-39	9.0952e-37	1793	672166677	XP_008803267.1	1498	0	PREDICTED: uncharacterized protein LOC103716867 [Phoenix dactylifera]	--	--	--	--	--	--	--	--	--	Q5EFZ4	140	9.84249e-08	Vacuolar protein 8 OS=Komagataella pastoris GN=VAC8 PE=3 SV=3	PF00514//PF02985//PF01602//PF03224	Armadillo/beta-catenin-like repeat//HEAT repeat//Adaptin N terminal region//V-ATPase subunit H	GO:0015991//GO:0016192//GO:0015992//GO:0006886//GO:0006119	ATP hydrolysis coupled proton transport//vesicle-mediated transport//proton transport//intracellular protein transport//oxidative phosphorylation	GO:0005515//GO:0046961	protein binding//proton-transporting ATPase activity, rotational mechanism	GO:0000221//GO:0030117	vacuolar proton-transporting V-type ATPase, V1 domain//membrane coat	--	--
c121830_g1	1.5642	1.9911e-39	9.0952e-37	2515	695027876	XP_009401295.1	1405	0	PREDICTED: S-adenosylmethionine decarboxylase proenzyme-like isoform X1 [Musa acuminata subsp. malaccensis]	565363796	XM_006348554.1	98	3.05381e-41	PREDICTED: Solanum tuberosum uncharacterized LOC102601388 (LOC102601388), mRNA	K01611	speD, AMD1	S-adenosylmethionine decarboxylase	http://www.genome.jp/dbget-bin/www_bget?ko:K01611	Q0JC10	1377	0	S-adenosylmethionine decarboxylase proenzyme OS=Oryza sativa subsp. japonica GN=SAMDC PE=2 SV=1	PF01536//PF06984	Adenosylmethionine decarboxylase//Mitochondrial 39-S ribosomal protein L47 (MRP-L47)	GO:0042254//GO:0008295//GO:0006597//GO:0006525//GO:0006412//GO:0006560	ribosome biogenesis//spermidine biosynthetic process//spermine biosynthetic process//arginine metabolic process//translation//proline metabolic process	GO:0003735//GO:0004014	structural constituent of ribosome//adenosylmethionine decarboxylase activity	GO:0005840//GO:0005761	ribosome//mitochondrial ribosome	KOG0788	S-adenosylmethionine decarboxylase
c120764_g2	-4.1041	2.1322e-39	9.6965e-37	1323	695064760	XP_009420945.1	462	7.22997e-59	PREDICTED: replication protein A 32 kDa subunit A-like [Musa acuminata subsp. malaccensis]	--	--	--	--	--	K10739	RFA2, RPA2	replication factor A2	http://www.genome.jp/dbget-bin/www_bget?ko:K10739	Q6K9U2	369	2.08901e-44	Replication protein A 32 kDa subunit A OS=Oryza sativa subsp. japonica GN=RPA2A PE=1 SV=1	PF01336//PF13742	OB-fold nucleic acid binding domain//OB-fold nucleic acid binding domain	--	--	GO:0003676	nucleic acid binding	--	--	KOG3108	Single-stranded DNA-binding replication protein A (RPA), medium (30 kD) subunit
c64484_g1	5.785	3.798e-39	1.7222e-36	308	--	--	--	--	--	--	--	--	--	--	--	--	--	--	--	--	--	--	--	--	--	--	--	--	--	--	--	--
c112270_g1	-2.6306	4.7312e-39	2.1393e-36	1761	672141551	XP_008794607.1	1450	0	PREDICTED: kinetochore protein nuf2 [Phoenix dactylifera]	--	--	--	--	--	K11548	NUF2, CDCA1	kinetochore protein Nuf2	http://www.genome.jp/dbget-bin/www_bget?ko:K11548	Q8SQK7	156	9.71514e-10	Probable kinetochore protein NUF2 OS=Encephalitozoon cuniculi (strain GB-M1) GN=NUF2 PE=3 SV=1	PF05531//PF01719//PF08650//PF13851//PF00831//PF03800	Nucleopolyhedrovirus P10 protein//Plasmid replication protein//DASH complex subunit Dad4//Growth-arrest specific micro-tubule binding//Ribosomal L29 protein//Nuf2 family	GO:0048870//GO:0006260//GO:0042254//GO:0008608//GO:0006265//GO:0007067//GO:0006412	cell motility//DNA replication//ribosome biogenesis//attachment of spindle microtubules to kinetochore//DNA topological change//mitotic nuclear division//translation	GO:0003677//GO:0003735//GO:0003916	DNA binding//structural constituent of ribosome//DNA topoisomerase activity	GO:0000775//GO:0005840//GO:0031514//GO:0019028//GO:0005727//GO:0042729//GO:0005622//GO:0072686	chromosome, centromeric region//ribosome//motile cilium//viral capsid//extrachromosomal circular DNA//DASH complex//intracellular//mitotic spindle	KOG4438	Centromere-associated protein NUF2
c122103_g3	-4.4627	4.9468e-39	2.2304e-36	445	695023021	XP_009398659.1	534	1.05552e-65	PREDICTED: uncharacterized protein LOC103983190 [Musa acuminata subsp. malaccensis]	672164288	XM_008803794.1	132	6.38409e-61	PREDICTED: Phoenix dactylifera uncharacterized LOC103715981 (LOC103715981), mRNA	--	--	--	--	--	--	--	--	--	--	--	--	--	--	--	--	--	--
c124874_g3	5.0695	7.4739e-39	3.3603e-36	836	--	--	--	--	--	--	--	--	--	--	--	--	--	--	--	--	--	--	--	--	--	--	--	--	--	--	--	--
c110735_g5	3.7912	8.5892e-39	3.8508e-36	1140	672176220	XP_008808183.1	140	3.02208e-07	PREDICTED: probable beta-D-xylosidase 7 [Phoenix dactylifera]	--	--	--	--	--	--	--	--	--	--	--	--	--	--	--	--	--	--	--	--	--	--	--
c120931_g1	8.4511	9.7901e-39	4.3768e-36	2704	133711804	ABO36622.1	112	2.60006e-08	copia LTR rider [Solanum lycopersicum]>gi|133711819|gb|ABO36636.1| copia LTR rider [Solanum lycopersicum]	--	--	--	--	--	--	--	--	--	--	--	--	--	--	--	--	--	--	--	--	--	--	--
c123278_g2	-2.4255	1.0145e-38	4.5225e-36	3053	672142437	XP_008795073.1	1460	0	PREDICTED: uncharacterized protein LOC103710921 [Phoenix dactylifera]	--	--	--	--	--	--	--	--	--	--	--	--	--	--	--	--	--	--	--	--	--	--	--
c114365_g2	7.6151	1.0582e-38	4.7043e-36	722	672176931	XP_008808548.1	792	1.65533e-102	PREDICTED: solute carrier family 35 member F1-like [Phoenix dactylifera]	--	--	--	--	--	K15287	SLC35F1_2	solute carrier family 35, member F1/2	http://www.genome.jp/dbget-bin/www_bget?ko:K15287	Q8IXU6	356	5.29077e-38	Solute carrier family 35 member F2 OS=Homo sapiens GN=SLC35F2 PE=1 SV=1	PF00892//PF06027//PF08449	EamA-like transporter family//Eukaryotic protein of unknown function (DUF914)//UAA transporter family	GO:0006810//GO:0055085	transport//transmembrane transport	--	--	GO:0016020//GO:0016021	membrane//integral component of membrane	KOG2766	Predicted membrane protein
c121606_g2	1.5452	1.7445e-38	7.7332e-36	2067	672119237	XP_008782850.1	1039	1.34817e-133	PREDICTED: probable plastid-lipid-associated protein 13, chloroplastic isoform X1 [Phoenix dactylifera]	--	--	--	--	--	--	--	--	--	Q8S9M1	878	1.94362e-110	Probable plastid-lipid-associated protein 13, chloroplastic OS=Arabidopsis thaliana GN=PAP13 PE=2 SV=2	PF04755	PAP_fibrillin	--	--	GO:0005198	structural molecule activity	GO:0009507	chloroplast	--	--
c123973_g1	1.9169	2.0299e-38	8.9736e-36	1973	695043194	XP_009409281.1	1305	0	PREDICTED: phospho-2-dehydro-3-deoxyheptonate aldolase 2, chloroplastic-like [Musa acuminata subsp. malaccensis]	695069068	XM_009383225.1	318	1.20342e-163	PREDICTED: Musa acuminata subsp. malaccensis phospho-2-dehydro-3-deoxyheptonate aldolase 2, chloroplastic-like (LOC103969637), mRNA	K01626	E2.5.1.54, aroF, aroG, aroH	3-deoxy-7-phosphoheptulonate synthase	http://www.genome.jp/dbget-bin/www_bget?ko:K01626	P37216	1259	0	Phospho-2-dehydro-3-deoxyheptonate aldolase 2, chloroplastic OS=Solanum lycopersicum PE=2 SV=1	PF01474	Class-II DAHP synthetase family	GO:0000162//GO:0009073//GO:0009094//GO:0006571	tryptophan biosynthetic process//aromatic amino acid family biosynthetic process//L-phenylalanine biosynthetic process//tyrosine biosynthetic process	GO:0003849	3-deoxy-7-phosphoheptulonate synthase activity	--	--	--	--
c126075_g1	1.4201	2.1292e-38	9.3863e-36	2708	672167544	XP_008803739.1	3666	0	PREDICTED: acetyl-CoA carboxylase 1-like [Phoenix dactylifera]>gi|672167547|ref|XP_008803740.1| PREDICTED: acetyl-CoA carboxylase 1-like [Phoenix dactylifera]>gi|672167549|ref|XP_008803741.1| PREDICTED: acetyl-CoA carboxylase 1-like [Phoenix dactylifera]	672167548	XM_008805519.1	942	0	PREDICTED: Phoenix dactylifera acetyl-CoA carboxylase 1-like (LOC103717213), transcript variant X4, mRNA	K11262	ACAC	acetyl-CoA carboxylase / biotin carboxylase	http://www.genome.jp/dbget-bin/www_bget?ko:K11262	Q38970	3301	0	Acetyl-CoA carboxylase 1 OS=Arabidopsis thaliana GN=ACC1 PE=1 SV=1	PF01039//PF08326	Carboxyl transferase domain//Acetyl-CoA carboxylase, central region	GO:0006633//GO:0006090	fatty acid biosynthetic process//pyruvate metabolic process	GO:0005524//GO:0003989//GO:0016874	ATP binding//acetyl-CoA carboxylase activity//ligase activity	GO:0009317	acetyl-CoA carboxylase complex	KOG0368	Acetyl-CoA carboxylase
c123781_g1	1.4926	2.5318e-38	1.113e-35	1640	695080396	XP_009387659.1	287	1.83111e-26	PREDICTED: histone H2B.3-like [Musa acuminata subsp. malaccensis]	694332656	XM_009358678.1	98	1.97636e-41	PREDICTED: Pyrus x bretschneideri probable histone H2B.3 (LOC103947732), mRNA	K11252	H2B	histone H2B	http://www.genome.jp/dbget-bin/www_bget?ko:K11252	Q9SGE3	251	1.28817e-22	Histone H2B.2 OS=Arabidopsis thaliana GN=At1g08170 PE=2 SV=1	PF00125//PF06459//PF02724//PF03325//PF00808	Core histone H2A/H2B/H3/H4//Ryanodine Receptor TM 4-6//CDC45-like protein//Herpesvirus polymerase accessory protein//Histone-like transcription factor (CBF/NF-Y) and archaeal histone	GO:0006874//GO:0019079//GO:0006270//GO:0006260//GO:0006816	cellular calcium ion homeostasis//viral genome replication//DNA replication initiation//DNA replication//calcium ion transport	GO:0043565//GO:0005219//GO:0003677//GO:0030337	sequence-specific DNA binding//ryanodine-sensitive calcium-release channel activity//DNA binding//DNA polymerase processivity factor activity	GO:0042575//GO:0005622//GO:0016021	DNA polymerase complex//intracellular//integral component of membrane	KOG1744	Histone H2B
c118005_g1	1.5999	2.6651e-38	1.1684e-35	2553	87044874	ABD17288.1	647	1.89767e-75	trans-cinnamate 4-monooxygenase [Astragalus mongholicus]	85720055	DQ355979.1	170	2.92999e-81	Salvia miltiorrhiza cinnamate 4-hydroxylase (C4H) mRNA, complete cds	K00487	CYP73A	trans-cinnamate 4-monooxygenase	http://www.genome.jp/dbget-bin/www_bget?ko:K00487	O24312	657	3.09744e-74	Trans-cinnamate 4-monooxygenase OS=Populus tremuloides GN=CYP73A13 PE=2 SV=1	PF00067	Cytochrome P450	GO:0055114	oxidation-reduction process	GO:0016705//GO:0020037//GO:0005506	oxidoreductase activity, acting on paired donors, with incorporation or reduction of molecular oxygen//heme binding//iron ion binding	--	--	--	--
c122852_g1	1.4496	2.7327e-38	1.1947e-35	2571	695021365	XP_009397769.1	592	9.41842e-65	PREDICTED: MATE efflux family protein LAL5-like [Musa acuminata subsp. malaccensis]	--	--	--	--	--	K03327	TC.MATE, SLC47A, norM, mdtK, dinF	multidrug resistance protein, MATE family	http://www.genome.jp/dbget-bin/www_bget?ko:K03327	Q9LUH2	448	2.86013e-46	MATE efflux family protein ALF5 OS=Arabidopsis thaliana GN=ALF5 PE=2 SV=1	PF01769//PF01554	Divalent cation transporter//MatE	GO:0055085//GO:0006810//GO:0015893//GO:0006812//GO:0006855	transmembrane transport//transport//drug transport//cation transport//drug transmembrane transport	GO:0008324//GO:0015297//GO:0015238	cation transmembrane transporter activity//antiporter activity//drug transmembrane transporter activity	GO:0016020	membrane	KOG1347	Uncharacterized membrane protein, predicted efflux pump
c113946_g1	1.5124	2.8904e-38	1.2601e-35	1595	672109191	XP_008788945.1	584	1.37961e-113	PREDICTED: putative UDP-rhamnose:rhamnosyltransferase 1 [Phoenix dactylifera]	--	--	--	--	--	--	--	--	--	Q9LTA3	527	1.0581e-97	UDP-glycosyltransferase 91C1 OS=Arabidopsis thaliana GN=UGT91C1 PE=2 SV=1	PF00201//PF03033//PF04101	UDP-glucoronosyl and UDP-glucosyl transferase//Glycosyltransferase family 28 N-terminal domain//Glycosyltransferase family 28 C-terminal domain	GO:0008152//GO:0005975//GO:0030259	metabolic process//carbohydrate metabolic process//lipid glycosylation	GO:0016758//GO:0030246	transferase activity, transferring hexosyl groups//carbohydrate binding	--	--	KOG1192	UDP-glucuronosyl and UDP-glucosyl transferase
c50540_g1	-3.3506	3.5048e-38	1.5238e-35	551	--	--	--	--	--	--	--	--	--	--	--	--	--	--	--	--	--	--	PF03760	Late embryogenesis abundant (LEA) group 1	GO:0009790	embryo development	--	--	--	--	--	--
c89413_g2	4.8113	4.0425e-38	1.7528e-35	983	--	--	--	--	--	--	--	--	--	--	--	--	--	--	--	--	--	--	--	--	--	--	--	--	--	--	--	--
c125443_g2	1.9962	5.3782e-38	2.3255e-35	424	672162861	XP_008801256.1	456	4.66025e-52	PREDICTED: cytochrome P450 86B1-like [Phoenix dactylifera]	--	--	--	--	--	--	--	--	--	Q9FMY1	273	4.32226e-27	Cytochrome P450 86B1 OS=Arabidopsis thaliana GN=CYP86B1 PE=2 SV=1	PF05374//PF00067	Mu-Conotoxin//Cytochrome P450	GO:0055114//GO:0009405//GO:0006810	oxidation-reduction process//pathogenesis//transport	GO:0020037//GO:0019871//GO:0016705//GO:0005506	heme binding//sodium channel inhibitor activity//oxidoreductase activity, acting on paired donors, with incorporation or reduction of molecular oxygen//iron ion binding	GO:0005576	extracellular region	--	--
c116983_g1	2.8207	7.8965e-38	3.4052e-35	2341	672116309	XP_008781312.1	1667	0	PREDICTED: probable rhamnogalacturonate lyase B isoform X1 [Phoenix dactylifera]	672116308	XM_008783090.1	375	0	PREDICTED: Phoenix dactylifera probable rhamnogalacturonate lyase B (LOC103701115), transcript variant X1, mRNA	K18195	RGL4, rhiE	rhamnogalacturonan endolyase	http://www.genome.jp/dbget-bin/www_bget?ko:K18195	Q8RJP2	154	3.44951e-09	Rhamnogalacturonate lyase OS=Dickeya dadantii (strain 3937) GN=rhiE PE=1 SV=1	--	--	--	--	--	--	--	--	--	--
c116406_g1	1.4191	8.0999e-38	3.4834e-35	2729	413925091	AFW65023.1	520	5.11078e-56	hypothetical protein ZEAMMB73_676522 [Zea mays]	672160633	XM_008801879.1	46	2.67565e-12	PREDICTED: Phoenix dactylifera heat stress transcription factor A-1-like (LOC103714584), mRNA	K09419	HSFF	heat shock transcription factor, other eukaryote	http://www.genome.jp/dbget-bin/www_bget?ko:K09419	Q6Z9C8	421	3.64181e-43	Heat stress transcription factor B-2b OS=Oryza sativa subsp. japonica GN=HSFB2B PE=2 SV=1	PF00170//PF00447//PF02183//PF02226	bZIP transcription factor//HSF-type DNA-binding//Homeobox associated leucine zipper//Picornavirus coat protein (VP4)	GO:0006355	regulation of transcription, DNA-templated	GO:0005198//GO:0003677//GO:0003700//GO:0043565	structural molecule activity//DNA binding//sequence-specific DNA binding transcription factor activity//sequence-specific DNA binding	GO:0019028//GO:0005634//GO:0005667	viral capsid//nucleus//transcription factor complex	KOG0627	Heat shock transcription factor
c101644_g1	-1.9003	1.0271e-37	4.405e-35	786	672206054	XP_008779328.1	432	4.13653e-62	PREDICTED: cytochrome P450 71A1-like [Phoenix dactylifera]	--	--	--	--	--	--	--	--	--	O81970	355	1.93564e-46	Cytochrome P450 71A9 OS=Glycine max GN=CYP71A9 PE=2 SV=1	PF00067	Cytochrome P450	GO:0055114	oxidation-reduction process	GO:0016705//GO:0020037//GO:0005506	oxidoreductase activity, acting on paired donors, with incorporation or reduction of molecular oxygen//heme binding//iron ion binding	--	--	KOG0156	Cytochrome P450 CYP2 subfamily
c111471_g1	-6.2503	1.498e-37	6.4075e-35	1448	672121849	XP_008784233.1	865	9.59392e-109	PREDICTED: uncharacterized protein LOC103703228 [Phoenix dactylifera]	565348202	XM_006341045.1	54	5.01185e-17	PREDICTED: Solanum tuberosum uncharacterized LOC102602106 (LOC102602106), mRNA	K17479	GRXCR1	glutaredoxin domain-containing cysteine-rich protein 1	http://www.genome.jp/dbget-bin/www_bget?ko:K17479	Q9FLE8	216	1.67016e-17	Uncharacterized protein At5g39865 OS=Arabidopsis thaliana GN=At5g39865 PE=2 SV=1	PF00462	Glutaredoxin	GO:0045454//GO:0006118	cell redox homeostasis//electron transport	GO:0015035//GO:0009055	protein disulfide oxidoreductase activity//electron carrier activity	--	--	KOG2824	Glutaredoxin-related protein
c121589_g9	Inf	2.0911e-37	8.9201e-35	1064	--	--	--	--	--	--	--	--	--	--	--	--	--	--	--	--	--	--	--	--	--	--	--	--	--	--	--	--
c101816_g3	1.5367	2.2091e-37	9.3983e-35	554	672172377	XP_008806277.1	157	1.46481e-11	PREDICTED: heterogeneous nuclear ribonucleoprotein A3-like [Phoenix dactylifera]	--	--	--	--	--	--	--	--	--	--	--	--	--	--	--	--	--	--	--	--	--	--	--
c105899_g1	-1.7382	2.4572e-37	1.0426e-34	788	672189775	XP_008775071.1	199	2.79592e-17	PREDICTED: uncharacterized protein LOC103695497 [Phoenix dactylifera]	--	--	--	--	--	--	--	--	--	--	--	--	--	--	--	--	--	--	--	--	--	--	--
c117298_g2	3.5571	2.5349e-37	1.0726e-34	4385	672162357	XP_008801000.1	429	1.42955e-43	PREDICTED: alpha-humulene synthase-like isoform X2 [Phoenix dactylifera]	--	--	--	--	--	--	--	--	--	B1B1U4	385	4.54743e-37	Beta-eudesmol synthase OS=Zingiber zerumbet GN=ZSS2 PE=1 SV=1	PF02416//PF03936	mttA/Hcf106 family//Terpene synthase family, metal binding domain	GO:0015031	protein transport	GO:0008565//GO:0016829//GO:0000287//GO:0010333	protein transporter activity//lyase activity//magnesium ion binding//terpene synthase activity	--	--	--	--
c108176_g1	1.9691	3.5333e-37	1.4911e-34	1086	695013377	XP_009393470.1	1013	5.61776e-135	PREDICTED: extradiol ring-cleavage dioxygenase-like [Musa acuminata subsp. malaccensis]	573917775	XM_006646467.1	80	1.31433e-31	PREDICTED: Oryza brachyantha extradiol ring-cleavage dioxygenase-like (LOC102707459), mRNA	K15777	DOPA	4,5-DOPA dioxygenase extradiol	http://www.genome.jp/dbget-bin/www_bget?ko:K15777	Q949R4	813	2.2161e-105	Extradiol ring-cleavage dioxygenase OS=Arabidopsis thaliana GN=LIGB PE=2 SV=1	PF02900	Catalytic LigB subunit of aromatic ring-opening dioxygenase	GO:0006725	cellular aromatic compound metabolic process	GO:0008198//GO:0016491	ferrous iron binding//oxidoreductase activity	--	--	--	--
c115988_g2	-4.176	3.7316e-37	1.5707e-34	2865	672174035	XP_008807160.1	2750	0	PREDICTED: protein CHUP1, chloroplastic-like [Phoenix dactylifera]	566195751	XM_002317041.2	250	1.11133e-125	Populus trichocarpa hypothetical protein (POPTR_0011s16000g) mRNA, complete cds	--	--	--	--	Q9LI74	876	8.6565e-100	Protein CHUP1, chloroplastic OS=Arabidopsis thaliana GN=CHUP1 PE=1 SV=1	PF02183//PF01496//PF08172//PF07716//PF00170	Homeobox associated leucine zipper//V-type ATPase 116kDa subunit family//CASP C terminal//Basic region leucine zipper//bZIP transcription factor	GO:0015992//GO:0006355//GO:0006891//GO:0015991	proton transport//regulation of transcription, DNA-templated//intra-Golgi vesicle-mediated transport//ATP hydrolysis coupled proton transport	GO:0003677//GO:0043565//GO:0015078//GO:0003700	DNA binding//sequence-specific DNA binding//hydrogen ion transmembrane transporter activity//sequence-specific DNA binding transcription factor activity	GO:0030173//GO:0033179//GO:0005667//GO:0005634	integral component of Golgi membrane//proton-transporting V-type ATPase, V0 domain//transcription factor complex//nucleus	--	--
c109223_g1	-3.5043	3.86e-37	1.6204e-34	1354	672115595	XP_008780939.1	1080	2.41521e-142	PREDICTED: uncharacterized protein LOC103700839 isoform X2 [Phoenix dactylifera]	695025696	XM_009401836.1	225	4.09456e-112	PREDICTED: Musa acuminata subsp. malaccensis uncharacterized LOC103984349 (LOC103984349), mRNA	--	--	--	--	Q58G01	202	2.44274e-15	Transcription factor bHLH155 OS=Arabidopsis thaliana GN=BHLH155 PE=2 SV=1	--	--	--	--	--	--	--	--	--	--
c120683_g1	-2.0797	5.1963e-37	2.1756e-34	2514	296087532	CBI34121.3	1284	1.38666e-163	unnamed protein product [Vitis vinifera]	--	--	--	--	--	--	--	--	--	Q9QXP4	172	2.38984e-11	Protein downstream neighbor of Son OS=Mus musculus GN=Donson PE=2 SV=2	PF01548	Transposase	GO:0006313	transposition, DNA-mediated	GO:0004803//GO:0003677	transposase activity//DNA binding	--	--	--	--
c115693_g1	5.9182	5.213e-37	2.1768e-34	900	--	--	--	--	--	--	--	--	--	--	--	--	--	--	--	--	--	--	PF04573	Signal peptidase subunit	GO:0006465	signal peptide processing	GO:0008233	peptidase activity	GO:0005787//GO:0016021	signal peptidase complex//integral component of membrane	--	--
c119986_g2	1.5159	5.4923e-37	2.2874e-34	799	195641604	ACG40270.1	128	7.83355e-07	blue copper protein precursor [Zea mays]	--	--	--	--	--	--	--	--	--	--	--	--	--	PF02944	BESS motif	--	--	GO:0003677	DNA binding	--	--	--	--
c2301271_g2	2.1061	5.805e-37	2.4113e-34	1222	671706282	AII80421.1	1015	5.87656e-135	chalcone isomerase [Lilium hybrid cultivar]	671706281	KJ784468.1	797	0	Lilium hybrid cultivar cultivar Sorbonne chalcone isomerase (CHI) mRNA, complete cds	K01859	E5.5.1.6	chalcone isomerase	http://www.genome.jp/dbget-bin/www_bget?ko:K01859	Q45QI7	682	1.28689e-85	Chalcone--flavonone isomerase OS=Camellia sinensis GN=CHI PE=2 SV=2	PF02431	Chalcone-flavanone isomerase	--	--	GO:0016872	intramolecular lyase activity	--	--	--	--
c115986_g1	-4.4555	5.9096e-37	2.4483e-34	706	--	--	--	--	--	--	--	--	--	--	--	--	--	--	--	--	--	--	--	--	--	--	--	--	--	--	--	--
c120838_g4	-3.7182	6.9654e-37	2.8781e-34	823	573915005	XP_006645161.1	383	7.20924e-39	PREDICTED: chromatin assembly factor 1 subunit FSM-like isoform X1 [Oryza brachyantha]	--	--	--	--	--	K10750	CHAF1A	chromatin assembly factor 1 subunit A	http://www.genome.jp/dbget-bin/www_bget?ko:K10750	B2ZX90	371	5.33639e-38	Chromatin assembly factor 1 subunit FSM OS=Oryza sativa subsp. japonica GN=FSM PE=2 SV=1	--	--	--	--	--	--	--	--	--	--
c249856_g1	7.1514	7.0003e-37	2.8851e-34	725	--	--	--	--	--	--	--	--	--	--	--	--	--	--	--	--	--	--	--	--	--	--	--	--	--	--	--	--
c123603_g4	3.8508	9.9913e-37	4.107e-34	1564	393793946	BAM28966.1	2354	0	phenylalanine ammonia lyase [Lilium hybrid division I]	269819285	GQ165724.1	1270	0	Lilium longiflorum phenylalanine ammonia-lyase (PAL1) mRNA, complete cds	K10775	E4.3.1.24	phenylalanine ammonia-lyase	http://www.genome.jp/dbget-bin/www_bget?ko:K10775	Q42609	2096	0	Phenylalanine ammonia-lyase OS=Bromheadia finlaysoniana GN=PAL PE=2 SV=1	PF00221	Aromatic amino acid lyase	GO:0009058	biosynthetic process	GO:0016841	ammonia-lyase activity	--	--	KOG0222	Phenylalanine and histidine ammonia-lyase
c251651_g1	Inf	1.3004e-36	5.3315e-34	862	--	--	--	--	--	--	--	--	--	--	--	--	--	--	--	--	--	--	--	--	--	--	--	--	--	--	--	--
c111181_g1	-2.7221	1.6488e-36	6.7426e-34	444	586726151	XP_006849583.1	455	1.01011e-50	hypothetical protein AMTR_s00024p00193220 [Amborella trichopoda]>gi|548853158|gb|ERN11164.1| hypothetical protein AMTR_s00024p00193220 [Amborella trichopoda]	--	--	--	--	--	K00558	DNMT1, dcm	DNA (cytosine-5)-methyltransferase 1	http://www.genome.jp/dbget-bin/www_bget?ko:K00558	Q9AXT8	381	3.74786e-41	DNA (cytosine-5)-methyltransferase 1 OS=Zea mays GN=MET2A PE=1 SV=1	--	--	--	--	--	--	--	--	--	--
c117610_g5	-1.5986	2.3594e-36	9.6236e-34	1065	695020633	XP_009397374.1	866	1.5705e-113	PREDICTED: vacuolar protein sorting-associated protein 2 homolog 2-like [Musa acuminata subsp. malaccensis]	695023729	XM_009400777.1	213	1.49849e-105	PREDICTED: Musa acuminata subsp. malaccensis vacuolar protein sorting-associated protein 2 homolog 2-like (LOC103983546), mRNA	K12191	CHMP2A	charged multivesicular body protein 2A	http://www.genome.jp/dbget-bin/www_bget?ko:K12191	Q0WTY4	755	1.67829e-97	Vacuolar protein sorting-associated protein 2 homolog 2 OS=Arabidopsis thaliana GN=VPS2.2 PE=1 SV=2	PF03357//PF07361//PF06657//PF00700	Snf7//Cytochrome b562//Centrosome microtubule-binding domain of Cep57//Bacterial flagellin C-terminal helical region	GO:0022900//GO:0015031//GO:0001539//GO:0006118	electron transport chain//protein transport//cilium or flagellum-dependent cell motility//electron transport	GO:0005506//GO:0008017//GO:0009055//GO:0020037//GO:0005198	iron ion binding//microtubule binding//electron carrier activity//heme binding//structural molecule activity	GO:0042597//GO:0045298//GO:0009288	periplasmic space//tubulin complex//bacterial-type flagellum	KOG3230	Vacuolar assembly/sorting protein DID4
c125009_g3	-1.5742	2.9632e-36	1.2055e-33	2935	672165576	XP_008802695.1	2124	0	PREDICTED: protein kinase G11A-like [Phoenix dactylifera]>gi|672165578|ref|XP_008802696.1| PREDICTED: protein kinase G11A-like [Phoenix dactylifera]	242388672	FP100102.1	366	0	Phyllostachys edulis cDNA clone: bphylf054d15, full insert sequence	K08286	E2.7.11.-	protein-serine/threonine kinase	http://www.genome.jp/dbget-bin/www_bget?ko:K08286	Q39183	1911	0	Serine/threonine-protein kinase D6PKL2 OS=Arabidopsis thaliana GN=D6PKL2 PE=1 SV=1	PF06293//PF01500//PF00069//PF09085//PF07714//PF00098	Lipopolysaccharide kinase (Kdo/WaaP) family//Keratin, high sulfur B2 protein//Protein kinase domain//Adhesion molecule, immunoglobulin-like//Protein tyrosine kinase//Zinc knuckle	GO:0009103//GO:0007155//GO:0006468	lipopolysaccharide biosynthetic process//cell adhesion//protein phosphorylation	GO:0008270//GO:0004672//GO:0005524//GO:0016773//GO:0003676	zinc ion binding//protein kinase activity//ATP binding//phosphotransferase activity, alcohol group as acceptor//nucleic acid binding	GO:0016020//GO:0045095	membrane//keratin filament	KOG0610	Putative serine/threonine protein kinase
c113980_g1	7.3116	3.1954e-36	1.2967e-33	847	--	--	--	--	--	--	--	--	--	--	--	--	--	--	--	--	--	--	--	--	--	--	--	--	--	--	--	--
c124918_g2	2.6074	4.7192e-36	1.9101e-33	2263	695041707	XP_009408470.1	1673	0	PREDICTED: protein NRT1/ PTR FAMILY 2.13-like [Musa acuminata subsp. malaccensis]	695041706	XM_009410195.1	157	4.36904e-74	PREDICTED: Musa acuminata subsp. malaccensis protein NRT1/ PTR FAMILY 2.13-like (LOC103990903), mRNA	--	--	--	--	Q8RX77	1315	2.88058e-170	Protein NRT1/ PTR FAMILY 2.13 OS=Arabidopsis thaliana GN=NPF2.13 PE=1 SV=1	PF00854	POT family	GO:0006810	transport	GO:0005215	transporter activity	GO:0016020	membrane	KOG1237	H+/oligopeptide symporter
c114277_g1	-3.1715	5.3688e-36	2.1675e-33	1198	672137918	XP_008792697.1	1406	0	PREDICTED: nucleobase-ascorbate transporter 3 [Phoenix dactylifera]	672137917	XM_008794475.1	443	0	PREDICTED: Phoenix dactylifera nucleobase-ascorbate transporter 3 (LOC103709230), mRNA	K14611	SLC23A1_2, SVCT1_2	solute carrier family 23 (nucleobase transporter), member 1/2	http://www.genome.jp/dbget-bin/www_bget?ko:K14611	Q8GZD4	1202	1.50403e-159	Nucleobase-ascorbate transporter 3 OS=Arabidopsis thaliana GN=NAT3 PE=2 SV=2	PF01135//PF00860	Protein-L-isoaspartate(D-aspartate) O-methyltransferase (PCMT)//Permease family	GO:0006479//GO:0046500//GO:0006810//GO:0055085//GO:0006464	protein methylation//S-adenosylmethionine metabolic process//transport//transmembrane transport//cellular protein modification process	GO:0005215//GO:0004719	transporter activity//protein-L-isoaspartate (D-aspartate) O-methyltransferase activity	GO:0016020	membrane	KOG1292	Xanthine/uracil transporters
c107508_g1	Inf	5.6391e-36	2.2708e-33	1785	695022397	XP_009398326.1	1687	0	PREDICTED: protein TRANSPARENT TESTA 12-like [Musa acuminata subsp. malaccensis]	595930647	XM_007215191.1	142	7.48106e-66	Prunus persica hypothetical protein (PRUPE_ppa004445mg) mRNA, complete cds	K03327	TC.MATE, SLC47A, norM, mdtK, dinF	multidrug resistance protein, MATE family	http://www.genome.jp/dbget-bin/www_bget?ko:K03327	Q9LYT3	1395	0	Protein TRANSPARENT TESTA 12 OS=Arabidopsis thaliana GN=TT12 PE=2 SV=1	PF01554	MatE	GO:0006855//GO:0015893//GO:0055085//GO:0006810	drug transmembrane transport//drug transport//transmembrane transport//transport	GO:0015238//GO:0015297	drug transmembrane transporter activity//antiporter activity	GO:0016020	membrane	KOG1347	Uncharacterized membrane protein, predicted efflux pump
c121787_g1	-1.9633	8.5707e-36	3.4426e-33	2251	695050666	XP_009413330.1	2489	0	PREDICTED: primary amine oxidase-like [Musa acuminata subsp. malaccensis]	242046035	XM_002460844.1	150	3.38313e-70	Sorghum bicolor hypothetical protein, mRNA	K00276	AOC3, AOC2, tynA	primary-amine oxidase	http://www.genome.jp/dbget-bin/www_bget?ko:K00276	Q43077	1897	0	Primary amine oxidase OS=Pisum sativum PE=1 SV=1	PF02727//PF01179//PF02728	Copper amine oxidase, N2 domain//Copper amine oxidase, enzyme domain//Copper amine oxidase, N3 domain	GO:0009308//GO:0055114	amine metabolic process//oxidation-reduction process	GO:0048038//GO:0005507//GO:0008131	quinone binding//copper ion binding//primary amine oxidase activity	--	--	KOG1186	Copper amine oxidase
c125641_g1	2.208	8.8546e-36	3.5477e-33	1018	--	--	--	--	--	--	--	--	--	--	--	--	--	--	--	--	--	--	--	--	--	--	--	--	--	--	--	--
c101092_g1	-1.4824	1.0457e-35	4.1792e-33	656	672121254	XP_008783922.1	384	3.92068e-41	PREDICTED: transcription factor PCF5-like [Phoenix dactylifera]>gi|672121256|ref|XP_008783923.1| PREDICTED: transcription factor PCF5-like [Phoenix dactylifera]>gi|672121258|ref|XP_008783924.1| PREDICTED: transcription factor PCF5-like [Phoenix dactylifera]>gi|672121260|ref|XP_008783925.1| PREDICTED: transcription factor PCF5-like [Phoenix dactylifera]	571461894	XM_006582074.1	64	6.09299e-23	PREDICTED: Glycine max transcription factor TCP3-like (LOC100810078), mRNA	--	--	--	--	Q8LT07	277	4.08985e-27	Transcription factor PCF5 OS=Oryza sativa subsp. japonica GN=PCF5 PE=2 SV=1	--	--	--	--	--	--	--	--	--	--
c116316_g2	Inf	1.4088e-35	5.6159e-33	2182	--	--	--	--	--	--	--	--	--	--	--	--	--	--	--	--	--	--	--	--	--	--	--	--	--	--	--	--
c57423_g1	1.5472	1.793e-35	7.1296e-33	877	672129704	XP_008788366.1	329	2.7721e-33	PREDICTED: proline-rich protein 4-like [Phoenix dactylifera]	--	--	--	--	--	--	--	--	--	Q9T0I5	205	8.43999e-17	Proline-rich protein 4 OS=Arabidopsis thaliana GN=PRP4 PE=2 SV=1	--	--	--	--	--	--	--	--	--	--
c113004_g1	4.5625	1.9581e-35	7.7664e-33	1633	--	--	--	--	--	--	--	--	--	--	--	--	--	--	--	--	--	--	PF09456	RcsC Alpha-Beta-Loop (ABL)	GO:0006355//GO:0016310//GO:0018106//GO:0007165//GO:0000160	regulation of transcription, DNA-templated//phosphorylation//peptidyl-histidine phosphorylation//signal transduction//phosphorelay signal transduction system	GO:0005524//GO:0004871//GO:0004673	ATP binding//signal transducer activity//protein histidine kinase activity	GO:0005886//GO:0009365//GO:0016021	plasma membrane//protein histidine kinase complex//integral component of membrane	--	--
c116144_g2	-3.6759	3.1402e-35	1.2424e-32	1591	672137019	XP_008792220.1	1838	0	PREDICTED: DNA polymerase alpha subunit B [Phoenix dactylifera]	242095347	XM_002438119.1	164	3.91924e-78	Sorghum bicolor hypothetical protein, mRNA	K02321	POLA2	DNA polymerase alpha subunit B	http://www.genome.jp/dbget-bin/www_bget?ko:K02321	Q14181	369	1.3854e-36	DNA polymerase alpha subunit B OS=Homo sapiens GN=POLA2 PE=1 SV=2	PF04042//PF01690//PF00367	DNA polymerase alpha/epsilon subunit B//Potato leaf roll virus readthrough protein//phosphotransferase system, EIIB	GO:0008643//GO:0006260	carbohydrate transport//DNA replication	GO:0008982//GO:0003677//GO:0003887	protein-N(PI)-phosphohistidine-sugar phosphotransferase activity//DNA binding//DNA-directed DNA polymerase activity	GO:0009357//GO:0019028//GO:0042575	protein-N(PI)-phosphohistidine-sugar phosphotransferase complex//viral capsid//DNA polymerase complex	KOG1625	DNA polymerase alpha-primase complex, polymerase-associated subunit B
c124543_g2	6.1158	3.3288e-35	1.3138e-32	1640	672144704	XP_008796251.1	496	2.00482e-80	PREDICTED: cinnamoyl-CoA reductase 2-like [Phoenix dactylifera]	--	--	--	--	--	--	--	--	--	Q500U8	196	9.04503e-18	Tetraketide alpha-pyrone reductase 1 OS=Arabidopsis thaliana GN=TKPR1 PE=2 SV=1	PF01370//PF01548//PF07684//PF01073	NAD dependent epimerase/dehydratase family//Transposase//NOTCH protein//3-beta hydroxysteroid dehydrogenase/isomerase family	GO:0008210//GO:0007219//GO:0007275//GO:0008209//GO:0055114//GO:0006694//GO:0030154//GO:0044237//GO:0006313//GO:0008207	estrogen metabolic process//Notch signaling pathway//multicellular organismal development//androgen metabolic process//oxidation-reduction process//steroid biosynthetic process//cell differentiation//cellular metabolic process//transposition, DNA-mediated//C21-steroid hormone metabolic process	GO:0050662//GO:0003824//GO:0004803//GO:0016616//GO:0003854//GO:0003677	coenzyme binding//catalytic activity//transposase activity//oxidoreductase activity, acting on the CH-OH group of donors, NAD or NADP as acceptor//3-beta-hydroxy-delta5-steroid dehydrogenase activity//DNA binding	GO:0016021	integral component of membrane	--	--
c115125_g1	-2.1259	4.2466e-35	1.6718e-32	1126	695030452	XP_009402691.1	286	1.7137e-27	PREDICTED: uncharacterized protein LOC103986405 isoform X1 [Musa acuminata subsp. malaccensis]	--	--	--	--	--	--	--	--	--	--	--	--	--	--	--	--	--	--	--	--	--	--	--
c177518_g1	-3.3862	5.0286e-35	1.9748e-32	577	672110083	XP_008793485.1	142	1.59013e-08	PREDICTED: uncharacterized protein LOC103709757 isoform X2 [Phoenix dactylifera]	--	--	--	--	--	--	--	--	--	--	--	--	--	--	--	--	--	--	--	--	--	--	--
c111822_g2	-1.4234	5.5458e-35	2.1725e-32	2199	695046918	XP_009411315.1	2331	0	PREDICTED: serine hydroxymethyltransferase, mitochondrial [Musa acuminata subsp. malaccensis]	672180190	XM_008812056.1	865	0	PREDICTED: Phoenix dactylifera serine hydroxymethyltransferase, mitochondrial (LOC103721738), mRNA	K00600	glyA, SHMT	glycine hydroxymethyltransferase	http://www.genome.jp/dbget-bin/www_bget?ko:K00600	P50433	2271	0	Serine hydroxymethyltransferase, mitochondrial OS=Solanum tuberosum PE=2 SV=1	PF00464//PF00155//PF01212	Serine hydroxymethyltransferase//Aminotransferase class I and II//Beta-eliminating lyase	GO:0009058//GO:0006563//GO:0006544//GO:0006520	biosynthetic process//L-serine metabolic process//glycine metabolic process//cellular amino acid metabolic process	GO:0004372//GO:0016829//GO:0030170	glycine hydroxymethyltransferase activity//lyase activity//pyridoxal phosphate binding	--	--	KOG2467	Glycine/serine hydroxymethyltransferase
c122580_g2	-1.4426	1.0534e-34	4.1162e-32	3146	695038703	XP_009406870.1	2687	0	PREDICTED: probably inactive leucine-rich repeat receptor-like protein kinase At3g28040 [Musa acuminata subsp. malaccensis]>gi|695038705|ref|XP_009406871.1| PREDICTED: probably inactive leucine-rich repeat receptor-like protein kinase At3g28040 [Musa acuminata subsp. malaccensis]	672137045	XM_008794013.1	453	0	PREDICTED: Phoenix dactylifera probably inactive leucine-rich repeat receptor-like protein kinase At3g28040 (LOC103708906), mRNA	--	--	--	--	Q9LRT1	793	1.21698e-87	Probably inactive leucine-rich repeat receptor-like protein kinase At3g28040 OS=Arabidopsis thaliana GN=At3g28040 PE=2 SV=1	PF00560//PF07714//PF02653//PF00069	Leucine Rich Repeat//Protein tyrosine kinase//Branched-chain amino acid transport system / permease component//Protein kinase domain	GO:0006810//GO:0006468	transport//protein phosphorylation	GO:0005215//GO:0004672//GO:0005515//GO:0005524	transporter activity//protein kinase activity//protein binding//ATP binding	GO:0016020	membrane	--	--
c118705_g1	-1.8637	1.146e-34	4.4671e-32	1556	672173557	XP_008806914.1	822	1.11189e-133	PREDICTED: DNA primase small subunit [Phoenix dactylifera]	--	--	--	--	--	K02684	PRI1	DNA primase small subunit	http://www.genome.jp/dbget-bin/www_bget?ko:K02684	P49642	372	9.76905e-38	DNA primase small subunit OS=Homo sapiens GN=PRIM1 PE=1 SV=1	PF01896	Eukaryotic and archaeal DNA primase small subunit	GO:0006269//GO:0006351	DNA replication, synthesis of RNA primer//transcription, DNA-templated	GO:0003896	DNA primase activity	GO:0005730//GO:0005657	nucleolus//replication fork	KOG2851	Eukaryotic-type DNA primase, catalytic (small) subunit
c103872_g1	-3.6032	1.1754e-34	4.5704e-32	1263	672186810	XP_008813176.1	344	1.36551e-35	PREDICTED: LOW QUALITY PROTEIN: probable DNA replication complex GINS protein PSF3 [Phoenix dactylifera]	--	--	--	--	--	K10734	GINS3	GINS complex subunit 3	http://www.genome.jp/dbget-bin/www_bget?ko:K10734	--	--	--	--	--	--	--	--	--	--	--	--	--	--
c8851122_g1	Inf	2.2293e-34	8.6471e-32	201	5732950	AAD49353.1	234	1.2747e-22	chalcone synthase [Lilium hybrid division VII]	21326759	AB058638.2	171	5.47346e-83	Lilium hybrid division I LhCHSA mRNA for chalcone synthase, partial cds	K00660	CHS	chalcone synthase	http://www.genome.jp/dbget-bin/www_bget?ko:K00660	P53414	207	1.30292e-19	Chalcone synthase 1 OS=Secale cereale GN=CHS1 PE=3 SV=1	PF01981//PF00195	Peptidyl-tRNA hydrolase PTH2//Chalcone and stilbene synthases, N-terminal domain	GO:0009058	biosynthetic process	GO:0004045//GO:0016746	aminoacyl-tRNA hydrolase activity//transferase activity, transferring acyl groups	--	--	--	--
c115856_g1	3.5624	2.3087e-34	8.9334e-32	3113	672111678	XP_008801862.1	692	1.92397e-80	PREDICTED: LOW QUALITY PROTEIN: ubiquinol oxidase 4, chloroplastic/chromoplastic [Phoenix dactylifera]	672111677	XM_008803640.1	186	4.56802e-90	PREDICTED: Phoenix dactylifera ubiquinol oxidase 4, chloroplastic/chromoplastic (LOC103715864), mRNA	--	--	--	--	Q56X52	592	1.6145e-66	Ubiquinol oxidase 4, chloroplastic/chromoplastic OS=Arabidopsis thaliana GN=AOX4 PE=1 SV=2	PF00554//PF01786	Rel homology domain (RHD)//Alternative oxidase	GO:0006118//GO:0006355//GO:0055114	electron transport//regulation of transcription, DNA-templated//oxidation-reduction process	GO:0003700//GO:0009916	sequence-specific DNA binding transcription factor activity//alternative oxidase activity	GO:0005667//GO:0005634	transcription factor complex//nucleus	--	--
c1592075_g1	Inf	2.4423e-34	9.4272e-32	271	21326762	BAB40787.2	209	9.45207e-19	chalcone synthase [Lilium hybrid division I]	21326761	AB058639.2	215	2.68725e-107	Lilium hybrid division I LhCHSB mRNA for chalcone synthase, partial cds	K00660	CHS	chalcone synthase	http://www.genome.jp/dbget-bin/www_bget?ko:K00660	Q9SBL5	184	5.93647e-16	Chalcone synthase 4 OS=Sorghum bicolor GN=CHS4 PE=3 SV=1	PF02797	Chalcone and stilbene synthases, C-terminal domain	--	--	GO:0016746	transferase activity, transferring acyl groups	--	--	--	--
c124516_g3	-1.3277	2.4901e-34	9.5882e-32	567	672145880	XP_008796872.1	251	3.60865e-24	PREDICTED: photosystem II core complex proteins psbY, chloroplastic [Phoenix dactylifera]	115474556	NM_001067410.1	50	3.1717e-15	Oryza sativa Japonica Group Os08g0119900 (Os08g0119900) mRNA, complete cds	K02723	psbY	photosystem II PsbY protein	http://www.genome.jp/dbget-bin/www_bget?ko:K02723	P80470	209	5.82762e-19	Photosystem II core complex proteins psbY, chloroplastic OS=Spinacia oleracea GN=PSBY PE=1 SV=2	PF06298	Photosystem II protein Y (PsbY)	GO:0015979	photosynthesis	GO:0030145	manganese ion binding	GO:0009523//GO:0016021	photosystem II//integral component of membrane	--	--
c115418_g2	-3.5528	2.9425e-34	1.1303e-31	403	566212439	XP_006373202.1	233	1.19968e-21	ribonucleoside-diphosphate reductase small chain family protein [Populus trichocarpa]>gi|550319908|gb|ERP50999.1| ribonucleoside-diphosphate reductase small chain family protein [Populus trichocarpa]	398015336	XM_003860810.1	49	7.90404e-15	Leishmania donovani ribonucleoside-diphosphate reductase small chain, putative (LDBPK_221110) mRNA, complete cds	K10808	RRM2	ribonucleoside-diphosphate reductase subunit M2	http://www.genome.jp/dbget-bin/www_bget?ko:K10808	P49730	216	3.99566e-20	Ribonucleoside-diphosphate reductase small chain OS=Nicotiana tabacum PE=2 SV=1	--	--	--	--	--	--	--	--	KOG1567	Ribonucleotide reductase, beta subunit
c119642_g1	1.2531	3.5786e-34	1.3713e-31	2909	672117609	XP_008781996.1	2371	0	PREDICTED: aldehyde dehydrogenase family 2 member B7, mitochondrial [Phoenix dactylifera]	357124560	XM_003563919.1	500	0	PREDICTED: Brachypodium distachyon aldehyde dehydrogenase family 2 member B7, mitochondrial-like (LOC100833155), mRNA	K00128	E1.2.1.3	aldehyde dehydrogenase (NAD+)	http://www.genome.jp/dbget-bin/www_bget?ko:K00128	Q9SU63	2183	0	Aldehyde dehydrogenase family 2 member B4, mitochondrial OS=Arabidopsis thaliana GN=ALDH2B4 PE=2 SV=1	PF00171	Aldehyde dehydrogenase family	GO:0008152//GO:0055114	metabolic process//oxidation-reduction process	GO:0016491	oxidoreductase activity	--	--	KOG2450	Aldehyde dehydrogenase
c119670_g1	-3.7525	3.8855e-34	1.4853e-31	1748	565347214	XP_006340628.1	629	3.13093e-81	PREDICTED: protein PHYLLO, chloroplastic-like [Solanum tuberosum]	694441621	XM_009349274.1	71	2.15459e-26	PREDICTED: Pyrus x bretschneideri uncharacterized LOC103939216 (LOC103939216), mRNA	--	--	--	--	Q8IUS5	158	3.9569e-10	Epoxide hydrolase 4 OS=Homo sapiens GN=EPHX4 PE=2 SV=2	PF11435//PF00326//PF00975//PF01738//PF02230//PF02129//PF07819	RNA binding protein She2p//Prolyl oligopeptidase family//Thioesterase domain//Dienelactone hydrolase family//Phospholipase/Carboxylesterase//X-Pro dipeptidyl-peptidase (S15 family)//PGAP1-like protein	GO:0006505//GO:0006508//GO:0006886//GO:0009058	GPI anchor metabolic process//proteolysis//intracellular protein transport//biosynthetic process	GO:0004177//GO:0016787//GO:0008236//GO:0016788//GO:0003723	aminopeptidase activity//hydrolase activity//serine-type peptidase activity//hydrolase activity, acting on ester bonds//RNA binding	--	--	KOG4178	Soluble epoxide hydrolase
c117602_g1	1.5931	4.1097e-34	1.5672e-31	2016	55979111	AAV69019.1	888	1.54012e-113	NADH:cytochrome b5 reductase [Vernicia fordii]>gi|55979115|gb|AAV69021.1| NADH:cytochrome b5 reductase [Vernicia fordii]	672176029	XM_008809857.1	283	3.51837e-144	PREDICTED: Phoenix dactylifera NADH--cytochrome b5 reductase 1-like (LOC103720246), mRNA	K00326	E1.6.2.2	cytochrome-b5 reductase	http://www.genome.jp/dbget-bin/www_bget?ko:K00326	Q9ZNT1	851	3.67205e-108	NADH--cytochrome b5 reductase 1 OS=Arabidopsis thaliana GN=CBR1 PE=1 SV=1	PF00175//PF08030	Oxidoreductase NAD-binding domain//Ferric reductase NAD binding domain	GO:0055114//GO:0006118//GO:0006040	oxidation-reduction process//electron transport//amino sugar metabolic process	GO:0004128//GO:0016491	cytochrome-b5 reductase activity, acting on NAD(P)H//oxidoreductase activity	--	--	KOG0534	NADH-cytochrome b-5 reductase
c90388_g1	7.9219	5.6931e-34	2.1658e-31	685	--	--	--	--	--	--	--	--	--	--	--	--	--	--	--	--	--	--	--	--	--	--	--	--	--	--	--	--
c106242_g1	-1.8139	6.9283e-34	2.6294e-31	1541	695053313	XP_009414741.1	504	1.4233e-57	PREDICTED: probable cytokinin riboside 5'-monophosphate phosphoribohydrolase LOG4 [Musa acuminata subsp. malaccensis]	449489166	XM_004158187.1	52	6.90994e-16	PREDICTED: Cucumis sativus cytokinin riboside 5'-monophosphate phosphoribohydrolase LOG1-like (LOC101211145), mRNA	K06966	K06966	--	http://www.genome.jp/dbget-bin/www_bget?ko:K06966	Q8LR50	445	1.11715e-49	Probable cytokinin riboside 5'-monophosphate phosphoribohydrolase LOGL1 OS=Oryza sativa subsp. japonica GN=LOGL1 PE=2 SV=1	--	--	--	--	--	--	--	--	--	--
c123755_g1	2.0529	8.8513e-34	3.3512e-31	2221	672137111	XP_008792271.1	366	2.13419e-36	PREDICTED: uncharacterized protein LOC103708935 [Phoenix dactylifera]	672137110	XM_008794049.1	98	2.69179e-41	PREDICTED: Phoenix dactylifera uncharacterized LOC103708935 (LOC103708935), mRNA	--	--	--	--	--	--	--	--	PF00447	HSF-type DNA-binding	GO:0006355	regulation of transcription, DNA-templated	GO:0003700//GO:0043565	sequence-specific DNA binding transcription factor activity//sequence-specific DNA binding	GO:0005634//GO:0005667	nucleus//transcription factor complex	--	--
c126274_g1	-1.6021	8.9458e-34	3.3789e-31	1187	--	--	--	--	--	--	--	--	--	--	--	--	--	--	--	--	--	--	--	--	--	--	--	--	--	--	--	--
c101821_g2	-4.8205	9.4849e-34	3.574e-31	294	--	--	--	--	--	611994854	XM_007483352.1	38	7.26364e-09	PREDICTED: Monodelphis domestica uncharacterized LOC100011344 (LOC100011344), mRNA	--	--	--	--	--	--	--	--	--	--	--	--	--	--	--	--	--	--
c124024_g1	1.2065	1.0588e-33	3.98e-31	2682	242277436	ACS91931.1	2897	0	vacuolar sorting receptor protein [Lilium longiflorum]	242277435	GQ222070.1	1574	0	Lilium longiflorum vacuolar sorting receptor protein mRNA, partial cds	--	--	--	--	P93026	2557	0	Vacuolar-sorting receptor 1 OS=Arabidopsis thaliana GN=VSR1 PE=1 SV=2	PF06729//PF07645	Kinetochore component, CENP-R//Calcium-binding EGF domain	GO:0006355//GO:0034080	regulation of transcription, DNA-templated//centromere-specific nucleosome assembly	GO:0005509	calcium ion binding	--	--	KOG4292	Cubilin, multiligand receptor mediating cobalamin absorption
c121587_g2	1.2569	1.3116e-33	4.9187e-31	2602	158302693	BAF85832.1	3904	0	alpha-1,2-fucosidase [Lilium longiflorum]	158302692	AB326211.1	2215	0	Lilium longiflorum Llfuc mRNA for alpha-1,2-fucosidase, complete cds	K15923	AXY8, FUC95A, afcA	alpha-L-fucosidase 2	http://www.genome.jp/dbget-bin/www_bget?ko:K15923	Q8L7W8	2361	0	Alpha-L-fucosidase 2 OS=Arabidopsis thaliana GN=FUC95A PE=1 SV=1	PF05710	Coiled coil	--	--	GO:0005515	protein binding	--	--	--	--
c114557_g1	5.0037	1.7672e-33	6.6116e-31	2027	475518393	EMT06187.1	167	1.18127e-16	Adenosine 3'-phospho 5'-phosphosulfate transporter 2 [Aegilops tauschii]	--	--	--	--	--	K15277	SLC35B3, PAPST2	solute carrier family 35 (adenosine 3'-phospho 5'-phosphosulfate transporter), member B3	http://www.genome.jp/dbget-bin/www_bget?ko:K15277	Q29Q28	163	1.30618e-10	UDP-galactose/UDP-glucose transporter 2 OS=Arabidopsis thaliana GN=UTR2 PE=2 SV=1	PF00418	Tau and MAP protein, tubulin-binding repeat	--	--	GO:0015631	tubulin binding	GO:0045298	tubulin complex	--	--
c121718_g3	-4.2996	1.8139e-33	6.7705e-31	310	514820138	XP_004984759.1	135	4.45217e-09	PREDICTED: histone H2A-like [Setaria italica]	--	--	--	--	--	--	--	--	--	P40280	133	1.27236e-09	Histone H2A OS=Zea mays PE=2 SV=1	--	--	--	--	--	--	--	--	KOG1756	Histone 2A
c111230_g1	1.4202	2.7156e-33	1.0112e-30	1047	694313563	XP_009367279.1	802	8.04516e-104	PREDICTED: F-box protein At5g67140-like [Pyrus x bretschneideri]	--	--	--	--	--	--	--	--	--	Q9FH99	733	3.9679e-94	F-box protein At5g67140 OS=Arabidopsis thaliana GN=At5g67140 PE=2 SV=1	PF00560	Leucine Rich Repeat	--	--	GO:0005515	protein binding	--	--	KOG1947	Leucine rich repeat proteins, some proteins contain F-box
c121699_g1	-2.0875	6.3758e-33	2.3686e-30	3320	665768087	AIF76294.1	1856	0	CONSTANS-like protein, partial [Lilium hybrid cultivar]	665768086	KJ744206.1	1053	0	Lilium hybrid cultivar cultivar Raizen 3 CONSTANS-like protein mRNA, partial cds	--	--	--	--	Q9LUA9	714	1.17508e-82	Zinc finger protein CONSTANS-LIKE 10 OS=Arabidopsis thaliana GN=COL10 PE=1 SV=1	PF06203//PF00643	CCT motif//B-box zinc finger	--	--	GO:0008270//GO:0005515	zinc ion binding//protein binding	GO:0005622	intracellular	--	--
c108026_g1	1.8074	6.6648e-33	2.4702e-30	1218	672160199	XP_008799876.1	737	4.5379e-91	PREDICTED: 3-isopropylmalate dehydrogenase 2, chloroplastic-like isoform X2 [Phoenix dactylifera]	--	--	--	--	--	K00052	leuB	3-isopropylmalate dehydrogenase	http://www.genome.jp/dbget-bin/www_bget?ko:K00052	P29102	677	1.35885e-82	3-isopropylmalate dehydrogenase, chloroplastic OS=Brassica napus PE=1 SV=1	PF00180	Isocitrate/isopropylmalate dehydrogenase	GO:0055114	oxidation-reduction process	GO:0016616	oxidoreductase activity, acting on the CH-OH group of donors, NAD or NADP as acceptor	--	--	KOG0785	Isocitrate dehydrogenase, alpha subunit
c123027_g2	-1.1804	8.2815e-33	3.0622e-30	1253	470110823	XP_004291662.1	1059	4.85695e-139	PREDICTED: protochlorophyllide reductase, chloroplastic-like [Fragaria vesca subsp. vesca]	672178512	XM_008811168.1	331	4.49326e-171	PREDICTED: Phoenix dactylifera protochlorophyllide reductase-like (LOC103721112), mRNA	K00218	E1.3.1.33, por	protochlorophyllide reductase	http://www.genome.jp/dbget-bin/www_bget?ko:K00218	Q9SDT1	1057	1.99436e-139	Protochlorophyllide reductase, chloroplastic OS=Daucus carota GN=POR1 PE=2 SV=1	PF00106//PF01055	short chain dehydrogenase//Glycosyl hydrolases family 31	GO:0008152//GO:0005975	metabolic process//carbohydrate metabolic process	GO:0004553//GO:0016491	hydrolase activity, hydrolyzing O-glycosyl compounds//oxidoreductase activity	--	--	KOG1208	Dehydrogenases with different specificities (related to short-chain alcohol dehydrogenases)
c116719_g1	-4.448	1.1035e-32	4.0707e-30	1073	--	--	--	--	--	--	--	--	--	--	--	--	--	--	--	--	--	--	--	--	--	--	--	--	--	--	--	--
c111966_g1	1.2314	1.1092e-32	4.0822e-30	884	695051521	XP_009413787.1	165	4.15298e-12	PREDICTED: Bowman-Birk type proteinase inhibitor DE-4-like [Musa acuminata subsp. malaccensis]>gi|119352642|gb|ABL63911.1| Bowman-Birk serine proteinase inhibitor [Musa acuminata AAA Group]	--	--	--	--	--	--	--	--	--	--	--	--	--	PF00228//PF08254	Bowman-Birk serine protease inhibitor family//Threonine leader peptide	GO:0031556//GO:0031554//GO:0009088	transcriptional attenuation by ribosome//regulation of DNA-templated transcription, termination//threonine biosynthetic process	GO:0004867	serine-type endopeptidase inhibitor activity	GO:0005576	extracellular region	--	--
c124870_g2	8.6653	1.4756e-32	5.4182e-30	1033	--	--	--	--	--	--	--	--	--	--	--	--	--	--	--	--	--	--	--	--	--	--	--	--	--	--	--	--
c113743_g2	2.1456	1.8273e-32	6.6943e-30	1258	672145324	XP_008796576.1	887	1.01194e-115	PREDICTED: protein MIZU-KUSSEI 1 [Phoenix dactylifera]	--	--	--	--	--	--	--	--	--	O22227	414	3.73141e-45	Protein MIZU-KUSSEI 1 OS=Arabidopsis thaliana GN=MIZ1 PE=1 SV=1	--	--	--	--	--	--	--	--	--	--
c119140_g2	-2.0467	2.2101e-32	8.0776e-30	4960	672130975	XP_008789038.1	420	6.52324e-40	PREDICTED: uncharacterized protein LOC103706647 isoform X3 [Phoenix dactylifera]	--	--	--	--	--	--	--	--	--	--	--	--	--	PF05829	Adenovirus late L2 mu core protein (Protein X)	--	--	GO:0003677	DNA binding	GO:0019013	viral nucleocapsid	--	--
c124476_g1	1.1909	2.5741e-32	9.3865e-30	3344	695026525	XP_009400562.1	834	6.24501e-99	PREDICTED: BURP domain-containing protein 3-like [Musa acuminata subsp. malaccensis]	--	--	--	--	--	--	--	--	--	Q942D4	781	3.06243e-91	BURP domain-containing protein 3 OS=Oryza sativa subsp. japonica GN=BURP3 PE=2 SV=1	--	--	--	--	--	--	--	--	--	--
c118874_g1	1.7458	2.9858e-32	1.0863e-29	840	156066904	ABU43075.1	878	4.28384e-116	3-deoxy-arabino heptulosonate 7-phosphate synthase [Gossypium hirsutum]	672117934	XM_008783941.1	189	2.57192e-92	PREDICTED: Phoenix dactylifera phospho-2-dehydro-3-deoxyheptonate aldolase 2, chloroplastic-like (LOC103701771), mRNA	K01626	E2.5.1.54, aroF, aroG, aroH	3-deoxy-7-phosphoheptulonate synthase	http://www.genome.jp/dbget-bin/www_bget?ko:K01626	P27608	865	7.17248e-111	Phospho-2-dehydro-3-deoxyheptonate aldolase 1, chloroplastic OS=Nicotiana tabacum GN=DHAPS-1 PE=1 SV=1	PF01474	Class-II DAHP synthetase family	GO:0006571//GO:0009094//GO:0009073//GO:0000162	tyrosine biosynthetic process//L-phenylalanine biosynthetic process//aromatic amino acid family biosynthetic process//tryptophan biosynthetic process	GO:0003849	3-deoxy-7-phosphoheptulonate synthase activity	--	--	--	--
c109848_g1	-2.8966	3.0695e-32	1.1142e-29	647	695003070	XP_009383540.1	280	1.64021e-28	PREDICTED: HMG1/2-like protein [Musa acuminata subsp. malaccensis]	18419622	AF462216.1	74	1.6578e-28	Narcissus pseudonarcissus HMG-domain containing protein mRNA, partial cds	K10802	HMGB1	high mobility group protein B1	http://www.genome.jp/dbget-bin/www_bget?ko:K10802	P93047	241	9.50356e-24	High mobility group B protein 3 OS=Arabidopsis thaliana GN=HMGB3 PE=1 SV=1	--	--	--	--	--	--	--	--	KOG0381	HMG box-containing protein
c122182_g1	-1.5208	3.3696e-32	1.2203e-29	2811	672141178	XP_008794409.1	2426	0	PREDICTED: protein CYPRO4-like [Phoenix dactylifera]	672115085	XM_008781437.1	467	0	PREDICTED: Phoenix dactylifera protein CYPRO4-like (LOC103699412), transcript variant X2, mRNA	--	--	--	--	P40781	1953	0	Protein CYPRO4 OS=Cynara cardunculus GN=CYPRO4 PE=2 SV=1	--	--	--	--	--	--	--	--	KOG2395	Protein involved in vacuole import and degradation
c109375_g1	1.1542	9.0206e-32	3.2593e-29	1435	672124275	XP_008785513.1	1762	0	PREDICTED: probable mannose-1-phosphate guanylyltransferase 1 [Phoenix dactylifera]>gi|672124277|ref|XP_008785514.1| PREDICTED: probable mannose-1-phosphate guanylyltransferase 1 [Phoenix dactylifera]>gi|672124279|ref|XP_008785515.1| PREDICTED: probable mannose-1-phosphate guanylyltransferase 1 [Phoenix dactylifera]>gi|672124281|ref|XP_008785516.1| PREDICTED: probable mannose-1-phosphate guanylyl…	672114584	XM_008779387.1	405	0	PREDICTED: Phoenix dactylifera probable mannose-1-phosphate guanylyltransferase 1 (LOC103697513), mRNA	K00966	GMPP	mannose-1-phosphate guanylyltransferase	http://www.genome.jp/dbget-bin/www_bget?ko:K00966	Q6Z9A3	1723	0	Probable mannose-1-phosphate guanylyltransferase 3 OS=Oryza sativa subsp. japonica GN=Os08g0237200 PE=2 SV=1	PF01128//PF00483//PF02348	2-C-methyl-D-erythritol 4-phosphate cytidylyltransferase//Nucleotidyl transferase//Cytidylyltransferase	GO:0008299//GO:0009058//GO:0009103	isoprenoid biosynthetic process//biosynthetic process//lipopolysaccharide biosynthetic process	GO:0003824//GO:0016779	catalytic activity//nucleotidyltransferase activity	--	--	KOG1322	GDP-mannose pyrophosphorylase/mannose-1-phosphate guanylyltransferase
c122276_g1	-2.9494	9.5114e-32	3.4289e-29	566	357512103	XP_003626340.1	331	1.38125e-36	Histone H2A [Medicago truncatula]>gi|357512107|ref|XP_003626342.1| Histone H2A [Medicago truncatula]>gi|124360158|gb|ABN08174.1| Histone H2A; Histone-fold [Medicago truncatula]>gi|124360160|gb|ABN08176.1| Histone H2A; Histone-fold [Medicago truncatula]>gi|355501355|gb|AES82558.1| histone H2A 6 [Medicago truncatula]>gi|355501357|gb|AES82560.1| histone H2A 6 [Medicago truncatula]>gi|388498640|gb|AF…	571557409	XM_003554182.2	110	1.40172e-48	PREDICTED: Glycine max probable histone H2AXa-like (LOC100818215), mRNA	K11251	H2A	histone H2A	http://www.genome.jp/dbget-bin/www_bget?ko:K11251	O65759	323	3.60165e-36	Histone H2AX OS=Cicer arietinum GN=HIS2A PE=2 SV=1	PF00125	Core histone H2A/H2B/H3/H4	GO:0006334	nucleosome assembly	GO:0046982//GO:0003677	protein heterodimerization activity//DNA binding	GO:0000786//GO:0005634	nucleosome//nucleus	KOG1756	Histone 2A
c113708_g1	-1.4389	9.5504e-32	3.4351e-29	1044	255568327	XP_002525138.1	316	1.83036e-30	transcription factor, putative [Ricinus communis]>gi|223535597|gb|EEF37265.1| transcription factor, putative [Ricinus communis]	695062624	XM_009421513.1	122	5.66681e-55	PREDICTED: Musa acuminata subsp. malaccensis transcription factor PCF5-like (LOC103999693), mRNA	--	--	--	--	Q8LPR5	298	9.0644e-29	Transcription factor TCP4 OS=Arabidopsis thaliana GN=TCP4 PE=2 SV=1	--	--	--	--	--	--	--	--	--	--
c120244_g5	1.2261	1.1474e-31	4.1175e-29	3162	672164094	XP_008801913.1	2311	0	PREDICTED: putative chloride channel-like protein CLC-g isoform X1 [Phoenix dactylifera]>gi|672164096|ref|XP_008801914.1| PREDICTED: putative chloride channel-like protein CLC-g isoform X1 [Phoenix dactylifera]	672164095	XM_008803692.1	655	0	PREDICTED: Phoenix dactylifera putative chloride channel-like protein CLC-g (LOC103715901), transcript variant X2, mRNA	K05016	CLCN7	chloride channel 7	http://www.genome.jp/dbget-bin/www_bget?ko:K05016	P60300	1944	0	Putative chloride channel-like protein CLC-g OS=Arabidopsis thaliana GN=CBSCLC6 PE=3 SV=2	PF00654//PF00571	Voltage gated chloride channel//CBS domain	GO:0055085//GO:0006821	transmembrane transport//chloride transport	GO:0030554//GO:0005247	adenyl nucleotide binding//voltage-gated chloride channel activity	GO:0016020	membrane	KOG0474	Cl- channel CLC-7 and related proteins (CLC superfamily)
c117734_g2	-3.2046	1.183e-31	4.2358e-29	1043	694309356	XP_009366138.1	183	1.94357e-22	PREDICTED: histone H2A.6-like [Pyrus x bretschneideri]	--	--	--	--	--	K11251	H2A	histone H2A	http://www.genome.jp/dbget-bin/www_bget?ko:K11251	Q9C681	182	3.75873e-23	Probable histone H2A.1 OS=Arabidopsis thaliana GN=At1g51060 PE=1 SV=1	--	--	--	--	--	--	--	--	KOG1756	Histone 2A
c123773_g3	-2.2449	1.2053e-31	4.3058e-29	1712	645257193	XP_008234300.1	332	2.84326e-61	PREDICTED: uncharacterized protein LOC103333262 [Prunus mume]	--	--	--	--	--	--	--	--	--	--	--	--	--	--	--	--	--	--	--	--	--	--	--
c116916_g1	1.274	1.3915e-31	4.9598e-29	2097	108708686	ABF96481.1	247	2.25038e-21	ZIM motif family protein, expressed [Oryza sativa Japonica Group]	--	--	--	--	--	K13464	JAZ	jasmonate ZIM domain-containing protein	http://www.genome.jp/dbget-bin/www_bget?ko:K13464	Q9S7M2	173	2.28258e-12	Protein TIFY 10B OS=Arabidopsis thaliana GN=TIFY10B PE=1 SV=1	--	--	--	--	--	--	--	--	--	--
c99012_g1	Inf	1.4829e-31	5.2737e-29	573	--	--	--	--	--	--	--	--	--	--	--	--	--	--	--	--	--	--	--	--	--	--	--	--	--	--	--	--
c120802_g1	1.6679	1.515e-31	5.3757e-29	2061	672171968	XP_008806065.1	1163	1.07336e-149	PREDICTED: cinnamate beta-D-glucosyltransferase-like [Phoenix dactylifera]	514737024	XM_004958597.1	49	4.32494e-14	PREDICTED: Setaria italica flavanone 7-O-glucoside 2''-O-beta-L-rhamnosyltransferase-like (LOC101765755), mRNA	--	--	--	--	Q5XF20	909	2.01455e-112	UDP-glycosyltransferase 84A1 OS=Arabidopsis thaliana GN=UGT84A1 PE=1 SV=1	PF15234//PF03033//PF00201	Linker for activation of T-cells//Glycosyltransferase family 28 N-terminal domain//UDP-glucoronosyl and UDP-glucosyl transferase	GO:0007165//GO:0005975//GO:0008152//GO:0030259	signal transduction//carbohydrate metabolic process//metabolic process//lipid glycosylation	GO:0016758	transferase activity, transferring hexosyl groups	GO:0016020	membrane	KOG1192	UDP-glucuronosyl and UDP-glucosyl transferase
c114388_g1	-3.8521	1.6578e-31	5.8693e-29	1345	672139426	XP_008793493.1	705	5.28831e-86	PREDICTED: uncharacterized protein LOC103709771 [Phoenix dactylifera]	--	--	--	--	--	--	--	--	--	--	--	--	--	--	--	--	--	--	--	--	--	--	--
c908_g1	Inf	1.9955e-31	7.0493e-29	1580	--	--	--	--	--	393793971	AB699169.1	532	0	Lilium hybrid division I LhF3H gene for flavanone 3-hydroxylase, partial cds and upstream region, cultivar: Montreux	--	--	--	--	--	--	--	--	--	--	--	--	--	--	--	--	--	--
c117448_g2	-1.767	2.5348e-31	8.9345e-29	1434	672119073	XP_008782763.1	817	1.80099e-101	PREDICTED: uncharacterized protein LOC103702207 [Phoenix dactylifera]	--	--	--	--	--	--	--	--	--	--	--	--	--	--	--	--	--	--	--	--	--	--	--
c75894_g1	-2.655	2.7277e-31	9.5931e-29	462	--	--	--	--	--	--	--	--	--	--	--	--	--	--	--	--	--	--	--	--	--	--	--	--	--	--	--	--
c119604_g1	Inf	2.8155e-31	9.8799e-29	263	--	--	--	--	--	--	--	--	--	--	--	--	--	--	--	--	--	--	--	--	--	--	--	--	--	--	--	--
c123768_g4	5.3124	3.4504e-31	1.2081e-28	2312	164605008	BAF98300.1	268	3.65733e-23	geranyl-diphosphate synthase [Hevea brasiliensis]	--	--	--	--	--	--	--	--	--	P10978	167	1.62141e-10	Retrovirus-related Pol polyprotein from transposon TNT 1-94 OS=Nicotiana tabacum PE=2 SV=1	PF04941//PF00348	Late expression factor 8 (LEF-8)//Polyprenyl synthetase	GO:0008299//GO:0006351//GO:0006206//GO:0006144	isoprenoid biosynthetic process//transcription, DNA-templated//pyrimidine nucleobase metabolic process//purine nucleobase metabolic process	GO:0003899//GO:0003677	DNA-directed RNA polymerase activity//DNA binding	GO:0005730	nucleolus	--	--
c9714_g1	-3.4479	3.6099e-31	1.2611e-28	2392	672176927	XP_008808546.1	1740	0	PREDICTED: uncharacterized protein LOC103720561 [Phoenix dactylifera]	--	--	--	--	--	--	--	--	--	--	--	--	--	PF07839	Plant calmodulin-binding domain	--	--	GO:0005516	calmodulin binding	--	--	--	--
c88654_g1	3.9892	4.0181e-31	1.4006e-28	1269	695025559	XP_009400035.1	1289	2.28097e-170	PREDICTED: lysosomal beta glucosidase-like [Musa acuminata subsp. malaccensis]>gi|695025561|ref|XP_009400036.1| PREDICTED: lysosomal beta glucosidase-like [Musa acuminata subsp. malaccensis]>gi|695025563|ref|XP_009400037.1| PREDICTED: lysosomal beta glucosidase-like [Musa acuminata subsp. malaccensis]>gi|695025565|ref|XP_009400039.1| PREDICTED: lysosomal beta glucosidase-like [Musa acuminata subs…	--	--	--	--	--	K05349	bglX	beta-glucosidase	http://www.genome.jp/dbget-bin/www_bget?ko:K05349	A7LXU3	270	5.23004e-24	Beta-glucosidase BoGH3B OS=Bacteroides ovatus (strain ATCC 8483 / DSM 1896 / JCM 5824 / NCTC 11153) GN=BACOVA_02659 PE=1 SV=1	PF00933//PF01915	Glycosyl hydrolase family 3 N terminal domain//Glycosyl hydrolase family 3 C-terminal domain	GO:0005975	carbohydrate metabolic process	GO:0004553	hydrolase activity, hydrolyzing O-glycosyl compounds	--	--	--	--
c117950_g1	4.8338	4.1733e-31	1.4516e-28	1048	--	--	--	--	--	--	--	--	--	--	--	--	--	--	--	--	--	--	--	--	--	--	--	--	--	--	--	--
c115850_g1	-1.3771	5.0687e-31	1.7591e-28	1122	449464638	XP_004150036.1	373	6.47386e-39	PREDICTED: uncharacterized protein LOC101218093 [Cucumis sativus]	590615291	XM_007023120.1	38	3.02684e-08	Theobroma cacao Tetratricopeptide repeat-like superfamily protein, putative (TCM_027165) mRNA, complete cds	--	--	--	--	--	--	--	--	PF13181//PF13174//PF13176//PF00515	Tetratricopeptide repeat//Tetratricopeptide repeat//Tetratricopeptide repeat//Tetratricopeptide repeat	--	--	GO:0005515	protein binding	--	--	--	--
c120396_g4	1.4447	5.1807e-31	1.7941e-28	547	130845771	ABO32544.1	431	8.86534e-51	GAPDH [Brassica oleracea var. gemmifera]	239812815	GQ122207.1	123	8.02116e-56	Petunia x hybrida GapC (GapC) gene, partial cds	K00134	GAPDH, gapA	glyceraldehyde 3-phosphate dehydrogenase	http://www.genome.jp/dbget-bin/www_bget?ko:K00134	P25858	431	4.68778e-50	Glyceraldehyde-3-phosphate dehydrogenase GAPC1, cytosolic OS=Arabidopsis thaliana GN=GAPC1 PE=1 SV=2	PF04666//PF02800	N-Acetylglucosaminyltransferase-IV (GnT-IV) conserved region//Glyceraldehyde 3-phosphate dehydrogenase, C-terminal domain	GO:0055114//GO:0005975	oxidation-reduction process//carbohydrate metabolic process	GO:0016620//GO:0016758	oxidoreductase activity, acting on the aldehyde or oxo group of donors, NAD or NADP as acceptor//transferase activity, transferring hexosyl groups	GO:0016020	membrane	KOG0657	Glyceraldehyde 3-phosphate dehydrogenase
c109202_g3	-5.7759	6.5292e-31	2.2561e-28	937	661881627	CDP14787.1	326	1.71666e-33	unnamed protein product [Coffea canephora]	--	--	--	--	--	--	--	--	--	--	--	--	--	--	--	--	--	--	--	--	--	--	--
c49041_g1	3.433	6.7336e-31	2.3217e-28	728	604322014	EYU32448.1	210	2.00671e-18	hypothetical protein MIMGU_mgv1a019785mg [Erythranthe guttata]	694354101	XM_009360063.1	79	3.1185e-31	PREDICTED: Pyrus x bretschneideri probable histone H2B.1 (LOC103948966), mRNA	K11252	H2B	histone H2B	http://www.genome.jp/dbget-bin/www_bget?ko:K11252	Q1S9I9	207	1.07356e-18	Probable histone H2B.1 OS=Medicago truncatula PE=1 SV=3	PF00125	Core histone H2A/H2B/H3/H4	--	--	GO:0003677	DNA binding	--	--	KOG1744	Histone H2B
c98664_g1	-4.9617	7.508e-31	2.5831e-28	1862	672183384	XP_008811967.1	1812	0	PREDICTED: exonuclease 1 [Phoenix dactylifera]	672183383	XM_008813745.1	448	0	PREDICTED: Phoenix dactylifera exonuclease 1 (LOC103722980), mRNA	K10746	EXO1	exonuclease 1	http://www.genome.jp/dbget-bin/www_bget?ko:K10746	Q8L6Z7	799	3.02648e-94	Exonuclease 1 OS=Arabidopsis thaliana GN=EXO1 PE=2 SV=2	PF00752//PF02739//PF00867//PF01367	XPG N-terminal domain//5'-3' exonuclease, N-terminal resolvase-like domain//XPG I-region//5'-3' exonuclease, C-terminal SAM fold	GO:0006281	DNA repair	GO:0003677//GO:0004518//GO:0003824//GO:0008409	DNA binding//nuclease activity//catalytic activity//5'-3' exonuclease activity	--	--	KOG2518	5'-3' exonuclease
c102697_g1	1.5757	1.1488e-30	3.9436e-28	828	672139252	XP_008793406.1	672	7.51216e-86	PREDICTED: probable calcium-binding protein CML27 [Phoenix dactylifera]	--	--	--	--	--	K13448	CML	calcium-binding protein CML	http://www.genome.jp/dbget-bin/www_bget?ko:K13448	Q10LX4	549	4.06521e-68	Probable calcium-binding protein CML27 OS=Oryza sativa subsp. japonica GN=CML27 PE=2 SV=1	PF13202//PF00036//PF13405//PF13499//PF10591	EF hand//EF hand//EF-hand domain//EF-hand domain pair//Secreted protein acidic and rich in cysteine Ca binding region	GO:0007165	signal transduction	GO:0005509	calcium ion binding	GO:0005578	proteinaceous extracellular matrix	KOG0027	Calmodulin and related proteins (EF-Hand superfamily)
c114492_g1	-1.3935	1.153e-30	3.9498e-28	1418	566162897	XP_006385866.1	609	6.12686e-125	hypothetical protein POPTR_0003s15800g [Populus trichocarpa]>gi|550343271|gb|ERP63663.1| hypothetical protein POPTR_0003s15800g [Populus trichocarpa]	68532870	AB196974.1	123	2.15902e-55	Sagittaria pygmaea SpXTH1 mRNA for xyloglucan endotransglucosylase/hydrolase, complete cds	K08235	E2.4.1.207	xyloglucan:xyloglucosyl transferase	http://www.genome.jp/dbget-bin/www_bget?ko:K08235	P93349	547	4.57952e-110	Probable xyloglucan endotransglucosylase/hydrolase protein OS=Nicotiana tabacum GN=XTH PE=2 SV=1	PF06955//PF00722	Xyloglucan endo-transglycosylase (XET) C-terminus//Glycosyl hydrolases family 16	GO:0005975//GO:0006073	carbohydrate metabolic process//cellular glucan metabolic process	GO:0016762//GO:0004553	xyloglucan:xyloglucosyl transferase activity//hydrolase activity, hydrolyzing O-glycosyl compounds	GO:0005618//GO:0048046	cell wall//apoplast	--	--
c99040_g1	8.9638	1.2391e-30	4.2353e-28	994	--	--	--	--	--	--	--	--	--	--	--	--	--	--	--	--	--	--	--	--	--	--	--	--	--	--	--	--
c119557_g1	-4.3164	1.4964e-30	5.1037e-28	1269	694444224	XP_009348644.1	960	3.89973e-123	PREDICTED: 3-ketoacyl-CoA synthase 5-like [Pyrus x bretschneideri]	--	--	--	--	--	K15397	KCS	3-ketoacyl-CoA synthase	http://www.genome.jp/dbget-bin/www_bget?ko:K15397	Q9C6L5	768	7.79579e-95	3-ketoacyl-CoA synthase 5 OS=Arabidopsis thaliana GN=KCS5 PE=1 SV=1	PF08541//PF00195//PF02797//PF08392//PF08545	3-Oxoacyl-[acyl-carrier-protein (ACP)] synthase III C terminal//Chalcone and stilbene synthases, N-terminal domain//Chalcone and stilbene synthases, C-terminal domain//FAE1/Type III polyketide synthase-like protein//3-Oxoacyl-[acyl-carrier-protein (ACP)] synthase III	GO:0042967//GO:0006633//GO:0008610//GO:0009058	acyl-carrier-protein biosynthetic process//fatty acid biosynthetic process//lipid biosynthetic process//biosynthetic process	GO:0016747//GO:0016746//GO:0004315	transferase activity, transferring acyl groups other than amino-acyl groups//transferase activity, transferring acyl groups//3-oxoacyl-[acyl-carrier-protein] synthase activity	GO:0016020//GO:0005835	membrane//fatty acid synthase complex	--	--
c84884_g1	-1.8341	1.5261e-30	5.194e-28	322	6474950	BAA87331.1	268	2.04562e-27	variant of histone H1 [Lilium longiflorum]	6474949	AB012694.1	280	2.38975e-143	Lilium longiflorum p35 mRNA for variant of histone H1, complete cds	K11275	H1_5	histone H1/5	http://www.genome.jp/dbget-bin/www_bget?ko:K11275	P27806	203	7.2377e-19	Histone H1 OS=Triticum aestivum PE=2 SV=2	PF00538	linker histone H1 and H5 family	GO:0006334	nucleosome assembly	GO:0003677	DNA binding	GO:0000786//GO:0005634	nucleosome//nucleus	--	--
c120233_g2	2.5165	1.6017e-30	5.4395e-28	892	672198233	XP_008777273.1	499	1.0073e-55	PREDICTED: pentatricopeptide repeat-containing protein At5g06540-like [Phoenix dactylifera]	519758963	JX620794.1	119	2.23973e-53	Gossypium hirsutum clone NBRI_GE67126 microsatellite sequence	K00789	metK	S-adenosylmethionine synthetase	http://www.genome.jp/dbget-bin/www_bget?ko:K00789	Q56TU3	317	7.88476e-32	S-adenosylmethionine synthase 2 OS=Daucus carota GN=SAMS2 PE=2 SV=1	PF02773	S-adenosylmethionine synthetase, C-terminal domain	GO:0006555//GO:0006556	methionine metabolic process//S-adenosylmethionine biosynthetic process	GO:0004478	methionine adenosyltransferase activity	--	--	KOG1506	S-adenosylmethionine synthetase
c106775_g2	-1.4325	1.7097e-30	5.7939e-28	1249	672140466	XP_008794036.1	657	2.85711e-81	PREDICTED: GRF1-interacting factor 1 [Phoenix dactylifera]	672140465	XM_008795814.1	222	1.75348e-110	PREDICTED: Phoenix dactylifera GRF1-interacting factor 1 (LOC103710178), mRNA	--	--	--	--	Q8L8A5	269	6.61636e-26	GRF1-interacting factor 1 OS=Arabidopsis thaliana GN=GIF1 PE=1 SV=1	--	--	--	--	--	--	--	--	KOG3227	Calcium-responsive transcription coactivator
c123661_g3	-1.8515	1.7465e-30	5.906e-28	2546	672169640	XP_008804857.1	1357	1.4754e-176	PREDICTED: cyclin-A2-1-like [Phoenix dactylifera]>gi|672169642|ref|XP_008804858.1| PREDICTED: cyclin-A2-1-like [Phoenix dactylifera]>gi|672169644|ref|XP_008804859.1| PREDICTED: cyclin-A2-1-like [Phoenix dactylifera]>gi|672169646|ref|XP_008804860.1| PREDICTED: cyclin-A2-1-like [Phoenix dactylifera]	672169645	XM_008806638.1	272	5.80992e-138	PREDICTED: Phoenix dactylifera cyclin-A2-1-like (LOC103718015), transcript variant X4, mRNA	K06627	CCNA	cyclin A	http://www.genome.jp/dbget-bin/www_bget?ko:K06627	Q2QQ96	1172	1.36636e-149	Cyclin-A2-1 OS=Oryza sativa subsp. japonica GN=CYCA2-1 PE=2 SV=1	PF02984	Cyclin, C-terminal domain	--	--	--	--	GO:0005634	nucleus	KOG0654	G2/Mitotic-specific cyclin A
c117191_g1	-3.8621	2.6168e-30	8.8302e-28	2458	672165005	XP_008802396.1	1381	3.04736e-178	PREDICTED: protein BREAST CANCER SUSCEPTIBILITY 1 homolog [Phoenix dactylifera]	--	--	--	--	--	K10683	BARD1	BRCA1-associated RING domain protein 1	http://www.genome.jp/dbget-bin/www_bget?ko:K10683	Q8RXD4	820	1.27751e-93	Protein BREAST CANCER SUSCEPTIBILITY 1 homolog OS=Arabidopsis thaliana GN=BRCA1 PE=2 SV=1	PF11837//PF14634//PF00097//PF13639	Domain of unknown function (DUF3357)//zinc-RING finger domain//Zinc finger, C3HC4 type (RING finger)//Ring finger domain	GO:0006012//GO:0005985//GO:0005982	galactose metabolic process//sucrose metabolic process//starch metabolic process	GO:0005515//GO:0004575//GO:0004564//GO:0008270//GO:0046872	protein binding//sucrose alpha-glucosidase activity//beta-fructofuranosidase activity//zinc ion binding//metal ion binding	GO:0017177	glucosidase II complex	KOG1084	Transcription factor TCF20
c107662_g6	6.6987	2.8338e-30	9.5419e-28	809	566148750	XP_002297857.2	171	9.16965e-12	hypothetical protein POPTR_0001s13420g [Populus trichocarpa]>gi|550347161|gb|EEE82662.2| hypothetical protein POPTR_0001s13420g [Populus trichocarpa]	--	--	--	--	--	K13430	PBS1	serine/threonine-protein kinase PBS1	http://www.genome.jp/dbget-bin/www_bget?ko:K13430	Q9FE20	146	3.03768e-09	Serine/threonine-protein kinase PBS1 OS=Arabidopsis thaliana GN=PBS1 PE=1 SV=1	--	--	--	--	--	--	--	--	--	--
c116585_g2	-3.0701	2.9344e-30	9.8598e-28	1132	672176083	XP_008808109.1	335	6.66824e-33	PREDICTED: uncharacterized protein LOC103720272 [Phoenix dactylifera]	--	--	--	--	--	--	--	--	--	--	--	--	--	--	--	--	--	--	--	--	--	--	--
c110749_g1	-1.5833	3.2993e-30	1.1062e-27	1527	695080676	XP_009387815.1	1626	0	PREDICTED: protein WALLS ARE THIN 1-like [Musa acuminata subsp. malaccensis]	--	--	--	--	--	--	--	--	--	Q94AP3	1458	0	Protein WALLS ARE THIN 1 OS=Arabidopsis thaliana GN=WAT1 PE=1 SV=1	PF00892	EamA-like transporter family	--	--	--	--	GO:0016020	membrane	--	--
c78472_g1	7.7438	3.9087e-30	1.3078e-27	740	--	--	--	--	--	393793957	AB699162.1	138	5.05209e-64	Lilium hybrid division I LhF3'H-2 mRNA for flavonoid 3'-hydroxylase, complete cds, cultivar: Montreux	--	--	--	--	--	--	--	--	--	--	--	--	--	--	--	--	--	--
c117869_g1	1.3259	4.2612e-30	1.4227e-27	2423	672187330	XP_008813313.1	927	6.66333e-113	PREDICTED: probable indole-3-acetic acid-amido synthetase GH3.5 isoform X3 [Phoenix dactylifera]	672187329	XM_008815091.1	113	1.34887e-49	PREDICTED: Phoenix dactylifera probable indole-3-acetic acid-amido synthetase GH3.5 (LOC103723981), transcript variant X3, mRNA	K14487	GH3	auxin responsive GH3 gene family	http://www.genome.jp/dbget-bin/www_bget?ko:K14487	Q6I581	676	2.08835e-76	Probable indole-3-acetic acid-amido synthetase GH3.5 OS=Oryza sativa subsp. japonica GN=GH3.5 PE=2 SV=1	--	--	--	--	--	--	--	--	--	--
c119738_g7	2.7729	4.4081e-30	1.4687e-27	1364	--	--	--	--	--	--	--	--	--	--	--	--	--	--	--	--	--	--	--	--	--	--	--	--	--	--	--	--
c109711_g1	-3.4532	4.8298e-30	1.6058e-27	477	308081862	NP_001183439.1	119	1.62375e-06	uncharacterized protein LOC100501869 [Zea mays]>gi|195605364|gb|ACG24512.1| histone H2A [Zea mays]>gi|195605732|gb|ACG24696.1| histone H2A [Zea mays]>gi|238011566|gb|ACR36818.1| unknown [Zea mays]	--	--	--	--	--	--	--	--	--	Q43214	114	1.4642e-06	Protein H2A.6 OS=Triticum aestivum GN=H2A-3 PE=2 SV=3	--	--	--	--	--	--	--	--	KOG1756	Histone 2A
c116395_g1	-1.1449	5.2194e-30	1.7317e-27	1114	15281584	AAK94321.1	337	1.2202e-34	histone-like protein [Fritillaria liliacea]	15281640	AF394159.1	81	3.75159e-32	Fritillaria liliacea clone 2PA-6 histone-like protein pseudogene, partial sequence	K11275	H1_5	histone H1/5	http://www.genome.jp/dbget-bin/www_bget?ko:K11275	P23444	272	3.79271e-26	Histone H1 OS=Zea mays PE=2 SV=2	PF00538	linker histone H1 and H5 family	GO:0006334	nucleosome assembly	GO:0003677	DNA binding	GO:0005634//GO:0000786	nucleus//nucleosome	--	--
c117440_g1	-1.6129	5.2401e-30	1.7349e-27	3074	526118245	NP_001267969.1	330	9.7532e-32	peroxiredoxin Q [Vitis vinifera]>gi|297738519|emb|CBI27764.3| unnamed protein product [Vitis vinifera]>gi|342160856|gb|AEL16464.1| peroxiredoxin Q [Vitis vinifera]	--	--	--	--	--	K03564	BCP, PRXQ, DOT5	peroxiredoxin Q/BCP	http://www.genome.jp/dbget-bin/www_bget?ko:K03564	Q6QPJ6	323	1.19028e-31	Peroxiredoxin Q, chloroplastic OS=Populus jackii GN=PRXQ PE=1 SV=1	PF08534//PF00578	Redoxin//AhpC/TSA family	GO:0006804//GO:0055114//GO:0006979	peroxidase reaction//oxidation-reduction process//response to oxidative stress	GO:0016491//GO:0004601//GO:0016209//GO:0051920	oxidoreductase activity//peroxidase activity//antioxidant activity//peroxiredoxin activity	--	--	--	--
c118005_g2	1.922	7.1187e-30	2.352e-27	329	3915112	Q43240.1	553	6.66135e-67	RecName: Full=Trans-cinnamate 4-monooxygenase; AltName: Full=Cinnamic acid 4-hydroxylase; Short=C4H; Short=CA4H; AltName: Full=Cytochrome P450 73; AltName: Full=Cytochrome P450C4H [Zinnia violacea]>gi|642954|gb|AAB42024.1| cinnamic acid 4-hydroxylase [Zinnia violacea]	672181251	XM_008812616.1	150	4.52219e-71	PREDICTED: Phoenix dactylifera trans-cinnamate 4-monooxygenase-like (LOC103722165), mRNA	K00487	CYP73A	trans-cinnamate 4-monooxygenase	http://www.genome.jp/dbget-bin/www_bget?ko:K00487	Q43240	553	1.13244e-67	Trans-cinnamate 4-monooxygenase OS=Zinnia violacea GN=CYP73A12 PE=2 SV=1	PF00067	Cytochrome P450	GO:0055114	oxidation-reduction process	GO:0005506//GO:0020037//GO:0016705	iron ion binding//heme binding//oxidoreductase activity, acting on paired donors, with incorporation or reduction of molecular oxygen	--	--	KOG0156	Cytochrome P450 CYP2 subfamily
c109959_g1	1.7269	7.1447e-30	2.3556e-27	922	672134656	XP_008790977.1	1032	4.07177e-139	PREDICTED: stem-specific protein TSJT1 [Phoenix dactylifera]	--	--	--	--	--	--	--	--	--	P24805	307	2.43513e-32	Stem-specific protein TSJT1 OS=Nicotiana tabacum GN=TSJT1 PE=2 SV=1	PF13537//PF00310	Glutamine amidotransferase domain//Glutamine amidotransferases class-II	GO:0008152	metabolic process	--	--	--	--	KOG0571	Asparagine synthase (glutamine-hydrolyzing)
c116588_g1	-2.4822	7.7298e-30	2.5433e-27	1987	672170384	XP_008805251.1	1487	0	PREDICTED: origin recognition complex subunit 2 isoform X1 [Phoenix dactylifera]>gi|672170386|ref|XP_008805253.1| PREDICTED: origin recognition complex subunit 2 isoform X1 [Phoenix dactylifera]	672170385	XM_008807031.1	387	0	PREDICTED: Phoenix dactylifera origin recognition complex subunit 2 (LOC103718289), transcript variant X2, mRNA	K02604	ORC2	origin recognition complex subunit 2	http://www.genome.jp/dbget-bin/www_bget?ko:K02604	Q38899	1179	8.43772e-155	Origin recognition complex subunit 2 OS=Arabidopsis thaliana GN=ORC2 PE=1 SV=1	PF04084	Origin recognition complex subunit 2	GO:0006260	DNA replication	--	--	GO:0000808//GO:0005634	origin recognition complex//nucleus	KOG2928	Origin recognition complex, subunit 2
c117225_g3	1.5608	8.1621e-30	2.6799e-27	1248	695042172	XP_009408725.1	554	3.26322e-64	PREDICTED: GDSL esterase/lipase At4g26790-like [Musa acuminata subsp. malaccensis]	--	--	--	--	--	--	--	--	--	Q8VY93	525	1.09553e-60	GDSL esterase/lipase At4g26790 OS=Arabidopsis thaliana GN=At4g26790 PE=2 SV=1	PF08172//PF09363//PF00657//PF04565	CASP C terminal//XFP C-terminal domain//GDSL-like Lipase/Acylhydrolase//RNA polymerase Rpb2, domain 3	GO:0006629//GO:0006206//GO:0006891//GO:0006351//GO:0005975//GO:0006144	lipid metabolic process//pyrimidine nucleobase metabolic process//intra-Golgi vesicle-mediated transport//transcription, DNA-templated//carbohydrate metabolic process//purine nucleobase metabolic process	GO:0003899//GO:0016788//GO:0003677//GO:0016832	DNA-directed RNA polymerase activity//hydrolase activity, acting on ester bonds//DNA binding//aldehyde-lyase activity	GO:0030173//GO:0005730	integral component of Golgi membrane//nucleolus	--	--
c111040_g1	-3.8736	8.2051e-30	2.6885e-27	675	641843203	KDO62104.1	301	4.37685e-31	hypothetical protein CISIN_1g042213mg [Citrus sinensis]	--	--	--	--	--	--	--	--	--	--	--	--	--	PF01033	Somatomedin B domain	GO:0006955//GO:0007165	immune response//signal transduction	GO:0005044//GO:0030247	scavenger receptor activity//polysaccharide binding	--	--	--	--
c122541_g4	1.4126	9.1934e-30	3.0061e-27	481	380039449	AFD32277.1	195	3.83585e-17	stigma/style cysteine-rich adhesin [Lilium hybrid cultivar]	--	--	--	--	--	--	--	--	--	Q9SW93	187	6.90982e-17	Stigma/stylar cysteine-rich adhesin OS=Lilium longiflorum GN=SCA PE=1 SV=1	--	--	--	--	--	--	--	--	--	--
c48432_g1	-4.8283	9.4149e-30	3.0721e-27	858	672121899	XP_008784261.1	567	3.69097e-64	PREDICTED: uncharacterized protein LOC103703259 [Phoenix dactylifera]	--	--	--	--	--	--	--	--	--	Q28147	136	5.90852e-08	Nuclear inhibitor of protein phosphatase 1 OS=Bos taurus GN=PPP1R8 PE=1 SV=1	PF00498	FHA domain	--	--	GO:0005515	protein binding	--	--	KOG1882	Transcriptional regulator SNIP1, contains FHA domain
c123069_g2	-1.9168	1.1721e-29	3.8167e-27	1683	695042453	XP_009408881.1	319	1.10276e-31	PREDICTED: abscisic acid receptor PYL2-like [Musa acuminata subsp. malaccensis]	--	--	--	--	--	K14496	PYL	abscisic acid receptor PYR/PYL family	http://www.genome.jp/dbget-bin/www_bget?ko:K14496	O80992	271	9.74233e-26	Abscisic acid receptor PYL2 OS=Arabidopsis thaliana GN=PYL2 PE=1 SV=1	--	--	--	--	--	--	--	--	--	--
c124874_g4	4.9235	1.2748e-29	4.1428e-27	627	672186910	XP_008813202.1	313	9.70333e-44	PREDICTED: DEAD-box ATP-dependent RNA helicase 35-like [Phoenix dactylifera]	--	--	--	--	--	--	--	--	--	--	--	--	--	--	--	--	--	--	--	--	--	--	--
c96659_g1	Inf	1.9779e-29	6.4142e-27	2177	--	--	--	--	--	--	--	--	--	--	--	--	--	--	--	--	--	--	PF04838	Baculoviridae late expression factor 5	GO:0006355	regulation of transcription, DNA-templated	--	--	--	--	--	--
c124222_g1	-2.5713	1.9954e-29	6.4578e-27	4320	672184265	XP_008812438.1	2663	0	PREDICTED: abnormal spindle-like microcephaly-associated protein homolog [Phoenix dactylifera]	672184264	XM_008814216.1	299	9.70067e-153	PREDICTED: Phoenix dactylifera abnormal spindle-like microcephaly-associated protein homolog (LOC103723331), mRNA	--	--	--	--	Q8CJ27	477	1.89058e-46	Abnormal spindle-like microcephaly-associated protein homolog OS=Mus musculus GN=Aspm PE=2 SV=2	PF00307//PF00514//PF00612	Calponin homology (CH) domain//Armadillo/beta-catenin-like repeat//IQ calmodulin-binding motif	--	--	GO:0005515	protein binding	--	--	KOG0165	Microtubule-associated protein Asp
c121051_g1	1.2965	2.0516e-29	6.6263e-27	636	--	--	--	--	--	--	--	--	--	--	--	--	--	--	--	--	--	--	--	--	--	--	--	--	--	--	--	--
c77229_g1	-2.3017	3.9417e-29	1.2705e-26	3727	672142431	XP_008795071.1	2339	0	PREDICTED: myb-related protein 3R-1-like isoform X1 [Phoenix dactylifera]	359476373	XM_002281492.2	223	1.48001e-110	PREDICTED: Vitis vinifera myb-related protein 3R-1-like (LOC100261001), mRNA	--	--	--	--	Q9S7G7	1080	1.64403e-128	Myb-related protein 3R-1 OS=Arabidopsis thaliana GN=MYB3R-1 PE=2 SV=1	PF00249	Myb-like DNA-binding domain	--	--	GO:0003682	chromatin binding	GO:0000785	chromatin	KOG0048	Transcription factor, Myb superfamily
c113407_g3	-1.6524	4.4471e-29	1.4305e-26	3755	672148179	XP_008797167.1	334	4.60667e-46	PREDICTED: kinesin-4-like isoform X2 [Phoenix dactylifera]	60361023	AC157376.2	65	1.01219e-22	Medicago truncatula chromosome 7 BAC clone mth2-70d8, complete sequence	K10406	KIFC2_3	kinesin family member C2/C3	http://www.genome.jp/dbget-bin/www_bget?ko:K10406	O81635	239	7.8284e-35	Kinesin-4 OS=Arabidopsis thaliana GN=ATK4 PE=1 SV=2	PF02183	Homeobox associated leucine zipper	GO:0006355	regulation of transcription, DNA-templated	GO:0003677	DNA binding	GO:0005634	nucleus	KOG0239	Kinesin (KAR3 subfamily)
c109331_g2	1.2052	6.3902e-29	2.0513e-26	1322	695064025	XP_009420544.1	1288	3.37089e-173	PREDICTED: glucose-6-phosphate/phosphate translocator 2, chloroplastic-like [Musa acuminata subsp. malaccensis]	672183713	XM_008813921.1	438	0	PREDICTED: Phoenix dactylifera glucose-6-phosphate/phosphate translocator 2, chloroplastic-like (LOC103723108), mRNA	K15283	SLC35E1	solute carrier family 35, member E1	http://www.genome.jp/dbget-bin/www_bget?ko:K15283	Q9M5A9	1264	1.71085e-170	Glucose-6-phosphate/phosphate translocator 1, chloroplastic OS=Arabidopsis thaliana GN=GPT1 PE=2 SV=1	PF08449//PF00892	UAA transporter family//EamA-like transporter family	GO:0055085	transmembrane transport	--	--	GO:0016020	membrane	KOG1441	Glucose-6-phosphate/phosphate and phosphoenolpyruvate/phosphate antiporter
c117459_g1	-2.7887	9.1129e-29	2.9194e-26	1235	672137733	XP_008792599.1	522	1.66758e-59	PREDICTED: dof zinc finger protein DOF2.2-like [Phoenix dactylifera]	351724562	NM_001249877.1	98	1.4794e-41	Glycine max Dof22 (LOC778116), mRNA >gnl|BL_ORD_ID|3582038 Glycine max Dof22 mRNA, complete cds	--	--	--	--	Q84TE9	311	3.55111e-31	Dof zinc finger protein DOF5.3 OS=Arabidopsis thaliana GN=DOF5.3 PE=2 SV=1	PF02701	Dof domain, zinc finger	GO:0006355	regulation of transcription, DNA-templated	GO:0003677	DNA binding	--	--	--	--
c117177_g1	1.1232	9.4598e-29	3.0183e-26	1751	585474724	AHJ57307.1	2433	0	chloroplast 1-deoxy-D-xylulose-5-phosphate reductoisomerase [Lilium longiflorum]	585474723	KF765491.1	1296	0	Lilium longiflorum chloroplast 1-deoxy-D-xylulose-5-phosphate reductoisomerase (DXR) mRNA, complete cds; nuclear gene for chloroplast product	K00099	dxr	1-deoxy-D-xylulose-5-phosphate reductoisomerase	http://www.genome.jp/dbget-bin/www_bget?ko:K00099	Q8W250	2110	0	1-deoxy-D-xylulose 5-phosphate reductoisomerase, chloroplastic OS=Oryza sativa subsp. japonica GN=DXR PE=2 SV=2	PF01118//PF08436//PF02670//PF03447	Semialdehyde dehydrogenase, NAD binding domain//1-deoxy-D-xylulose 5-phosphate reductoisomerase C-terminal//1-deoxy-D-xylulose 5-phosphate reductoisomerase//Homoserine dehydrogenase, NAD binding domain	GO:0055114	oxidation-reduction process	GO:0016620//GO:0005515//GO:0016491//GO:0051287//GO:0050661//GO:0070402	oxidoreductase activity, acting on the aldehyde or oxo group of donors, NAD or NADP as acceptor//protein binding//oxidoreductase activity//NAD binding//NADP binding//NADPH binding	--	--	--	--
c119986_g1	1.5232	9.4447e-29	3.0183e-26	903	672207462	XP_008779708.1	196	7.33975e-16	PREDICTED: cucumber peeling cupredoxin-like [Phoenix dactylifera]>gi|334263614|gb|AEG74553.1| hypothetical protein [Phoenix dactylifera]	--	--	--	--	--	--	--	--	--	P29602	118	2.06979e-06	Cucumber peeling cupredoxin OS=Cucumis sativus PE=1 SV=3	PF02298	Plastocyanin-like domain	GO:0006118	electron transport	GO:0009055//GO:0005507	electron carrier activity//copper ion binding	--	--	--	--
c83832_g1	-1.6112	1.1032e-28	3.513e-26	1127	672166179	XP_008803014.1	757	7.86054e-96	PREDICTED: B3 domain-containing protein Os05g0481400 [Phoenix dactylifera]	--	--	--	--	--	--	--	--	--	Q5KQI4	641	2.78691e-79	B3 domain-containing protein Os05g0481400 OS=Oryza sativa subsp. japonica GN=Os05g0481400 PE=2 SV=1	PF02362	B3 DNA binding domain	--	--	GO:0003677	DNA binding	--	--	--	--
c120151_g1	1.9711	1.3447e-28	4.2733e-26	2093	645231706	XP_008222521.1	154	2.57463e-09	PREDICTED: 3-hydroxyisobutyryl-CoA hydrolase-like protein 5 [Prunus mume]	--	--	--	--	--	--	--	--	--	--	--	--	--	--	--	--	--	--	--	--	--	--	--
c60942_g1	-4.1886	1.5202e-28	4.8162e-26	263	--	--	--	--	--	--	--	--	--	--	--	--	--	--	--	--	--	--	--	--	--	--	--	--	--	--	--	--
c122177_g3	3.9812	1.5216e-28	4.8162e-26	1179	13559510	AAK29783.1	825	7.06072e-105	polyphenol oxidase [Ananas comosus]	--	--	--	--	--	--	--	--	--	P43309	768	4.01889e-94	Polyphenol oxidase, chloroplastic OS=Malus domestica PE=2 SV=1	PF12143//PF12142//PF00264	Protein of unknown function (DUF_B2219)//Polyphenol oxidase middle domain//Common central domain of tyrosinase	GO:0006570//GO:0008152//GO:0055114//GO:0006118	tyrosine metabolic process//metabolic process//oxidation-reduction process//electron transport	GO:0004097//GO:0016491	catechol oxidase activity//oxidoreductase activity	--	--	--	--
c93587_g1	-3.4539	2.5694e-28	8.1163e-26	1949	672179698	XP_008810020.1	968	2.50208e-120	PREDICTED: uncharacterized protein LOC103721535 [Phoenix dactylifera]	--	--	--	--	--	--	--	--	--	--	--	--	--	PF02773	S-adenosylmethionine synthetase, C-terminal domain	GO:0006555//GO:0006556	methionine metabolic process//S-adenosylmethionine biosynthetic process	GO:0004478	methionine adenosyltransferase activity	--	--	--	--
c120936_g1	-3.3735	2.7238e-28	8.587e-26	3429	672161200	XP_008800407.1	2855	0	PREDICTED: ATP-dependent DNA helicase Q-like 5 [Phoenix dactylifera]	672161199	XM_008802185.1	737	0	PREDICTED: Phoenix dactylifera ATP-dependent DNA helicase Q-like 5 (LOC103714778), mRNA	K10730	RECQL4	ATP-dependent DNA helicase Q4	http://www.genome.jp/dbget-bin/www_bget?ko:K10730	Q0WVW7	2204	0	ATP-dependent DNA helicase Q-like 5 OS=Arabidopsis thaliana GN=RECQL5 PE=2 SV=2	PF00270//PF00271//PF00154//PF04851	DEAD/DEAH box helicase//Helicase conserved C-terminal domain//recA bacterial DNA recombination protein//Type III restriction enzyme, res subunit	GO:0006281//GO:0009432	DNA repair//SOS response	GO:0004386//GO:0003697//GO:0008026//GO:0003676//GO:0016787//GO:0005524//GO:0003677	helicase activity//single-stranded DNA binding//ATP-dependent helicase activity//nucleic acid binding//hydrolase activity//ATP binding//DNA binding	--	--	KOG0351	ATP-dependent DNA helicase
c76212_g1	-5.1053	3.2646e-28	1.0272e-25	244	--	--	--	--	--	--	--	--	--	--	--	--	--	--	--	--	--	--	--	--	--	--	--	--	--	--	--	--
c123803_g3	1.2511	3.5331e-28	1.1094e-25	1545	672115073	XP_008779620.1	410	1.65814e-44	PREDICTED: serine/arginine-rich splicing factor RSZ21A [Phoenix dactylifera]	568859944	XR_371153.1	86	8.71225e-35	PREDICTED: Citrus sinensis serine/arginine-rich splicing factor RSZ22-like (LOC102606969), transcript variant X2, misc_RNA	K12896	SFRS7	splicing factor, arginine/serine-rich 7	http://www.genome.jp/dbget-bin/www_bget?ko:K12896	Q6K9C3	399	1.72558e-43	Serine/arginine-rich splicing factor RSZ23 OS=Oryza sativa subsp. japonica GN=RSZ23 PE=2 SV=1	PF00076//PF00098	RNA recognition motif. (a.k.a. RRM, RBD, or RNP domain)//Zinc knuckle	--	--	GO:0008270//GO:0003676	zinc ion binding//nucleic acid binding	--	--	KOG0107	Alternative splicing factor SRp20/9G8 (RRM superfamily)
c119247_g2	1.2859	3.9239e-28	1.2297e-25	958	--	--	--	--	--	--	--	--	--	--	--	--	--	--	--	--	--	--	--	--	--	--	--	--	--	--	--	--
c109282_g1	-1.4561	5.5983e-28	1.7509e-25	1163	695019076	XP_009396523.1	375	1.42825e-38	PREDICTED: proline-rich receptor-like protein kinase PERK2 [Musa acuminata subsp. malaccensis]	--	--	--	--	--	--	--	--	--	--	--	--	--	--	--	--	--	--	--	--	--	--	--
c114357_g4	1.7047	7.1588e-28	2.2346e-25	1226	--	--	--	--	--	--	--	--	--	--	--	--	--	--	--	--	--	--	--	--	--	--	--	--	--	--	--	--
c122755_g2	-2.0994	9.0995e-28	2.8348e-25	3168	672162083	XP_008800873.1	3530	0	PREDICTED: condensin-2 complex subunit D3 [Phoenix dactylifera]	672162082	XM_008802651.1	795	0	PREDICTED: Phoenix dactylifera condensin-2 complex subunit D3 (LOC103715120), mRNA	K11491	NCAPD3	condensin-2 complex subunit D3	http://www.genome.jp/dbget-bin/www_bget?ko:K11491	Q6ZQK0	697	4.88543e-74	Condensin-2 complex subunit D3 OS=Mus musculus GN=Ncapd3 PE=1 SV=3	PF02985	HEAT repeat	--	--	GO:0005515	protein binding	--	--	KOG0413	Uncharacterized conserved protein related to condensin complex subunit 1
c103133_g1	-2.7128	1.3416e-27	4.1712e-25	1196	672113855	XP_008812912.1	814	1.48749e-104	PREDICTED: tropomyosin alpha-1 chain-like [Phoenix dactylifera]	--	--	--	--	--	--	--	--	--	--	--	--	--	PF01496//PF06818//PF00170//PF06005//PF13851//PF02183//PF04111//PF07926//PF04523//PF10473	V-type ATPase 116kDa subunit family//Fez1//bZIP transcription factor//Protein of unknown function (DUF904)//Growth-arrest specific micro-tubule binding//Homeobox associated leucine zipper//Autophagy protein Apg6//TPR/MLP1/MLP2-like protein//Herpes virus tegument protein U30//Leucine-rich repeats of kinetochore protein Cenp-F/LEK1	GO:0048870//GO:0006606//GO:0015992//GO:0043093//GO:0019068//GO:0015991//GO:0006914//GO:0000917//GO:0006355	cell motility//protein import into nucleus//proton transport//cytokinesis by binary fission//virion assembly//ATP hydrolysis coupled proton transport//autophagy//barrier septum assembly//regulation of transcription, DNA-templated	GO:0045502//GO:0015078//GO:0003677//GO:0042803//GO:0043565//GO:0008134//GO:0003700	dynein binding//hydrogen ion transmembrane transporter activity//DNA binding//protein homodimerization activity//sequence-specific DNA binding//transcription factor binding//sequence-specific DNA binding transcription factor activity	GO:0005643//GO:0005737//GO:0033179//GO:0031514//GO:0005667//GO:0005634//GO:0030286//GO:0016020	nuclear pore//cytoplasm//proton-transporting V-type ATPase, V0 domain//motile cilium//transcription factor complex//nucleus//dynein complex//membrane	--	--
c114695_g3	4.9249	1.3979e-27	4.3378e-25	1492	672127720	XP_008787332.1	244	4.184e-27	PREDICTED: LOB domain-containing protein 4 [Phoenix dactylifera]	--	--	--	--	--	--	--	--	--	Q9SHE9	193	6.90604e-23	LOB domain-containing protein 4 OS=Arabidopsis thaliana GN=LBD4 PE=2 SV=1	--	--	--	--	--	--	--	--	--	--
c124689_g1	-5.7199	1.791e-27	5.5469e-25	2078	--	--	--	--	--	--	--	--	--	--	--	--	--	--	--	--	--	--	--	--	--	--	--	--	--	--	--	--
c123603_g3	2.4103	1.7992e-27	5.5614e-25	208	393793942	BAM28964.1	354	3.07539e-38	phenylalanine ammonia lyase [Lilium hybrid division I]	393793941	AB699154.1	208	1.54064e-103	Lilium hybrid division I LhPAL1-2 mRNA for phenylalanine ammonia lyase, complete cds, cultivar: Montreux	K10775	E4.3.1.24	phenylalanine ammonia-lyase	http://www.genome.jp/dbget-bin/www_bget?ko:K10775	P35513	303	5.31069e-32	Phenylalanine ammonia-lyase OS=Nicotiana tabacum GN=PALA PE=2 SV=2	PF00221	Aromatic amino acid lyase	GO:0009058	biosynthetic process	GO:0016841	ammonia-lyase activity	--	--	--	--
c120850_g1	-2.1602	1.8093e-27	5.5817e-25	2214	672136873	XP_008792142.1	1127	1.10472e-143	PREDICTED: CRC domain-containing protein TSO1-like [Phoenix dactylifera]	255553068	XM_002517531.1	107	2.66425e-46	Ricinus communis tso1, putative, mRNA	--	--	--	--	F4JIF5	454	1.98053e-46	Protein tesmin/TSO1-like CXC 2 OS=Arabidopsis thaliana GN=TCX2 PE=1 SV=1	--	--	--	--	--	--	--	--	--	--
c124484_g1	3.6788	1.9346e-27	5.9566e-25	693	672193209	XP_008775970.1	282	6.66794e-29	PREDICTED: chaperone protein dnaJ 11, chloroplastic [Phoenix dactylifera]	--	--	--	--	--	--	--	--	--	Q9FYB5	193	8.29445e-17	Chaperone protein dnaJ 11, chloroplastic OS=Arabidopsis thaliana GN=ATJ11 PE=1 SV=2	--	--	--	--	--	--	--	--	KOG0712	Molecular chaperone (DnaJ superfamily)
c515_g1	-3.7362	2.0872e-27	6.4139e-25	684	695028950	XP_009401870.1	273	2.68903e-27	PREDICTED: uncharacterized protein LOC103985772 [Musa acuminata subsp. malaccensis]	--	--	--	--	--	--	--	--	--	--	--	--	--	--	--	--	--	--	--	--	--	--	--
c117789_g4	-4.273	2.166e-27	6.6431e-25	380	552812402	XP_005843694.1	133	4.40872e-09	hypothetical protein CHLNCDRAFT_27806 [Chlorella variabilis]>gi|307103331|gb|EFN51592.1| hypothetical protein CHLNCDRAFT_27806 [Chlorella variabilis]	557719701	KF573580.1	76	7.25704e-30	Lilium hybrid cultivar Sorbonne LS-ZJU43 microsatellite sequence	--	--	--	--	Q43215	133	1.92755e-09	Histone H2B.4 OS=Triticum aestivum GN=TH153 PE=1 SV=3	PF11808	Domain of unknown function (DUF3329)	GO:0016310	phosphorylation	GO:0004673	protein histidine kinase activity	GO:0009365	protein histidine kinase complex	KOG1744	Histone H2B
c124000_g1	-2.596	2.1906e-27	6.7056e-25	1220	672141008	XP_008794323.1	507	8.0784e-59	PREDICTED: uncharacterized protein LOC103710406 [Phoenix dactylifera]>gi|672141010|ref|XP_008794324.1| PREDICTED: uncharacterized protein LOC103710406 [Phoenix dactylifera]	--	--	--	--	--	--	--	--	--	--	--	--	--	PF11968	Putative methyltransferase (DUF3321)	GO:0006396//GO:0000154	RNA processing//rRNA modification	GO:0016433	rRNA (adenine) methyltransferase activity	--	--	--	--
c103158_g1	3.9119	2.2631e-27	6.9142e-25	715	--	--	--	--	--	--	--	--	--	--	--	--	--	--	--	--	--	--	--	--	--	--	--	--	--	--	--	--
c123615_g2	-2.6722	2.3441e-27	7.148e-25	4162	672185082	XP_008812729.1	877	3.19017e-102	PREDICTED: uncharacterized protein LOC103723552 [Phoenix dactylifera]	--	--	--	--	--	--	--	--	--	--	--	--	--	--	--	--	--	--	--	--	--	--	--
c101443_g1	-3.7377	2.396e-27	7.2921e-25	2099	--	--	--	--	--	--	--	--	--	--	--	--	--	--	--	--	--	--	PF08686	PLAC (protease and lacunin) domain	--	--	GO:0008233	peptidase activity	--	--	--	--
c120030_g1	1.1162	2.7869e-27	8.4654e-25	3055	695025629	XP_009400073.1	1619	0	PREDICTED: sugar transporter ERD6-like 4 [Musa acuminata subsp. malaccensis]	695025628	XM_009401798.1	471	0	PREDICTED: Musa acuminata subsp. malaccensis sugar transporter ERD6-like 4 (LOC103984313), mRNA	K08145	SLC2A8, GLUT8	MFS transporter, SP family, solute carrier family 2 (facilitated glucose transporter), member 8	http://www.genome.jp/dbget-bin/www_bget?ko:K08145	Q93YP9	1462	0	Sugar transporter ERD6-like 4 OS=Arabidopsis thaliana GN=At1g19450 PE=2 SV=1	PF08476//PF00083//PF07690	Viral D10 N-terminal//Sugar (and other) transporter//Major Facilitator Superfamily	GO:0055085	transmembrane transport	GO:0022857//GO:0016791	transmembrane transporter activity//phosphatase activity	GO:0016021	integral component of membrane	KOG0254	Predicted transporter (major facilitator superfamily)
c120576_g1	1.6501	2.8471e-27	8.6318e-25	1643	672126334	XP_008786614.1	759	1.46087e-90	PREDICTED: cytokinin dehydrogenase 11-like [Phoenix dactylifera]	--	--	--	--	--	K00279	CKX	cytokinin dehydrogenase	http://www.genome.jp/dbget-bin/www_bget?ko:K00279	Q6Z955	717	1.98477e-85	Cytokinin dehydrogenase 11 OS=Oryza sativa subsp. japonica GN=CKX11 PE=2 SV=1	PF09265	Cytokinin dehydrogenase 1, FAD and cytokinin binding	GO:0009690//GO:0055114	cytokinin metabolic process//oxidation-reduction process	GO:0019139//GO:0050660	cytokinin dehydrogenase activity//flavin adenine dinucleotide binding	--	--	--	--
c116430_g1	-4.4897	3.1739e-27	9.6041e-25	1962	672164360	XP_008802054.1	1979	0	PREDICTED: protein timeless homolog [Phoenix dactylifera]	672164359	XM_008803832.1	426	0	PREDICTED: Phoenix dactylifera protein timeless homolog (LOC103716005), mRNA	K03155	TIMELESS	timeless	http://www.genome.jp/dbget-bin/www_bget?ko:K03155	Q9R1X4	190	2.01074e-13	Protein timeless homolog OS=Mus musculus GN=Timeless PE=1 SV=3	--	--	--	--	--	--	--	--	KOG1974	DNA topoisomerase I-interacting protein
c122478_g2	-3.9977	3.5204e-27	1.0632e-24	1810	672128432	XP_008787703.1	306	8.09264e-28	PREDICTED: uncharacterized acetyltransferase At3g50280-like [Phoenix dactylifera]	--	--	--	--	--	--	--	--	--	Q9SND9	180	1.19594e-12	Uncharacterized acetyltransferase At3g50280 OS=Arabidopsis thaliana GN=At3g50280 PE=3 SV=1	PF02458	Transferase family	--	--	GO:0016747	transferase activity, transferring acyl groups other than amino-acyl groups	--	--	--	--
c121636_g1	-3.5948	3.8217e-27	1.152e-24	1251	672176056	XP_008808094.1	1059	2.96253e-139	PREDICTED: non-structural maintenance of chromosomes element 4 homolog A isoform X1 [Phoenix dactylifera]>gi|672176058|ref|XP_008808095.1| PREDICTED: non-structural maintenance of chromosomes element 4 homolog A isoform X1 [Phoenix dactylifera]	--	--	--	--	--	--	--	--	--	Q9C689	765	1.43196e-95	Non-structural maintenance of chromosomes element 4 homolog A OS=Arabidopsis thaliana GN=NSE4A PE=2 SV=1	PF05192//PF01984//PF02232	MutS domain III//Double-stranded DNA-binding domain//Alpha trans-inducing protein (Alpha-TIF)	GO:0006355//GO:0006298	regulation of transcription, DNA-templated//mismatch repair	GO:0003677//GO:0030983//GO:0005524	DNA binding//mismatched DNA binding//ATP binding	--	--	KOG2866	Uncharacterized conserved protein
c54766_g1	2.9404	4.2951e-27	1.2923e-24	705	--	--	--	--	--	--	--	--	--	--	--	--	--	--	--	--	--	--	--	--	--	--	--	--	--	--	--	--
c99503_g1	-1.4064	4.4512e-27	1.3367e-24	3291	--	--	--	--	--	--	--	--	--	--	--	--	--	--	--	--	--	--	--	--	--	--	--	--	--	--	--	--
c117738_g1	7.6532	4.7525e-27	1.4245e-24	2479	--	--	--	--	--	--	--	--	--	--	--	--	--	--	--	--	--	--	--	--	--	--	--	--	--	--	--	--
c125834_g1	1.2097	4.8478e-27	1.4503e-24	2394	672121067	XP_008783825.1	1085	1.63773e-138	PREDICTED: dihydroflavonol-4-reductase-like [Phoenix dactylifera]	672121066	XM_008785603.1	154	2.15224e-72	PREDICTED: Phoenix dactylifera dihydroflavonol-4-reductase-like (LOC103702949), mRNA	--	--	--	--	P14720	404	2.6979e-41	Dihydroflavonol-4-reductase OS=Petunia hybrida GN=DFRA PE=2 SV=2	PF00106//PF03721//PF00056//PF01370//PF01073//PF01118//PF04321//PF02719	short chain dehydrogenase//UDP-glucose/GDP-mannose dehydrogenase family, NAD binding domain//lactate/malate dehydrogenase, NAD binding domain//NAD dependent epimerase/dehydratase family//3-beta hydroxysteroid dehydrogenase/isomerase family//Semialdehyde dehydrogenase, NAD binding domain//RmlD substrate binding domain//Polysaccharide biosynthesis protein	GO:0030639//GO:0008209//GO:0055114//GO:0008152//GO:0008210//GO:0009225//GO:0045226//GO:0009058//GO:0008207//GO:0009117//GO:0006694//GO:0044237//GO:0019872	polyketide biosynthetic process//androgen metabolic process//oxidation-reduction process//metabolic process//estrogen metabolic process//nucleotide-sugar metabolic process//extracellular polysaccharide biosynthetic process//biosynthetic process//C21-steroid hormone metabolic process//nucleotide metabolic process//steroid biosynthetic process//cellular metabolic process//streptomycin biosynthetic …	GO:0016616//GO:0050662//GO:0003824//GO:0051287//GO:0008831//GO:0003854//GO:0016620//GO:0016491	oxidoreductase activity, acting on the CH-OH group of donors, NAD or NADP as acceptor//coenzyme binding//catalytic activity//NAD binding//dTDP-4-dehydrorhamnose reductase activity//3-beta-hydroxy-delta5-steroid dehydrogenase activity//oxidoreductase activity, acting on the aldehyde or oxo group of donors, NAD or NADP as acceptor//oxidoreductase activity	--	--	KOG1502	Flavonol reductase/cinnamoyl-CoA reductase
c116814_g2	1.6071	4.9515e-27	1.4785e-24	2735	672138163	XP_008792829.1	1072	9.22799e-132	PREDICTED: uncharacterized protein LOC103709315 isoform X1 [Phoenix dactylifera]	672138162	XM_008794607.1	291	1.71256e-148	PREDICTED: Phoenix dactylifera uncharacterized LOC103709315 (LOC103709315), transcript variant X1, mRNA	--	--	--	--	--	--	--	--	PF00326//PF07819//PF01442	Prolyl oligopeptidase family//PGAP1-like protein//Apolipoprotein A1/A4/E domain	GO:0006508//GO:0006886//GO:0006505//GO:0006869//GO:0042157	proteolysis//intracellular protein transport//GPI anchor metabolic process//lipid transport//lipoprotein metabolic process	GO:0016788//GO:0008236//GO:0008289	hydrolase activity, acting on ester bonds//serine-type peptidase activity//lipid binding	GO:0005576	extracellular region	--	--
c119832_g1	1.0711	5.4956e-27	1.6379e-24	2029	672167310	XP_008803610.1	1795	0	PREDICTED: 4-coumarate--CoA ligase 2 [Phoenix dactylifera]	630057964	KJ010814.1	111	1.45699e-48	Prunella vulgaris 4-coumarate:CoA ligase (4CL1) mRNA, complete cds	K01904	4CL	4-coumarate--CoA ligase	http://www.genome.jp/dbget-bin/www_bget?ko:K01904	Q42982	1707	0	Probable 4-coumarate--CoA ligase 2 OS=Oryza sativa subsp. japonica GN=4CL2 PE=2 SV=2	PF00501	AMP-binding enzyme	GO:0008152	metabolic process	GO:0003824	catalytic activity	--	--	KOG1176	Acyl-CoA synthetase
c122541_g1	1.0554	5.6118e-27	1.6694e-24	2802	449529289	XP_004171633.1	1119	1.9864e-142	PREDICTED: tubulin beta-7 chain-like [Cucumis sativus]	357125486	XM_003564377.1	418	0	PREDICTED: Brachypodium distachyon tubulin beta chain-like (LOC100843442), mRNA	K07375	TUBB	tubulin beta	http://www.genome.jp/dbget-bin/www_bget?ko:K07375	P25862	1111	5.80628e-141	Tubulin beta-1 chain (Fragment) OS=Avena sativa GN=TUBB1 PE=2 SV=1	PF03953//PF02378	Tubulin C-terminal domain//Phosphotransferase system, EIIC	GO:0008643//GO:0051258//GO:0006184//GO:0009401	carbohydrate transport//protein polymerization//GTP catabolic process//phosphoenolpyruvate-dependent sugar phosphotransferase system	GO:0005525//GO:0008982//GO:0005351//GO:0003924	GTP binding//protein-N(PI)-phosphohistidine-sugar phosphotransferase activity//sugar:proton symporter activity//GTPase activity	GO:0043234//GO:0016020//GO:0009357	protein complex//membrane//protein-N(PI)-phosphohistidine-sugar phosphotransferase complex	KOG1375	Beta tubulin
c118247_g1	1.047	5.6427e-27	1.6754e-24	1091	695028984	XP_009401889.1	741	6.62723e-94	PREDICTED: expansin-like A2 [Musa acuminata subsp. malaccensis]	--	--	--	--	--	--	--	--	--	Q7XCL0	630	8.22699e-78	Expansin-like A2 OS=Oryza sativa subsp. japonica GN=EXLA2 PE=2 SV=1	PF00057	Low-density lipoprotein receptor domain class A	--	--	GO:0005515	protein binding	--	--	--	--
c4453117_g2	7.3697	6.0721e-27	1.7996e-24	654	643735230	KDP41871.1	934	1.56636e-123	hypothetical protein JCGZ_26889 [Jatropha curcas]	566204229	XM_002321045.2	264	4.01832e-134	Populus trichocarpa chalcone synthase family protein (POPTR_0014s14200g) mRNA, complete cds	K00660	CHS	chalcone synthase	http://www.genome.jp/dbget-bin/www_bget?ko:K00660	Q9FSB7	924	1.08542e-122	Chalcone synthase 3 OS=Ruta graveolens GN=CHS3 PE=2 SV=1	PF00195	Chalcone and stilbene synthases, N-terminal domain	GO:0009058	biosynthetic process	GO:0016746	transferase activity, transferring acyl groups	--	--	--	--
c111917_g1	1.3694	6.9959e-27	2.0695e-24	1086	672185973	XP_008812964.1	875	5.1114e-114	PREDICTED: short-chain dehydrogenase reductase 3b-like [Phoenix dactylifera]	--	--	--	--	--	--	--	--	--	Q94K41	665	2.23075e-83	Short-chain dehydrogenase reductase 3b OS=Arabidopsis thaliana GN=SDR3b PE=2 SV=1	PF01370//PF00106//PF01073	NAD dependent epimerase/dehydratase family//short chain dehydrogenase//3-beta hydroxysteroid dehydrogenase/isomerase family	GO:0008210//GO:0006694//GO:0044237//GO:0008209//GO:0055114//GO:0008207//GO:0008152	estrogen metabolic process//steroid biosynthetic process//cellular metabolic process//androgen metabolic process//oxidation-reduction process//C21-steroid hormone metabolic process//metabolic process	GO:0016491//GO:0003824//GO:0050662//GO:0016616//GO:0003854	oxidoreductase activity//catalytic activity//coenzyme binding//oxidoreductase activity, acting on the CH-OH group of donors, NAD or NADP as acceptor//3-beta-hydroxy-delta5-steroid dehydrogenase activity	--	--	KOG0725	Reductases with broad range of substrate specificities
c116938_g1	-2.6283	7.2101e-27	2.1289e-24	1969	672111651	XP_008801715.1	1253	1.13241e-163	PREDICTED: CTD small phosphatase-like protein 2 isoform X3 [Phoenix dactylifera]	--	--	--	--	--	K17616	CTDSPL2	CTD small phosphatase-like protein 2	http://www.genome.jp/dbget-bin/www_bget?ko:K17616	A4QNX6	514	5.94954e-56	CTD small phosphatase-like protein 2-B OS=Danio rerio GN=ctdspl2b PE=2 SV=1	PF03031//PF00558	NLI interacting factor-like phosphatase//Vpu protein	GO:0019076//GO:0006812//GO:0032801	viral release from host cell//cation transport//receptor catabolic process	GO:0005515//GO:0005261	protein binding//cation channel activity	GO:0033644	host cell membrane	KOG1605	TFIIF-interacting CTD phosphatase, including NLI-interacting factor (involved in RNA polymerase II regulation)
c125042_g6	-1.6425	7.2336e-27	2.1318e-24	2381	672188680	XP_008813643.1	140	1.21801e-06	PREDICTED: myosin heavy chain, embryonic smooth muscle isoform-like [Phoenix dactylifera]	--	--	--	--	--	--	--	--	--	--	--	--	--	PF10473	Leucine-rich repeats of kinetochore protein Cenp-F/LEK1	--	--	GO:0045502//GO:0042803//GO:0008134	dynein binding//protein homodimerization activity//transcription factor binding	GO:0005667//GO:0030286	transcription factor complex//dynein complex	--	--
c120651_g1	4.0583	8.3444e-27	2.4546e-24	2641	672161178	XP_008800394.1	2139	0	PREDICTED: external alternative NAD(P)H-ubiquinone oxidoreductase B2, mitochondrial-like [Phoenix dactylifera]	672139701	XM_008795419.1	584	0	PREDICTED: Phoenix dactylifera external alternative NAD(P)H-ubiquinone oxidoreductase B2, mitochondrial-like (LOC103709894), mRNA	K17871	ndh1	NADH:ubiquinone reductase (non-electrogenic)	http://www.genome.jp/dbget-bin/www_bget?ko:K17871	F4JJJ3	1703	0	External alternative NAD(P)H-ubiquinone oxidoreductase B3, mitochondrial OS=Arabidopsis thaliana GN=NDB3 PE=2 SV=1	PF04451//PF00036//PF13405//PF01266//PF03788//PF13499//PF13202//PF00070//PF05375//PF07992	Large eukaryotic DNA virus major capsid protein//EF hand//EF-hand domain//FAD dependent oxidoreductase//LrgA family//EF-hand domain pair//EF hand//Pyridine nucleotide-disulphide oxidoreductase//Pacifastin inhibitor (LCMII)//Pyridine nucleotide-disulphide oxidoreductase	GO:0055114	oxidation-reduction process	GO:0050660//GO:0005509//GO:0016491//GO:0005198//GO:0030414	flavin adenine dinucleotide binding//calcium ion binding//oxidoreductase activity//structural molecule activity//peptidase inhibitor activity	GO:0016021//GO:0019028	integral component of membrane//viral capsid	KOG2495	NADH-dehydrogenase (ubiquinone)
c112026_g2	-5.3007	9.655e-27	2.8349e-24	1712	--	--	--	--	--	--	--	--	--	--	--	--	--	--	--	--	--	--	--	--	--	--	--	--	--	--	--	--
c112026_g1	-5.0952	1.0563e-26	3.0956e-24	1617	--	--	--	--	--	--	--	--	--	--	--	--	--	--	--	--	--	--	--	--	--	--	--	--	--	--	--	--
c123190_g3	-2.2045	1.0644e-26	3.1137e-24	3003	695009469	XP_009391371.1	1074	3.50057e-131	PREDICTED: kinetochore protein NDC80 homolog [Musa acuminata subsp. malaccensis]	359490119	XM_002279626.2	35	3.84026e-06	PREDICTED: Vitis vinifera kinetochore protein NDC80 homolog-like (LOC100251052), mRNA	K11547	NDC80, HEC1, TID3	kinetochore protein NDC80	http://www.genome.jp/dbget-bin/www_bget?ko:K11547	O80982	300	1.64777e-27	Heat stress transcription factor A-2 OS=Arabidopsis thaliana GN=HSFA2 PE=1 SV=1	PF00038//PF13851//PF02969//PF05121//PF01576//PF02031	Intermediate filament protein//Growth-arrest specific micro-tubule binding//TATA box binding protein associated factor (TAF)//Gas vesicle protein K//Myosin tail//Streptomyces extracellular neutral proteinase (M7) family	GO:0048870//GO:0006352//GO:0006508//GO:0031412	cell motility//DNA-templated transcription, initiation//proteolysis//gas vesicle organization	GO:0003774//GO:0004222//GO:0008270//GO:0005198	motor activity//metalloendopeptidase activity//zinc ion binding//structural molecule activity	GO:0005882//GO:0005634//GO:0016459//GO:0005576//GO:0031514	intermediate filament//nucleus//myosin complex//extracellular region//motile cilium	KOG0995	Centromere-associated protein HEC1
c118894_g4	-2.4184	1.183e-26	3.4544e-24	1294	695067855	XP_009380849.1	308	4.14978e-29	PREDICTED: uncharacterized protein LOC103969122 [Musa acuminata subsp. malaccensis]	--	--	--	--	--	--	--	--	--	--	--	--	--	PF03528	Rabaptin	GO:0040007//GO:0007165//GO:0008283	growth//signal transduction//cell proliferation	GO:0005096//GO:0008083	GTPase activator activity//growth factor activity	--	--	--	--
c116531_g4	-4.0487	1.334e-26	3.888e-24	1194	672193003	XP_008775919.1	648	1.17037e-77	PREDICTED: protein IQ-DOMAIN 1-like [Phoenix dactylifera]	--	--	--	--	--	--	--	--	--	Q9SF32	186	1.05894e-13	Protein IQ-DOMAIN 1 OS=Arabidopsis thaliana GN=IQD1 PE=1 SV=1	PF00612	IQ calmodulin-binding motif	--	--	GO:0005515	protein binding	--	--	--	--
c113093_g2	2.3556	1.566e-26	4.5557e-24	1821	225456511	XP_002284685.1	1991	0	PREDICTED: probable beta-1,4-xylosyltransferase IRX10L [Vitis vinifera]>gi|147860849|emb|CAN83159.1| hypothetical protein VITISV_022554 [Vitis vinifera]>gi|297734521|emb|CBI15768.3| unnamed protein product [Vitis vinifera]	672198512	XM_008779131.1	548	0	PREDICTED: Phoenix dactylifera probable beta-1,4-xylosyltransferase IRX10L (LOC103697298), mRNA	--	--	--	--	Q8S1X7	1922	0	Probable glucuronosyltransferase Os01g0926700 OS=Oryza sativa subsp. japonica GN=Os01g0926700 PE=3 SV=1	--	--	--	--	--	--	GO:0016020	membrane	KOG1021	Acetylglucosaminyltransferase EXT1/exostosin 1
c117989_g1	-1.876	1.6417e-26	4.7671e-24	2501	672135446	XP_008791392.1	2629	0	PREDICTED: extended synaptotagmin-1 [Phoenix dactylifera]	672135445	XM_008793170.1	401	0	PREDICTED: Phoenix dactylifera extended synaptotagmin-1 (LOC103708307), mRNA	--	--	--	--	--	--	--	--	PF03999//PF00811//PF00168	Microtubule associated protein (MAP65/ASE1 family)//Ependymin//C2 domain	GO:0000910//GO:0007160//GO:0000226	cytokinesis//cell-matrix adhesion//microtubule cytoskeleton organization	GO:0008017//GO:0005515//GO:0005509	microtubule binding//protein binding//calcium ion binding	GO:0005576//GO:0045298	extracellular region//tubulin complex	--	--
c122497_g1	-2.1158	1.7552e-26	5.0876e-24	826	--	--	--	--	--	--	--	--	--	--	--	--	--	--	--	--	--	--	--	--	--	--	--	--	--	--	--	--
c116768_g1	-7.3337	1.8103e-26	5.2376e-24	1600	--	--	--	--	--	--	--	--	--	--	--	--	--	--	--	--	--	--	PF06220	U1 zinc finger	--	--	GO:0008270	zinc ion binding	--	--	--	--
c109508_g1	2.6288	2.5718e-26	7.4273e-24	1783	695031764	XP_009403405.1	279	2.69763e-35	PREDICTED: uncharacterized protein LOC103986970 [Musa acuminata subsp. malaccensis]	--	--	--	--	--	--	--	--	--	--	--	--	--	--	--	--	--	--	--	--	--	--	--
c121125_g1	1.3664	3.4065e-26	9.8199e-24	1185	255562023	XP_002522020.1	1519	0	zinc finger protein, putative [Ricinus communis]>gi|223538824|gb|EEF40424.1| zinc finger protein, putative [Ricinus communis]	255562022	XM_002521974.1	213	1.67291e-105	Ricinus communis zinc finger protein, putative, mRNA	--	--	--	--	Q8LB81	1361	0	GDSL esterase/lipase At5g33370 OS=Arabidopsis thaliana GN=At5g33370 PE=2 SV=1	PF00657	GDSL-like Lipase/Acylhydrolase	GO:0006629	lipid metabolic process	GO:0016788	hydrolase activity, acting on ester bonds	--	--	--	--
c119544_g1	1.144	4.9939e-26	1.437e-23	2460	672202747	XP_008778462.1	1442	0	PREDICTED: scopoletin glucosyltransferase-like [Phoenix dactylifera]	--	--	--	--	--	--	--	--	--	Q9AT54	1056	7.60088e-133	Scopoletin glucosyltransferase OS=Nicotiana tabacum GN=TOGT1 PE=1 SV=1	PF00201	UDP-glucoronosyl and UDP-glucosyl transferase	GO:0008152	metabolic process	GO:0016758	transferase activity, transferring hexosyl groups	--	--	KOG1192	UDP-glucuronosyl and UDP-glucosyl transferase
c57389_g1	-1.161	6.8796e-26	1.976e-23	568	695054129	XP_009415185.1	271	2.69553e-27	PREDICTED: protodermal factor 1-like [Musa acuminata subsp. malaccensis]	--	--	--	--	--	--	--	--	--	Q9S728	212	5.42357e-19	Protodermal factor 1 OS=Arabidopsis thaliana GN=PDF1 PE=2 SV=1	--	--	--	--	--	--	--	--	--	--
c94450_g1	-1.3336	6.9494e-26	1.9924e-23	1038	672111304	XP_008800039.1	593	4.59174e-72	PREDICTED: tetrapyrrole-binding protein, chloroplastic [Phoenix dactylifera]	--	--	--	--	--	--	--	--	--	Q9LX31	511	1.78188e-60	Tetrapyrrole-binding protein, chloroplastic OS=Arabidopsis thaliana GN=GUN4 PE=1 SV=1	--	--	--	--	--	--	--	--	--	--
c122484_g1	1.2912	7.4915e-26	2.1439e-23	1034	695009426	XP_009391348.1	719	4.82371e-90	PREDICTED: tuliposide A-converting enzyme 2, chloroplastic-like [Musa acuminata subsp. malaccensis]	--	--	--	--	--	--	--	--	--	I4DST8	691	8.18013e-86	Tuliposide A-converting enzyme 1, chloroplastic OS=Tulipa gesneriana GN=TCEA1 PE=1 SV=1	PF12740//PF07859//PF07224	Chlorophyllase enzyme//alpha/beta hydrolase fold//Chlorophyllase	GO:0015996//GO:0015994//GO:0008152	chlorophyll catabolic process//chlorophyll metabolic process//metabolic process	GO:0016787//GO:0047746	hydrolase activity//chlorophyllase activity	--	--	KOG1515	Arylacetamide deacetylase
c111590_g1	2.0434	8.272e-26	2.363e-23	347	695020243	XP_009397166.1	182	2.41967e-14	PREDICTED: pectinesterase-like [Musa acuminata subsp. malaccensis]	--	--	--	--	--	--	--	--	--	--	--	--	--	--	--	--	--	--	--	--	--	--	--
c119091_g1	-1.5992	8.4106e-26	2.3983e-23	1556	672166375	XP_008803118.1	419	1.78005e-81	PREDICTED: probable protein phosphatase 2C 24 [Phoenix dactylifera]	645255389	XM_008235259.1	44	1.95413e-11	PREDICTED: Prunus mume protein phosphatase 2C 37-like (LOC103332521), mRNA	K14497	PP2C	protein phosphatase 2C	http://www.genome.jp/dbget-bin/www_bget?ko:K14497	Q9ZW21	415	1.77636e-74	Probable protein phosphatase 2C 24 OS=Arabidopsis thaliana GN=At2g29380 PE=2 SV=1	PF00481	Protein phosphatase 2C	--	--	GO:0003824	catalytic activity	--	--	KOG0698	Serine/threonine protein phosphatase
c122981_g4	1.3309	1.0077e-25	2.8683e-23	2141	125528428	EAY76542.1	1055	0	hypothetical protein OsI_04484 [Oryza sativa Indica Group]>gi|134026464|dbj|BAF49449.1| putative AUX1-like permease [Oryza sativa Indica Group]	126217797	EF416282.1	267	2.93269e-135	Casuarina glauca auxin influx transport protein (LAX3) mRNA, complete cds	K13946	AUX1, LAX	auxin influx carrier (AUX1 LAX family)	http://www.genome.jp/dbget-bin/www_bget?ko:K13946	Q5N892	1056	0	Auxin transporter-like protein 1 OS=Oryza sativa subsp. japonica GN=Os01g0856500 PE=2 SV=2	PF00556	Antenna complex alpha/beta subunit	GO:0006118//GO:0048829//GO:0019684	electron transport//root cap development//photosynthesis, light reaction	GO:0045156	electron transporter, transferring electrons within the cyclic electron transport pathway of photosynthesis activity	GO:0030077//GO:0016021	plasma membrane light-harvesting complex//integral component of membrane	--	--
c85382_g1	1.1053	1.0319e-25	2.9318e-23	2082	672163904	XP_008801813.1	2188	0	PREDICTED: phosphoglucan phosphatase LSF1, chloroplastic isoform X1 [Phoenix dactylifera]	695056654	XM_009418283.1	497	0	PREDICTED: Musa acuminata subsp. malaccensis phosphoglucan phosphatase LSF1, chloroplastic (LOC103997139), mRNA	--	--	--	--	F4J117	1676	0	Phosphoglucan phosphatase LSF1, chloroplastic OS=Arabidopsis thaliana GN=LSF1 PE=1 SV=1	PF00782//PF04179//PF02922	Dual specificity phosphatase, catalytic domain//Initiator tRNA phosphoribosyl transferase//Carbohydrate-binding module 48 (Isoamylase N-terminal domain)	GO:0005975//GO:0006470	carbohydrate metabolic process//protein dephosphorylation	GO:0016763//GO:0008138//GO:0004553	transferase activity, transferring pentosyl groups//protein tyrosine/serine/threonine phosphatase activity//hydrolase activity, hydrolyzing O-glycosyl compounds	--	--	KOG1616	Protein involved in Snf1 protein kinase complex assembly
c118006_g4	2.0669	1.5983e-25	4.533e-23	1370	565342303	XP_006338298.1	204	1.78967e-17	PREDICTED: uncharacterized protein LOC102589377 isoform X1 [Solanum tuberosum]>gi|565342305|ref|XP_006338299.1| PREDICTED: uncharacterized protein LOC102589377 isoform X2 [Solanum tuberosum]	359484813	XM_002272143.2	80	1.66915e-31	PREDICTED: Vitis vinifera S-adenosylmethionine decarboxylase proenzyme-like (LOC100241620), mRNA	K01611	speD, AMD1	S-adenosylmethionine decarboxylase	http://www.genome.jp/dbget-bin/www_bget?ko:K01611	--	--	--	--	--	--	--	--	--	--	--	--	--	--
c119419_g2	-1.4581	1.7577e-25	4.9762e-23	1233	629086321	KCW52678.1	1140	2.30879e-153	hypothetical protein EUGRSUZ_J02048 [Eucalyptus grandis]	695043629	XM_009411241.1	340	4.38838e-176	PREDICTED: Musa acuminata subsp. malaccensis expansin-A6-like (LOC103991710), mRNA	--	--	--	--	O80932	1092	5.71624e-147	Expansin-A3 OS=Arabidopsis thaliana GN=EXPA3 PE=2 SV=1	PF08015//PF01299	Fungal mating-type pheromone//Lysosome-associated membrane glycoprotein (Lamp)	GO:0007165	signal transduction	GO:0000772	mating pheromone activity	GO:0016020	membrane	--	--
c125695_g2	-2.8216	1.799e-25	5.0841e-23	5014	--	--	--	--	--	--	--	--	--	--	--	--	--	--	--	--	--	--	--	--	--	--	--	--	--	--	--	--
c102205_g2	-1.8177	2.1833e-25	6.1592e-23	449	--	--	--	--	--	--	--	--	--	--	--	--	--	--	--	--	--	--	PF02298	Plastocyanin-like domain	GO:0006118	electron transport	GO:0005507//GO:0009055	copper ion binding//electron carrier activity	--	--	--	--
c119387_g1	1.5663	2.197e-25	6.1869e-23	3257	--	--	--	--	--	--	--	--	--	--	--	--	--	--	--	--	--	--	--	--	--	--	--	--	--	--	--	--
c115673_g1	-2.5782	2.2146e-25	6.2253e-23	2186	672124202	XP_008785476.1	1751	0	PREDICTED: rop guanine nucleotide exchange factor 7-like [Phoenix dactylifera]	672182232	XM_008813134.1	425	0	PREDICTED: Phoenix dactylifera rop guanine nucleotide exchange factor 7-like (LOC103722543), transcript variant X2, mRNA	--	--	--	--	Q9LZN0	1515	0	Rop guanine nucleotide exchange factor 7 OS=Arabidopsis thaliana GN=ROPGEF7 PE=1 SV=1	PF03759	PRONE (Plant-specific Rop nucleotide exchanger)	GO:0043087	regulation of GTPase activity	GO:0005089	Rho guanyl-nucleotide exchange factor activity	--	--	--	--
c108299_g1	-1.0936	2.4802e-25	6.9595e-23	1431	--	--	--	--	--	--	--	--	--	--	--	--	--	--	--	--	--	--	--	--	--	--	--	--	--	--	--	--
c125936_g4	2.037	2.7193e-25	7.617e-23	2074	695059913	XP_009418331.1	769	1.21367e-90	PREDICTED: 3-phosphoshikimate 1-carboxyvinyltransferase 2-like [Musa acuminata subsp. malaccensis]	672186224	XM_008814806.1	238	3.75177e-119	PREDICTED: Phoenix dactylifera 3-phosphoshikimate 1-carboxyvinyltransferase 2 (LOC103723775), mRNA	K00800	aroA	3-phosphoshikimate 1-carboxyvinyltransferase	http://www.genome.jp/dbget-bin/www_bget?ko:K00800	P23981	674	9.72832e-78	3-phosphoshikimate 1-carboxyvinyltransferase 1, chloroplastic OS=Nicotiana tabacum GN=EPSPS-1 PE=1 SV=1	PF00275	EPSP synthase (3-phosphoshikimate 1-carboxyvinyltransferase)	--	--	GO:0016765	transferase activity, transferring alkyl or aryl (other than methyl) groups	--	--	KOG0692	Pentafunctional AROM protein
c121170_g3	-1.1064	2.9465e-25	8.2386e-23	1480	593085572	XP_007131298.1	605	2.73589e-97	hypothetical protein PHAVU_011G002200g [Phaseolus vulgaris]>gi|561004298|gb|ESW03292.1| hypothetical protein PHAVU_011G002200g [Phaseolus vulgaris]	672175271	XM_008809463.1	126	4.84333e-57	PREDICTED: Phoenix dactylifera patellin-3-like (LOC103719971), mRNA	--	--	--	--	Q56WK6	457	6.40658e-78	Patellin-1 OS=Arabidopsis thaliana GN=PATL1 PE=1 SV=2	--	--	--	--	--	--	--	--	KOG1471	Phosphatidylinositol transfer protein SEC14 and related proteins
c120202_g3	-1.2549	2.9839e-25	8.3285e-23	1769	320089980	ADW08475.1	2261	0	phytoene synthase [Lilium lancifolium]	320089979	GU471229.1	1453	0	Lilium lancifolium phytoene synthase mRNA, complete cds	K02291	crtB	phytoene synthase	http://www.genome.jp/dbget-bin/www_bget?ko:K02291	P53797	1681	0	Phytoene synthase, chloroplastic OS=Narcissus pseudonarcissus GN=PSY PE=2 SV=1	PF00494	Squalene/phytoene synthase	GO:0009058	biosynthetic process	GO:0016740	transferase activity	--	--	--	--
c116041_g1	-1.1141	3.202e-25	8.9215e-23	706	359481357	XP_003632610.1	290	1.23473e-29	PREDICTED: probable histone H2A.4 isoform 2 [Vitis vinifera]	--	--	--	--	--	K11251	H2A	histone H2A	http://www.genome.jp/dbget-bin/www_bget?ko:K11251	Q6L500	283	1.98011e-29	Probable histone H2A.4 OS=Oryza sativa subsp. japonica GN=Os05g0461400 PE=2 SV=1	--	--	--	--	--	--	--	--	KOG1756	Histone 2A
c111306_g1	1.5658	3.2708e-25	9.0973e-23	872	297598491	NP_001045711.2	744	3.95655e-97	Os02g0120600 [Oryza sativa Japonica Group]>gi|573918312|ref|XP_006646798.1| PREDICTED: ubiquitin-conjugating enzyme E2 28-like [Oryza brachyantha]>gi|41052626|dbj|BAD08135.1| ubiquitin-conjugating enzyme [Oryza sativa Japonica Group]>gi|41052739|dbj|BAD07595.1| ubiquitin-conjugating enzyme [Oryza sativa Japonica Group]>gi|125580602|gb|EAZ21533.1| hypothetical protein OsJ_05159 [Oryza sativa Japon…	695044452	XM_009411703.1	230	4.31909e-115	PREDICTED: Musa acuminata subsp. malaccensis ubiquitin-conjugating enzyme E2 5B-like (LOC103992111), mRNA	K06689	UBE2D_E, UBC4, UBC5	ubiquitin-conjugating enzyme E2 D/E	http://www.genome.jp/dbget-bin/www_bget?ko:K06689	Q94F47	723	1.33596e-94	Ubiquitin-conjugating enzyme E2 28 OS=Arabidopsis thaliana GN=UBC28 PE=2 SV=1	PF00179//PF05773//PF05743//PF00631	Ubiquitin-conjugating enzyme//RWD domain//UEV domain//GGL domain	GO:0007165//GO:0015031//GO:0007186//GO:0006464	signal transduction//protein transport//G-protein coupled receptor signaling pathway//cellular protein modification process	GO:0016881//GO:0005515//GO:0004871//GO:0005524	acid-amino acid ligase activity//protein binding//signal transducer activity//ATP binding	GO:0005834	heterotrimeric G-protein complex	KOG0417	Ubiquitin-protein ligase
c124261_g1	1.0264	3.5212e-25	9.7765e-23	2386	695070873	XP_009382485.1	3001	0	PREDICTED: ATP-citrate synthase beta chain protein 1 [Musa acuminata subsp. malaccensis]	672177217	XM_008810477.1	1044	0	PREDICTED: Phoenix dactylifera ATP-citrate synthase beta chain protein 2 (LOC103720655), mRNA	K01648	ACLY	ATP citrate (pro-S)-lyase	http://www.genome.jp/dbget-bin/www_bget?ko:K01648	Q93VT8	2973	0	ATP-citrate synthase beta chain protein 1 OS=Oryza sativa subsp. japonica GN=ACLB-1 PE=2 SV=1	PF02629//PF00285//PF00549	CoA binding domain//Citrate synthase//CoA-ligase	GO:0044262//GO:0008152	cellular carbohydrate metabolic process//metabolic process	GO:0003824//GO:0046912//GO:0048037	catalytic activity//transferase activity, transferring acyl groups, acyl groups converted into alkyl on transfer//cofactor binding	--	--	KOG1254	ATP-citrate lyase
c109202_g1	-5.0248	3.5284e-25	9.7793e-23	465	695063814	XP_009420428.1	372	4.51817e-42	PREDICTED: uncharacterized protein LOC104000171 [Musa acuminata subsp. malaccensis]	--	--	--	--	--	--	--	--	--	--	--	--	--	--	--	--	--	--	--	--	--	--	--
c114168_g2	1.0817	4.271e-25	1.1817e-22	1336	672171304	XP_008805720.1	864	1.14958e-110	PREDICTED: methylsterol monooxygenase 1-1-like [Phoenix dactylifera]	695075980	XM_009386977.1	113	7.357e-50	PREDICTED: Musa acuminata subsp. malaccensis methylsterol monooxygenase 1-1-like (LOC103972632), mRNA	K14423	SMO1	4,4-dimethyl-9beta,19-cyclopropylsterol-4alpha-methyl oxidase	http://www.genome.jp/dbget-bin/www_bget?ko:K14423	Q8L7W5	783	2.62865e-99	Methylsterol monooxygenase 1-1 OS=Arabidopsis thaliana GN=SMO1-1 PE=1 SV=1	PF04116	Fatty acid hydroxylase superfamily	GO:0055114//GO:0006633	oxidation-reduction process//fatty acid biosynthetic process	GO:0005506//GO:0016491	iron ion binding//oxidoreductase activity	--	--	KOG0873	C-4 sterol methyl oxidase
c31302_g1	-2.1369	4.4804e-25	1.2375e-22	1912	672158483	XP_008798986.1	1848	0	PREDICTED: chromatin assembly factor 1 subunit FAS2 homolog isoform X1 [Phoenix dactylifera]	225431508	XM_002274931.1	263	4.37381e-133	PREDICTED: Vitis vinifera chromatin assembly factor 1 subunit B-like (LOC100245389), mRNA	K10751	CHAF1B	chromatin assembly factor 1 subunit B	http://www.genome.jp/dbget-bin/www_bget?ko:K10751	Q6ZD63	1631	0	Chromatin assembly factor 1 subunit FAS2 homolog OS=Oryza sativa subsp. japonica GN=FAS2 PE=2 SV=1	PF00400	WD domain, G-beta repeat	--	--	GO:0005515	protein binding	--	--	KOG1009	Chromatin assembly complex 1 subunit B/CAC2 (contains WD40 repeats)
c125384_g3	-1.1699	4.6544e-25	1.2833e-22	2532	672109822	XP_008792176.1	1391	7.36285e-180	PREDICTED: interactor of constitutive active ROPs 2, chloroplastic-like isoform X1 [Phoenix dactylifera]	645217212	XM_008226591.1	75	1.87689e-28	PREDICTED: Prunus mume interactor of constitutive active ROPs 3 (LOC103324520), mRNA	--	--	--	--	Q9ZQC5	736	1.34354e-84	Interactor of constitutive active ROPs 2, chloroplastic OS=Arabidopsis thaliana GN=ICR2 PE=1 SV=1	PF00473	Corticotropin-releasing factor family	GO:0007165	signal transduction	GO:0005179	hormone activity	GO:0005576	extracellular region	--	--
c122508_g1	-1.4627	6.0017e-25	1.6519e-22	1770	695056934	XP_009416713.1	1010	2.41999e-128	PREDICTED: vicilin-like antimicrobial peptides 2-2 [Musa acuminata subsp. malaccensis]	--	--	--	--	--	--	--	--	--	Q9SPL4	319	1.44556e-29	Vicilin-like antimicrobial peptides 2-2 OS=Macadamia integrifolia GN=AMP2-2 PE=2 SV=1	PF00190//PF01925	Cupin//Sulfite exporter TauE/SafE	--	--	GO:0045735	nutrient reservoir activity	GO:0016021	integral component of membrane	--	--
c115205_g2	-4.0672	8.6333e-25	2.3721e-22	2673	--	--	--	--	--	--	--	--	--	--	--	--	--	--	--	--	--	--	--	--	--	--	--	--	--	--	--	--
c123767_g2	1.8591	9.288e-25	2.5475e-22	784	695039079	XP_009407064.1	643	2.33933e-79	PREDICTED: probable carboxylesterase 18 [Musa acuminata subsp. malaccensis]	672126034	XM_008788233.1	96	1.19509e-40	PREDICTED: Phoenix dactylifera probable carboxylesterase 18 (LOC103704792), mRNA	--	--	--	--	Q9LT10	471	7.58209e-55	Probable carboxylesterase 18 OS=Arabidopsis thaliana GN=CXE18 PE=1 SV=1	PF07859//PF01738//PF02891	alpha/beta hydrolase fold//Dienelactone hydrolase family//MIZ/SP-RING zinc finger	GO:0008152	metabolic process	GO:0016787//GO:0008270	hydrolase activity//zinc ion binding	--	--	--	--
c118049_g1	2.0013	9.9928e-25	2.7361e-22	1396	224098748	XP_002311254.1	1127	1.59405e-149	Ca(2+)-dependent nuclease family protein [Populus trichocarpa]>gi|222851074|gb|EEE88621.1| Ca(2+)-dependent nuclease family protein [Populus trichocarpa]	697156668	XM_009588794.1	80	1.70163e-31	PREDICTED: Nicotiana tomentosiformis staphylococcal-like nuclease CAN2 (LOC104084835), mRNA	--	--	--	--	Q39635	1114	3.15271e-148	Uncharacterized 38.1 kDa protein OS=Capnoides sempervirens PE=2 SV=1	PF00565	Staphylococcal nuclease homologue	--	--	GO:0016788//GO:0003676	hydrolase activity, acting on ester bonds//nucleic acid binding	--	--	--	--
c118874_g2	1.7645	1.0123e-24	2.7671e-22	1646	695069069	XP_009381500.1	1021	1.54594e-129	PREDICTED: phospho-2-dehydro-3-deoxyheptonate aldolase 2, chloroplastic-like [Musa acuminata subsp. malaccensis]	672169468	XM_008806542.1	343	1.26688e-177	PREDICTED: Phoenix dactylifera phospho-2-dehydro-3-deoxyheptonate aldolase 2, chloroplastic-like (LOC103717958), mRNA	K01626	E2.5.1.54, aroF, aroG, aroH	3-deoxy-7-phosphoheptulonate synthase	http://www.genome.jp/dbget-bin/www_bget?ko:K01626	P27608	956	1.68318e-120	Phospho-2-dehydro-3-deoxyheptonate aldolase 1, chloroplastic OS=Nicotiana tabacum GN=DHAPS-1 PE=1 SV=1	PF01474//PF06220	Class-II DAHP synthetase family//U1 zinc finger	GO:0009094//GO:0006571//GO:0009073//GO:0000162	L-phenylalanine biosynthetic process//tyrosine biosynthetic process//aromatic amino acid family biosynthetic process//tryptophan biosynthetic process	GO:0003849//GO:0008270	3-deoxy-7-phosphoheptulonate synthase activity//zinc ion binding	--	--	--	--
c118597_g1	-1.1549	1.0741e-24	2.9309e-22	3192	672120204	XP_008783360.1	2019	0	PREDICTED: potassium channel AKT2 [Phoenix dactylifera]	672120203	XM_008785138.1	525	0	PREDICTED: Phoenix dactylifera potassium channel AKT2 (LOC103702633), mRNA	--	--	--	--	Q75HP9	1675	0	Potassium channel AKT2 OS=Oryza sativa subsp. japonica GN=Os05g0428700 PE=2 SV=1	PF13606//PF00023//PF00520//PF03412//PF03390	Ankyrin repeat//Ankyrin repeat//Ion transport protein//Peptidase C39 family//2-hydroxycarboxylate transporter family	GO:0006811//GO:0015711//GO:0055085//GO:0006508	ion transport//organic anion transport//transmembrane transport//proteolysis	GO:0005515//GO:0008514//GO:0008233//GO:0005524//GO:0005216	protein binding//organic anion transmembrane transporter activity//peptidase activity//ATP binding//ion channel activity	GO:0016020//GO:0016021	membrane//integral component of membrane	KOG0498	K+-channel ERG and related proteins, contain PAS/PAC sensor domain
c110943_g1	1.541	1.1481e-24	3.1274e-22	1463	695074799	XP_009384618.1	637	1.25227e-76	PREDICTED: expansin-like A3 [Musa acuminata subsp. malaccensis]	117582659	DQ907933.1	330	1.89247e-170	Lilium longiflorum expansin-like protein A mRNA, partial cds	--	--	--	--	Q10S70	586	1.14512e-69	Expansin-like A1 OS=Oryza sativa subsp. japonica GN=EXLA1 PE=2 SV=1	--	--	--	--	--	--	--	--	--	--
c125848_g1	-2.2942	1.6676e-24	4.5346e-22	3094	672123073	XP_008784886.1	686	3.02712e-73	PREDICTED: protein BREAST CANCER SUSCEPTIBILITY 1 homolog [Phoenix dactylifera]	672123072	XM_008786664.1	59	1.80281e-19	PREDICTED: Phoenix dactylifera protein BREAST CANCER SUSCEPTIBILITY 1 homolog (LOC103703717), mRNA	K10683	BARD1	BRCA1-associated RING domain protein 1	http://www.genome.jp/dbget-bin/www_bget?ko:K10683	Q8RXD4	495	8.36134e-50	Protein BREAST CANCER SUSCEPTIBILITY 1 homolog OS=Arabidopsis thaliana GN=BRCA1 PE=2 SV=1	--	--	--	--	--	--	--	--	--	--
c90148_g1	#NAME?	1.7235e-24	4.6785e-22	720	255552047	XP_002517068.1	670	4.57612e-86	early light-induced protein, putative [Ricinus communis]>gi|223543703|gb|EEF45231.1| early light-induced protein, putative [Ricinus communis]	566184200	XM_006379792.1	142	2.93361e-66	Populus trichocarpa early light-induced protein precursor (POPTR_0008s15800g) mRNA, complete cds	--	--	--	--	P11432	518	6.77416e-64	Early light-induced protein, chloroplastic OS=Pisum sativum PE=2 SV=1	--	--	--	--	--	--	--	--	--	--
c122504_g2	-1.2509	1.7994e-24	4.8761e-22	2075	672141255	XP_008794452.1	2581	0	PREDICTED: homeobox-leucine zipper protein HOX32 [Phoenix dactylifera]	672141254	XM_008796230.1	807	0	PREDICTED: Phoenix dactylifera homeobox-leucine zipper protein HOX32 (LOC103710500), mRNA	K09338	HD-ZIP	homeobox-leucine zipper protein	http://www.genome.jp/dbget-bin/www_bget?ko:K09338	Q6AST1	2494	0	Homeobox-leucine zipper protein HOX32 OS=Oryza sativa subsp. japonica GN=HOX32 PE=2 SV=1	PF00170//PF05920//PF01852//PF00046	bZIP transcription factor//Homeobox KN domain//START domain//Homeobox domain	GO:0006355	regulation of transcription, DNA-templated	GO:0043565//GO:0008289//GO:0003700//GO:0003677	sequence-specific DNA binding//lipid binding//sequence-specific DNA binding transcription factor activity//DNA binding	GO:0005667	transcription factor complex	KOG0490	Transcription factor, contains HOX domain
c112341_g2	-4.2998	1.8509e-24	5.0072e-22	1338	672171627	XP_008805888.1	616	2.2897e-73	PREDICTED: tuliposide A-converting enzyme 2, chloroplastic-like [Phoenix dactylifera]	--	--	--	--	--	--	--	--	--	I4DST8	510	1.00556e-57	Tuliposide A-converting enzyme 1, chloroplastic OS=Tulipa gesneriana GN=TCEA1 PE=1 SV=1	PF12740//PF07859	Chlorophyllase enzyme//alpha/beta hydrolase fold	GO:0015996//GO:0015994//GO:0008152	chlorophyll catabolic process//chlorophyll metabolic process//metabolic process	GO:0016787//GO:0047746	hydrolase activity//chlorophyllase activity	--	--	KOG1515	Arylacetamide deacetylase
c113993_g1	-2.511	1.8587e-24	5.0198e-22	892	672110455	XP_008795530.1	400	1.99049e-44	PREDICTED: uncharacterized protein LOC103711236 [Phoenix dactylifera]	270152701	BT119587.1	56	2.35344e-18	Picea glauca clone GQ04107_I15 mRNA sequence	--	--	--	--	Q94BT9	162	1.32089e-12	Copper transport protein ATX1 OS=Arabidopsis thaliana GN=ATX1 PE=1 SV=1	PF00403	Heavy-metal-associated domain	GO:0030001	metal ion transport	GO:0046872	metal ion binding	--	--	--	--
c109719_g2	1.1143	1.8983e-24	5.1178e-22	2071	695036848	XP_009405896.1	618	1.13787e-71	PREDICTED: probable strigolactone esterase DAD2 [Musa acuminata subsp. malaccensis]	--	--	--	--	--	--	--	--	--	Q9SQR3	593	3.92509e-69	Probable strigolactone esterase D14 homolog OS=Arabidopsis thaliana GN=D14 PE=1 SV=1	--	--	--	--	--	--	--	--	--	--
c108657_g1	2.4208	2.2457e-24	6.0442e-22	702	--	--	--	--	--	--	--	--	--	--	--	--	--	--	--	--	--	--	PF03153//PF05460	Transcription factor IIA, alpha/beta subunit//Origin recognition complex subunit 6 (ORC6)	GO:0006260//GO:0006367	DNA replication//transcription initiation from RNA polymerase II promoter	GO:0003677	DNA binding	GO:0005672//GO:0005664	transcription factor TFIIA complex//nuclear origin of replication recognition complex	--	--
c124334_g1	-3.6821	2.2633e-24	6.0813e-22	3140	480328055	AGJ83729.1	214	2.67368e-15	gag-pol polyprotein, partial [Caragana korshinskii]	--	--	--	--	--	--	--	--	--	--	--	--	--	PF15360//PF00023//PF13606	APJ endogenous ligand//Ankyrin repeat//Ankyrin repeat	GO:0007165	signal transduction	GO:0031704//GO:0005179//GO:0005515	apelin receptor binding//hormone activity//protein binding	--	--	--	--
c107435_g1	1.0794	2.2695e-24	6.0877e-22	822	--	--	--	--	--	--	--	--	--	--	--	--	--	--	--	--	--	--	--	--	--	--	--	--	--	--	--	--
c116803_g1	-3.7654	2.3849e-24	6.3864e-22	1805	567898456	XP_006441716.1	1461	0	hypothetical protein CICLE_v10023981mg, partial [Citrus clementina]>gi|557543978|gb|ESR54956.1| hypothetical protein CICLE_v10023981mg, partial [Citrus clementina]	--	--	--	--	--	--	--	--	--	Q6YM50	1408	0	Mannan endo-1,4-beta-mannosidase 5 OS=Solanum lycopersicum GN=MAN5 PE=2 SV=1	PF12125//PF00150	D domain of beta-TrCP//Cellulase (glycosyl hydrolase family 5)	GO:0005975	carbohydrate metabolic process	GO:0046983//GO:0004553	protein dimerization activity//hydrolase activity, hydrolyzing O-glycosyl compounds	--	--	--	--
c153995_g1	-3.5399	2.6446e-24	7.0699e-22	1012	672166308	XP_008803080.1	428	1.14918e-47	PREDICTED: uncharacterized protein LOC103716733 isoform X1 [Phoenix dactylifera]	--	--	--	--	--	--	--	--	--	--	--	--	--	PF02183//PF02800//PF14862	Homeobox associated leucine zipper//Glyceraldehyde 3-phosphate dehydrogenase, C-terminal domain//Big defensin	GO:0055114//GO:0006355//GO:0050829//GO:0050830	oxidation-reduction process//regulation of transcription, DNA-templated//defense response to Gram-negative bacterium//defense response to Gram-positive bacterium	GO:0003677//GO:0016620	DNA binding//oxidoreductase activity, acting on the aldehyde or oxo group of donors, NAD or NADP as acceptor	GO:0005634	nucleus	--	--
c117030_g1	-3.4945	2.8034e-24	7.4816e-22	1984	672161300	XP_008800460.1	895	8.17148e-110	PREDICTED: zinc finger CCCH domain-containing protein 62-like [Phoenix dactylifera]	359496650	XM_002262791.2	41	1.165e-09	PREDICTED: Vitis vinifera zinc finger CCCH domain-containing protein 62-like (LOC100242679), mRNA	--	--	--	--	Q338N2	591	1.03716e-64	Zinc finger CCCH domain-containing protein 62 OS=Oryza sativa subsp. japonica GN=Os10g0391300 PE=3 SV=2	PF00642//PF09284	Zinc finger C-x8-C-x5-C-x3-H type (and similar)//Rhamnogalacturonase B, N-terminal	GO:0005975	carbohydrate metabolic process	GO:0016837//GO:0030246//GO:0046872	carbon-oxygen lyase activity, acting on polysaccharides//carbohydrate binding//metal ion binding	--	--	--	--
c101926_g1	-4.2926	3.1246e-24	8.3249e-22	1155	663441765	AIF28293.1	690	1.55983e-86	PIN-like protein, partial [Persea borbonia]	663441796	KJ664296.1	170	1.30488e-81	Orchidantha maxillarioides isolate OmPIN11 PIN-like protein mRNA, partial cds	K13947	PIN	auxin efflux carrier family	http://www.genome.jp/dbget-bin/www_bget?ko:K13947	P0C0X5	675	6.85027e-81	Probable auxin efflux carrier component 1b OS=Oryza sativa subsp. japonica GN=PIN1B PE=2 SV=1	PF03547	Membrane transport protein	GO:0055085	transmembrane transport	--	--	GO:0016021	integral component of membrane	--	--
c118967_g1	-3.004	3.3245e-24	8.8427e-22	3506	695014894	XP_009394291.1	1008	2.54095e-137	PREDICTED: AP2-like ethylene-responsive transcription factor ANT [Musa acuminata subsp. malaccensis]	672108339	XM_008786438.1	206	3.92371e-101	PREDICTED: Phoenix dactylifera AP2-like ethylene-responsive transcription factor ANT (LOC103703547), mRNA	K09285	OVM, ANT	AP2-like factor, ANT lineage	http://www.genome.jp/dbget-bin/www_bget?ko:K09285	Q38914	440	4.42324e-72	AP2-like ethylene-responsive transcription factor ANT OS=Arabidopsis thaliana GN=ANT PE=1 SV=2	PF00847	AP2 domain	GO:0006355	regulation of transcription, DNA-templated	GO:0003700	sequence-specific DNA binding transcription factor activity	GO:0005667	transcription factor complex	--	--
c120909_g1	-5.2448	3.6265e-24	9.6297e-22	2260	672157399	XP_008798407.1	2183	0	PREDICTED: probable L-type lectin-domain containing receptor kinase S.7 [Phoenix dactylifera]	--	--	--	--	--	--	--	--	--	Q9FHG4	1678	0	Probable L-type lectin-domain containing receptor kinase S.7 OS=Arabidopsis thaliana GN=LECRKS7 PE=2 SV=1	PF07714//PF00139//PF00069	Protein tyrosine kinase//Legume lectin domain//Protein kinase domain	GO:0006468	protein phosphorylation	GO:0005524//GO:0030246//GO:0004672	ATP binding//carbohydrate binding//protein kinase activity	--	--	--	--
c120375_g1	-2.0434	3.7001e-24	9.8085e-22	2333	695024848	XP_009399656.1	1060	0	PREDICTED: nucleobase-ascorbate transporter 6-like isoform X2 [Musa acuminata subsp. malaccensis]>gi|695024850|ref|XP_009399657.1| PREDICTED: nucleobase-ascorbate transporter 6-like isoform X2 [Musa acuminata subsp. malaccensis]	672172788	XM_008808278.1	352	0	PREDICTED: Phoenix dactylifera nucleobase-ascorbate transporter 6-like (LOC103719166), mRNA	K14611	SLC23A1_2, SVCT1_2	solute carrier family 23 (nucleobase transporter), member 1/2	http://www.genome.jp/dbget-bin/www_bget?ko:K14611	Q9SHZ3	601	1.63552e-136	Nucleobase-ascorbate transporter 1 OS=Arabidopsis thaliana GN=NAT1 PE=2 SV=1	PF00400//PF00860	WD domain, G-beta repeat//Permease family	GO:0055085//GO:0006810	transmembrane transport//transport	GO:0005215//GO:0005515	transporter activity//protein binding	GO:0016020	membrane	KOG1292	Xanthine/uracil transporters
c123181_g3	-1.2795	4.3627e-24	1.1546e-21	1577	672162626	XP_008801132.1	854	8.42273e-106	PREDICTED: zinc finger protein CONSTANS-LIKE 13-like [Phoenix dactylifera]	645168764	KJ728418.1	44	1.98111e-11	Zea mays clone pUT6723 orphans transcription factor (Orphan268) mRNA, partial cds	--	--	--	--	Q9C7E8	364	1.47462e-36	Zinc finger protein CONSTANS-LIKE 15 OS=Arabidopsis thaliana GN=COL15 PE=2 SV=1	PF06203//PF00643	CCT motif//B-box zinc finger	--	--	GO:0008270//GO:0005515	zinc ion binding//protein binding	GO:0005622	intracellular	--	--
c117225_g7	1.6548	4.619e-24	1.2204e-21	569	672171077	XP_008805614.1	276	8.46019e-27	PREDICTED: GDSL esterase/lipase At2g04570-like [Phoenix dactylifera]	--	--	--	--	--	--	--	--	--	Q9SJB4	246	1.82579e-23	GDSL esterase/lipase At2g04570 OS=Arabidopsis thaliana GN=At2g04570 PE=2 SV=1	PF00657	GDSL-like Lipase/Acylhydrolase	GO:0006629	lipid metabolic process	GO:0016788	hydrolase activity, acting on ester bonds	--	--	--	--
c114854_g1	-3.1117	4.6518e-24	1.227e-21	1597	672143743	XP_008795751.1	490	2.48588e-97	PREDICTED: squamosa promoter-binding-like protein 14 isoform X1 [Phoenix dactylifera]	571434326	XM_003517812.2	55	1.54042e-17	PREDICTED: Glycine max squamosa promoter-binding-like protein 6-like (LOC100797372), transcript variant X1, mRNA	--	--	--	--	Q7EXZ2	374	5.26359e-56	Squamosa promoter-binding-like protein 14 OS=Oryza sativa subsp. japonica GN=SPL14 PE=2 SV=1	PF03110	SBP domain	--	--	GO:0003677	DNA binding	GO:0005634	nucleus	--	--
c110796_g1	-1.1259	5.5552e-24	1.4628e-21	4579	255569405	XP_002525670.1	1437	0	ATP-binding cassette transporter, putative [Ricinus communis]>gi|223535106|gb|EEF36788.1| ATP-binding cassette transporter, putative [Ricinus communis]	695028829	XM_009403532.1	185	2.42407e-89	PREDICTED: Musa acuminata subsp. malaccensis ABC transporter G family member 11-like (LOC103985729), mRNA	--	--	--	--	Q8RXN0	1338	0	ABC transporter G family member 11 OS=Arabidopsis thaliana GN=ABCG11 PE=1 SV=1	PF00612//PF03193//PF03266//PF00910//PF07728//PF01061//PF01926//PF10576//PF05093//PF01637//PF00005	IQ calmodulin-binding motif//Protein of unknown function, DUF258//NTPase//RNA helicase//AAA domain (dynein-related subfamily)//ABC-2 type transporter//50S ribosome-binding GTPase//Iron-sulfur binding domain of endonuclease III//Cytokine-induced anti-apoptosis inhibitor 1, Fe-S biogenesis//Archaeal ATPase//ABC transporter	GO:0006200//GO:0015748//GO:0016226//GO:0006915//GO:0015716	ATP catabolic process//organophosphate ester transport//iron-sulfur cluster assembly//apoptotic process//organic phosphonate transport	GO:0003924//GO:0051539//GO:0005525//GO:0098519//GO:0016887//GO:0003723//GO:0005515//GO:0003724//GO:0015416//GO:0005524//GO:0051536	GTPase activity//4 iron, 4 sulfur cluster binding//GTP binding//nucleotide phosphatase activity, acting on free nucleotides//ATPase activity//RNA binding//protein binding//RNA helicase activity//organic phosphonate transmembrane-transporting ATPase activity//ATP binding//iron-sulfur cluster binding	GO:0016020//GO:0005737	membrane//cytoplasm	KOG0061	Transporter, ABC superfamily (Breast cancer resistance protein)
c115097_g1	-5.3515	5.947e-24	1.5634e-21	1365	225429506	XP_002279054.1	682	1.79615e-81	PREDICTED: uncharacterized protein LOC100254187 [Vitis vinifera]	326509100	AK355725.1	126	4.4628e-57	Hordeum vulgare subsp. vulgare mRNA for predicted protein, complete cds, clone: NIASHv1024M07	--	--	--	--	Q9SF32	175	3.17013e-12	Protein IQ-DOMAIN 1 OS=Arabidopsis thaliana GN=IQD1 PE=1 SV=1	PF00612	IQ calmodulin-binding motif	--	--	GO:0005515	protein binding	--	--	--	--
c118203_g1	-3.9664	6.0613e-24	1.5908e-21	639	--	--	--	--	--	--	--	--	--	--	--	--	--	--	--	--	--	--	--	--	--	--	--	--	--	--	--	--
c105341_g2	1.8508	6.8564e-24	1.7965e-21	582	697190992	XP_009604566.1	255	6.00799e-26	PREDICTED: defensin J1-2-like [Nicotiana tomentosiformis]	117626793	DQ911527.1	155	1.39362e-73	Lilium longiflorum LLA-1440 mRNA, partial cds	--	--	--	--	Q39182	217	3.0741e-21	Defensin-like protein 2 OS=Arabidopsis thaliana GN=PDF2.2 PE=2 SV=1	--	--	--	--	--	--	--	--	--	--
c105273_g4	3.0977	7.0408e-24	1.8418e-21	1430	--	--	--	--	--	--	--	--	--	--	--	--	--	--	--	--	--	--	--	--	--	--	--	--	--	--	--	--
c116430_g2	-4.2527	7.9029e-24	2.0639e-21	1666	695081110	XP_009388052.1	959	2.16463e-113	PREDICTED: protein timeless homolog [Musa acuminata subsp. malaccensis]	--	--	--	--	--	K03155	TIMELESS	timeless	http://www.genome.jp/dbget-bin/www_bget?ko:K03155	Q9UNS1	188	2.2648e-13	Protein timeless homolog OS=Homo sapiens GN=TIMELESS PE=1 SV=2	--	--	--	--	--	--	--	--	KOG1974	DNA topoisomerase I-interacting protein
c80832_g1	3.2201	8.294e-24	2.1624e-21	578	672137570	XP_008792513.1	346	5.66855e-36	PREDICTED: cyclic dof factor 2-like [Phoenix dactylifera]	--	--	--	--	--	--	--	--	--	Q8LFV3	163	5.5094e-12	Cyclic dof factor 3 OS=Arabidopsis thaliana GN=CDF3 PE=1 SV=2	PF02701	Dof domain, zinc finger	GO:0006355	regulation of transcription, DNA-templated	GO:0003677	DNA binding	--	--	--	--
c97464_g1	4.857	8.4068e-24	2.1883e-21	932	672140724	XP_008794173.1	430	2.2646e-48	PREDICTED: dehydration-responsive element-binding protein 3-like [Phoenix dactylifera]	672180906	XM_008812437.1	118	8.43105e-53	PREDICTED: Phoenix dactylifera ethylene-responsive transcription factor TINY-like (LOC103722021), mRNA	K09286	EREBP	EREBP-like factor	http://www.genome.jp/dbget-bin/www_bget?ko:K09286	Q9LYD3	413	7.76483e-47	Dehydration-responsive element-binding protein 3 OS=Arabidopsis thaliana GN=DREB3 PE=2 SV=1	PF00847	AP2 domain	GO:0006355	regulation of transcription, DNA-templated	GO:0003700	sequence-specific DNA binding transcription factor activity	GO:0005667	transcription factor complex	--	--
c107894_g1	1.9551	1.0151e-23	2.638e-21	739	595801980	XP_007201912.1	427	2.81244e-50	hypothetical protein PRUPE_ppa013304mg [Prunus persica]>gi|462397312|gb|EMJ03111.1| hypothetical protein PRUPE_ppa013304mg [Prunus persica]	--	--	--	--	--	--	--	--	--	O80594	390	1.53983e-45	Ergosterol biosynthetic protein 28 OS=Arabidopsis thaliana GN=At1g10030 PE=2 SV=2	PF03694	Erg28 like protein	--	--	--	--	GO:0016021	integral component of membrane	KOG3455	Predicted membrane protein
c120279_g1	-3.6013	1.0396e-23	2.6971e-21	849	672108638	XP_008786074.1	353	5.57414e-36	PREDICTED: 3'-N-debenzoyl-2'-deoxytaxol N-benzoyltransferase-like [Phoenix dactylifera]	--	--	--	--	--	--	--	--	--	Q8GT20	175	5.16016e-13	Benzyl alcohol O-benzoyltransferase OS=Nicotiana tabacum GN=HSR201 PE=1 SV=1	PF02458	Transferase family	--	--	GO:0016747	transferase activity, transferring acyl groups other than amino-acyl groups	--	--	--	--
c122881_g1	1.6063	1.0752e-23	2.7848e-21	1621	695010627	XP_009391989.1	307	2.41773e-42	PREDICTED: uncharacterized protein LOC103978016 [Musa acuminata subsp. malaccensis]	--	--	--	--	--	--	--	--	--	--	--	--	--	--	--	--	--	--	--	--	--	--	--
c108917_g1	-2.507	1.2439e-23	3.2166e-21	1120	567878707	XP_006431912.1	155	4.32817e-10	hypothetical protein CICLE_v10002723mg [Citrus clementina]>gi|557534034|gb|ESR45152.1| hypothetical protein CICLE_v10002723mg [Citrus clementina]	--	--	--	--	--	--	--	--	--	--	--	--	--	--	--	--	--	--	--	--	--	--	--
c121268_g1	10.172	1.3149e-23	3.3946e-21	3739	672163101	XP_008801383.1	2057	0	PREDICTED: laccase-8-like [Phoenix dactylifera]	--	--	--	--	--	--	--	--	--	Q9SR40	1580	0	Laccase-7 OS=Arabidopsis thaliana GN=LAC7 PE=2 SV=1	PF00197//PF07731//PF03529//PF00394	Trypsin and protease inhibitor//Multicopper oxidase//Otx1 transcription factor//Multicopper oxidase	GO:0055114//GO:0007275	oxidation-reduction process//multicellular organismal development	GO:0004866//GO:0016491//GO:0003700//GO:0005507	endopeptidase inhibitor activity//oxidoreductase activity//sequence-specific DNA binding transcription factor activity//copper ion binding	GO:0005667//GO:0005634	transcription factor complex//nucleus	KOG1263	Multicopper oxidases
c111966_g2	5.6115	1.46e-23	3.7632e-21	1167	672122159	XP_008784400.1	171	2.62143e-12	PREDICTED: Bowman-Birk type proteinase inhibitor D-II-like [Phoenix dactylifera]	--	--	--	--	--	--	--	--	--	--	--	--	--	PF08095//PF00228	Hefutoxin family//Bowman-Birk serine protease inhibitor family	GO:0009405	pathogenesis	GO:0004867	serine-type endopeptidase inhibitor activity	GO:0005576	extracellular region	--	--
c86799_g1	1.4631	1.7056e-23	4.3891e-21	463	694998566	XP_009405240.1	188	1.56471e-15	PREDICTED: nucleoside diphosphate kinase 3-like [Musa acuminata subsp. malaccensis]	--	--	--	--	--	--	--	--	--	Q8RXA8	136	2.82176e-09	Nucleoside diphosphate kinase 4, chloroplastic OS=Spinacia oleracea GN=NDK4 PE=1 SV=1	--	--	--	--	--	--	--	--	--	--
c120770_g2	-1.2487	1.7295e-23	4.4433e-21	3865	672132809	XP_008789994.1	1255	4.31766e-152	PREDICTED: protein tesmin/TSO1-like CXC 2 [Phoenix dactylifera]	193237590	AB378645.1	155	9.70949e-73	Lotus japonicus CPP-L56 mRNA for transcription factor CPP, complete cds	--	--	--	--	F4JIF5	811	5.63052e-92	Protein tesmin/TSO1-like CXC 2 OS=Arabidopsis thaliana GN=TCX2 PE=1 SV=1	--	--	--	--	--	--	--	--	--	--
c102121_g2	-1.7348	1.7584e-23	4.5103e-21	901	672166733	XP_008803298.1	595	9.55457e-73	PREDICTED: growth-regulating factor 10-like isoform X1 [Phoenix dactylifera]	470134349	XM_004302969.1	64	8.49296e-23	PREDICTED: Fragaria vesca subsp. vesca growth-regulating factor 4-like (LOC101302177), mRNA	--	--	--	--	Q6EPP9	535	2.69736e-65	Growth-regulating factor 10 OS=Oryza sativa subsp. japonica GN=GRF10 PE=2 SV=1	PF08880	QLQ	GO:0006355	regulation of transcription, DNA-templated	GO:0005524//GO:0016818	ATP binding//hydrolase activity, acting on acid anhydrides, in phosphorus-containing anhydrides	GO:0005634	nucleus	--	--
c126326_g1	3.1335	1.7864e-23	4.5746e-21	3857	565400112	XP_006365576.1	1103	0	PREDICTED: uncharacterized protein LOC102595311 [Solanum tuberosum]	663673439	HG975440.1	41	2.28317e-09	Solanum pennellii chromosome ch01, complete genome	--	--	--	--	P0CT39	562	2.71124e-109	Transposon Tf2-6 polyprotein OS=Schizosaccharomyces pombe (strain 972 / ATCC 24843) GN=Tf2-6 PE=3 SV=1	PF00665//PF02160//PF00078	Integrase core domain//Cauliflower mosaic virus peptidase (A3)//Reverse transcriptase (RNA-dependent DNA polymerase)	GO:0006278//GO:0015074//GO:0006508	RNA-dependent DNA replication//DNA integration//proteolysis	GO:0003723//GO:0003964//GO:0004190	RNA binding//RNA-directed DNA polymerase activity//aspartic-type endopeptidase activity	--	--	KOG0017	FOG: Transposon-encoded proteins with TYA, reverse transcriptase, integrase domains in various combinations
c111890_g1	3.3301	1.8659e-23	4.7706e-21	464	--	--	--	--	--	--	--	--	--	--	--	--	--	--	--	--	--	--	PF00219	Insulin-like growth factor binding protein	GO:0001558	regulation of cell growth	GO:0005520	insulin-like growth factor binding	GO:0016942//GO:0005576	insulin-like growth factor binding protein complex//extracellular region	--	--
c122276_g2	-1.6264	1.9381e-23	4.9471e-21	500	357512103	XP_003626340.1	394	3.06735e-46	Histone H2A [Medicago truncatula]>gi|357512107|ref|XP_003626342.1| Histone H2A [Medicago truncatula]>gi|124360158|gb|ABN08174.1| Histone H2A; Histone-fold [Medicago truncatula]>gi|124360160|gb|ABN08176.1| Histone H2A; Histone-fold [Medicago truncatula]>gi|355501355|gb|AES82558.1| histone H2A 6 [Medicago truncatula]>gi|355501357|gb|AES82560.1| histone H2A 6 [Medicago truncatula]>gi|388498640|gb|AF…	672198296	XM_008779069.1	157	9.16422e-75	PREDICTED: Phoenix dactylifera histone H2AX (LOC103697247), mRNA	K11251	H2A	histone H2A	http://www.genome.jp/dbget-bin/www_bget?ko:K11251	P35063	389	2.20049e-46	Histone H2AX OS=Picea abies PE=2 SV=1	PF00125//PF00808	Core histone H2A/H2B/H3/H4//Histone-like transcription factor (CBF/NF-Y) and archaeal histone	GO:0006334	nucleosome assembly	GO:0043565//GO:0046982//GO:0003677	sequence-specific DNA binding//protein heterodimerization activity//DNA binding	GO:0000786//GO:0005622//GO:0005634	nucleosome//intracellular//nucleus	KOG1756	Histone 2A
c112835_g1	-1.4047	2.0936e-23	5.3356e-21	1962	672109663	XP_008791332.1	519	1.15936e-56	PREDICTED: uncharacterized protein LOC103708265 [Phoenix dactylifera]	--	--	--	--	--	K05349	bglX	beta-glucosidase	http://www.genome.jp/dbget-bin/www_bget?ko:K05349	Q23892	159	9.43491e-10	Lysosomal beta glucosidase OS=Dictyostelium discoideum GN=gluA PE=1 SV=2	PF00933	Glycosyl hydrolase family 3 N terminal domain	GO:0005975	carbohydrate metabolic process	GO:0004553	hydrolase activity, hydrolyzing O-glycosyl compounds	--	--	--	--
c118047_g3	-3.9893	2.3948e-23	6.0931e-21	1514	629111083	KCW76043.1	308	6.49105e-30	hypothetical protein EUGRSUZ_D00412 [Eucalyptus grandis]	672108732	XM_008788285.1	43	6.83424e-11	PREDICTED: Phoenix dactylifera systemin receptor SR160 (LOC103704826), mRNA	--	--	--	--	O22476	223	1.19355e-17	Protein BRASSINOSTEROID INSENSITIVE 1 OS=Arabidopsis thaliana GN=BRI1 PE=1 SV=1	PF00069//PF04043//PF07714	Protein kinase domain//Plant invertase/pectin methylesterase inhibitor//Protein tyrosine kinase	GO:0006468//GO:0005982//GO:0005985	protein phosphorylation//starch metabolic process//sucrose metabolic process	GO:0030599//GO:0004672//GO:0004857//GO:0005524	pectinesterase activity//protein kinase activity//enzyme inhibitor activity//ATP binding	--	--	--	--
c105260_g1	-2.427	2.4203e-23	6.1483e-21	828	--	--	--	--	--	--	--	--	--	--	--	--	--	--	--	--	--	--	PF09606	ARC105 or Med15 subunit of Mediator complex non-fungal	GO:0006357	regulation of transcription from RNA polymerase II promoter	GO:0001104	RNA polymerase II transcription cofactor activity	GO:0016592	mediator complex	--	--
c123776_g1	1.6441	2.5055e-23	6.3543e-21	1049	695061078	XP_009418958.1	304	3.3286e-30	PREDICTED: inactive protein RESTRICTED TEV MOVEMENT 2-like [Musa acuminata subsp. malaccensis]	--	--	--	--	--	--	--	--	--	D9UBX6	165	1.91477e-11	Inactive protein RESTRICTED TEV MOVEMENT 2 OS=Arabidopsis thaliana GN=RTM2 PE=3 SV=1	--	--	--	--	--	--	--	--	--	--
c114431_g1	-6.936	2.556e-23	6.4722e-21	1661	672108530	XP_008785597.1	999	2.94284e-118	PREDICTED: putative pleiotropic drug resistance protein 7 [Phoenix dactylifera]	255546574	XM_002514301.1	73	1.58101e-27	Ricinus communis ATP-binding cassette transporter, putative, mRNA	--	--	--	--	Q8GU88	963	5.82014e-114	Putative pleiotropic drug resistance protein 7 OS=Oryza sativa subsp. japonica GN=PDR7 PE=3 SV=1	PF03266//PF06414//PF03193//PF01695//PF07728//PF00910//PF02367//PF00437//PF05496//PF00004//PF01637//PF00005	NTPase//Zeta toxin//Protein of unknown function, DUF258//IstB-like ATP binding protein//AAA domain (dynein-related subfamily)//RNA helicase//Uncharacterised P-loop hydrolase UPF0079//Type II/IV secretion system protein//Holliday junction DNA helicase ruvB N-terminus//ATPase family associated with various cellular activities (AAA)//Archaeal ATPase//ABC transporter	GO:0006310//GO:0006810//GO:0006281	DNA recombination//transport//DNA repair	GO:0003924//GO:0016301//GO:0003724//GO:0009378//GO:0005525//GO:0005524//GO:0016887//GO:0098519//GO:0003723	GTPase activity//kinase activity//RNA helicase activity//four-way junction helicase activity//GTP binding//ATP binding//ATPase activity//nucleotide phosphatase activity, acting on free nucleotides//RNA binding	GO:0009379//GO:0005657	Holliday junction helicase complex//replication fork	KOG0065	Pleiotropic drug resistance proteins (PDR1-15), ABC superfamily
c119944_g1	1.0203	2.5995e-23	6.5718e-21	1348	669092137	AII00961.1	1168	2.59394e-157	coffee acyl coenzyme A-3-O-methyl transferase [Curcuma longa]	672158533	XM_008800789.1	214	5.31e-106	PREDICTED: Phoenix dactylifera caffeoyl-CoA O-methyltransferase (LOC103713767), mRNA	K00588	E2.1.1.104	caffeoyl-CoA O-methyltransferase	http://www.genome.jp/dbget-bin/www_bget?ko:K00588	Q8H9B6	1158	1.25298e-156	Caffeoyl-CoA O-methyltransferase OS=Solanum tuberosum GN=CCOAOMT PE=2 SV=1	PF01596	O-methyltransferase	--	--	GO:0008171	O-methyltransferase activity	--	--	KOG1663	O-methyltransferase
c124827_g7	1.0018	2.6107e-23	6.5895e-21	1953	225426453	XP_002275806.1	1447	0	PREDICTED: cytochrome P450 86A2 [Vitis vinifera]	514803191	XM_004976428.1	102	1.4114e-43	PREDICTED: Setaria italica cytochrome P450 86A2-like (LOC101786122), mRNA	K15398	CYP86A4S	fatty acid omega-hydroxylase	http://www.genome.jp/dbget-bin/www_bget?ko:K15398	O80823	1336	5.16412e-176	Cytochrome P450 86A8 OS=Arabidopsis thaliana GN=CYP86A8 PE=2 SV=1	PF00067	Cytochrome P450	GO:0055114	oxidation-reduction process	GO:0020037//GO:0016705//GO:0005506	heme binding//oxidoreductase activity, acting on paired donors, with incorporation or reduction of molecular oxygen//iron ion binding	--	--	KOG0157	Cytochrome P450 CYP4/CYP19/CYP26 subfamilies
c82304_g1	-2.5661	3.1568e-23	7.9553e-21	331	--	--	--	--	--	694326413	XM_009355849.1	42	4.95613e-11	PREDICTED: Pyrus x bretschneideri peamaclein-like (LOC103945299), transcript variant X2, mRNA	--	--	--	--	--	--	--	--	--	--	--	--	--	--	--	--	--	--
c123701_g1	-3.659	3.4872e-23	8.774e-21	1177	695030593	XP_009402767.1	331	1.12705e-44	PREDICTED: TGACG-sequence-specific DNA-binding protein TGA-1A-like [Musa acuminata subsp. malaccensis]	--	--	--	--	--	--	--	--	--	Q39237	93	9.17685e-06	Transcription factor TGA1 OS=Arabidopsis thaliana GN=TGA1 PE=1 SV=2	PF14144	Seed dormancy control	GO:0006351	transcription, DNA-templated	GO:0043565	sequence-specific DNA binding	--	--	--	--
c123803_g2	1.8583	3.8462e-23	9.6618e-21	1605	--	--	--	--	--	--	--	--	--	--	--	--	--	--	--	--	--	--	--	--	--	--	--	--	--	--	--	--
c117108_g1	-1.5448	4.4926e-23	1.1268e-20	522	674250325	KFK43090.1	278	2.83175e-29	hypothetical protein AALP_AA1G078100 [Arabis alpina]	670375331	XM_008670763.1	94	1.00831e-39	PREDICTED: Zea mays histone H4 (LOC103646024), mRNA	K11254	H4	histone H4	http://www.genome.jp/dbget-bin/www_bget?ko:K11254	P0CG89	274	1.69617e-29	Histone H4 OS=Glycine max PE=3 SV=1	PF02969//PF00125//PF00808//PF02291	TATA box binding protein associated factor (TAF)//Core histone H2A/H2B/H3/H4//Histone-like transcription factor (CBF/NF-Y) and archaeal histone//Transcription initiation factor IID, 31kD subunit	GO:0006352	DNA-templated transcription, initiation	GO:0043565//GO:0003677	sequence-specific DNA binding//DNA binding	GO:0005622//GO:0005634	intracellular//nucleus	KOG3467	Histone H4
c111787_g1	-1.1221	4.8275e-23	1.2089e-20	1654	672145900	XP_008796883.1	1211	1.3911e-159	PREDICTED: leucine-rich repeat receptor-like kinase protein THICK TASSEL DWARF1 [Phoenix dactylifera]	--	--	--	--	--	--	--	--	--	C0LGW6	297	8.52848e-27	LRR receptor-like serine/threonine-protein kinase ERL1 OS=Arabidopsis thaliana GN=ERL1 PE=1 SV=1	PF09507//PF00560	DNA polymerase subunit Cdc27//Leucine Rich Repeat	GO:0006260	DNA replication	GO:0005515	protein binding	GO:0005634	nucleus	KOG0619	FOG: Leucine rich repeat
c116122_g3	-3.7797	4.8667e-23	1.2167e-20	620	--	--	--	--	--	--	--	--	--	--	--	--	--	--	--	--	--	--	--	--	--	--	--	--	--	--	--	--
c106462_g1	Inf	5.6309e-23	1.4056e-20	1273	672202594	XP_008778425.1	869	3.72335e-111	PREDICTED: anthocyanidin reductase [Phoenix dactylifera]	--	--	--	--	--	K08695	ANR	anthocyanidin reductase	http://www.genome.jp/dbget-bin/www_bget?ko:K08695	Q9SEV0	718	3.33455e-89	Anthocyanidin reductase OS=Arabidopsis thaliana GN=BAN PE=1 SV=2	PF01370//PF02719//PF01073	NAD dependent epimerase/dehydratase family//Polysaccharide biosynthesis protein//3-beta hydroxysteroid dehydrogenase/isomerase family	GO:0008207//GO:0055114//GO:0009058//GO:0008209//GO:0044237//GO:0008210//GO:0006694	C21-steroid hormone metabolic process//oxidation-reduction process//biosynthetic process//androgen metabolic process//cellular metabolic process//estrogen metabolic process//steroid biosynthetic process	GO:0003854//GO:0016616//GO:0003824//GO:0050662	3-beta-hydroxy-delta5-steroid dehydrogenase activity//oxidoreductase activity, acting on the CH-OH group of donors, NAD or NADP as acceptor//catalytic activity//coenzyme binding	--	--	KOG1502	Flavonol reductase/cinnamoyl-CoA reductase
c123603_g2	1.9748	6.0989e-23	1.52e-20	1807	672161138	XP_008800372.1	1150	6.92252e-147	PREDICTED: probable inactive receptor kinase At1g27190 [Phoenix dactylifera]	393793945	AB699156.1	467	0	Lilium hybrid division I LhPAL2-1 mRNA for phenylalanine ammonia lyase, complete cds, cultivar: Montreux	K10775	E4.3.1.24	phenylalanine ammonia-lyase	http://www.genome.jp/dbget-bin/www_bget?ko:K10775	P24481	875	9.02864e-106	Phenylalanine ammonia-lyase 1 OS=Petroselinum crispum GN=PAL1 PE=1 SV=1	PF07714//PF00560//PF00221//PF00069	Protein tyrosine kinase//Leucine Rich Repeat//Aromatic amino acid lyase//Protein kinase domain	GO:0009058//GO:0006468	biosynthetic process//protein phosphorylation	GO:0016841//GO:0004672//GO:0005524//GO:0005515	ammonia-lyase activity//protein kinase activity//ATP binding//protein binding	--	--	--	--
c126292_g2	-1.455	7.0836e-23	1.7627e-20	5115	672179235	XP_008809781.1	403	1.9127e-38	PREDICTED: calcium-dependent protein kinase 26-like [Phoenix dactylifera]	--	--	--	--	--	--	--	--	--	--	--	--	--	PF06017//PF01442	Myosin tail//Apolipoprotein A1/A4/E domain	GO:0006869//GO:0042157	lipid transport//lipoprotein metabolic process	GO:0003774//GO:0008289	motor activity//lipid binding	GO:0016459//GO:0005576	myosin complex//extracellular region	--	--
c94873_g1	2.6082	7.6233e-23	1.894e-20	643	672116144	XP_008781227.1	335	3.70897e-34	PREDICTED: cyclic dof factor 3-like [Phoenix dactylifera]	--	--	--	--	--	--	--	--	--	Q93ZL5	201	8.74916e-17	Cyclic dof factor 2 OS=Arabidopsis thaliana GN=CDF2 PE=1 SV=2	--	--	--	--	--	--	--	--	--	--
c123812_g3	2.5876	7.729e-23	1.9172e-20	2107	643704802	KDP21654.1	963	7.61638e-123	hypothetical protein JCGZ_03325 [Jatropha curcas]	695025319	XM_009401635.1	242	2.27835e-121	PREDICTED: Musa acuminata subsp. malaccensis expansin-A2-like (LOC103984183), mRNA	--	--	--	--	O22874	878	6.10057e-111	Expansin-A8 OS=Arabidopsis thaliana GN=EXPA8 PE=2 SV=1	--	--	--	--	--	--	--	--	--	--
c116714_g1	-1.6079	8.6671e-23	2.1432e-20	1509	672122984	XP_008784842.1	951	6.81219e-123	PREDICTED: uncharacterized protein LOC103703687 [Phoenix dactylifera]	--	--	--	--	--	K15032	MTERFD	mTERF domain-containing protein, mitochondrial	http://www.genome.jp/dbget-bin/www_bget?ko:K15032	--	--	--	--	--	--	--	--	--	--	--	--	--	--
c113834_g1	1.1776	8.6593e-23	2.1432e-20	3865	672168587	XP_008804298.1	532	2.80126e-56	PREDICTED: probable beta-1,3-galactosyltransferase 2 [Phoenix dactylifera]	645236685	XM_008226635.1	68	2.23991e-24	PREDICTED: Prunus mume probable beta-1,3-galactosyltransferase 3 (LOC103324563), mRNA	--	--	--	--	Q9ZV71	457	3.22626e-47	Probable beta-1,3-galactosyltransferase 3 OS=Arabidopsis thaliana GN=B3GALT3 PE=2 SV=1	PF01762	Galactosyltransferase	GO:0006486	protein glycosylation	GO:0008378	galactosyltransferase activity	GO:0016020	membrane	--	--
c119596_g1	1.8962	8.6865e-23	2.1446e-20	1553	590689934	XP_007043367.1	515	2.50694e-109	3R-linalool synthase [Theobroma cacao]>gi|508707302|gb|EOX99198.1| 3R-linalool synthase [Theobroma cacao]	568219191	KF734591.1	320	7.28689e-165	Lilium hybrid cultivar Siberia terpene synthase (TPS) mRNA, complete cds	--	--	--	--	Q8GUE4	423	8.98698e-80	Geraniol synthase, chloroplastic OS=Cinnamomum tenuipile GN=GerS PE=1 SV=2	PF01397//PF04336//PF03936//PF00522	Terpene synthase, N-terminal domain//Protein of unknown function, DUF479//Terpene synthase family, metal binding domain//VPR/VPX protein	GO:0015940//GO:0019058//GO:0008152//GO:0006633	pantothenate biosynthetic process//viral life cycle//metabolic process//fatty acid biosynthetic process	GO:0010333//GO:0016829//GO:0000287//GO:0008770	terpene synthase activity//lyase activity//magnesium ion binding//[acyl-carrier-protein] phosphodiesterase activity	GO:0042025	host cell nucleus	--	--
c110624_g1	-1.0169	9.1236e-23	2.249e-20	1361	672170497	XP_008805305.1	1089	6.22925e-145	PREDICTED: chlorophyll a-b binding protein 7, chloroplastic-like [Phoenix dactylifera]	571524745	XM_003547970.2	336	8.12726e-174	PREDICTED: Glycine max chlorophyll a-b binding protein 7, chloroplastic-like (LOC100802138), transcript variant 1, mRNA	K08908	LHCA2	light-harvesting complex I chlorophyll a/b binding protein 2	http://www.genome.jp/dbget-bin/www_bget?ko:K08908	P10708	1068	1.68439e-142	Chlorophyll a-b binding protein 7, chloroplastic OS=Solanum lycopersicum GN=CAB7 PE=3 SV=1	--	--	--	--	--	--	--	--	--	--
c124736_g1	1.0684	9.462e-23	2.3288e-20	1465	695001278	XP_009415502.1	1051	8.76579e-137	PREDICTED: F-box/kelch-repeat protein At3g24760-like [Musa acuminata subsp. malaccensis]	--	--	--	--	--	--	--	--	--	Q3EB08	745	6.44951e-92	F-box/kelch-repeat protein At3g24760 OS=Arabidopsis thaliana GN=At3g24760 PE=2 SV=1	PF07646//PF01344//PF00646	Kelch motif//Kelch motif//F-box domain	--	--	GO:0005515	protein binding	--	--	--	--
c119635_g3	-3.5659	9.8064e-23	2.4099e-20	202	674250325	KFK43090.1	317	1.13049e-36	hypothetical protein AALP_AA1G078100 [Arabis alpina]	326523418	AK357536.1	133	7.32668e-62	Hordeum vulgare subsp. vulgare mRNA for predicted protein, complete cds, clone: NIASHv1055N24	K11254	H4	histone H4	http://www.genome.jp/dbget-bin/www_bget?ko:K11254	P0CG89	310	1.6385e-36	Histone H4 OS=Glycine max PE=3 SV=1	PF00808//PF02291//PF02969//PF00125	Histone-like transcription factor (CBF/NF-Y) and archaeal histone//Transcription initiation factor IID, 31kD subunit//TATA box binding protein associated factor (TAF)//Core histone H2A/H2B/H3/H4	GO:0006352	DNA-templated transcription, initiation	GO:0003677//GO:0043565	DNA binding//sequence-specific DNA binding	GO:0005622//GO:0005634	intracellular//nucleus	KOG3467	Histone H4
c120169_g1	1.6739	1.0207e-22	2.5045e-20	3253	672118494	XP_008782456.1	401	1.86355e-41	PREDICTED: carbonic anhydrase, chloroplastic isoform X1 [Phoenix dactylifera]>gi|672118496|ref|XP_008782457.1| PREDICTED: carbonic anhydrase, chloroplastic isoform X1 [Phoenix dactylifera]	--	--	--	--	--	K01673	cynT, can	carbonic anhydrase	http://www.genome.jp/dbget-bin/www_bget?ko:K01673	P40880	354	1.46294e-34	Carbonic anhydrase, chloroplastic OS=Hordeum vulgare PE=2 SV=1	PF00484	Carbonic anhydrase	GO:0006730//GO:0006807	one-carbon metabolic process//nitrogen compound metabolic process	GO:0004089//GO:0008270	carbonate dehydratase activity//zinc ion binding	--	--	KOG1578	Predicted carbonic anhydrase involved in protection against oxidative damage
c104053_g1	-4.8302	1.1606e-22	2.8433e-20	1451	672156692	XP_008798029.1	665	2.24665e-129	PREDICTED: E2F transcription factor-like E2FE isoform X1 [Phoenix dactylifera]	--	--	--	--	--	K09391	E2F7_8	transcription factor E2F7/8	http://www.genome.jp/dbget-bin/www_bget?ko:K09391	Q8RWL0	444	1.03273e-73	E2F transcription factor-like E2FF OS=Arabidopsis thaliana GN=E2FF PE=2 SV=1	PF02319	E2F/DP family winged-helix DNA-binding domain	GO:0006355	regulation of transcription, DNA-templated	GO:0003700	sequence-specific DNA binding transcription factor activity	GO:0005667	transcription factor complex	KOG2578	Transcription factor E2F/dimerization partner (TDP)-like proteins
c124453_g3	5.5028	1.1659e-22	2.8518e-20	2338	672115473	XP_008780885.1	2389	0	PREDICTED: low affinity sulfate transporter 3-like [Phoenix dactylifera]	225459369	XM_002284198.1	295	8.72947e-151	PREDICTED: Vitis vinifera low affinity sulfate transporter 3-like (LOC100252269), mRNA	K17469	SULTR2	sulfate transporter 2, low-affinity	http://www.genome.jp/dbget-bin/www_bget?ko:K17469	O04722	2055	0	Sulfate transporter 2.1 OS=Arabidopsis thaliana GN=SULTR2;1 PE=2 SV=1	PF00916	Sulfate transporter family	GO:0008272	sulfate transport	GO:0015116	sulfate transmembrane transporter activity	GO:0016021	integral component of membrane	KOG0236	Sulfate/bicarbonate/oxalate exchanger SAT-1 and related transporters (SLC26 family)
c107054_g2	2.6874	1.3454e-22	3.2858e-20	399	225439327	XP_002269188.1	295	2.78252e-31	PREDICTED: protein LURP-one-related 8 [Vitis vinifera]>gi|296089330|emb|CBI39102.3| unnamed protein product [Vitis vinifera]	--	--	--	--	--	--	--	--	--	Q9ZVI6	229	2.07649e-22	Protein LURP-one-related 8 OS=Arabidopsis thaliana GN=At2g38640 PE=2 SV=1	--	--	--	--	--	--	--	--	--	--
c121709_g4	-1.0371	1.4072e-22	3.4298e-20	1284	695038394	XP_009406707.1	380	2.47038e-41	PREDICTED: photosystem I reaction center subunit psaK, chloroplastic-like [Musa acuminata subsp. malaccensis]	--	--	--	--	--	K02698	psaK	photosystem I subunit X	http://www.genome.jp/dbget-bin/www_bget?ko:K02698	Q9SUI5	352	3.08499e-38	Photosystem I reaction center subunit psaK, chloroplastic OS=Arabidopsis thaliana GN=PSAK PE=2 SV=2	PF01241	Photosystem I psaG / psaK	GO:0015979	photosynthesis	--	--	GO:0016020//GO:0009522	membrane//photosystem I	--	--
c117666_g1	1.1319	1.5964e-22	3.8689e-20	2111	--	--	--	--	--	--	--	--	--	--	--	--	--	--	--	--	--	--	PF03119	NAD-dependent DNA ligase C4 zinc finger domain	GO:0006260//GO:0006281	DNA replication//DNA repair	GO:0003911	DNA ligase (NAD+) activity	--	--	--	--
c108640_g1	1.2531	1.6436e-22	3.9773e-20	1097	695073018	XP_009383658.1	409	6.84584e-45	PREDICTED: early nodulin-like protein 3 [Musa acuminata subsp. malaccensis]	--	--	--	--	--	--	--	--	--	Q8LC95	268	3.27157e-26	Early nodulin-like protein 3 OS=Arabidopsis thaliana GN=At5g25090 PE=1 SV=2	PF02298	Plastocyanin-like domain	GO:0006118	electron transport	GO:0009055//GO:0005507	electron carrier activity//copper ion binding	--	--	--	--
c107832_g1	#NAME?	1.8441e-22	4.4556e-20	679	403391437	AFR43276.1	413	1.73271e-48	lipid transfer protein precursor [Gossypium herbaceum subsp. africanum]>gi|403391441|gb|AFR43278.1| lipid transfer protein precursor [Gossypium barbadense]	--	--	--	--	--	--	--	--	--	Q43129	374	1.62591e-43	Non-specific lipid-transfer protein OS=Gossypium hirsutum PE=2 SV=1	--	--	--	--	--	--	--	--	--	--
c121832_g2	-2.9605	1.9095e-22	4.6067e-20	2606	695017889	XP_009395887.1	287	7.70938e-24	PREDICTED: uncharacterized protein LOC103981036 isoform X2 [Musa acuminata subsp. malaccensis]	--	--	--	--	--	--	--	--	--	--	--	--	--	--	--	--	--	--	--	--	--	--	--
c105567_g1	1.9144	2.1881e-22	5.2708e-20	7386	695021666	XP_009397930.1	333	2.95897e-30	PREDICTED: uncharacterized protein LOC103982667 [Musa acuminata subsp. malaccensis]	--	--	--	--	--	--	--	--	--	--	--	--	--	PF04650//PF02458	YSIRK type signal peptide//Transferase family	--	--	GO:0016747	transferase activity, transferring acyl groups other than amino-acyl groups	GO:0016020	membrane	--	--
c119210_g7	-1.4346	2.5091e-22	6.0348e-20	5908	672144587	XP_008796195.1	4821	0	PREDICTED: serine/threonine-protein kinase ULK4 [Phoenix dactylifera]	672144589	XR_604818.1	1115	0	PREDICTED: Phoenix dactylifera serine/threonine-protein kinase ULK4 (LOC103711717), transcript variant X3, misc_RNA	K17545	ULK4	serine/threonine-protein kinase ULK4	http://www.genome.jp/dbget-bin/www_bget?ko:K17545	Q5R4M2	606	7.40543e-62	Serine/threonine-protein kinase ULK4 OS=Pongo abelii GN=ULK4 PE=2 SV=1	PF07714//PF02985//PF06293//PF00069	Protein tyrosine kinase//HEAT repeat//Lipopolysaccharide kinase (Kdo/WaaP) family//Protein kinase domain	GO:0009103//GO:0006468	lipopolysaccharide biosynthetic process//protein phosphorylation	GO:0016773//GO:0004672//GO:0005524//GO:0005515	phosphotransferase activity, alcohol group as acceptor//protein kinase activity//ATP binding//protein binding	GO:0016020	membrane	KOG0597	Serine-threonine protein kinase FUSED
c115678_g1	-1.9603	2.6671e-22	6.3954e-20	1453	672133741	XP_008790504.1	1158	9.85325e-154	PREDICTED: eukaryotic translation initiation factor 3 subunit A-like [Phoenix dactylifera]	672175483	XM_008809574.1	239	7.25435e-120	PREDICTED: Phoenix dactylifera intracellular protein transport protein USO1-like (LOC103720048), transcript variant X3, mRNA	--	--	--	--	--	--	--	--	PF00038//PF00517//PF08702//PF06009//PF10473//PF00426//PF06818	Intermediate filament protein//Retroviral envelope protein//Fibrinogen alpha/beta chain family//Laminin Domain II//Leucine-rich repeats of kinetochore protein Cenp-F/LEK1//Outer Capsid protein VP4 (Hemagglutinin)//Fez1	GO:0007155//GO:0030168//GO:0019058//GO:0007165//GO:0051258	cell adhesion//platelet activation//viral life cycle//signal transduction//protein polymerization	GO:0008134//GO:0005198//GO:0005102//GO:0030674//GO:0045502//GO:0042803	transcription factor binding//structural molecule activity//receptor binding//protein binding, bridging//dynein binding//protein homodimerization activity	GO:0005667//GO:0016020//GO:0030286//GO:0005577//GO:0019028//GO:0005604//GO:0005882//GO:0019031//GO:0005737	transcription factor complex//membrane//dynein complex//fibrinogen complex//viral capsid//basement membrane//intermediate filament//viral envelope//cytoplasm	--	--
c124456_g2	-1.1068	2.8114e-22	6.731e-20	5407	672121867	XP_008784243.1	1048	1.02309e-121	PREDICTED: two-component response regulator-like APRR3 [Phoenix dactylifera]	--	--	--	--	--	K12130	PRR5	pseudo-response regulator 5	http://www.genome.jp/dbget-bin/www_bget?ko:K12130	Q689G6	242	3.05212e-19	Two-component response regulator-like PRR95 OS=Oryza sativa subsp. japonica GN=PRR95 PE=2 SV=1	PF06203//PF00072	CCT motif//Response regulator receiver domain	GO:0000160//GO:0006355	phosphorelay signal transduction system//regulation of transcription, DNA-templated	GO:0005515//GO:0000156	protein binding//phosphorelay response regulator activity	--	--	--	--
c47534_g1	3.6355	3.1886e-22	7.6228e-20	818	--	--	--	--	--	--	--	--	--	--	--	--	--	--	--	--	--	--	--	--	--	--	--	--	--	--	--	--
c110616_g2	-2.5095	3.6249e-22	8.6527e-20	2006	672175746	XP_008807939.1	912	2.04378e-158	PREDICTED: protein S-acyltransferase 18 [Phoenix dactylifera]	659090330	XM_008447736.1	82	1.90295e-32	PREDICTED: Cucumis melo protein S-acyltransferase 18 (LOC103488831), mRNA	--	--	--	--	Q9M115	686	1.32988e-113	Protein S-acyltransferase 18 OS=Arabidopsis thaliana GN=PAT18 PE=2 SV=2	PF01529	DHHC palmitoyltransferase	--	--	GO:0008270	zinc ion binding	--	--	KOG1311	DHHC-type Zn-finger proteins
c119521_g2	-1.8062	3.7586e-22	8.9584e-20	852	672133482	XP_008790363.1	407	2.08162e-49	PREDICTED: cytochrome P450 90B1-like [Phoenix dactylifera]	--	--	--	--	--	K09587	CYP90B1, DWF4	steroid 22-alpha-hydroxylase	http://www.genome.jp/dbget-bin/www_bget?ko:K09587	O64989	326	9.85964e-37	Cytochrome P450 90B1 OS=Arabidopsis thaliana GN=CYP90B1 PE=1 SV=2	PF00067	Cytochrome P450	GO:0055114	oxidation-reduction process	GO:0005506//GO:0020037//GO:0016705	iron ion binding//heme binding//oxidoreductase activity, acting on paired donors, with incorporation or reduction of molecular oxygen	--	--	KOG0157	Cytochrome P450 CYP4/CYP19/CYP26 subfamilies
c109827_g4	-1.2318	3.9418e-22	9.3808e-20	1106	628823841	AHY82574.1	1275	9.2254e-175	MADS-box protein 7 [Lilium formosanum]	628823840	KJ489396.1	687	0	Lilium formosanum MADS-box protein 7 mRNA, complete cds	K09264	K09264	MADS-box transcription factor, plant	http://www.genome.jp/dbget-bin/www_bget?ko:K09264	Q39685	721	5.6165e-92	MADS-box protein CMB1 OS=Dianthus caryophyllus GN=CMB1 PE=2 SV=1	PF01486//PF00319	K-box region//SRF-type transcription factor (DNA-binding and dimerisation domain)	GO:0006355	regulation of transcription, DNA-templated	GO:0003700//GO:0003677//GO:0046983	sequence-specific DNA binding transcription factor activity//DNA binding//protein dimerization activity	GO:0005634//GO:0005667	nucleus//transcription factor complex	KOG0014	MADS box transcription factor
c115587_g1	-4.3581	4.6768e-22	1.1113e-19	977	--	--	--	--	--	--	--	--	--	--	--	--	--	--	--	--	--	--	--	--	--	--	--	--	--	--	--	--
c121204_g1	-1.1048	5.0406e-22	1.196e-19	3030	672107051	XP_008791551.1	1272	3.5964e-179	PREDICTED: uncharacterized protein At5g05190-like isoform X1 [Phoenix dactylifera]	672121056	XM_008785598.1	143	3.55979e-66	PREDICTED: Phoenix dactylifera uncharacterized protein At5g05190 (LOC103702944), transcript variant X3, mRNA	--	--	--	--	Q9FHK4	133	1.48341e-06	Uncharacterized protein At5g05190 OS=Arabidopsis thaliana GN=Y-1 PE=1 SV=1	PF05175	Methyltransferase small domain	--	--	GO:0008168	methyltransferase activity	--	--	--	--
c6582_g1	-3.2534	5.2341e-22	1.24e-19	803	590671608	XP_007038379.1	775	5.74548e-101	Peroxisomal membrane protein 11B [Theobroma cacao]>gi|508775624|gb|EOY22880.1| Peroxisomal membrane protein 11B [Theobroma cacao]	695074521	XM_009386192.1	124	3.33542e-56	PREDICTED: Musa acuminata subsp. malaccensis peroxisomal membrane protein 11-4 (LOC103972010), mRNA	--	--	--	--	Q7XU74	708	1.21078e-91	Peroxisomal membrane protein 11-4 OS=Oryza sativa subsp. japonica GN=PEX11-4 PE=2 SV=2	PF05648	Peroxisomal biogenesis factor 11 (PEX11)	GO:0016559	peroxisome fission	--	--	GO:0005779	integral component of peroxisomal membrane	KOG4186	Peroxisomal biogenesis protein (peroxin)
c107428_g1	2.5245	5.9047e-22	1.3968e-19	1164	--	--	--	--	--	--	--	--	--	--	--	--	--	--	--	--	--	--	PF06112	Gammaherpesvirus capsid protein	--	--	--	--	GO:0019028	viral capsid	--	--
c109561_g1	1.0495	7.2366e-22	1.7093e-19	1561	225437316	XP_002263944.1	722	3.69666e-89	PREDICTED: stress-related protein-like [Vitis vinifera]	--	--	--	--	--	--	--	--	--	Q9SW70	707	1.01768e-87	Stress-related protein OS=Vitis riparia GN=SRP PE=2 SV=1	--	--	--	--	--	--	--	--	--	--
c100846_g1	-2.3353	7.5111e-22	1.7715e-19	2489	672143513	XP_008795638.1	573	1.29562e-63	PREDICTED: cyclin-D2-1-like isoform X3 [Phoenix dactylifera]	--	--	--	--	--	--	--	--	--	Q8LGA1	372	1.77576e-37	Cyclin-D4-1 OS=Arabidopsis thaliana GN=CYCD4-1 PE=1 SV=2	PF02984	Cyclin, C-terminal domain	--	--	--	--	GO:0005634	nucleus	KOG0656	G1/S-specific cyclin D
c90037_g1	1.657	7.6198e-22	1.7945e-19	250	--	--	--	--	--	--	--	--	--	--	--	--	--	--	--	--	--	--	--	--	--	--	--	--	--	--	--	--
c112709_g1	-2.6275	8.917e-22	2.0969e-19	1050	672138962	XP_008793253.1	391	7.18245e-42	PREDICTED: putative GATA transcription factor 22 [Phoenix dactylifera]	--	--	--	--	--	--	--	--	--	Q9SZI6	262	2.4033e-24	Putative GATA transcription factor 22 OS=Arabidopsis thaliana GN=GATA22 PE=3 SV=1	PF00320//PF07822	GATA zinc finger//Neurotoxin B-IV-like protein	GO:0006810//GO:0009405//GO:0006355	transport//pathogenesis//regulation of transcription, DNA-templated	GO:0043565//GO:0003700//GO:0008270//GO:0019871	sequence-specific DNA binding//sequence-specific DNA binding transcription factor activity//zinc ion binding//sodium channel inhibitor activity	GO:0005667//GO:0005576	transcription factor complex//extracellular region	KOG1601	GATA-4/5/6 transcription factors
c122480_g2	7.2556	9.21e-22	2.1626e-19	430	--	--	--	--	--	--	--	--	--	--	--	--	--	--	--	--	--	--	--	--	--	--	--	--	--	--	--	--
c121242_g1	-1.4559	9.4152e-22	2.2075e-19	926	672161751	XP_008800704.1	217	3.10227e-17	PREDICTED: uncharacterized protein LOC103714986 [Phoenix dactylifera]>gi|672161753|ref|XP_008800705.1| PREDICTED: uncharacterized protein LOC103714986 [Phoenix dactylifera]>gi|672161755|ref|XP_008800706.1| PREDICTED: uncharacterized protein LOC103714986 [Phoenix dactylifera]	--	--	--	--	--	--	--	--	--	--	--	--	--	--	--	--	--	--	--	--	--	--	--
c115500_g2	-2.7503	1.019e-21	2.3855e-19	1447	672177067	XP_008808616.1	884	9.04596e-110	PREDICTED: uncharacterized protein LOC103720605, partial [Phoenix dactylifera]	672177066	XM_008810394.1	207	4.44078e-102	PREDICTED: Phoenix dactylifera uncharacterized LOC103720605 (LOC103720605), partial mRNA	K04392	RAC1	Ras-related C3 botulinum toxin substrate 1	http://www.genome.jp/dbget-bin/www_bget?ko:K04392	P29602	181	3.39742e-14	Cucumber peeling cupredoxin OS=Cucumis sativus PE=1 SV=3	PF02298	Plastocyanin-like domain	GO:0006118	electron transport	GO:0005507//GO:0009055	copper ion binding//electron carrier activity	--	--	--	--
c118570_g5	1.3146	1.1026e-21	2.5776e-19	325	658032482	XP_008351751.1	239	2.30952e-23	PREDICTED: LOW QUALITY PROTEIN: GDSL esterase/lipase At3g48460-like [Malus domestica]	241983550	AK331491.1	86	1.68595e-35	Triticum aestivum cDNA, clone: WT007_K03, cultivar: Chinese Spring	--	--	--	--	Q9STM6	210	1.9893e-19	GDSL esterase/lipase At3g48460 OS=Arabidopsis thaliana GN=At3g48460 PE=2 SV=1	PF00657	GDSL-like Lipase/Acylhydrolase	GO:0006629	lipid metabolic process	GO:0016788	hydrolase activity, acting on ester bonds	--	--	--	--
c125332_g2	1.2061	1.2233e-21	2.8554e-19	1294	672111151	XP_008799257.1	1400	0	PREDICTED: xylem cysteine proteinase 1-like [Phoenix dactylifera]	565351165	XM_006342468.1	187	5.201e-91	PREDICTED: Solanum tuberosum xylem cysteine proteinase 1-like (LOC102603914), mRNA	K16290	XCP	xylem cysteine proteinase	http://www.genome.jp/dbget-bin/www_bget?ko:K16290	O65493	1316	4.29483e-179	Xylem cysteine proteinase 1 OS=Arabidopsis thaliana GN=XCP1 PE=1 SV=1	PF00112//PF03051	Papain family cysteine protease//Peptidase C1-like family	GO:0006508	proteolysis	GO:0004197//GO:0008234	cysteine-type endopeptidase activity//cysteine-type peptidase activity	--	--	KOG1543	Cysteine proteinase Cathepsin L
c124769_g3	1.107	1.2427e-21	2.8964e-19	2256	672174340	XP_008807331.1	1619	0	PREDICTED: protein TRANSPARENT TESTA 12-like [Phoenix dactylifera]	--	--	--	--	--	K03327	TC.MATE, SLC47A, norM, mdtK, dinF	multidrug resistance protein, MATE family	http://www.genome.jp/dbget-bin/www_bget?ko:K03327	Q9LYT3	753	1.20961e-88	Protein TRANSPARENT TESTA 12 OS=Arabidopsis thaliana GN=TT12 PE=2 SV=1	PF01554//PF04628//PF02028	MatE//Sedlin, N-terminal conserved region//BCCT family transporter	GO:0055085//GO:0006888//GO:0006810//GO:0015893//GO:0006855	transmembrane transport//ER to Golgi vesicle-mediated transport//transport//drug transport//drug transmembrane transport	GO:0015297//GO:0015238//GO:0005215	antiporter activity//drug transmembrane transporter activity//transporter activity	GO:0016020//GO:0005622	membrane//intracellular	KOG1347	Uncharacterized membrane protein, predicted efflux pump
c117984_g4	2.0894	1.3003e-21	3.0263e-19	1124	672114061	XP_008775195.1	1350	0	PREDICTED: LOW QUALITY PROTEIN: 3-ketoacyl-CoA synthase 6-like [Phoenix dactylifera]	658008963	XM_008341458.1	161	1.2778e-76	PREDICTED: Malus x domestica 3-ketoacyl-CoA synthase 6 (LOC103402707), mRNA	K15397	KCS	3-ketoacyl-CoA synthase	http://www.genome.jp/dbget-bin/www_bget?ko:K15397	Q9XF43	1259	3.2785e-169	3-ketoacyl-CoA synthase 6 OS=Arabidopsis thaliana GN=CUT1 PE=1 SV=1	PF00195//PF08392//PF08545	Chalcone and stilbene synthases, N-terminal domain//FAE1/Type III polyketide synthase-like protein//3-Oxoacyl-[acyl-carrier-protein (ACP)] synthase III	GO:0042967//GO:0006633//GO:0009058	acyl-carrier-protein biosynthetic process//fatty acid biosynthetic process//biosynthetic process	GO:0004315//GO:0016746//GO:0016747	3-oxoacyl-[acyl-carrier-protein] synthase activity//transferase activity, transferring acyl groups//transferase activity, transferring acyl groups other than amino-acyl groups	GO:0005835//GO:0016020	fatty acid synthase complex//membrane	--	--
c117448_g1	-3.9838	1.6007e-21	3.7199e-19	326	672119127	XP_008782794.1	451	1.79408e-54	PREDICTED: uncharacterized protein LOC103702242 [Phoenix dactylifera]	554777083	AK430837.1	58	6.21502e-20	Brachypodium distachyon mRNA, clone: PL016C01-A-042_M15	--	--	--	--	--	--	--	--	--	--	--	--	--	--	--	--	--	--
c33528_g1	-4.4121	1.9515e-21	4.5219e-19	230	27529852	BAC53941.1	134	2.78273e-09	H2A histone [Nicotiana tabacum]	--	--	--	--	--	--	--	--	--	Q43213	129	1.77758e-09	Protein H2A.5 OS=Triticum aestivum GN=H2A-2 PE=2 SV=3	PF00125//PF00808	Core histone H2A/H2B/H3/H4//Histone-like transcription factor (CBF/NF-Y) and archaeal histone	--	--	GO:0043565//GO:0003677	sequence-specific DNA binding//DNA binding	GO:0005622	intracellular	KOG1756	Histone 2A
c121992_g1	2.6974	1.9607e-21	4.5364e-19	2342	590589469	XP_007016460.1	2938	0	Heat shock cognate protein 70-1 [Theobroma cacao]>gi|508786823|gb|EOY34079.1| Heat shock cognate protein 70-1 [Theobroma cacao]	672122397	XM_008786306.1	985	0	PREDICTED: Phoenix dactylifera heat shock cognate 70 kDa protein 2-like (LOC103703456), mRNA	K03283	HSPA1_8	heat shock 70kDa protein 1/8	http://www.genome.jp/dbget-bin/www_bget?ko:K03283	P09189	2886	0	Heat shock cognate 70 kDa protein OS=Petunia hybrida GN=HSP70 PE=2 SV=1	PF01968//PF06723	Hydantoinase/oxoprolinase//MreB/Mbl protein	GO:0000902	cell morphogenesis	GO:0016787	hydrolase activity	--	--	KOG0101	Molecular chaperones HSP70/HSC70, HSP70 superfamily
c120850_g2	-2.6086	1.9726e-21	4.5575e-19	1241	672136754	XP_008792087.1	432	3.2527e-45	PREDICTED: uncharacterized protein LOC103708783 [Phoenix dactylifera]	--	--	--	--	--	--	--	--	--	--	--	--	--	--	--	--	--	--	--	--	--	--	--
c116874_g1	-3.9433	1.9849e-21	4.5791e-19	1451	--	--	--	--	--	--	--	--	--	--	--	--	--	--	--	--	--	--	--	--	--	--	--	--	--	--	--	--
c118671_g1	1.753	2.0011e-21	4.6097e-19	2228	672174117	XP_008807206.1	1524	0	PREDICTED: radical S-adenosyl methionine domain-containing protein 1, mitochondrial [Phoenix dactylifera]	326512539	AK368422.1	137	5.6422e-63	Hordeum vulgare subsp. vulgare mRNA for predicted protein, complete cds, clone: NIASHv2073H05	K02495	hemN, hemZ	oxygen-independent coproporphyrinogen III oxidase	http://www.genome.jp/dbget-bin/www_bget?ko:K02495	P73245	726	4.66769e-86	Oxygen-independent coproporphyrinogen-III oxidase-like protein sll1917 OS=Synechocystis sp. (strain PCC 6803 / Kazusa) GN=sll1917 PE=2 SV=1	PF04055	Radical SAM superfamily	--	--	GO:0003824//GO:0051536	catalytic activity//iron-sulfur cluster binding	--	--	--	--
c120897_g4	-1.4496	2.7347e-21	6.2906e-19	1414	672117121	XP_008781740.1	1110	1.63376e-145	PREDICTED: uncharacterized protein LOC103701466 [Phoenix dactylifera]>gi|672117123|ref|XP_008781741.1| PREDICTED: uncharacterized protein LOC103701466 [Phoenix dactylifera]>gi|672117125|ref|XP_008781742.1| PREDICTED: uncharacterized protein LOC103701466 [Phoenix dactylifera]	--	--	--	--	--	--	--	--	--	--	--	--	--	--	--	--	--	--	--	--	--	--	--
c112816_g2	-3.6742	2.9576e-21	6.7934e-19	1676	672127806	XP_008787379.1	303	8.60881e-27	PREDICTED: BEL1-like homeodomain protein 9 [Phoenix dactylifera]>gi|672127808|ref|XP_008787381.1| PREDICTED: BEL1-like homeodomain protein 9 [Phoenix dactylifera]>gi|672127810|ref|XP_008787382.1| PREDICTED: BEL1-like homeodomain protein 9 [Phoenix dactylifera]	--	--	--	--	--	--	--	--	--	Q9LZM8	124	7.88653e-06	BEL1-like homeodomain protein 9 OS=Arabidopsis thaliana GN=BLH9 PE=1 SV=1	--	--	--	--	--	--	--	--	--	--
c122908_g1	1.2477	3.1876e-21	7.3111e-19	1754	672128432	XP_008787703.1	1026	5.69763e-131	PREDICTED: uncharacterized acetyltransferase At3g50280-like [Phoenix dactylifera]	--	--	--	--	--	--	--	--	--	Q9SND9	618	2.09315e-71	Uncharacterized acetyltransferase At3g50280 OS=Arabidopsis thaliana GN=At3g50280 PE=3 SV=1	PF02458	Transferase family	--	--	GO:0016747	transferase activity, transferring acyl groups other than amino-acyl groups	--	--	--	--
c114915_g3	-4.4478	3.698e-21	8.4695e-19	2223	115483891	NP_001065607.1	821	1.11258e-95	Os11g0120200 [Oryza sativa Japonica Group]>gi|77548402|gb|ABA91199.1| expressed protein [Oryza sativa Japonica Group]>gi|113644311|dbj|BAF27452.1| Os11g0120200 [Oryza sativa Japonica Group]>gi|222615410|gb|EEE51542.1| hypothetical protein OsJ_32750 [Oryza sativa Japonica Group]	659126775	XM_008465137.1	48	1.6799e-13	PREDICTED: Cucumis melo uncharacterized LOC103501535 (LOC103501535), mRNA	--	--	--	--	--	--	--	--	PF12106	Colicin C terminal ribonuclease domain	GO:0051252	regulation of RNA metabolic process	GO:0004540	ribonuclease activity	--	--	--	--
c123192_g4	Inf	3.9088e-21	8.9393e-19	1148	--	--	--	--	--	--	--	--	--	--	--	--	--	--	--	--	--	--	--	--	--	--	--	--	--	--	--	--
c118727_g1	1.03	4.7483e-21	1.0828e-18	2470	672112541	XP_008806486.1	1413	0	PREDICTED: transcription factor bHLH13-like [Phoenix dactylifera]	672112540	XM_008808264.1	173	6.09002e-83	PREDICTED: Phoenix dactylifera transcription factor bHLH13-like (LOC103719154), mRNA	--	--	--	--	Q9LNJ5	1111	2.07571e-139	Transcription factor bHLH13 OS=Arabidopsis thaliana GN=BHLH13 PE=2 SV=1	PF01842//PF00010	ACT domain//Helix-loop-helix DNA-binding domain	GO:0008152	metabolic process	GO:0016597//GO:0046983	amino acid binding//protein dimerization activity	--	--	--	--
c114028_g1	1.178	4.9003e-21	1.1159e-18	855	158302693	BAF85832.1	531	3.19727e-59	alpha-1,2-fucosidase [Lilium longiflorum]	158302692	AB326211.1	420	0	Lilium longiflorum Llfuc mRNA for alpha-1,2-fucosidase, complete cds	K15923	AXY8, FUC95A, afcA	alpha-L-fucosidase 2	http://www.genome.jp/dbget-bin/www_bget?ko:K15923	Q8L7W8	258	3.90057e-23	Alpha-L-fucosidase 2 OS=Arabidopsis thaliana GN=FUC95A PE=1 SV=1	PF08127	Peptidase family C1 propeptide	GO:0050790//GO:0006508	regulation of catalytic activity//proteolysis	GO:0004197	cysteine-type endopeptidase activity	--	--	--	--
c122366_g2	-1.9342	5.2844e-21	1.2016e-18	1788	695048220	XP_009412014.1	1928	0	PREDICTED: cytochrome P450 77A3-like [Musa acuminata subsp. malaccensis]	672122432	XM_008786325.1	358	0	PREDICTED: Phoenix dactylifera cytochrome P450 77A3-like (LOC103703472), mRNA	K00517	E1.14.-.-	--	http://www.genome.jp/dbget-bin/www_bget?ko:K00517	O48928	1066	1.27054e-136	Cytochrome P450 77A3 OS=Glycine max GN=CYP77A3 PE=2 SV=1	PF00067	Cytochrome P450	GO:0055114	oxidation-reduction process	GO:0005506//GO:0020037//GO:0016705	iron ion binding//heme binding//oxidoreductase activity, acting on paired donors, with incorporation or reduction of molecular oxygen	--	--	KOG0156	Cytochrome P450 CYP2 subfamily
c94698_g1	-3.9304	5.4202e-21	1.2307e-18	1829	695046569	XP_009411119.1	647	1.89782e-74	PREDICTED: uncharacterized protein LOC103992919 [Musa acuminata subsp. malaccensis]	672170140	XM_008806900.1	233	1.98667e-116	PREDICTED: Phoenix dactylifera uncharacterized LOC103718198 (LOC103718198), mRNA	--	--	--	--	--	--	--	--	--	--	--	--	--	--	--	--	--	--
c111764_g1	1.3972	5.5514e-21	1.2587e-18	2695	672166794	XP_008803330.1	1212	3.62816e-154	PREDICTED: uncharacterized protein LOC103716909 isoform X2 [Phoenix dactylifera]	571569623	XR_137656.2	39	2.0568e-08	PREDICTED: Glycine max uncharacterized LOC100798688 (LOC100798688), misc_RNA	--	--	--	--	P19076	134	5.08778e-07	2-hydroxymuconate semialdehyde hydrolase OS=Pseudomonas sp. (strain CF600) GN=dmpD PE=3 SV=1	PF00975//PF07819//PF06821	Thioesterase domain//PGAP1-like protein//Serine hydrolase	GO:0009058//GO:0006886//GO:0006505	biosynthetic process//intracellular protein transport//GPI anchor metabolic process	GO:0016787//GO:0016788	hydrolase activity//hydrolase activity, acting on ester bonds	--	--	KOG4409	Predicted hydrolase/acyltransferase (alpha/beta hydrolase superfamily)
c120576_g2	2.0028	5.6459e-21	1.2783e-18	1872	672122295	XP_008784471.1	732	7.53786e-86	PREDICTED: cytokinin dehydrogenase 11-like [Phoenix dactylifera]	357127560	XM_003565400.1	87	2.9469e-35	PREDICTED: Brachypodium distachyon cytokinin dehydrogenase 1-like (LOC100833368), mRNA	K00279	CKX	cytokinin dehydrogenase	http://www.genome.jp/dbget-bin/www_bget?ko:K00279	Q6Z955	706	4.87528e-83	Cytokinin dehydrogenase 11 OS=Oryza sativa subsp. japonica GN=CKX11 PE=2 SV=1	PF09265//PF01565	Cytokinin dehydrogenase 1, FAD and cytokinin binding//FAD binding domain	GO:0006040//GO:0009690//GO:0055114	amino sugar metabolic process//cytokinin metabolic process//oxidation-reduction process	GO:0016491//GO:0008762//GO:0019139//GO:0050660	oxidoreductase activity//UDP-N-acetylmuramate dehydrogenase activity//cytokinin dehydrogenase activity//flavin adenine dinucleotide binding	--	--	--	--
c100269_g1	1.2313	6.0956e-21	1.3781e-18	3119	672114852	XP_008778874.1	1807	0	PREDICTED: U-box domain-containing protein 33-like isoform X3 [Phoenix dactylifera]	694998851	XM_009407922.1	147	2.19056e-68	PREDICTED: Musa acuminata subsp. malaccensis U-box domain-containing protein 33-like (LOC103989149), mRNA	--	--	--	--	Q8GUH1	1301	6.67483e-162	U-box domain-containing protein 33 OS=Arabidopsis thaliana GN=PUB33 PE=2 SV=2	PF04564//PF07714//PF00069//PF00297//PF01496//PF03789//PF00582//PF06046	U-box domain//Protein tyrosine kinase//Protein kinase domain//Ribosomal protein L3//V-type ATPase 116kDa subunit family//ELK domain//Universal stress protein family//Exocyst complex component Sec6	GO:0006468//GO:0042254//GO:0016567//GO:0006950//GO:0015991//GO:0006887//GO:0006412//GO:0015992	protein phosphorylation//ribosome biogenesis//protein ubiquitination//response to stress//ATP hydrolysis coupled proton transport//exocytosis//translation//proton transport	GO:0004842//GO:0003735//GO:0004672//GO:0015078//GO:0005524//GO:0003677	ubiquitin-protein transferase activity//structural constituent of ribosome//protein kinase activity//hydrogen ion transmembrane transporter activity//ATP binding//DNA binding	GO:0005634//GO:0005622//GO:0000151//GO:0005840//GO:0033179//GO:0000145	nucleus//intracellular//ubiquitin ligase complex//ribosome//proton-transporting V-type ATPase, V0 domain//exocyst	KOG1187	Serine/threonine protein kinase
c105888_g1	4.2769	6.1717e-21	1.3933e-18	668	--	--	--	--	--	--	--	--	--	--	--	--	--	--	--	--	--	--	--	--	--	--	--	--	--	--	--	--
c117869_g3	1.2935	7.0478e-21	1.5889e-18	699	672187322	XP_008813311.1	628	5.31164e-75	PREDICTED: probable indole-3-acetic acid-amido synthetase GH3.5 isoform X1 [Phoenix dactylifera]	--	--	--	--	--	K14487	GH3	auxin responsive GH3 gene family	http://www.genome.jp/dbget-bin/www_bget?ko:K14487	Q9SKE2	356	2.08374e-37	Jasmonic acid-amido synthetase JAR1 OS=Arabidopsis thaliana GN=JAR1 PE=1 SV=2	PF00501	AMP-binding enzyme	GO:0008152	metabolic process	GO:0003824	catalytic activity	--	--	--	--
c72465_g1	-2.2026	8.0274e-21	1.8056e-18	1738	672136326	XP_008791857.1	2160	0	PREDICTED: DNA polymerase epsilon subunit 2 [Phoenix dactylifera]	695009595	XM_009393163.1	377	0	PREDICTED: Musa acuminata subsp. malaccensis DNA polymerase epsilon subunit 2 (LOC103977600), mRNA	K02325	POLE2	DNA polymerase epsilon subunit 2	http://www.genome.jp/dbget-bin/www_bget?ko:K02325	Q54Y85	802	9.84308e-96	DNA polymerase epsilon subunit 2 OS=Dictyostelium discoideum GN=pole2 PE=3 SV=1	PF04042	DNA polymerase alpha/epsilon subunit B	GO:0006260	DNA replication	GO:0003677//GO:0003887	DNA binding//DNA-directed DNA polymerase activity	GO:0042575	DNA polymerase complex	KOG3818	DNA polymerase epsilon, subunit B
c114250_g1	-2.154	8.0322e-21	1.8056e-18	1510	695044630	XP_009410076.1	496	5.07142e-54	PREDICTED: zinc finger protein CONSTANS-LIKE 16-like [Musa acuminata subsp. malaccensis]	--	--	--	--	--	--	--	--	--	Q8LG76	337	2.81442e-33	Zinc finger protein CONSTANS-LIKE 6 OS=Arabidopsis thaliana GN=COL6 PE=2 SV=2	PF06203//PF00643	CCT motif//B-box zinc finger	--	--	GO:0008270//GO:0005515	zinc ion binding//protein binding	GO:0005622	intracellular	--	--
c118127_g1	Inf	1.0175e-20	2.284e-18	1333	596141908	XP_007222498.1	1418	0	hypothetical protein PRUPE_ppa008264mg [Prunus persica]>gi|462419434|gb|EMJ23697.1| hypothetical protein PRUPE_ppa008264mg [Prunus persica]	349718753	FQ392469.1	284	6.41686e-145	Vitis vinifera clone SS0AFA5YI07	--	--	--	--	Q9XGN4	1399	0	Galactinol synthase 1 OS=Ajuga reptans GN=GOLS1 PE=1 SV=1	PF11051//PF01501	Mannosyltransferase putative//Glycosyl transferase family 8	GO:0006486	protein glycosylation	GO:0016757	transferase activity, transferring glycosyl groups	--	--	KOG1950	Glycosyl transferase, family 8 - glycogenin
c226513_g1	-4.3534	1.0301e-20	2.309e-18	250	--	--	--	--	--	--	--	--	--	--	--	--	--	--	--	--	--	--	--	--	--	--	--	--	--	--	--	--
c120898_g2	-2.2917	1.0581e-20	2.3685e-18	2413	672140501	XP_008794055.1	2064	0	PREDICTED: exonuclease 1 [Phoenix dactylifera]	672140500	XM_008795833.1	585	0	PREDICTED: Phoenix dactylifera exonuclease 1 (LOC103710190), mRNA	K10746	EXO1	exonuclease 1	http://www.genome.jp/dbget-bin/www_bget?ko:K10746	Q60GC1	1724	0	Exonuclease 1 OS=Oryza sativa subsp. japonica GN=EXO1 PE=2 SV=1	PF13181//PF00752//PF00867//PF00515	Tetratricopeptide repeat//XPG N-terminal domain//XPG I-region//Tetratricopeptide repeat	GO:0006281	DNA repair	GO:0005515//GO:0004518	protein binding//nuclease activity	--	--	KOG2518	5'-3' exonuclease
c124827_g6	1.0662	1.3174e-20	2.9448e-18	867	672168098	XP_008804035.1	582	6.48919e-68	PREDICTED: cytochrome P450 86A8-like [Phoenix dactylifera]	326511406	AK356500.1	142	3.56224e-66	Hordeum vulgare subsp. vulgare mRNA for predicted protein, complete cds, clone: NIASHv1035I01	K15398	CYP86A4S	fatty acid omega-hydroxylase	http://www.genome.jp/dbget-bin/www_bget?ko:K15398	O80823	554	9.68566e-65	Cytochrome P450 86A8 OS=Arabidopsis thaliana GN=CYP86A8 PE=2 SV=1	PF00067	Cytochrome P450	GO:0055114	oxidation-reduction process	GO:0016705//GO:0020037//GO:0005506	oxidoreductase activity, acting on paired donors, with incorporation or reduction of molecular oxygen//heme binding//iron ion binding	--	--	--	--
c111064_g1	2.1043	1.3334e-20	2.9764e-18	1233	695054452	XP_009415357.1	1235	8.54131e-167	PREDICTED: peroxidase 25 [Musa acuminata subsp. malaccensis]	567120422	XM_006390063.1	39	9.27433e-09	Eutrema salsugineum hypothetical protein (EUTSA_v10019514mg) mRNA, complete cds	K00430	E1.11.1.7	peroxidase	http://www.genome.jp/dbget-bin/www_bget?ko:K00430	O80822	1107	3.99369e-148	Peroxidase 25 OS=Arabidopsis thaliana GN=PER25 PE=2 SV=2	PF00141	Peroxidase	GO:0006804//GO:0006979//GO:0055114	peroxidase reaction//response to oxidative stress//oxidation-reduction process	GO:0020037//GO:0004601	heme binding//peroxidase activity	--	--	--	--
[truncated: 2,091 more rows]
