# Supplementary material for: Spatiotemporal Transcriptome Analysis Provides Insights into Bicolor Tepal Development in Lilium “Tiny Padhye”
Source: Front Plant Sci. 2017 Mar 24;8:398. doi: 10.3389/fpls.2017.00398 (PMC5364178; doi:10.3389/fpls.2017.00398)
Supplement: Supplementary file 5 [file Table5.XLSX]

## Sheet: S2-D vs S2-U.DEGannot
Table S5. Differentially expressed genes between S2-D and S2-U.
gene_id	log2FoldChange	pval	padj	Gene Length	NR GI	NR ID	NR Score	NR Evalue	NR Description	NT GI	NT ID	NT Score	NT Evalue	NT Description	KO ID	KO Name	KO Description	Http Link	Swissprot ID	Swissprot Score	Swissprot Evalue	Swissprot Description	PFAM ID	PFAM description	Gene Ontology Biological Pathway	BP Description	Gene Ontology Molecular Function	MF Description	Gene Ontology Cellular Component	CC Description	KOG ID	KOG Description
c8851122_g2	7.9009	0	0	1514	5732952	AAD49354.1	1813	0	chalcone synthase [Lilium hybrid division VII]	5732951	AF169799.1	1033	0	Lilium hybrid cv. 'Acapulco' chalcone synthase (CHS2) mRNA, complete cds	K00660	CHS	chalcone synthase	http://www.genome.jp/dbget-bin/www_bget?ko:K00660	Q9XJ57	1662	0	Chalcone synthase 2 OS=Citrus sinensis GN=CHS2 PE=2 SV=1	PF02729//PF02797//PF08541//PF00195//PF08545//PF08392	Aspartate/ornithine carbamoyltransferase, carbamoyl-P binding domain//Chalcone and stilbene synthases, C-terminal domain//3-Oxoacyl-[acyl-carrier-protein (ACP)] synthase III C terminal//Chalcone and stilbene synthases, N-terminal domain//3-Oxoacyl-[acyl-carrier-protein (ACP)] synthase III//FAE1/Type III polyketide synthase-like protein	GO:0009058//GO:0042967//GO:0006633//GO:0006520//GO:0008610	biosynthetic process//acyl-carrier-protein biosynthetic process//fatty acid biosynthetic process//cellular amino acid metabolic process//lipid biosynthetic process	GO:0016747//GO:0016743//GO:0004315//GO:0016746	transferase activity, transferring acyl groups other than amino-acyl groups//carboxyl- or carbamoyltransferase activity//3-oxoacyl-[acyl-carrier-protein] synthase activity//transferase activity, transferring acyl groups	GO:0016020//GO:0005835	membrane//fatty acid synthase complex	--	--
c9329113_g1	7.9581	0	0	1616	393793958	BAM28972.1	2326	0	flavonoid 3'-hydroxylase [Lilium hybrid division I]	393793957	AB699162.1	1457	0	Lilium hybrid division I LhF3'H-2 mRNA for flavonoid 3'-hydroxylase, complete cds, cultivar: Montreux	K05280	E1.14.13.21	flavonoid 3'-monooxygenase	http://www.genome.jp/dbget-bin/www_bget?ko:K05280	Q9SBQ9	1560	0	Flavonoid 3'-monooxygenase OS=Petunia hybrida GN=CYP75B2 PE=2 SV=1	PF00067	Cytochrome P450	GO:0055114	oxidation-reduction process	GO:0020037//GO:0016705//GO:0005506	heme binding//oxidoreductase activity, acting on paired donors, with incorporation or reduction of molecular oxygen//iron ion binding	--	--	KOG0156	Cytochrome P450 CYP2 subfamily
c8092117_g1	8.7265	0	0	1730	672203136	XP_008778568.1	1386	0	PREDICTED: anthocyanidin 3-O-glucosyltransferase-like [Phoenix dactylifera]	--	--	--	--	--	--	--	--	--	Q43716	1208	7.77372e-159	Anthocyanidin 3-O-glucosyltransferase OS=Petunia hybrida GN=RT PE=2 SV=1	PF04101//PF00201	Glycosyltransferase family 28 C-terminal domain//UDP-glucoronosyl and UDP-glucosyl transferase	GO:0005975//GO:0008152//GO:0030259	carbohydrate metabolic process//metabolic process//lipid glycosylation	GO:0016758//GO:0030246	transferase activity, transferring hexosyl groups//carbohydrate binding	--	--	KOG1192	UDP-glucuronosyl and UDP-glucosyl transferase
c3956911_g1	8.9238	0	0	1484	672111692	XP_008801969.1	1332	4.21564e-178	PREDICTED: anthocyanidin 3-O-glucosyltransferase 7-like [Phoenix dactylifera]	--	--	--	--	--	K10757	E2.4.1.91	flavonol 3-O-glucosyltransferase	http://www.genome.jp/dbget-bin/www_bget?ko:K10757	Q9LFJ8	1106	7.8718e-145	UDP-glycosyltransferase 78D2 OS=Arabidopsis thaliana GN=UGT78D2 PE=2 SV=1	PF00201//PF04101	UDP-glucoronosyl and UDP-glucosyl transferase//Glycosyltransferase family 28 C-terminal domain	GO:0030259//GO:0008152//GO:0005975	lipid glycosylation//metabolic process//carbohydrate metabolic process	GO:0030246//GO:0016758	carbohydrate binding//transferase activity, transferring hexosyl groups	--	--	KOG1192	UDP-glucuronosyl and UDP-glucosyl transferase
c1209245_g2	10.059	0	0	698	260100773	ACX31605.1	768	4.25291e-98	chalcone synthase [Lilium hybrid cultivar]	5732953	AF169800.1	377	0	Lilium hybrid cv. 'Acapulco' chalcone synthase (CHS3) mRNA, complete cds	K00660	CHS	chalcone synthase	http://www.genome.jp/dbget-bin/www_bget?ko:K00660	P48385	704	3.19141e-89	Chalcone synthase OS=Callistephus chinensis GN=CHS PE=2 SV=2	PF02797//PF08541	Chalcone and stilbene synthases, C-terminal domain//3-Oxoacyl-[acyl-carrier-protein (ACP)] synthase III C terminal	GO:0008610	lipid biosynthetic process	GO:0016746//GO:0016747	transferase activity, transferring acyl groups//transferase activity, transferring acyl groups other than amino-acyl groups	--	--	--	--
c4453117_g1	10.822	0	0	554	306415505	ADM86717.1	952	9.49303e-127	chalcone synthase [Lilium hybrid cultivar]	106734273	DQ471951.1	491	0	Lilium hybrid cultivar Sorbonne chalcone synthase (chs) gene, complete cds	K00660	CHS	chalcone synthase	http://www.genome.jp/dbget-bin/www_bget?ko:K00660	P48385	885	2.57189e-117	Chalcone synthase OS=Callistephus chinensis GN=CHS PE=2 SV=2	PF00195//PF02797//PF13869//PF08545//PF08392	Chalcone and stilbene synthases, N-terminal domain//Chalcone and stilbene synthases, C-terminal domain//Nucleotide hydrolase//3-Oxoacyl-[acyl-carrier-protein (ACP)] synthase III//FAE1/Type III polyketide synthase-like protein	GO:0006378//GO:0042967//GO:0006633//GO:0009058	mRNA polyadenylation//acyl-carrier-protein biosynthetic process//fatty acid biosynthetic process//biosynthetic process	GO:0003729//GO:0016746//GO:0004315//GO:0016747	mRNA binding//transferase activity, transferring acyl groups//3-oxoacyl-[acyl-carrier-protein] synthase activity//transferase activity, transferring acyl groups other than amino-acyl groups	GO:0005835//GO:0005849//GO:0016020	fatty acid synthase complex//mRNA cleavage factor complex//membrane	--	--
c5882711_g3	9.8373	2.7118e-287	6.191e-283	393	5732954	AAD49355.1	575	6.82211e-71	chalcone synthase [Lilium hybrid division VII]	21326761	AB058639.2	340	1.31808e-176	Lilium hybrid division I LhCHSB mRNA for chalcone synthase, partial cds	K00660	CHS	chalcone synthase	http://www.genome.jp/dbget-bin/www_bget?ko:K00660	Q9FSB7	534	1.55528e-65	Chalcone synthase 3 OS=Ruta graveolens GN=CHS3 PE=2 SV=1	PF00195	Chalcone and stilbene synthases, N-terminal domain	GO:0009058	biosynthetic process	GO:0016746	transferase activity, transferring acyl groups	--	--	--	--
c1209245_g1	9.2292	1.371e-251	2.7388e-247	1818	86604613	BAE79201.1	1746	0	chalcon synthase [Lilium speciosum]	21326759	AB058638.2	1048	0	Lilium hybrid division I LhCHSA mRNA for chalcone synthase, partial cds	K00660	CHS	chalcone synthase	http://www.genome.jp/dbget-bin/www_bget?ko:K00660	P51075	1606	0	Chalcone synthase OS=Betula pendula GN=CHS PE=2 SV=2	PF08392//PF08545//PF02797//PF08541//PF00195	FAE1/Type III polyketide synthase-like protein//3-Oxoacyl-[acyl-carrier-protein (ACP)] synthase III//Chalcone and stilbene synthases, C-terminal domain//3-Oxoacyl-[acyl-carrier-protein (ACP)] synthase III C terminal//Chalcone and stilbene synthases, N-terminal domain	GO:0009058//GO:0042967//GO:0006633//GO:0008610	biosynthetic process//acyl-carrier-protein biosynthetic process//fatty acid biosynthetic process//lipid biosynthetic process	GO:0004315//GO:0016746//GO:0016747	3-oxoacyl-[acyl-carrier-protein] synthase activity//transferase activity, transferring acyl groups//transferase activity, transferring acyl groups other than amino-acyl groups	GO:0005835//GO:0016020	fatty acid synthase complex//membrane	--	--
c4316912_g1	8.4602	9.8824e-244	1.7548e-239	1419	13537528	BAB40789.1	1459	0	dihydroflavonol 4-reductase [Lilium hybrid division I]	13537527	AB058641.1	874	0	Lilium hybrid division I LhDFR mRNA for dihydroflavonol 4-reductase, complete cds	K13082	DFR	bifunctional dihydroflavonol 4-reductase/flavanone 4-reductase	http://www.genome.jp/dbget-bin/www_bget?ko:K13082	P51106	920	1.24387e-118	Dihydroflavonol-4-reductase OS=Hordeum vulgare GN=ANT18 PE=3 SV=1	PF01073//PF00139//PF01370	3-beta hydroxysteroid dehydrogenase/isomerase family//Legume lectin domain//NAD dependent epimerase/dehydratase family	GO:0044237//GO:0008210//GO:0006694//GO:0008209//GO:0008207//GO:0055114	cellular metabolic process//estrogen metabolic process//steroid biosynthetic process//androgen metabolic process//C21-steroid hormone metabolic process//oxidation-reduction process	GO:0003824//GO:0050662//GO:0016616//GO:0003854//GO:0030246	catalytic activity//coenzyme binding//oxidoreductase activity, acting on the CH-OH group of donors, NAD or NADP as acceptor//3-beta-hydroxy-delta5-steroid dehydrogenase activity//carbohydrate binding	--	--	KOG1502	Flavonol reductase/cinnamoyl-CoA reductase
c107147_g1	7.0508	8.3287e-235	1.331e-230	468	695035086	XP_009405014.1	170	6.29401e-14	PREDICTED: uncharacterized protein LOC103988185 [Musa acuminata subsp. malaccensis]	--	--	--	--	--	--	--	--	--	--	--	--	--	--	--	--	--	--	--	--	--	--	--
c116560_g1	5.4151	1.2378e-199	1.7983e-195	3835	672110941	XP_008798100.1	3322	0	PREDICTED: sodium/hydrogen exchanger 8 [Phoenix dactylifera]	672110940	XM_008799878.1	1112	0	PREDICTED: Phoenix dactylifera sodium/hydrogen exchanger 8 (LOC103713094), mRNA	--	--	--	--	Q9LKW9	2660	0	Sodium/hydrogen exchanger 7 OS=Arabidopsis thaliana GN=NHX7 PE=1 SV=1	PF00999	Sodium/hydrogen exchanger family	GO:0006812//GO:0006885//GO:0055085	cation transport//regulation of pH//transmembrane transport	GO:0015299	solute:proton antiporter activity	GO:0016021	integral component of membrane	KOG1965	Sodium/hydrogen exchanger protein
c122997_g9	6.9688	2.6542e-187	3.5347e-183	2290	695018361	XP_009396141.1	807	1.59732e-99	PREDICTED: glutathione S-transferase F12-like [Musa acuminata subsp. malaccensis]	--	--	--	--	--	K00799	GST, gst	glutathione S-transferase	http://www.genome.jp/dbget-bin/www_bget?ko:K00799	Q9FE46	576	6.26592e-67	Glutathione S-transferase F12 OS=Arabidopsis thaliana GN=GSTF12 PE=1 SV=1	PF13409//PF02798//PF13417	Glutathione S-transferase, N-terminal domain//Glutathione S-transferase, N-terminal domain//Glutathione S-transferase, N-terminal domain	--	--	GO:0005515	protein binding	--	--	KOG0867	Glutathione S-transferase
c100070_g1	4.4842	2.3538e-186	2.8935e-182	1459	695054129	XP_009415185.1	310	6.46306e-31	PREDICTED: protodermal factor 1-like [Musa acuminata subsp. malaccensis]	--	--	--	--	--	--	--	--	--	Q9S728	242	2.96636e-21	Protodermal factor 1 OS=Arabidopsis thaliana GN=PDF1 PE=2 SV=1	PF02603	HPr Serine kinase N terminus	GO:0000160//GO:0006109//GO:0016310	phosphorelay signal transduction system//regulation of carbohydrate metabolic process//phosphorylation	GO:0004672//GO:0000155//GO:0005524	protein kinase activity//phosphorelay sensor kinase activity//ATP binding	GO:0009365	protein histidine kinase complex	--	--
c108691_g1	4.8758	3.8136e-186	4.3532e-182	485	475545185	EMT10452.1	325	1.2617e-39	O-methyltransferase ZRP4 [Aegilops tauschii]	--	--	--	--	--	--	--	--	--	P47917	277	5.37786e-34	O-methyltransferase ZRP4 OS=Zea mays GN=ZRP4 PE=2 SV=1	PF00891//PF05175	O-methyltransferase//Methyltransferase small domain	--	--	GO:0008171//GO:0008168	O-methyltransferase activity//methyltransferase activity	--	--	--	--
c8752811_g1	10.169	9.1288e-186	9.7257e-182	886	557357657	BAO04193.1	1460	0	transcription factor R2R3-MYB [Lilium hybrid division I]	557357656	AB827442.1	886	0	Lilium hybrid division I LhMYB12 mRNA for transcription factor R2R3-MYB, complete cds	K09422	MYBP	myb proto-oncogene protein, plant	http://www.genome.jp/dbget-bin/www_bget?ko:K09422	Q9FNV9	425	1.1995e-48	Transcription factor MYB113 OS=Arabidopsis thaliana GN=MYB113 PE=1 SV=1	PF00249	Myb-like DNA-binding domain	--	--	GO:0003682	chromatin binding	GO:0000785	chromatin	KOG0048	Transcription factor, Myb superfamily
c116087_g1	8.4286	4.0734e-185	4.0685e-181	1531	695078027	XP_009386387.1	299	1.22403e-41	PREDICTED: uncharacterized protein LOC103973526 isoform X1 [Musa acuminata subsp. malaccensis]	695040484	XM_009409546.1	78	2.41691e-30	PREDICTED: Musa acuminata subsp. malaccensis homeobox-leucine zipper protein HAT4-like (LOC103990418), transcript variant X2, mRNA	K09338	HD-ZIP	homeobox-leucine zipper protein	http://www.genome.jp/dbget-bin/www_bget?ko:K09338	P92953	323	6.71459e-32	Homeobox-leucine zipper protein ATHB-4 OS=Arabidopsis thaliana GN=ATHB-4 PE=2 SV=1	PF04618	HD-ZIP protein N terminus	--	--	--	--	GO:0005634	nucleus	--	--
c124251_g1	4.2015	3.506e-175	3.2958e-171	2286	672170850	XP_008805493.1	521	4.80971e-97	PREDICTED: cellulose synthase-like protein E6 [Phoenix dactylifera]	--	--	--	--	--	--	--	--	--	Q651X6	493	5.40088e-91	Cellulose synthase-like protein E6 OS=Oryza sativa subsp. japonica GN=CSLE6 PE=2 SV=1	PF03552	Cellulose synthase	GO:0006011//GO:0030244//GO:0005985//GO:0005982	UDP-glucose metabolic process//cellulose biosynthetic process//sucrose metabolic process//starch metabolic process	GO:0016760	cellulose synthase (UDP-forming) activity	GO:0016020	membrane	--	--
c6307121_g1	6.028	2.1286e-163	1.8898e-159	1901	393793954	BAM28970.1	1395	0	flavanone 3-hydroxylase [Lilium hybrid division I]	393793953	AB699160.1	746	0	Lilium hybrid division I LhF3H mRNA for flavanone 3-hydroxylase, complete cds, cultivar: Montreux	K00475	E1.14.11.9	naringenin 3-dioxygenase	http://www.genome.jp/dbget-bin/www_bget?ko:K00475	Q7XZQ7	1177	4.07126e-158	Flavanone 3-dioxygenase OS=Petroselinum crispum GN=FHT PE=1 SV=1	PF03171	2OG-Fe(II) oxygenase superfamily	GO:0055114	oxidation-reduction process	GO:0016706//GO:0016491	oxidoreductase activity, acting on paired donors, with incorporation or reduction of molecular oxygen, 2-oxoglutarate as one donor, and incorporation of one atom each of oxygen into both donors//oxidoreductase activity	--	--	--	--
c108299_g1	4.8722	6.3693e-163	5.3572e-159	1431	--	--	--	--	--	--	--	--	--	--	--	--	--	--	--	--	--	--	--	--	--	--	--	--	--	--	--	--
c112030_g1	4.0124	5.1384e-148	4.1058e-144	1591	619856702	AHY20030.1	315	1.12275e-57	chalcone isomerase [Tulipa fosteriana]	619856701	KF792731.1	122	8.72717e-55	Tulipa fosteriana chalcone isomerase (CHI) mRNA, complete cds	--	--	--	--	Q8VZW3	201	2.10403e-37	Probable chalcone--flavonone isomerase 3 OS=Arabidopsis thaliana GN=CHI3 PE=1 SV=1	PF02431	Chalcone-flavanone isomerase	--	--	GO:0016872	intramolecular lyase activity	--	--	--	--
c116817_g1	8.1875	9.4842e-148	7.2174e-144	2433	695008495	XP_009390843.1	307	8.06217e-31	PREDICTED: uncharacterized protein LOC103977137 isoform X2 [Musa acuminata subsp. malaccensis]	--	--	--	--	--	--	--	--	--	--	--	--	--	PF13639//PF14634//PF00097	Ring finger domain//zinc-RING finger domain//Zinc finger, C3HC4 type (RING finger)	--	--	GO:0005515//GO:0046872//GO:0008270	protein binding//metal ion binding//zinc ion binding	--	--	--	--
c5882711_g2	12.932	3.6934e-147	2.6829e-143	539	306415505	ADM86717.1	326	1.24409e-33	chalcone synthase [Lilium hybrid cultivar]	5732953	AF169800.1	177	7.56816e-86	Lilium hybrid cv. 'Acapulco' chalcone synthase (CHS3) mRNA, complete cds	K00660	CHS	chalcone synthase	http://www.genome.jp/dbget-bin/www_bget?ko:K00660	P24825	288	3.45725e-29	Chalcone synthase C2 OS=Zea mays GN=C2 PE=3 SV=1	PF00195	Chalcone and stilbene synthases, N-terminal domain	GO:0009058	biosynthetic process	GO:0016746	transferase activity, transferring acyl groups	--	--	--	--
c120098_g1	8.3561	5.4859e-137	3.8117e-133	1677	695062720	XP_009419840.1	982	1.53094e-127	PREDICTED: dihydrofolate reductase-like [Musa acuminata subsp. malaccensis]	--	--	--	--	--	--	--	--	--	P36591	217	3.38699e-17	Dihydrofolate reductase OS=Schizosaccharomyces pombe (strain 972 / ATCC 24843) GN=dfr1 PE=2 SV=2	--	--	--	--	--	--	--	--	KOG2551	Phospholipase/carboxyhydrolase
c119604_g3	7.5672	1.092e-132	7.2716e-129	1379	672144716	XP_008796257.1	154	9.63748e-09	PREDICTED: transcription factor MYC4 [Phoenix dactylifera]	--	--	--	--	--	--	--	--	--	--	--	--	--	PF07714//PF00069	Protein tyrosine kinase//Protein kinase domain	GO:0006468	protein phosphorylation	GO:0004672//GO:0005524	protein kinase activity//ATP binding	--	--	--	--
c57389_g1	4.724	9.8414e-132	6.291e-128	568	695054129	XP_009415185.1	271	2.69553e-27	PREDICTED: protodermal factor 1-like [Musa acuminata subsp. malaccensis]	--	--	--	--	--	--	--	--	--	Q9S728	212	5.42357e-19	Protodermal factor 1 OS=Arabidopsis thaliana GN=PDF1 PE=2 SV=1	--	--	--	--	--	--	--	--	--	--
c117429_g1	3.288	3.8129e-123	2.3436e-119	1436	672127884	XP_008787420.1	950	3.62798e-120	PREDICTED: protein TRANSPARENT TESTA 12 isoform X1 [Phoenix dactylifera]	596056671	XM_007220894.1	117	4.72919e-52	Prunus persica hypothetical protein (PRUPE_ppa024274mg) mRNA, complete cds	K03327	TC.MATE, SLC47A, norM, mdtK, dinF	multidrug resistance protein, MATE family	http://www.genome.jp/dbget-bin/www_bget?ko:K03327	Q9LYT3	435	8.12974e-46	Protein TRANSPARENT TESTA 12 OS=Arabidopsis thaliana GN=TT12 PE=2 SV=1	PF01554	MatE	GO:0006855//GO:0015893//GO:0006810//GO:0055085	drug transmembrane transport//drug transport//transport//transmembrane transport	GO:0015238//GO:0015297	drug transmembrane transporter activity//antiporter activity	GO:0016020	membrane	KOG1347	Uncharacterized membrane protein, predicted efflux pump
c4752811_g1	3.3627	2.543e-122	1.5051e-118	1712	695067685	XP_009380763.1	1060	3.56864e-136	PREDICTED: anthocyanidin 3-O-glucosyltransferase 7-like [Musa acuminata subsp. malaccensis]	672111691	XM_008803747.1	41	1.00242e-09	PREDICTED: Phoenix dactylifera anthocyanidin 3-O-glucosyltransferase 7-like (LOC103715944), mRNA	K10757	E2.4.1.91	flavonol 3-O-glucosyltransferase	http://www.genome.jp/dbget-bin/www_bget?ko:K10757	Q9SBQ8	880	4.40872e-110	Kaempferol 3-O-beta-D-galactosyltransferase OS=Petunia hybrida PE=1 SV=1	PF00201//PF01664	UDP-glucoronosyl and UDP-glucosyl transferase//Reovirus viral attachment protein sigma 1	GO:0019058//GO:0008152//GO:0019062//GO:0007155	viral life cycle//metabolic process//virion attachment to host cell//cell adhesion	GO:0016758	transferase activity, transferring hexosyl groups	--	--	KOG1192	UDP-glucuronosyl and UDP-glucosyl transferase
c114365_g1	4.1512	7.592e-117	4.3331e-113	968	672176931	XP_008808548.1	223	9.68718e-19	PREDICTED: solute carrier family 35 member F1-like [Phoenix dactylifera]	--	--	--	--	--	K15287	SLC35F1_2	solute carrier family 35, member F1/2	http://www.genome.jp/dbget-bin/www_bget?ko:K15287	--	--	--	--	--	--	--	--	--	--	--	--	KOG2766	Predicted membrane protein
c107387_g1	4.0005	2.5089e-115	1.3826e-111	1377	672177824	XP_008809020.1	1328	7.49583e-179	PREDICTED: methanol O-anthraniloyltransferase-like [Phoenix dactylifera]	--	--	--	--	--	--	--	--	--	Q8LL69	540	2.18213e-61	3'-N-debenzoyl-2'-deoxytaxol N-benzoyltransferase OS=Taxus canadensis GN=TAX10 PE=1 SV=1	PF02458	Transferase family	--	--	GO:0016747	transferase activity, transferring acyl groups other than amino-acyl groups	--	--	--	--
c120204_g1	4.6803	2.432e-110	1.2955e-106	2995	658029338	XP_008350120.1	392	1.36894e-41	PREDICTED: myb-related protein P-like [Malus domestica]	694442145	XM_009349500.1	57	2.25661e-18	PREDICTED: Pyrus x bretschneideri myb-related protein P-like (LOC103939415), mRNA	K09422	MYBP	myb proto-oncogene protein, plant	http://www.genome.jp/dbget-bin/www_bget?ko:K09422	P27898	385	3.76105e-38	Myb-related protein P OS=Zea mays GN=P PE=2 SV=1	PF00249	Myb-like DNA-binding domain	--	--	GO:0003682	chromatin binding	GO:0000785	chromatin	KOG0048	Transcription factor, Myb superfamily
c119594_g1	6.0908	1.1663e-109	6.0126e-106	833	--	--	--	--	--	516299716	KC188463.1	67	1.68227e-24	Eremopyrum bonaepartis clone EB1082-17 5S ribosomal RNA gene region	--	--	--	--	--	--	--	--	--	--	--	--	--	--	--	--	--	--
c120420_g2	4.0168	8.1421e-109	4.0662e-105	314	--	--	--	--	--	--	--	--	--	--	--	--	--	--	--	--	--	--	--	--	--	--	--	--	--	--	--	--
c118639_g1	9.0442	1.0154e-108	4.9172e-105	1011	672118229	XP_008782319.1	213	6.00573e-35	PREDICTED: 18.1 kDa class I heat shock protein-like [Phoenix dactylifera]	--	--	--	--	--	K13993	HSP20	HSP20 family protein	http://www.genome.jp/dbget-bin/www_bget?ko:K13993	P02519	201	9.80092e-33	17.3 kDa class I heat shock protein OS=Glycine max GN=HSP17.3-B PE=3 SV=1	--	--	--	--	--	--	--	--	--	--
c121387_g1	6.1632	8.6602e-106	4.0705e-102	1335	29123532	AAO63023.1	1001	8.12423e-131	flavonol synthase [Allium cepa]	406829624	JX467720.1	145	1.19582e-67	Narcissus tazetta cultivar Baihua flavonol synthase mRNA, complete cds	K05278	FLS	flavonol synthase	http://www.genome.jp/dbget-bin/www_bget?ko:K05278	Q07512	899	6.07968e-116	Flavonol synthase/flavanone 3-hydroxylase OS=Petunia hybrida GN=FL PE=2 SV=1	PF03171	2OG-Fe(II) oxygenase superfamily	GO:0055114	oxidation-reduction process	GO:0016491//GO:0016706	oxidoreductase activity//oxidoreductase activity, acting on paired donors, with incorporation or reduction of molecular oxygen, 2-oxoglutarate as one donor, and incorporation of one atom each of oxygen into both donors	--	--	--	--
c126229_g1	2.9582	1.0448e-99	4.7707e-96	1634	694997739	XP_009400946.1	635	7.95581e-73	PREDICTED: protein TRANSPARENT TESTA 12-like [Musa acuminata subsp. malaccensis]	--	--	--	--	--	K03327	TC.MATE, SLC47A, norM, mdtK, dinF	multidrug resistance protein, MATE family	http://www.genome.jp/dbget-bin/www_bget?ko:K03327	Q9LYT3	338	7.85209e-33	Protein TRANSPARENT TESTA 12 OS=Arabidopsis thaliana GN=TT12 PE=2 SV=1	PF01554	MatE	GO:0015893//GO:0055085//GO:0006810//GO:0006855	drug transport//transmembrane transport//transport//drug transmembrane transport	GO:0015238//GO:0015297	drug transmembrane transporter activity//antiporter activity	GO:0016020	membrane	KOG1347	Uncharacterized membrane protein, predicted efflux pump
c85707_g1	2.7474	3.8838e-94	1.7241e-90	2647	695015900	XP_009394841.1	3176	0	PREDICTED: probable rhamnose biosynthetic enzyme 1 [Musa acuminata subsp. malaccensis]>gi|695015902|ref|XP_009394842.1| PREDICTED: probable rhamnose biosynthetic enzyme 1 [Musa acuminata subsp. malaccensis]	695015901	XM_009396567.1	798	0	PREDICTED: Musa acuminata subsp. malaccensis probable rhamnose biosynthetic enzyme 1 (LOC103980241), transcript variant X2, mRNA	K12450	RHM	UDP-glucose 4,6-dehydratase	http://www.genome.jp/dbget-bin/www_bget?ko:K12450	Q9SYM5	3140	0	Probable rhamnose biosynthetic enzyme 1 OS=Arabidopsis thaliana GN=RHM1 PE=1 SV=1	PF02719//PF04321//PF01073//PF00106//PF01370	Polysaccharide biosynthesis protein//RmlD substrate binding domain//3-beta hydroxysteroid dehydrogenase/isomerase family//short chain dehydrogenase//NAD dependent epimerase/dehydratase family	GO:0009117//GO:0008207//GO:0009058//GO:0044237//GO:0006694//GO:0019872//GO:0008209//GO:0030639//GO:0008152//GO:0055114//GO:0008210//GO:0045226//GO:0009225	nucleotide metabolic process//C21-steroid hormone metabolic process//biosynthetic process//cellular metabolic process//steroid biosynthetic process//streptomycin biosynthetic process//androgen metabolic process//polyketide biosynthetic process//metabolic process//oxidation-reduction process//estrogen metabolic process//extracellular polysaccharide biosynthetic process//nucleotide-sugar metabolic …	GO:0003854//GO:0008831//GO:0016491//GO:0016616//GO:0003824//GO:0050662	3-beta-hydroxy-delta5-steroid dehydrogenase activity//dTDP-4-dehydrorhamnose reductase activity//oxidoreductase activity//oxidoreductase activity, acting on the CH-OH group of donors, NAD or NADP as acceptor//catalytic activity//coenzyme binding	--	--	KOG0747	Putative NAD+-dependent epimerases
c119706_g2	4.6112	2.1668e-91	9.3588e-88	882	--	--	--	--	--	--	--	--	--	--	--	--	--	--	--	--	--	--	--	--	--	--	--	--	--	--	--	--
c123230_g4	2.6555	3.9093e-87	1.6441e-83	927	259014711	ACV88654.1	449	3.7637e-52	cyclophilin [Pinus massoniana]	151426886	AK248935.1	150	1.36381e-70	Hordeum vulgare subsp. vulgare cDNA clone: FLbaf9l20, mRNA sequence	K01802	E5.2.1.8	peptidylprolyl isomerase	http://www.genome.jp/dbget-bin/www_bget?ko:K01802	Q39613	429	5.58253e-50	Peptidyl-prolyl cis-trans isomerase OS=Catharanthus roseus GN=PCKR1 PE=1 SV=1	PF00160	Cyclophilin type peptidyl-prolyl cis-trans isomerase/CLD	GO:0006457	protein folding	GO:0003755	peptidyl-prolyl cis-trans isomerase activity	--	--	KOG0865	Cyclophilin type peptidyl-prolyl cis-trans isomerase
c115777_g2	3.8044	1.7475e-85	7.1606e-82	766	632800122	AHZ35571.1	234	1.71881e-21	LEA protein [Triticum aestivum]	--	--	--	--	--	--	--	--	--	P83442	190	3.44702e-16	Late embryogenesis abundant protein Dc3 OS=Daucus carota PE=2 SV=1	--	--	--	--	--	--	--	--	--	--
c118025_g1	6.2297	1.4149e-84	5.653e-81	2148	672164651	XP_008802210.1	1368	0	PREDICTED: sugar transport protein 5 [Phoenix dactylifera]	672161171	XM_008802168.1	34	9.83317e-06	PREDICTED: Phoenix dactylifera sugar carrier protein C-like (LOC103714765), mRNA	--	--	--	--	Q93Y91	1021	2.96341e-152	Sugar transport protein 5 OS=Arabidopsis thaliana GN=STP5 PE=2 SV=1	PF00083//PF01384//PF07690	Sugar (and other) transporter//Phosphate transporter family//Major Facilitator Superfamily	GO:0006817//GO:0055085	phosphate ion transport//transmembrane transport	GO:0022857//GO:0005315	transmembrane transporter activity//inorganic phosphate transmembrane transporter activity	GO:0016021//GO:0016020	integral component of membrane//membrane	KOG0254	Predicted transporter (major facilitator superfamily)
c83616_g1	7.0025	1.1137e-82	4.3409e-79	757	672179537	XP_008809937.1	153	7.5929e-13	PREDICTED: uncharacterized protein At1g04910-like isoform X1 [Phoenix dactylifera]	--	--	--	--	--	--	--	--	--	--	--	--	--	--	--	--	--	--	--	--	--	--	--
c97144_g1	3.6321	9.544e-81	3.6315e-77	388	--	--	--	--	--	--	--	--	--	--	--	--	--	--	--	--	--	--	PF04147	Nop14-like family	--	--	--	--	GO:0032040	small-subunit processome	--	--
c82782_g1	Inf	9.3176e-78	3.4629e-74	615	--	--	--	--	--	--	--	--	--	--	--	--	--	--	--	--	--	--	--	--	--	--	--	--	--	--	--	--
c83585_g1	3.9751	5.8403e-74	2.116e-70	1639	--	--	--	--	--	--	--	--	--	--	--	--	--	--	--	--	--	--	PF06689	ClpX C4-type zinc finger	--	--	GO:0008270//GO:0046983	zinc ion binding//protein dimerization activity	--	--	--	--
c126161_g2	10.386	5.9585e-74	2.116e-70	1907	661878517	CDP17739.1	163	8.88248e-10	unnamed protein product [Coffea canephora]	--	--	--	--	--	--	--	--	--	--	--	--	--	PF03276//PF00289//PF04423	Spumavirus gag protein//Carbamoyl-phosphate synthase L chain, N-terminal domain//Rad50 zinc hook motif	GO:0046718//GO:0008152//GO:0075521//GO:0006281//GO:0019076	viral entry into host cell//metabolic process//microtubule-dependent intracellular transport of viral material towards nucleus//DNA repair//viral release from host cell	GO:0008270//GO:0004518//GO:0005524//GO:0003824	zinc ion binding//nuclease activity//ATP binding//catalytic activity	GO:0019028//GO:0030430//GO:0042025	viral capsid//host cell cytoplasm//host cell nucleus	--	--
c124025_g4	2.9822	5.4205e-71	1.8831e-67	1021	514819951	XP_004984667.1	372	1.18896e-40	PREDICTED: 17.9 kDa class I heat shock protein-like [Setaria italica]	326528088	AK357882.1	140	5.45996e-65	Hordeum vulgare subsp. vulgare mRNA for predicted protein, partial cds, clone: NIASHv1064A22	K13993	HSP20	HSP20 family protein	http://www.genome.jp/dbget-bin/www_bget?ko:K13993	P02519	355	5.01924e-39	17.3 kDa class I heat shock protein OS=Glycine max GN=HSP17.3-B PE=3 SV=1	PF04316//PF03368	Anti-sigma-28 factor, FlgM//Dicer dimerisation domain	GO:0051252//GO:0045892	regulation of RNA metabolic process//negative regulation of transcription, DNA-templated	GO:0016891	endoribonuclease activity, producing 5'-phosphomonoesters	--	--	KOG3591	Alpha crystallins
c72045_g1	4.4324	7.32e-71	2.4889e-67	865	672167690	XP_008803817.1	585	2.89839e-72	PREDICTED: uncharacterized protein LOC103717274 isoform X2 [Phoenix dactylifera]	695070783	XM_009384162.1	126	2.78632e-57	PREDICTED: Musa acuminata subsp. malaccensis uncharacterized LOC103970397 (LOC103970397), mRNA	--	--	--	--	--	--	--	--	PF01477	PLAT/LH2 domain	--	--	GO:0005515	protein binding	--	--	--	--
c122480_g1	8.284	1.2946e-70	4.3102e-67	799	--	--	--	--	--	--	--	--	--	--	--	--	--	--	--	--	--	--	--	--	--	--	--	--	--	--	--	--
c126007_g4	7.633	2.0564e-69	6.7068e-66	1129	672207018	XP_008779589.1	464	1.10706e-49	PREDICTED: uncharacterized protein LOC103699337 [Phoenix dactylifera]	--	--	--	--	--	--	--	--	--	--	--	--	--	PF02346	Chordopoxvirus fusion protein	GO:0019064	fusion of virus membrane with host plasma membrane	--	--	GO:0019031	viral envelope	--	--
c122366_g2	4.978	3.8807e-69	1.2403e-65	1788	695048220	XP_009412014.1	1928	0	PREDICTED: cytochrome P450 77A3-like [Musa acuminata subsp. malaccensis]	672122432	XM_008786325.1	358	0	PREDICTED: Phoenix dactylifera cytochrome P450 77A3-like (LOC103703472), mRNA	K00517	E1.14.-.-	--	http://www.genome.jp/dbget-bin/www_bget?ko:K00517	O48928	1066	1.27054e-136	Cytochrome P450 77A3 OS=Glycine max GN=CYP77A3 PE=2 SV=1	PF00067	Cytochrome P450	GO:0055114	oxidation-reduction process	GO:0005506//GO:0020037//GO:0016705	iron ion binding//heme binding//oxidoreductase activity, acting on paired donors, with incorporation or reduction of molecular oxygen	--	--	KOG0156	Cytochrome P450 CYP2 subfamily
c30021_g1	Inf	6.6104e-68	2.0714e-64	896	695000966	XP_009413661.1	415	1.0913e-45	PREDICTED: uncharacterized protein LOC103994922 [Musa acuminata subsp. malaccensis]	--	--	--	--	--	--	--	--	--	--	--	--	--	PF00989//PF00764	PAS fold//Arginosuccinate synthase	GO:0006560//GO:0006355//GO:0006526//GO:0006531//GO:0006522	proline metabolic process//regulation of transcription, DNA-templated//arginine biosynthetic process//aspartate metabolic process//alanine metabolic process	GO:0005524//GO:0004055	ATP binding//argininosuccinate synthase activity	--	--	--	--
c111413_g1	4.8301	5.4205e-65	1.6658e-61	1531	695049458	XP_009412668.1	515	3.22475e-67	PREDICTED: anthocyanidin reductase [Musa acuminata subsp. malaccensis]	--	--	--	--	--	K08695	ANR	anthocyanidin reductase	http://www.genome.jp/dbget-bin/www_bget?ko:K08695	Q9SEV0	396	2.64621e-52	Anthocyanidin reductase OS=Arabidopsis thaliana GN=BAN PE=1 SV=2	--	--	--	--	--	--	--	--	KOG1502	Flavonol reductase/cinnamoyl-CoA reductase
c75907_g1	4.4571	3.3715e-64	1.0166e-60	1446	672135090	XP_008791207.1	1180	1.14051e-155	PREDICTED: uncharacterized protein LOC103708175 isoform X2 [Phoenix dactylifera]	--	--	--	--	--	--	--	--	--	--	--	--	--	PF13639//PF14634	Ring finger domain//zinc-RING finger domain	--	--	GO:0005515//GO:0008270	protein binding//zinc ion binding	--	--	KOG4275	Predicted E3 ubiquitin ligase
c107832_g1	#NAME?	4.0384e-64	1.1951e-60	679	403391437	AFR43276.1	413	1.73271e-48	lipid transfer protein precursor [Gossypium herbaceum subsp. africanum]>gi|403391441|gb|AFR43278.1| lipid transfer protein precursor [Gossypium barbadense]	--	--	--	--	--	--	--	--	--	Q43129	374	1.62591e-43	Non-specific lipid-transfer protein OS=Gossypium hirsutum PE=2 SV=1	--	--	--	--	--	--	--	--	--	--
c111022_g1	5.4574	5.4471e-63	1.5827e-59	1383	672193003	XP_008775919.1	687	1.26132e-82	PREDICTED: protein IQ-DOMAIN 1-like [Phoenix dactylifera]	225429505	XM_002279018.1	71	1.69736e-26	PREDICTED: Vitis vinifera uncharacterized LOC100254187 (LOC100254187), mRNA	--	--	--	--	Q9SF32	128	1.99993e-06	Protein IQ-DOMAIN 1 OS=Arabidopsis thaliana GN=IQD1 PE=1 SV=1	PF01039//PF00612	Carboxyl transferase domain//IQ calmodulin-binding motif	--	--	GO:0005515//GO:0016874	protein binding//ligase activity	--	--	--	--
c113391_g1	4.7821	4.4626e-62	1.2735e-58	1478	672192216	XP_008775712.1	627	3.98911e-122	PREDICTED: AP2-like ethylene-responsive transcription factor At1g16060 [Phoenix dactylifera]	645165826	KJ727179.1	78	2.33128e-30	Zea mays clone pUT4569 AP2-EREBP transcription factor (EREB117) mRNA, partial cds	--	--	--	--	Q6X5Y6	484	4.51772e-71	Ethylene-responsive transcription factor WRI1 OS=Arabidopsis thaliana GN=WRI1 PE=2 SV=1	PF00847	AP2 domain	GO:0006355	regulation of transcription, DNA-templated	GO:0003700	sequence-specific DNA binding transcription factor activity	GO:0005667	transcription factor complex	--	--
c72538_g1	-4.4709	2.8549e-61	8.0043e-58	587	--	--	--	--	--	--	--	--	--	--	--	--	--	--	--	--	--	--	--	--	--	--	--	--	--	--	--	--
c89960_g1	-2.1767	1.0728e-60	2.9558e-57	649	156752068	ABU93786.1	128	1.68759e-07	glycine-rich protein [Lilium formosanum]	156752067	EF681959.1	255	4.01421e-129	Lilium formosanum glycine-rich protein mRNA, complete cds	--	--	--	--	--	--	--	--	PF01361	Tautomerase enzyme	GO:0006725	cellular aromatic compound metabolic process	GO:0016853	isomerase activity	--	--	--	--
c123603_g5	2.1655	1.4238e-60	3.8565e-57	766	393793942	BAM28964.1	1141	1.5246e-149	phenylalanine ammonia lyase [Lilium hybrid division I]	393793941	AB699154.1	709	0	Lilium hybrid division I LhPAL1-2 mRNA for phenylalanine ammonia lyase, complete cds, cultivar: Montreux	K10775	E4.3.1.24	phenylalanine ammonia-lyase	http://www.genome.jp/dbget-bin/www_bget?ko:K10775	P45729	805	2.02586e-100	Phenylalanine ammonia-lyase 3 OS=Petroselinum crispum GN=PAL3 PE=2 SV=1	PF00221	Aromatic amino acid lyase	GO:0009058	biosynthetic process	GO:0016841	ammonia-lyase activity	--	--	KOG0222	Phenylalanine and histidine ammonia-lyase
c116958_g3	-2.6951	4.7691e-60	1.2702e-56	894	672178673	XP_008809476.1	548	9.93924e-67	PREDICTED: cold-regulated 413 plasma membrane protein 2-like [Phoenix dactylifera]	225428595	XM_002284686.1	129	6.1978e-59	PREDICTED: Vitis vinifera uncharacterized LOC100248690 (LOC100248690), mRNA	--	--	--	--	Q9SVL6	467	2.5347e-55	Cold-regulated 413 plasma membrane protein 2 OS=Arabidopsis thaliana GN=COR413PM2 PE=2 SV=1	PF15360	APJ endogenous ligand	GO:0007165	signal transduction	GO:0031704//GO:0005179	apelin receptor binding//hormone activity	--	--	--	--
c119387_g1	2.9222	2.5057e-59	6.5646e-56	3257	--	--	--	--	--	--	--	--	--	--	--	--	--	--	--	--	--	--	--	--	--	--	--	--	--	--	--	--
c77527_g2	3.0198	4.291e-59	1.106e-55	1241	--	--	--	--	--	--	--	--	--	--	--	--	--	--	--	--	--	--	--	--	--	--	--	--	--	--	--	--
c124046_g1	2.4937	1.6199e-57	4.109e-54	1397	695060452	XP_009418616.1	780	5.48261e-97	PREDICTED: tricetin 3',4',5'-O-trimethyltransferase-like [Musa acuminata subsp. malaccensis]	--	--	--	--	--	K05279	E2.1.1.76	flavonol 3-O-methyltransferase	http://www.genome.jp/dbget-bin/www_bget?ko:K05279	Q8LL87	767	6.94063e-96	Caffeic acid 3-O-methyltransferase OS=Coffea canephora PE=2 SV=1	PF08100//PF00891	Dimerisation domain//O-methyltransferase	--	--	GO:0008171//GO:0046983	O-methyltransferase activity//protein dimerization activity	--	--	--	--
c119879_g2	2.1807	6.1231e-57	1.5289e-53	2124	218189889	EEC72316.1	765	2.6351e-94	hypothetical protein OsI_05509 [Oryza sativa Indica Group]	116012414	AK243049.1	201	1.42215e-98	Oryza sativa Japonica Group cDNA, clone: J100010I02, full insert sequence	K01597	MVD, mvaD	diphosphomevalonate decarboxylase	http://www.genome.jp/dbget-bin/www_bget?ko:K01597	Q99JF5	443	1.20827e-46	Diphosphomevalonate decarboxylase OS=Mus musculus GN=Mvd PE=1 SV=2	PF00288//PF08557	GHMP kinases N terminal domain//Sphingolipid Delta4-desaturase (DES)	GO:0055114//GO:0006633	oxidation-reduction process//fatty acid biosynthetic process	GO:0016705//GO:0005524	oxidoreductase activity, acting on paired donors, with incorporation or reduction of molecular oxygen//ATP binding	GO:0016021	integral component of membrane	KOG2833	Mevalonate pyrophosphate decarboxylase
c122265_g1	4.1495	6.2468e-57	1.5358e-53	1241	672140809	XP_008794220.1	734	2.24094e-89	PREDICTED: putative cis-zeatin O-glucosyltransferase [Phoenix dactylifera]	115456096	NM_001058184.1	56	3.31072e-18	Oryza sativa Japonica Group Os03g0808200 (Os03g0808200) mRNA, complete cds	K13495	CISZOG	cis-zeatin O-glucosyltransferase	http://www.genome.jp/dbget-bin/www_bget?ko:K13495	Q9ZSK5	613	2.11792e-72	Zeatin O-glucosyltransferase OS=Phaseolus lunatus GN=ZOG1 PE=2 SV=1	PF00201//PF10152	UDP-glucoronosyl and UDP-glucosyl transferase//Predicted coiled-coil domain-containing protein (DUF2360)	GO:0008152	metabolic process	GO:0016758	transferase activity, transferring hexosyl groups	GO:0071203	WASH complex	KOG1192	UDP-glucuronosyl and UDP-glucosyl transferase
c119832_g1	2.1279	7.5452e-57	1.827e-53	2029	672167310	XP_008803610.1	1795	0	PREDICTED: 4-coumarate--CoA ligase 2 [Phoenix dactylifera]	630057964	KJ010814.1	111	1.45699e-48	Prunella vulgaris 4-coumarate:CoA ligase (4CL1) mRNA, complete cds	K01904	4CL	4-coumarate--CoA ligase	http://www.genome.jp/dbget-bin/www_bget?ko:K01904	Q42982	1707	0	Probable 4-coumarate--CoA ligase 2 OS=Oryza sativa subsp. japonica GN=4CL2 PE=2 SV=2	PF00501	AMP-binding enzyme	GO:0008152	metabolic process	GO:0003824	catalytic activity	--	--	KOG1176	Acyl-CoA synthetase
c121626_g1	-2.6796	9.3989e-57	2.2418e-53	2520	568841794	XP_006474841.1	1303	0	PREDICTED: oligopeptide transporter 1-like [Citrus sinensis]	571445546	XM_006576772.1	92	6.62366e-38	PREDICTED: Glycine max oligopeptide transporter 5-like (LOC100820498), transcript variant X2, mRNA	--	--	--	--	Q9SUA4	1134	0	Oligopeptide transporter 5 OS=Arabidopsis thaliana GN=OPT5 PE=2 SV=1	PF01506//PF03169	Hepatitis C virus non-structural 5a protein membrane anchor//OPT oligopeptide transporter protein	GO:0055085//GO:0006144//GO:0006508	transmembrane transport//purine nucleobase metabolic process//proteolysis	GO:0004197//GO:0004252//GO:0003968//GO:0017111	cysteine-type endopeptidase activity//serine-type endopeptidase activity//RNA-directed RNA polymerase activity//nucleoside-triphosphatase activity	GO:0031379	RNA-directed RNA polymerase complex	KOG2262	Sexual differentiation process protein ISP4
c121125_g1	2.5965	1.5887e-56	3.7337e-53	1185	255562023	XP_002522020.1	1519	0	zinc finger protein, putative [Ricinus communis]>gi|223538824|gb|EEF40424.1| zinc finger protein, putative [Ricinus communis]	255562022	XM_002521974.1	213	1.67291e-105	Ricinus communis zinc finger protein, putative, mRNA	--	--	--	--	Q8LB81	1361	0	GDSL esterase/lipase At5g33370 OS=Arabidopsis thaliana GN=At5g33370 PE=2 SV=1	PF00657	GDSL-like Lipase/Acylhydrolase	GO:0006629	lipid metabolic process	GO:0016788	hydrolase activity, acting on ester bonds	--	--	--	--
c121699_g1	-2.7203	4.3708e-56	1.0123e-52	3320	665768087	AIF76294.1	1856	0	CONSTANS-like protein, partial [Lilium hybrid cultivar]	665768086	KJ744206.1	1053	0	Lilium hybrid cultivar cultivar Raizen 3 CONSTANS-like protein mRNA, partial cds	--	--	--	--	Q9LUA9	714	1.17508e-82	Zinc finger protein CONSTANS-LIKE 10 OS=Arabidopsis thaliana GN=COL10 PE=1 SV=1	PF06203//PF00643	CCT motif//B-box zinc finger	--	--	GO:0008270//GO:0005515	zinc ion binding//protein binding	GO:0005622	intracellular	--	--
c125606_g1	2.3122	4.986e-56	1.1383e-52	1475	672145985	XP_008796930.1	903	9.00944e-111	PREDICTED: trihelix transcription factor GTL1-like [Phoenix dactylifera]	--	--	--	--	--	--	--	--	--	Q39117	236	1.44132e-19	Trihelix transcription factor GT-2 OS=Arabidopsis thaliana GN=GT-2 PE=2 SV=1	--	--	--	--	--	--	--	--	--	--
c102734_g2	-2.1965	6.3989e-56	1.4403e-52	1426	672163920	XP_008801822.1	512	1.91595e-58	PREDICTED: carbonic anhydrase 2 isoform X1 [Phoenix dactylifera]	--	--	--	--	--	K01673	cynT, can	carbonic anhydrase	http://www.genome.jp/dbget-bin/www_bget?ko:K01673	P40880	354	3.71229e-36	Carbonic anhydrase, chloroplastic OS=Hordeum vulgare PE=2 SV=1	PF00484	Carbonic anhydrase	GO:0006730//GO:0006807	one-carbon metabolic process//nitrogen compound metabolic process	GO:0004089//GO:0008270	carbonate dehydratase activity//zinc ion binding	--	--	KOG1578	Predicted carbonic anhydrase involved in protection against oxidative damage
c102194_g1	2.4353	4.9321e-55	1.0947e-51	1131	695072303	XP_009383268.1	198	2.44326e-16	PREDICTED: gibberellin-regulated protein 12-like [Musa acuminata subsp. malaccensis]	695072302	XM_009384993.1	108	3.73062e-47	PREDICTED: Musa acuminata subsp. malaccensis gibberellin-regulated protein 12-like (LOC103971051), mRNA	--	--	--	--	Q6GKX7	165	1.29864e-12	Gibberellin-regulated protein 12 OS=Arabidopsis thaliana GN=GASA12 PE=3 SV=1	--	--	--	--	--	--	--	--	--	--
c118037_g1	2.2781	5.3836e-55	1.1786e-51	1612	225445190	XP_002284205.1	659	4.36349e-80	PREDICTED: rac-like GTP-binding protein ARAC7 isoform 1 [Vitis vinifera]>gi|147781539|emb|CAN73708.1| hypothetical protein VITISV_023715 [Vitis vinifera]>gi|297738799|emb|CBI28044.3| unnamed protein product [Vitis vinifera]	695056547	XM_009418226.1	171	5.10206e-82	PREDICTED: Musa acuminata subsp. malaccensis rac-like GTP-binding protein 2 (LOC103997084), mRNA	K04392	RAC1	Ras-related C3 botulinum toxin substrate 1	http://www.genome.jp/dbget-bin/www_bget?ko:K04392	Q68Y52	621	3.47974e-75	Rac-like GTP-binding protein 2 OS=Oryza sativa subsp. japonica GN=RAC2 PE=2 SV=1	PF08477//PF00071//PF00025	Miro-like protein//Ras family//ADP-ribosylation factor family	GO:0007264	small GTPase mediated signal transduction	GO:0005525	GTP binding	GO:0005622//GO:0016020	intracellular//membrane	KOG0393	Ras-related small GTPase, Rho type
c121070_g5	6.3404	1.3465e-54	2.9079e-51	990	672182177	XP_008811327.1	133	1.40926e-06	PREDICTED: nucleobase-ascorbate transporter 12 [Phoenix dactylifera]	--	--	--	--	--	--	--	--	--	Q3E7D0	121	7.57326e-06	Nucleobase-ascorbate transporter 12 OS=Arabidopsis thaliana GN=NAT12 PE=1 SV=3	--	--	--	--	--	--	--	--	--	--
c111809_g3	3.3915	5.4208e-54	1.155e-50	1234	566206353	XP_006374433.1	142	1.38425e-07	embryonic cell protein 63 [Populus trichocarpa]>gi|550322197|gb|ERP52230.1| embryonic cell protein 63 [Populus trichocarpa]	--	--	--	--	--	--	--	--	--	--	--	--	--	PF01442	Apolipoprotein A1/A4/E domain	GO:0042157//GO:0006869	lipoprotein metabolic process//lipid transport	GO:0008289	lipid binding	GO:0005576	extracellular region	--	--
c123547_g1	-3.5639	8.3191e-54	1.7493e-50	1703	695054970	XP_009415635.1	154	1.64732e-08	PREDICTED: ent-copalyl diphosphate synthase 1, chloroplastic-like [Musa acuminata subsp. malaccensis]	--	--	--	--	--	--	--	--	--	--	--	--	--	PF00351	Biopterin-dependent aromatic amino acid hydroxylase	GO:0055114	oxidation-reduction process	GO:0016714	oxidoreductase activity, acting on paired donors, with incorporation or reduction of molecular oxygen, reduced pteridine as one donor, and incorporation of one atom of oxygen	--	--	--	--
c108664_g1	4.5887	1.2334e-53	2.5597e-50	1227	--	--	--	--	--	--	--	--	--	--	--	--	--	--	--	--	--	--	--	--	--	--	--	--	--	--	--	--
c49041_g1	6.8183	6.6516e-53	1.3628e-49	728	604322014	EYU32448.1	210	2.00671e-18	hypothetical protein MIMGU_mgv1a019785mg [Erythranthe guttata]	694354101	XM_009360063.1	79	3.1185e-31	PREDICTED: Pyrus x bretschneideri probable histone H2B.1 (LOC103948966), mRNA	K11252	H2B	histone H2B	http://www.genome.jp/dbget-bin/www_bget?ko:K11252	Q1S9I9	207	1.07356e-18	Probable histone H2B.1 OS=Medicago truncatula PE=1 SV=3	PF00125	Core histone H2A/H2B/H3/H4	--	--	GO:0003677	DNA binding	--	--	KOG1744	Histone H2B
c122574_g2	3.355	1.6404e-51	3.3183e-48	2560	695055598	XP_009415986.1	636	3.26874e-82	PREDICTED: glycerol-3-phosphate dehydrogenase [NAD(+)] [Musa acuminata subsp. malaccensis]	685298494	XM_009141779.1	96	4.02203e-40	PREDICTED: Brassica rapa glycerol-3-phosphate dehydrogenase [NAD(+)] 1, chloroplastic (LOC103864010), mRNA	K00006	GPD1	glycerol-3-phosphate dehydrogenase (NAD+)	http://www.genome.jp/dbget-bin/www_bget?ko:K00006	P52425	606	1.98355e-79	Glycerol-3-phosphate dehydrogenase [NAD(+)] OS=Cuphea lanceolata GN=GPDH PE=2 SV=1	PF01210	NAD-dependent glycerol-3-phosphate dehydrogenase N-terminus	GO:0055114//GO:0046168	oxidation-reduction process//glycerol-3-phosphate catabolic process	GO:0051287//GO:0016616	NAD binding//oxidoreductase activity, acting on the CH-OH group of donors, NAD or NADP as acceptor	GO:0005737	cytoplasm	KOG2711	Glycerol-3-phosphate dehydrogenase/dihydroxyacetone 3-phosphate reductase
c119006_g2	2.1149	3.918e-51	7.8267e-48	1850	672133595	XP_008790425.1	1407	0	PREDICTED: uncharacterized protein LOC103707634 [Phoenix dactylifera]	--	--	--	--	--	--	--	--	--	--	--	--	--	PF01925//PF15202	Sulfite exporter TauE/SafE//Adipogenin	GO:0045444	fat cell differentiation	--	--	GO:0016021	integral component of membrane	--	--
c123603_g1	1.9622	4.2048e-51	8.2959e-48	1594	393793942	BAM28964.1	2467	0	phenylalanine ammonia lyase [Lilium hybrid division I]	393793941	AB699154.1	1426	0	Lilium hybrid division I LhPAL1-2 mRNA for phenylalanine ammonia lyase, complete cds, cultivar: Montreux	K10775	E4.3.1.24	phenylalanine ammonia-lyase	http://www.genome.jp/dbget-bin/www_bget?ko:K10775	P45729	2197	0	Phenylalanine ammonia-lyase 3 OS=Petroselinum crispum GN=PAL3 PE=2 SV=1	PF00221	Aromatic amino acid lyase	GO:0009058	biosynthetic process	GO:0016841	ammonia-lyase activity	--	--	KOG0222	Phenylalanine and histidine ammonia-lyase
c124874_g3	7.2625	5.4921e-51	1.0704e-47	836	--	--	--	--	--	--	--	--	--	--	--	--	--	--	--	--	--	--	--	--	--	--	--	--	--	--	--	--
c120758_g3	1.9628	2.7848e-50	5.3618e-47	845	672137073	XP_008792249.1	679	1.05565e-82	PREDICTED: trans-cinnamate 4-monooxygenase [Phoenix dactylifera]	44889625	AY541032.1	188	9.30766e-92	Allium cepa cinammate 4-hydroxylase mRNA, complete cds	K00487	CYP73A	trans-cinnamate 4-monooxygenase	http://www.genome.jp/dbget-bin/www_bget?ko:K00487	Q04468	662	5.29863e-81	Trans-cinnamate 4-monooxygenase OS=Helianthus tuberosus GN=CYP73A1 PE=1 SV=1	PF00067	Cytochrome P450	GO:0055114	oxidation-reduction process	GO:0020037//GO:0016705//GO:0005506	heme binding//oxidoreductase activity, acting on paired donors, with incorporation or reduction of molecular oxygen//iron ion binding	--	--	KOG0156	Cytochrome P450 CYP2 subfamily
c124090_g1	2.4683	3.6126e-50	6.873e-47	1915	672148977	XP_008797231.1	1517	0	PREDICTED: cytochrome P450 89A2-like [Phoenix dactylifera]	--	--	--	--	--	--	--	--	--	Q42602	1123	9.74514e-145	Cytochrome P450 89A2 OS=Arabidopsis thaliana GN=CYP89A2 PE=2 SV=2	PF00067	Cytochrome P450	GO:0055114	oxidation-reduction process	GO:0005506//GO:0016705//GO:0020037	iron ion binding//oxidoreductase activity, acting on paired donors, with incorporation or reduction of molecular oxygen//heme binding	--	--	KOG0156	Cytochrome P450 CYP2 subfamily
c106376_g1	2.0154	4.3954e-50	8.2638e-47	229	--	--	--	--	--	--	--	--	--	--	--	--	--	--	--	--	--	--	PF00142	4Fe-4S iron sulfur cluster binding proteins, NifH/frxC family	GO:0055114	oxidation-reduction process	GO:0016491//GO:0005524	oxidoreductase activity//ATP binding	--	--	--	--
c112512_g2	4.4154	5.0642e-50	9.4106e-47	866	393793948	BAM28967.1	1375	0	phenylalanine ammonia lyase [Lilium hybrid division I]	393793947	AB699157.1	785	0	Lilium hybrid division I LhPAL2-2 mRNA for phenylalanine ammonia lyase, complete cds, cultivar: Montreux	K10775	E4.3.1.24	phenylalanine ammonia-lyase	http://www.genome.jp/dbget-bin/www_bget?ko:K10775	O04058	1094	1.91673e-143	Phenylalanine ammonia-lyase OS=Helianthus annuus GN=PAL PE=2 SV=2	PF00221	Aromatic amino acid lyase	GO:0009058	biosynthetic process	GO:0016841	ammonia-lyase activity	--	--	KOG0222	Phenylalanine and histidine ammonia-lyase
c114009_g3	2.1565	1.2908e-49	2.371e-46	7713	672115149	XP_008779835.1	693	4.69391e-76	PREDICTED: rho GTPase-activating protein 3-like [Phoenix dactylifera]	672166787	XM_008805105.1	178	3.18914e-85	PREDICTED: Phoenix dactylifera rho GTPase-activating protein 5-like (LOC103716906), transcript variant X2, mRNA	--	--	--	--	Q8GYY5	502	5.59289e-52	Rho GTPase-activating protein 3 OS=Arabidopsis thaliana GN=ROPGAP3 PE=2 SV=1	PF08654//PF00148//PF00620//PF06769	DASH complex subunit Dad2//Nitrogenase component 1 type Oxidoreductase//RhoGAP domain//Plasmid encoded toxin Txe	GO:0055114//GO:0007067//GO:0006401//GO:0007165	oxidation-reduction process//mitotic nuclear division//RNA catabolic process//signal transduction	GO:0016491//GO:0004519	oxidoreductase activity//endonuclease activity	GO:0072686//GO:0042729	mitotic spindle//DASH complex	KOG0017	FOG: Transposon-encoded proteins with TYA, reverse transcriptase, integrase domains in various combinations
c115953_g10	-2.6595	3.4833e-49	6.3258e-46	1309	--	--	--	--	--	--	--	--	--	--	--	--	--	--	--	--	--	--	--	--	--	--	--	--	--	--	--	--
c124119_g3	4.1744	1.252e-48	2.248e-45	567	695035736	XP_009405297.1	388	7.25965e-43	PREDICTED: solute carrier family 35 member F2-like isoform X1 [Musa acuminata subsp. malaccensis]	--	--	--	--	--	K15287	SLC35F1_2	solute carrier family 35, member F1/2	http://www.genome.jp/dbget-bin/www_bget?ko:K15287	O59785	182	2.30552e-14	Uncharacterized solute carrier family 35 member C320.08 OS=Schizosaccharomyces pombe (strain 972 / ATCC 24843) GN=SPCC320.08 PE=1 SV=1	PF06027	Eukaryotic protein of unknown function (DUF914)	GO:0006810	transport	--	--	GO:0016021	integral component of membrane	KOG2766	Predicted membrane protein
c116295_g3	1.9112	4.0722e-48	7.2309e-45	787	380039449	AFD32277.1	500	3.73717e-61	stigma/style cysteine-rich adhesin [Lilium hybrid cultivar]	5670318	AF171094.1	388	0	Lilium longiflorum lipid transfer protein precursor (LTP) mRNA, complete cds	--	--	--	--	Q9SW93	491	1.16358e-60	Stigma/stylar cysteine-rich adhesin OS=Lilium longiflorum GN=SCA PE=1 SV=1	--	--	--	--	--	--	--	--	--	--
c101904_g1	6.1065	9.9401e-48	1.7456e-44	2178	--	--	--	--	--	--	--	--	--	--	--	--	--	--	--	--	--	--	--	--	--	--	--	--	--	--	--	--
c122106_g1	2.1731	1.1399e-47	1.9801e-44	2683	672130391	XP_008788724.1	914	4.18408e-107	PREDICTED: protein LHY-like isoform X1 [Phoenix dactylifera]>gi|672130393|ref|XP_008788726.1| PREDICTED: protein LHY-like isoform X1 [Phoenix dactylifera]	242062905	XM_002452697.1	70	1.19791e-25	Sorghum bicolor hypothetical protein, mRNA	K12133	LHY	MYB-related transcription factor LHY	http://www.genome.jp/dbget-bin/www_bget?ko:K12133	Q6R0H1	429	8.8897e-43	Protein LHY OS=Arabidopsis thaliana GN=LHY PE=1 SV=2	PF00249	Myb-like DNA-binding domain	--	--	GO:0003682	chromatin binding	GO:0000785	chromatin	--	--
c114365_g3	3.3874	2.5392e-47	4.3633e-44	553	474302270	EMS61655.1	134	5.01156e-08	hypothetical protein TRIUR3_31972 [Triticum urartu]	--	--	--	--	--	--	--	--	--	--	--	--	--	PF06027	Eukaryotic protein of unknown function (DUF914)	GO:0006810	transport	--	--	GO:0016021	integral component of membrane	--	--
c122136_g1	2.0912	3.1678e-47	5.3855e-44	3896	672201825	XP_008778238.1	1357	2.51325e-163	PREDICTED: LOW QUALITY PROTEIN: filament-like plant protein 7 [Phoenix dactylifera]	695060787	XM_009420523.1	141	5.93274e-65	PREDICTED: Musa acuminata subsp. malaccensis filament-like plant protein 4 (LOC103998914), transcript variant X2, mRNA	--	--	--	--	Q9SLN1	699	2.12324e-75	Filament-like plant protein 7 OS=Arabidopsis thaliana GN=FPP7 PE=3 SV=2	PF06524//PF09307//PF00700	NOA36 protein//CLIP, MHC2 interacting//Bacterial flagellin C-terminal helical region	GO:0019882//GO:0007165//GO:0006955//GO:0006886//GO:0001539	antigen processing and presentation//signal transduction//immune response//intracellular protein transport//cilium or flagellum-dependent cell motility	GO:0005198//GO:0008270//GO:0042289	structural molecule activity//zinc ion binding//MHC class II protein binding	GO:0042613//GO:0005634//GO:0009288//GO:0016020	MHC class II protein complex//nucleus//bacterial-type flagellum//membrane	--	--
c118189_g2	3.3833	4.3926e-47	7.3893e-44	2029	672195283	XP_008776514.1	548	1.03712e-60	PREDICTED: glycerol-3-phosphate dehydrogenase [NAD(+)] [Phoenix dactylifera]	--	--	--	--	--	K00006	GPD1	glycerol-3-phosphate dehydrogenase (NAD+)	http://www.genome.jp/dbget-bin/www_bget?ko:K00006	P52425	521	1.14167e-57	Glycerol-3-phosphate dehydrogenase [NAD(+)] OS=Cuphea lanceolata GN=GPDH PE=2 SV=1	PF07479	NAD-dependent glycerol-3-phosphate dehydrogenase C-terminus	GO:0055114//GO:0006072//GO:0005975//GO:0046486	oxidation-reduction process//glycerol-3-phosphate metabolic process//carbohydrate metabolic process//glycerolipid metabolic process	GO:0004367	glycerol-3-phosphate dehydrogenase [NAD+] activity	GO:0009331	glycerol-3-phosphate dehydrogenase complex	KOG2711	Glycerol-3-phosphate dehydrogenase/dihydroxyacetone 3-phosphate reductase
c118874_g1	2.4225	7.0439e-47	1.1726e-43	840	156066904	ABU43075.1	878	4.28384e-116	3-deoxy-arabino heptulosonate 7-phosphate synthase [Gossypium hirsutum]	672117934	XM_008783941.1	189	2.57192e-92	PREDICTED: Phoenix dactylifera phospho-2-dehydro-3-deoxyheptonate aldolase 2, chloroplastic-like (LOC103701771), mRNA	K01626	E2.5.1.54, aroF, aroG, aroH	3-deoxy-7-phosphoheptulonate synthase	http://www.genome.jp/dbget-bin/www_bget?ko:K01626	P27608	865	7.17248e-111	Phospho-2-dehydro-3-deoxyheptonate aldolase 1, chloroplastic OS=Nicotiana tabacum GN=DHAPS-1 PE=1 SV=1	PF01474	Class-II DAHP synthetase family	GO:0006571//GO:0009094//GO:0009073//GO:0000162	tyrosine biosynthetic process//L-phenylalanine biosynthetic process//aromatic amino acid family biosynthetic process//tryptophan biosynthetic process	GO:0003849	3-deoxy-7-phosphoheptulonate synthase activity	--	--	--	--
c113300_g1	2.7747	3.7562e-46	6.1884e-43	1477	672175230	XP_008807662.1	384	4.99292e-40	PREDICTED: zinc-finger homeodomain protein 8-like [Phoenix dactylifera]	115487805	NM_001072922.1	67	3.03501e-24	Oryza sativa Japonica Group Os12g0208900 (Os12g0208900) mRNA, complete cds	--	--	--	--	Q9SB61	308	7.47729e-31	Zinc-finger homeodomain protein 2 OS=Arabidopsis thaliana GN=ZHD1 PE=1 SV=1	--	--	--	--	--	--	--	--	--	--
c91770_g1	4.2042	8.0355e-46	1.3104e-42	604	672200289	XP_008777839.1	356	4.40358e-39	PREDICTED: cucumber peeling cupredoxin-like [Phoenix dactylifera]	--	--	--	--	--	--	--	--	--	P29602	209	2.35802e-19	Cucumber peeling cupredoxin OS=Cucumis sativus PE=1 SV=3	PF03106//PF02298	WRKY DNA -binding domain//Plastocyanin-like domain	GO:0006355//GO:0006118	regulation of transcription, DNA-templated//electron transport	GO:0003700//GO:0005507//GO:0009055//GO:0043565	sequence-specific DNA binding transcription factor activity//copper ion binding//electron carrier activity//sequence-specific DNA binding	GO:0005667	transcription factor complex	--	--
c103288_g1	5.1798	1.8805e-45	3.0356e-42	1483	672161664	XP_008800656.1	170	6.83853e-24	PREDICTED: transcription factor HBP-1b(c38)-like [Phoenix dactylifera]	--	--	--	--	--	K14431	TGA	transcription factor TGA	http://www.genome.jp/dbget-bin/www_bget?ko:K14431	Q41558	140	3.23125e-13	Transcription factor HBP-1b(c1) (Fragment) OS=Triticum aestivum PE=1 SV=2	PF08094	Conotoxin TVIIA/GS family	GO:0009405//GO:0006810	pathogenesis//transport	GO:0019871	sodium channel inhibitor activity	GO:0005576	extracellular region	--	--
c124870_g1	7.508	7.6028e-45	1.215e-41	1860	672132216	XP_008789688.1	592	3.25948e-111	PREDICTED: CBL-interacting serine/threonine-protein kinase 21 isoform X2 [Phoenix dactylifera]	--	--	--	--	--	--	--	--	--	Q94CG0	431	2.20127e-64	CBL-interacting serine/threonine-protein kinase 21 OS=Arabidopsis thaliana GN=CIPK21 PE=1 SV=1	PF03822//PF07714//PF00069	NAF domain//Protein tyrosine kinase//Protein kinase domain	GO:0006468//GO:0007165	protein phosphorylation//signal transduction	GO:0005524//GO:0004672	ATP binding//protein kinase activity	--	--	KOG0583	Serine/threonine protein kinase
c115849_g4	4.0605	9.8433e-45	1.5575e-41	1104	--	--	--	--	--	--	--	--	--	--	--	--	--	--	--	--	--	--	--	--	--	--	--	--	--	--	--	--
c115111_g2	-2.8401	1.9641e-44	3.0772e-41	833	--	--	--	--	--	--	--	--	--	--	--	--	--	--	--	--	--	--	--	--	--	--	--	--	--	--	--	--
c114520_g4	Inf	3.3052e-44	5.1281e-41	883	672140805	XP_008794218.1	661	4.21177e-82	PREDICTED: probable 2-oxoglutarate-dependent dioxygenase AOP1 [Phoenix dactylifera]	--	--	--	--	--	--	--	--	--	Q945B6	522	4.35002e-62	Probable 2-oxoglutarate-dependent dioxygenase AOP1.2 OS=Arabidopsis thaliana GN=AOP1.2 PE=2 SV=1	PF03171	2OG-Fe(II) oxygenase superfamily	GO:0055114	oxidation-reduction process	GO:0016706//GO:0016491	oxidoreductase activity, acting on paired donors, with incorporation or reduction of molecular oxygen, 2-oxoglutarate as one donor, and incorporation of one atom each of oxygen into both donors//oxidoreductase activity	--	--	KOG0143	Iron/ascorbate family oxidoreductases
c11640_g1	Inf	1.983e-43	3.0472e-40	715	--	--	--	--	--	--	--	--	--	--	--	--	--	--	--	--	--	--	--	--	--	--	--	--	--	--	--	--
c110735_g5	3.7971	2.4023e-43	3.6563e-40	1140	672176220	XP_008808183.1	140	3.02208e-07	PREDICTED: probable beta-D-xylosidase 7 [Phoenix dactylifera]	--	--	--	--	--	--	--	--	--	--	--	--	--	--	--	--	--	--	--	--	--	--	--
c112374_g1	3.409	5.4813e-43	8.2638e-40	4864	225450069	XP_002274267.1	5118	0	PREDICTED: DNA topoisomerase 2-like [Vitis vinifera]	672206151	XM_008781135.1	1299	0	PREDICTED: Phoenix dactylifera DNA topoisomerase 2 (LOC103699084), partial mRNA	K03164	TOP2	DNA topoisomerase II	http://www.genome.jp/dbget-bin/www_bget?ko:K03164	P30182	4370	0	DNA topoisomerase 2 OS=Arabidopsis thaliana GN=TOP2 PE=2 SV=2	PF00521//PF02518//PF02501//PF02603//PF00204	DNA gyrase/topoisomerase IV, subunit A//Histidine kinase-, DNA gyrase B-, and HSP90-like ATPase//Type II secretion system (T2SS), protein I//HPr Serine kinase N terminus//DNA gyrase B	GO:0015628//GO:0006265//GO:0006109//GO:0000160//GO:0015031//GO:0016310	protein secretion by the type II secretion system//DNA topological change//regulation of carbohydrate metabolic process//phosphorelay signal transduction system//protein transport//phosphorylation	GO:0003677//GO:0004672//GO:0008565//GO:0003918//GO:0005524//GO:0000155	DNA binding//protein kinase activity//protein transporter activity//DNA topoisomerase type II (ATP-hydrolyzing) activity//ATP binding//phosphorelay sensor kinase activity	GO:0009365//GO:0015627	protein histidine kinase complex//type II protein secretion system complex	KOG0355	DNA topoisomerase type II
c119191_g8	5.8596	1.9478e-42	2.9091e-39	1438	672108829	XP_008787010.1	367	2.93643e-56	PREDICTED: ABC transporter B family member 19-like [Phoenix dactylifera]	--	--	--	--	--	K05658	ABCB1	ATP-binding cassette, subfamily B (MDR/TAP), member 1	http://www.genome.jp/dbget-bin/www_bget?ko:K05658	Q8LPK2	134	4.64464e-11	ABC transporter B family member 2 OS=Arabidopsis thaliana GN=ABCB2 PE=1 SV=3	PF00664	ABC transporter transmembrane region	GO:0055085//GO:0006810	transmembrane transport//transport	GO:0042626//GO:0005524	ATPase activity, coupled to transmembrane movement of substances//ATP binding	GO:0016021	integral component of membrane	KOG0055	Multidrug/pheromone exporter, ABC superfamily
c117331_g1	2.708	2.4627e-42	3.6442e-39	994	296080943	CBI18665.3	138	1.54029e-08	unnamed protein product [Vitis vinifera]	--	--	--	--	--	--	--	--	--	--	--	--	--	--	--	--	--	--	--	--	--	--	--
c103158_g1	8.3253	2.9789e-42	4.3674e-39	715	--	--	--	--	--	--	--	--	--	--	--	--	--	--	--	--	--	--	--	--	--	--	--	--	--	--	--	--
c120758_g1	1.8558	3.7225e-42	5.4081e-39	2770	672129994	XP_008788521.1	1073	5.69122e-133	PREDICTED: trans-cinnamate 4-monooxygenase-like [Phoenix dactylifera]	672129993	XM_008790299.1	394	0	PREDICTED: Phoenix dactylifera trans-cinnamate 4-monooxygenase-like (LOC103706246), mRNA	K00487	CYP73A	trans-cinnamate 4-monooxygenase	http://www.genome.jp/dbget-bin/www_bget?ko:K00487	P37115	1061	4.26264e-132	Trans-cinnamate 4-monooxygenase OS=Vigna radiata var. radiata GN=CYP73A2 PE=1 SV=1	PF10403//PF00067	Rad4 beta-hairpin domain 1//Cytochrome P450	GO:0055114	oxidation-reduction process	GO:0005506//GO:0016705//GO:0020037//GO:0003677	iron ion binding//oxidoreductase activity, acting on paired donors, with incorporation or reduction of molecular oxygen//heme binding//DNA binding	--	--	KOG0156	Cytochrome P450 CYP2 subfamily
c122541_g1	1.7601	3.9257e-42	5.652e-39	2802	449529289	XP_004171633.1	1119	1.9864e-142	PREDICTED: tubulin beta-7 chain-like [Cucumis sativus]	357125486	XM_003564377.1	418	0	PREDICTED: Brachypodium distachyon tubulin beta chain-like (LOC100843442), mRNA	K07375	TUBB	tubulin beta	http://www.genome.jp/dbget-bin/www_bget?ko:K07375	P25862	1111	5.80628e-141	Tubulin beta-1 chain (Fragment) OS=Avena sativa GN=TUBB1 PE=2 SV=1	PF03953//PF02378	Tubulin C-terminal domain//Phosphotransferase system, EIIC	GO:0008643//GO:0051258//GO:0006184//GO:0009401	carbohydrate transport//protein polymerization//GTP catabolic process//phosphoenolpyruvate-dependent sugar phosphotransferase system	GO:0005525//GO:0008982//GO:0005351//GO:0003924	GTP binding//protein-N(PI)-phosphohistidine-sugar phosphotransferase activity//sugar:proton symporter activity//GTPase activity	GO:0043234//GO:0016020//GO:0009357	protein complex//membrane//protein-N(PI)-phosphohistidine-sugar phosphotransferase complex	KOG1375	Beta tubulin
c114557_g1	6.36	1.4348e-41	2.0472e-38	2027	475518393	EMT06187.1	167	1.18127e-16	Adenosine 3'-phospho 5'-phosphosulfate transporter 2 [Aegilops tauschii]	--	--	--	--	--	K15277	SLC35B3, PAPST2	solute carrier family 35 (adenosine 3'-phospho 5'-phosphosulfate transporter), member B3	http://www.genome.jp/dbget-bin/www_bget?ko:K15277	Q29Q28	163	1.30618e-10	UDP-galactose/UDP-glucose transporter 2 OS=Arabidopsis thaliana GN=UTR2 PE=2 SV=1	PF00418	Tau and MAP protein, tubulin-binding repeat	--	--	GO:0015631	tubulin binding	GO:0045298	tubulin complex	--	--
c115953_g3	-2.6008	1.4849e-41	2.1001e-38	764	147805926	CAN69998.1	151	3.3841e-16	hypothetical protein VITISV_006839 [Vitis vinifera]	--	--	--	--	--	--	--	--	--	Q8GZ38	121	3.72485e-06	Transcription factor UNE10 OS=Arabidopsis thaliana GN=UNE10 PE=2 SV=1	--	--	--	--	--	--	--	--	--	--
c114365_g2	8.7345	2.0181e-41	2.829e-38	722	672176931	XP_008808548.1	792	1.65533e-102	PREDICTED: solute carrier family 35 member F1-like [Phoenix dactylifera]	--	--	--	--	--	K15287	SLC35F1_2	solute carrier family 35, member F1/2	http://www.genome.jp/dbget-bin/www_bget?ko:K15287	Q8IXU6	356	5.29077e-38	Solute carrier family 35 member F2 OS=Homo sapiens GN=SLC35F2 PE=1 SV=1	PF00892//PF06027//PF08449	EamA-like transporter family//Eukaryotic protein of unknown function (DUF914)//UAA transporter family	GO:0006810//GO:0055085	transport//transmembrane transport	--	--	GO:0016020//GO:0016021	membrane//integral component of membrane	KOG2766	Predicted membrane protein
c117585_g2	2.3368	3.0302e-41	4.2109e-38	1598	672114248	XP_008776094.1	969	1.35683e-122	PREDICTED: WRKY transcription factor 44 [Phoenix dactylifera]>gi|672114250|ref|XP_008776101.1| PREDICTED: WRKY transcription factor 44 [Phoenix dactylifera]	590630167	XM_007027134.1	119	4.07862e-53	Theobroma cacao WRKY family transcription factor family protein (TCM_022065) mRNA, complete cds	--	--	--	--	Q9ZUU0	603	6.74521e-70	WRKY transcription factor 44 OS=Arabidopsis thaliana GN=WRKY44 PE=1 SV=2	PF03106//PF03615	WRKY DNA -binding domain//GCM motif protein	GO:0006355	regulation of transcription, DNA-templated	GO:0043565//GO:0003677//GO:0003700	sequence-specific DNA binding//DNA binding//sequence-specific DNA binding transcription factor activity	GO:0005667	transcription factor complex	--	--
c101609_g1	3.9848	4.0638e-41	5.5985e-38	724	--	--	--	--	--	--	--	--	--	--	--	--	--	--	--	--	--	--	--	--	--	--	--	--	--	--	--	--
c114163_g1	3.4858	5.1688e-41	7.06e-38	1206	672122852	XP_008784769.1	930	9.47494e-124	PREDICTED: bifunctional epoxide hydrolase 2-like [Phoenix dactylifera]	573912607	XM_006643946.1	59	6.90959e-20	PREDICTED: Oryza brachyantha bifunctional epoxide hydrolase 2-like (LOC102720465), mRNA	--	--	--	--	Q6Q2C2	310	6.96368e-39	Bifunctional epoxide hydrolase 2 OS=Sus scrofa GN=EPHX2 PE=2 SV=1	--	--	--	--	--	--	--	--	KOG4178	Soluble epoxide hydrolase
c95514_g1	1.9802	6.6723e-41	9.0364e-38	243	695004884	XP_009388868.1	399	4.81701e-46	PREDICTED: thiamine thiazole synthase 2, chloroplastic {ECO:0000255|HAMAP-Rule:MF_03158}-like [Musa acuminata subsp. malaccensis]	514765392	XM_004965684.1	147	1.50032e-69	PREDICTED: Setaria italica thiamine thiazole synthase 2, chloroplastic-like (LOC101752840), mRNA	K03146	THI4, THI1	thiamine thiazole synthase	http://www.genome.jp/dbget-bin/www_bget?ko:K03146	Q38814	386	4.91836e-45	Thiamine thiazole synthase, chloroplastic OS=Arabidopsis thaliana GN=THI1 PE=1 SV=1	PF04983	RNA polymerase Rpb1, domain 3	GO:0006144//GO:0006206//GO:0006351	purine nucleobase metabolic process//pyrimidine nucleobase metabolic process//transcription, DNA-templated	GO:0003677//GO:0003899	DNA binding//DNA-directed RNA polymerase activity	GO:0005730	nucleolus	KOG2960	Protein involved in thiamine biosynthesis and DNA damage tolerance
c135364_g1	3.7167	1.2184e-40	1.6363e-37	238	406870037	AFS65092.1	381	8.80223e-46	DnaK-type molecular chaperone hsp70, partial [Elaeis guineensis]	573961955	XM_006663065.1	130	4.13063e-60	PREDICTED: Oryza brachyantha heat shock cognate 70 kDa protein 2-like (LOC102702507), mRNA	K03283	HSPA1_8	heat shock 70kDa protein 1/8	http://www.genome.jp/dbget-bin/www_bget?ko:K03283	P22953	363	1.69881e-40	Probable mediator of RNA polymerase II transcription subunit 37e OS=Arabidopsis thaliana GN=MED37E PE=1 SV=3	PF03480	Bacterial extracellular solute-binding protein, family 7	GO:0006810	transport	--	--	GO:0030288	outer membrane-bounded periplasmic space	KOG0101	Molecular chaperones HSP70/HSC70, HSP70 superfamily
c118274_g2	5.1191	1.6628e-40	2.2144e-37	734	--	--	--	--	--	--	--	--	--	--	--	--	--	--	--	--	--	--	--	--	--	--	--	--	--	--	--	--
c105516_g1	8.2535	3.0946e-40	4.0872e-37	1073	--	--	--	--	--	--	--	--	--	--	--	--	--	--	--	--	--	--	--	--	--	--	--	--	--	--	--	--
c123603_g4	4.1788	5.8277e-40	7.6338e-37	1564	393793946	BAM28966.1	2354	0	phenylalanine ammonia lyase [Lilium hybrid division I]	269819285	GQ165724.1	1270	0	Lilium longiflorum phenylalanine ammonia-lyase (PAL1) mRNA, complete cds	K10775	E4.3.1.24	phenylalanine ammonia-lyase	http://www.genome.jp/dbget-bin/www_bget?ko:K10775	Q42609	2096	0	Phenylalanine ammonia-lyase OS=Bromheadia finlaysoniana GN=PAL PE=2 SV=1	PF00221	Aromatic amino acid lyase	GO:0009058	biosynthetic process	GO:0016841	ammonia-lyase activity	--	--	KOG0222	Phenylalanine and histidine ammonia-lyase
c121051_g1	-1.7482	6.2237e-40	8.0821e-37	636	--	--	--	--	--	--	--	--	--	--	--	--	--	--	--	--	--	--	--	--	--	--	--	--	--	--	--	--
c74322_g1	1.9058	6.2711e-40	8.0821e-37	346	--	--	--	--	--	--	--	--	--	--	--	--	--	--	--	--	--	--	--	--	--	--	--	--	--	--	--	--
c110739_g1	2.2752	8.2593e-40	1.0559e-36	874	672118812	XP_008782626.1	271	4.608e-26	PREDICTED: uncharacterized protein LOC103702108 [Phoenix dactylifera]	312283755	AC243224.1	71	1.05692e-26	Panicum virgatum clone PV_ABa006-H10, complete sequence	--	--	--	--	--	--	--	--	--	--	--	--	--	--	--	--	--	--
c109847_g1	1.8797	2.6152e-39	3.317e-36	1468	94404555	ABF17940.1	1311	4.90689e-178	putative chloroplast chlorophyll a/b-binding protein [Carya cathayensis]	695065776	XM_009423213.1	437	0	PREDICTED: Musa acuminata subsp. malaccensis chlorophyll a-b binding protein of LHCII type 1-like (LOC104001037), mRNA	K08912	LHCB1	light-harvesting complex II chlorophyll a/b binding protein 1	http://www.genome.jp/dbget-bin/www_bget?ko:K08912	P12333	1288	3.09931e-175	Chlorophyll a-b binding protein, chloroplastic OS=Spinacia oleracea PE=1 SV=1	--	--	--	--	--	--	--	--	--	--
c249856_g1	7.9003	6.4424e-39	8.1068e-36	725	--	--	--	--	--	--	--	--	--	--	--	--	--	--	--	--	--	--	--	--	--	--	--	--	--	--	--	--
c111983_g1	5.1095	7.5068e-39	9.3723e-36	948	672143006	XP_008795369.1	342	1.26547e-35	PREDICTED: ethylene-responsive transcription factor ERF027-like [Phoenix dactylifera]	--	--	--	--	--	--	--	--	--	Q9CAN9	262	5.82373e-25	Ethylene-responsive transcription factor ERF026 OS=Arabidopsis thaliana GN=ERF026 PE=2 SV=1	PF00847	AP2 domain	GO:0006355	regulation of transcription, DNA-templated	GO:0003700	sequence-specific DNA binding transcription factor activity	GO:0005667	transcription factor complex	--	--
c120360_g1	-3.962	1.0042e-38	1.2441e-35	3161	672170435	XP_008805274.1	376	3.02042e-37	PREDICTED: uncharacterized protein LOC103718300 [Phoenix dactylifera]	--	--	--	--	--	--	--	--	--	--	--	--	--	--	--	--	--	--	--	--	--	--	--
c123406_g1	-2.7704	1.2e-38	1.4752e-35	1638	695064505	XP_009420803.1	630	2.44016e-73	PREDICTED: transcription factor MYC3-like [Musa acuminata subsp. malaccensis]	672179790	XM_008811847.1	96	2.55339e-40	PREDICTED: Phoenix dactylifera transcription factor MYC4-like (LOC103721582), mRNA	--	--	--	--	O23090	386	2.44796e-39	Transcription factor bHLH14 OS=Arabidopsis thaliana GN=BHLH14 PE=2 SV=1	PF00010	Helix-loop-helix DNA-binding domain	--	--	GO:0046983	protein dimerization activity	--	--	--	--
c111908_g1	1.8855	1.3937e-38	1.7002e-35	565	470131644	XP_004301702.1	222	1.6963e-19	PREDICTED: S-norcoclaurine synthase 1-like [Fragaria vesca subsp. vesca]	--	--	--	--	--	--	--	--	--	A2A1A0	193	2.66627e-16	S-norcoclaurine synthase 1 OS=Coptis japonica GN=NCS1 PE=1 SV=1	PF03171	2OG-Fe(II) oxygenase superfamily	GO:0055114	oxidation-reduction process	GO:0016706//GO:0016491	oxidoreductase activity, acting on paired donors, with incorporation or reduction of molecular oxygen, 2-oxoglutarate as one donor, and incorporation of one atom each of oxygen into both donors//oxidoreductase activity	--	--	--	--
c118874_g2	2.5934	1.9622e-38	2.3756e-35	1646	695069069	XP_009381500.1	1021	1.54594e-129	PREDICTED: phospho-2-dehydro-3-deoxyheptonate aldolase 2, chloroplastic-like [Musa acuminata subsp. malaccensis]	672169468	XM_008806542.1	343	1.26688e-177	PREDICTED: Phoenix dactylifera phospho-2-dehydro-3-deoxyheptonate aldolase 2, chloroplastic-like (LOC103717958), mRNA	K01626	E2.5.1.54, aroF, aroG, aroH	3-deoxy-7-phosphoheptulonate synthase	http://www.genome.jp/dbget-bin/www_bget?ko:K01626	P27608	956	1.68318e-120	Phospho-2-dehydro-3-deoxyheptonate aldolase 1, chloroplastic OS=Nicotiana tabacum GN=DHAPS-1 PE=1 SV=1	PF01474//PF06220	Class-II DAHP synthetase family//U1 zinc finger	GO:0009094//GO:0006571//GO:0009073//GO:0000162	L-phenylalanine biosynthetic process//tyrosine biosynthetic process//aromatic amino acid family biosynthetic process//tryptophan biosynthetic process	GO:0003849//GO:0008270	3-deoxy-7-phosphoheptulonate synthase activity//zinc ion binding	--	--	--	--
c118903_g4	2.0141	2.2458e-38	2.6985e-35	5528	672122684	XP_008784678.1	5503	0	PREDICTED: putative ABC transporter C family member 15 [Phoenix dactylifera]	672122683	XM_008786456.1	1595	0	PREDICTED: Phoenix dactylifera putative ABC transporter C family member 15 (LOC103703562), mRNA	--	--	--	--	Q9M1C7	4179	0	ABC transporter C family member 9 OS=Arabidopsis thaliana GN=ABCC9 PE=2 SV=2	PF01926//PF00437//PF03029//PF01078//PF00931//PF03266//PF03193//PF00158//PF00005//PF08477//PF00350//PF08290//PF01580//PF10662//PF00664	50S ribosome-binding GTPase//Type II/IV secretion system protein//Conserved hypothetical ATP binding protein//Magnesium chelatase, subunit ChlI//NB-ARC domain//NTPase//Protein of unknown function, DUF258//Sigma-54 interaction domain//ABC transporter//Miro-like protein//Dynamin family//Hepatitis core protein, putative zinc finger//FtsK/SpoIIIE family//Ethanolamine utilisation - propanediol utilisa…	GO:0006355//GO:0009405//GO:0006810//GO:0007059//GO:0015994//GO:0051301//GO:0015995//GO:0055085//GO:0007264//GO:0006576//GO:0015979//GO:0007049	regulation of transcription, DNA-templated//pathogenesis//transport//chromosome segregation//chlorophyll metabolic process//cell division//chlorophyll biosynthetic process//transmembrane transport//small GTPase mediated signal transduction//cellular biogenic amine metabolic process//photosynthesis//cell cycle	GO:0005198//GO:0042626//GO:0016887//GO:0098519//GO:0005525//GO:0008134//GO:0043531//GO:0003924//GO:0000166//GO:0003677//GO:0005524//GO:0016851	structural molecule activity//ATPase activity, coupled to transmembrane movement of substances//ATPase activity//nucleotide phosphatase activity, acting on free nucleotides//GTP binding//transcription factor binding//ADP binding//GTPase activity//nucleotide binding//DNA binding//ATP binding//magnesium chelatase activity	GO:0016021//GO:0005622//GO:0010007//GO:0005667	integral component of membrane//intracellular//magnesium chelatase complex//transcription factor complex	KOG0054	Multidrug resistance-associated protein/mitoxantrone resistance protein, ABC superfamily
c118426_g3	2.9712	2.7341e-38	3.2607e-35	1060	672114299	XP_008776339.1	346	1.79135e-37	PREDICTED: uncharacterized protein LOC103696468 [Phoenix dactylifera]	695061652	XM_009420993.1	68	6.0062e-25	PREDICTED: Musa acuminata subsp. malaccensis uncharacterized LOC103999278 (LOC103999278), transcript variant X2, mRNA	--	--	--	--	--	--	--	--	--	--	--	--	--	--	--	--	--	--
c103809_g2	1.7485	3.1872e-38	3.7729e-35	1973	--	--	--	--	--	--	--	--	--	--	--	--	--	--	--	--	--	--	--	--	--	--	--	--	--	--	--	--
c108176_g1	2.3855	3.4104e-38	4.0075e-35	1086	695013377	XP_009393470.1	1013	5.61776e-135	PREDICTED: extradiol ring-cleavage dioxygenase-like [Musa acuminata subsp. malaccensis]	573917775	XM_006646467.1	80	1.31433e-31	PREDICTED: Oryza brachyantha extradiol ring-cleavage dioxygenase-like (LOC102707459), mRNA	K15777	DOPA	4,5-DOPA dioxygenase extradiol	http://www.genome.jp/dbget-bin/www_bget?ko:K15777	Q949R4	813	2.2161e-105	Extradiol ring-cleavage dioxygenase OS=Arabidopsis thaliana GN=LIGB PE=2 SV=1	PF02900	Catalytic LigB subunit of aromatic ring-opening dioxygenase	GO:0006725	cellular aromatic compound metabolic process	GO:0008198//GO:0016491	ferrous iron binding//oxidoreductase activity	--	--	--	--
c117602_g1	1.7996	4.7995e-38	5.5985e-35	2016	55979111	AAV69019.1	888	1.54012e-113	NADH:cytochrome b5 reductase [Vernicia fordii]>gi|55979115|gb|AAV69021.1| NADH:cytochrome b5 reductase [Vernicia fordii]	672176029	XM_008809857.1	283	3.51837e-144	PREDICTED: Phoenix dactylifera NADH--cytochrome b5 reductase 1-like (LOC103720246), mRNA	K00326	E1.6.2.2	cytochrome-b5 reductase	http://www.genome.jp/dbget-bin/www_bget?ko:K00326	Q9ZNT1	851	3.67205e-108	NADH--cytochrome b5 reductase 1 OS=Arabidopsis thaliana GN=CBR1 PE=1 SV=1	PF00175//PF08030	Oxidoreductase NAD-binding domain//Ferric reductase NAD binding domain	GO:0055114//GO:0006118//GO:0006040	oxidation-reduction process//electron transport//amino sugar metabolic process	GO:0004128//GO:0016491	cytochrome-b5 reductase activity, acting on NAD(P)H//oxidoreductase activity	--	--	KOG0534	NADH-cytochrome b-5 reductase
c125316_g2	1.9607	5.9634e-38	6.9058e-35	1490	672182637	XP_008811568.1	784	1.01307e-98	PREDICTED: uncharacterized protein LOC103722696 isoform X4 [Phoenix dactylifera]	523706753	KC968977.1	243	4.44833e-122	Lilium longiflorum chloroplast, complete genome	--	--	--	--	Q07078	560	7.89545e-62	Heat shock protein 81-3 OS=Oryza sativa subsp. japonica GN=HSP81-3 PE=2 SV=2	PF05695//PF01868//PF01959//PF02518	Plant protein of unknown function (DUF825)//Domain of unknown function UPF0086//3-dehydroquinate synthase (EC 4.6.1.3)//Histidine kinase-, DNA gyrase B-, and HSP90-like ATPase	GO:0006364//GO:0009094//GO:0009073//GO:0006571//GO:0051252//GO:0055114//GO:0006379//GO:0008033//GO:0000162	rRNA processing//L-phenylalanine biosynthetic process//aromatic amino acid family biosynthetic process//tyrosine biosynthetic process//regulation of RNA metabolic process//oxidation-reduction process//mRNA cleavage//tRNA processing//tryptophan biosynthetic process	GO:0003723//GO:0003856//GO:0004540//GO:0016491//GO:0005524	RNA binding//3-dehydroquinate synthase activity//ribonuclease activity//oxidoreductase activity//ATP binding	GO:0000172//GO:0030677//GO:0009507	ribonuclease MRP complex//ribonuclease P complex//chloroplast	KOG0019	Molecular chaperone (HSP90 family)
c107379_g1	2.5445	7.6014e-38	8.7394e-35	900	672132665	XP_008789918.1	298	2.5513e-29	PREDICTED: stress-related protein [Phoenix dactylifera]	672126523	XM_008788494.1	103	1.77246e-44	PREDICTED: Phoenix dactylifera stress-related protein-like (LOC103704953), mRNA	--	--	--	--	Q9SW70	260	8.33875e-25	Stress-related protein OS=Vitis riparia GN=SRP PE=2 SV=1	--	--	--	--	--	--	--	--	--	--
c113354_g6	2.0497	8.1031e-38	9.2496e-35	1270	695074144	XP_009384261.1	1205	4.28575e-162	PREDICTED: fructokinase-1-like [Musa acuminata subsp. malaccensis]	695019582	XM_009398534.1	307	1.00024e-157	PREDICTED: Musa acuminata subsp. malaccensis fructokinase-1-like (LOC103981792), mRNA	K00847	E2.7.1.4, scrK	fructokinase	http://www.genome.jp/dbget-bin/www_bget?ko:K00847	Q0JGZ6	1108	3.86089e-148	Fructokinase-1 OS=Oryza sativa subsp. japonica GN=FRK1 PE=1 SV=2	--	--	--	--	--	--	--	--	KOG2855	Ribokinase
c120931_g1	7.5436	1.248e-37	1.4144e-34	2704	133711804	ABO36622.1	112	2.60006e-08	copia LTR rider [Solanum lycopersicum]>gi|133711819|gb|ABO36636.1| copia LTR rider [Solanum lycopersicum]	--	--	--	--	--	--	--	--	--	--	--	--	--	--	--	--	--	--	--	--	--	--	--
c107508_g1	Inf	2.8625e-37	3.2215e-34	1785	695022397	XP_009398326.1	1687	0	PREDICTED: protein TRANSPARENT TESTA 12-like [Musa acuminata subsp. malaccensis]	595930647	XM_007215191.1	142	7.48106e-66	Prunus persica hypothetical protein (PRUPE_ppa004445mg) mRNA, complete cds	K03327	TC.MATE, SLC47A, norM, mdtK, dinF	multidrug resistance protein, MATE family	http://www.genome.jp/dbget-bin/www_bget?ko:K03327	Q9LYT3	1395	0	Protein TRANSPARENT TESTA 12 OS=Arabidopsis thaliana GN=TT12 PE=2 SV=1	PF01554	MatE	GO:0006855//GO:0015893//GO:0055085//GO:0006810	drug transmembrane transport//drug transport//transmembrane transport//transport	GO:0015238//GO:0015297	drug transmembrane transporter activity//antiporter activity	GO:0016020	membrane	KOG1347	Uncharacterized membrane protein, predicted efflux pump
c122500_g1	-2.067	4.5185e-37	5.0497e-34	3637	672110619	XP_008796425.1	3861	0	PREDICTED: phototropin-2 [Phoenix dactylifera]	672110618	XM_008798203.1	1173	0	PREDICTED: Phoenix dactylifera phototropin-2 (LOC103711883), mRNA	--	--	--	--	Q9ST27	3269	0	Phototropin-2 OS=Oryza sativa subsp. japonica GN=PHOT2 PE=1 SV=1	PF00069//PF08447//PF13426//PF00989//PF07714	Protein kinase domain//PAS fold//PAS domain//PAS fold//Protein tyrosine kinase	GO:0007165//GO:0006355//GO:0006468	signal transduction//regulation of transcription, DNA-templated//protein phosphorylation	GO:0004672//GO:0004871//GO:0005524//GO:0005515	protein kinase activity//signal transducer activity//ATP binding//protein binding	--	--	KOG0610	Putative serine/threonine protein kinase
c121589_g9	8.156	4.8348e-37	5.3656e-34	1064	--	--	--	--	--	--	--	--	--	--	--	--	--	--	--	--	--	--	--	--	--	--	--	--	--	--	--	--
c109779_g1	2.9283	7.2592e-37	8.0006e-34	1723	695046307	XP_009410978.1	1341	3.40267e-177	PREDICTED: scopoletin glucosyltransferase-like [Musa acuminata subsp. malaccensis]	672207115	XM_008781391.1	79	7.58236e-31	PREDICTED: Phoenix dactylifera scopoletin glucosyltransferase-like (LOC103699367), partial mRNA	--	--	--	--	Q9AT54	1128	9.51462e-147	Scopoletin glucosyltransferase OS=Nicotiana tabacum GN=TOGT1 PE=1 SV=1	PF00201	UDP-glucoronosyl and UDP-glucosyl transferase	GO:0008152	metabolic process	GO:0016758	transferase activity, transferring hexosyl groups	--	--	KOG1192	UDP-glucuronosyl and UDP-glucosyl transferase
c90388_g1	Inf	7.4983e-37	8.2076e-34	685	--	--	--	--	--	--	--	--	--	--	--	--	--	--	--	--	--	--	--	--	--	--	--	--	--	--	--	--
c126468_g1	2.9665	9.2411e-37	1.0046e-33	2452	672144716	XP_008796257.1	142	5.69421e-11	PREDICTED: transcription factor MYC4 [Phoenix dactylifera]	242389618	FP100649.1	51	3.98862e-15	Phyllostachys edulis cDNA clone: bphyem003p17, full insert sequence	K13422	MYC2	transcription factor MYC2	http://www.genome.jp/dbget-bin/www_bget?ko:K13422	O49687	139	8.25748e-09	Transcription factor MYC4 OS=Arabidopsis thaliana GN=MYC4 PE=1 SV=1	--	--	--	--	--	--	--	--	--	--
c2301271_g2	2.1366	1.3552e-36	1.4633e-33	1222	671706282	AII80421.1	1015	5.87656e-135	chalcone isomerase [Lilium hybrid cultivar]	671706281	KJ784468.1	797	0	Lilium hybrid cultivar cultivar Sorbonne chalcone isomerase (CHI) mRNA, complete cds	K01859	E5.5.1.6	chalcone isomerase	http://www.genome.jp/dbget-bin/www_bget?ko:K01859	Q45QI7	682	1.28689e-85	Chalcone--flavonone isomerase OS=Camellia sinensis GN=CHI PE=2 SV=2	PF02431	Chalcone-flavanone isomerase	--	--	GO:0016872	intramolecular lyase activity	--	--	--	--
c123185_g1	4.4192	1.6966e-36	1.8197e-33	802	695051737	XP_009413904.1	478	7.85148e-57	PREDICTED: early light-induced protein 1, chloroplastic-like [Musa acuminata subsp. malaccensis]>gi|695051739|ref|XP_009413905.1| PREDICTED: early light-induced protein 1, chloroplastic-like [Musa acuminata subsp. malaccensis]	156764737	AK288122.1	72	2.68674e-27	Oryza sativa Japonica Group cDNA, clone: J080071L03, full insert sequence	--	--	--	--	P93735	435	3.77167e-51	Early light-induced protein 1, chloroplastic OS=Arabidopsis thaliana GN=ELIP1 PE=1 SV=1	--	--	--	--	--	--	--	--	--	--
c122065_g1	1.9503	2.2973e-36	2.4475e-33	1889	629103772	KCW69241.1	598	1.19333e-69	hypothetical protein EUGRSUZ_F02749 [Eucalyptus grandis]	590600095	XM_007019303.1	56	5.0836e-18	Theobroma cacao Nodulin MtN3 family protein (TCM_035405) mRNA, complete cds	K15382	SLC50A, SWEET	solute carrier family 50 (sugar transporter)	http://www.genome.jp/dbget-bin/www_bget?ko:K15382	Q8RZQ8	560	9.26803e-65	Bidirectional sugar transporter SWEET1a OS=Oryza sativa subsp. japonica GN=SWEET1A PE=2 SV=1	PF03083	Sugar efflux transporter for intercellular exchange	--	--	--	--	GO:0016021	integral component of membrane	--	--
c122050_g1	1.9945	3.8526e-36	4.0774e-33	944	225449100	XP_002274723.1	911	1.63403e-117	PREDICTED: serine carboxypeptidase-like 27 [Vitis vinifera]>gi|296086044|emb|CBI31485.3| unnamed protein product [Vitis vinifera]	695052462	XM_009416014.1	195	1.34147e-95	PREDICTED: Musa acuminata subsp. malaccensis serine carboxypeptidase-like 27 (LOC103995426), mRNA	K16297	SCPL-II	serine carboxypeptidase-like clade II	http://www.genome.jp/dbget-bin/www_bget?ko:K16297	Q9SFB5	841	9.37269e-108	Serine carboxypeptidase-like 27 OS=Arabidopsis thaliana GN=SCPL27 PE=2 SV=1	PF00450	Serine carboxypeptidase	GO:0006508	proteolysis	GO:0004185	serine-type carboxypeptidase activity	--	--	KOG1282	Serine carboxypeptidases (lysosomal cathepsin A)
c124502_g1	-2.5625	5.5447e-36	5.8296e-33	1186	695044832	XP_009410186.1	1732	0	PREDICTED: NADP-dependent glyceraldehyde-3-phosphate dehydrogenase-like [Musa acuminata subsp. malaccensis]	195623681	EU961553.1	405	0	Zea mays clone 236468 NADP-dependent glyceraldehyde-3-phosphate dehydrogenase mRNA, complete cds	K00131	gapN	glyceraldehyde-3-phosphate dehydrogenase (NADP+)	http://www.genome.jp/dbget-bin/www_bget?ko:K00131	Q8LK61	1711	0	NADP-dependent glyceraldehyde-3-phosphate dehydrogenase OS=Triticum aestivum GN=GAPN PE=1 SV=2	PF05893//PF00171	Acyl-CoA reductase (LuxC)//Aldehyde dehydrogenase family	GO:0008218//GO:0055114//GO:0006118//GO:0008152	bioluminescence//oxidation-reduction process//electron transport//metabolic process	GO:0016491//GO:0003995	oxidoreductase activity//acyl-CoA dehydrogenase activity	--	--	KOG2450	Aldehyde dehydrogenase
c119521_g1	2.891	8.3638e-36	8.736e-33	1277	672133482	XP_008790363.1	759	3.04812e-114	PREDICTED: cytochrome P450 90B1-like [Phoenix dactylifera]	--	--	--	--	--	K09587	CYP90B1, DWF4	steroid 22-alpha-hydroxylase	http://www.genome.jp/dbget-bin/www_bget?ko:K09587	O64989	542	3.05091e-69	Cytochrome P450 90B1 OS=Arabidopsis thaliana GN=CYP90B1 PE=1 SV=2	PF00067	Cytochrome P450	GO:0055114	oxidation-reduction process	GO:0020037//GO:0016705//GO:0005506	heme binding//oxidoreductase activity, acting on paired donors, with incorporation or reduction of molecular oxygen//iron ion binding	--	--	--	--
c1592075_g1	Inf	8.7455e-36	9.0754e-33	271	21326762	BAB40787.2	209	9.45207e-19	chalcone synthase [Lilium hybrid division I]	21326761	AB058639.2	215	2.68725e-107	Lilium hybrid division I LhCHSB mRNA for chalcone synthase, partial cds	K00660	CHS	chalcone synthase	http://www.genome.jp/dbget-bin/www_bget?ko:K00660	Q9SBL5	184	5.93647e-16	Chalcone synthase 4 OS=Sorghum bicolor GN=CHS4 PE=3 SV=1	PF02797	Chalcone and stilbene synthases, C-terminal domain	--	--	GO:0016746	transferase activity, transferring acyl groups	--	--	--	--
c123256_g1	-2.4605	5.7952e-35	5.975e-32	2391	695071365	XP_009382751.1	1854	0	PREDICTED: uncharacterized protein LOC103970629 [Musa acuminata subsp. malaccensis]	--	--	--	--	--	--	--	--	--	--	--	--	--	--	--	--	--	--	--	--	--	--	--
c85944_g1	-2.5567	6.3651e-35	6.5205e-32	2332	672161618	XP_008800633.1	1687	0	PREDICTED: zinc finger CCCH domain-containing protein 18-like isoform X2 [Phoenix dactylifera]	672161617	XM_008802411.1	295	8.70672e-151	PREDICTED: Phoenix dactylifera zinc finger CCCH domain-containing protein 18-like (LOC103714933), transcript variant X2, mRNA	--	--	--	--	Q9SJ41	985	4.60418e-122	Zinc finger CCCH domain-containing protein 18 OS=Arabidopsis thaliana GN=At2g05160 PE=2 SV=1	PF00076//PF00642	RNA recognition motif. (a.k.a. RRM, RBD, or RNP domain)//Zinc finger C-x8-C-x5-C-x3-H type (and similar)	--	--	GO:0003676//GO:0046872	nucleic acid binding//metal ion binding	--	--	--	--
c114695_g3	6.0441	1.9676e-34	2.0028e-31	1492	672127720	XP_008787332.1	244	4.184e-27	PREDICTED: LOB domain-containing protein 4 [Phoenix dactylifera]	--	--	--	--	--	--	--	--	--	Q9SHE9	193	6.90604e-23	LOB domain-containing protein 4 OS=Arabidopsis thaliana GN=LBD4 PE=2 SV=1	--	--	--	--	--	--	--	--	--	--
c119844_g2	2.1133	2.1168e-34	2.141e-31	1461	672138993	XP_008793269.1	400	1.38773e-43	PREDICTED: 17.3 kDa class II heat shock protein-like [Phoenix dactylifera]	186886569	AM709771.1	63	5.0223e-22	Triticum monococcum mRNA for 15.7 kDa heat-shock protein (hsp15.7 gene)	K13993	HSP20	HSP20 family protein	http://www.genome.jp/dbget-bin/www_bget?ko:K13993	P05477	353	1.0673e-37	17.9 kDa class II heat shock protein OS=Glycine max GN=HSP17.9-D PE=3 SV=1	PF04309	Glycerol-3-phosphate responsive antiterminator	GO:0009607//GO:0006355	response to biotic stimulus//regulation of transcription, DNA-templated	--	--	--	--	KOG0710	Molecular chaperone (small heat-shock protein Hsp26/Hsp42)
c8851122_g1	8.7313	2.5934e-34	2.6066e-31	201	5732950	AAD49353.1	234	1.2747e-22	chalcone synthase [Lilium hybrid division VII]	21326759	AB058638.2	171	5.47346e-83	Lilium hybrid division I LhCHSA mRNA for chalcone synthase, partial cds	K00660	CHS	chalcone synthase	http://www.genome.jp/dbget-bin/www_bget?ko:K00660	P53414	207	1.30292e-19	Chalcone synthase 1 OS=Secale cereale GN=CHS1 PE=3 SV=1	PF01981//PF00195	Peptidyl-tRNA hydrolase PTH2//Chalcone and stilbene synthases, N-terminal domain	GO:0009058	biosynthetic process	GO:0004045//GO:0016746	aminoacyl-tRNA hydrolase activity//transferase activity, transferring acyl groups	--	--	--	--
c123027_g2	1.5979	4.5047e-34	4.4993e-31	1253	470110823	XP_004291662.1	1059	4.85695e-139	PREDICTED: protochlorophyllide reductase, chloroplastic-like [Fragaria vesca subsp. vesca]	672178512	XM_008811168.1	331	4.49326e-171	PREDICTED: Phoenix dactylifera protochlorophyllide reductase-like (LOC103721112), mRNA	K00218	E1.3.1.33, por	protochlorophyllide reductase	http://www.genome.jp/dbget-bin/www_bget?ko:K00218	Q9SDT1	1057	1.99436e-139	Protochlorophyllide reductase, chloroplastic OS=Daucus carota GN=POR1 PE=2 SV=1	PF00106//PF01055	short chain dehydrogenase//Glycosyl hydrolases family 31	GO:0008152//GO:0005975	metabolic process//carbohydrate metabolic process	GO:0004553//GO:0016491	hydrolase activity, hydrolyzing O-glycosyl compounds//oxidoreductase activity	--	--	KOG1208	Dehydrogenases with different specificities (related to short-chain alcohol dehydrogenases)
c116427_g2	5.3673	4.6363e-34	4.602e-31	810	672160659	XP_008800114.1	252	7.77638e-24	PREDICTED: LOW QUALITY PROTEIN: S-norcoclaurine synthase-like [Phoenix dactylifera]	--	--	--	--	--	--	--	--	--	Q67A25	173	1.32842e-13	S-norcoclaurine synthase OS=Thalictrum flavum subsp. glaucum PE=1 SV=1	PF00407	Pathogenesis-related protein Bet v I family	GO:0009607//GO:0006952	response to biotic stimulus//defense response	--	--	--	--	--	--
c89262_g1	3.4267	5.8639e-34	5.7846e-31	383	--	--	--	--	--	--	--	--	--	--	--	--	--	--	--	--	--	--	--	--	--	--	--	--	--	--	--	--
c115244_g2	1.9888	6.2201e-34	6.0983e-31	285	12044708	CAC19831.1	186	4.25436e-16	hypothetical protein [Avicennia marina]	--	--	--	--	--	--	--	--	--	P13087	128	7.97434e-09	Miraculin OS=Synsepalum dulcificum PE=1 SV=3	PF00197	Trypsin and protease inhibitor	--	--	GO:0004866	endopeptidase inhibitor activity	--	--	--	--
c113980_g1	6.9079	7.6421e-34	7.4468e-31	847	--	--	--	--	--	--	--	--	--	--	--	--	--	--	--	--	--	--	--	--	--	--	--	--	--	--	--	--
c124228_g1	4.4558	9.2509e-34	8.9598e-31	420	565355547	XP_006344647.1	207	6.61713e-19	PREDICTED: histone H2A.1-like [Solanum tuberosum]	--	--	--	--	--	K11251	H2A	histone H2A	http://www.genome.jp/dbget-bin/www_bget?ko:K11251	P25469	207	1.17274e-19	Histone H2A.1 OS=Solanum lycopersicum PE=2 SV=1	--	--	--	--	--	--	--	--	KOG1756	Histone 2A
c114529_g4	-1.8412	1.0129e-33	9.7516e-31	998	586759866	XP_006854102.1	1078	1.92839e-144	hypothetical protein AMTR_s00048p00139530 [Amborella trichopoda]>gi|548857771|gb|ERN15569.1| hypothetical protein AMTR_s00048p00139530 [Amborella trichopoda]	672109128	XR_603959.1	313	3.60396e-161	PREDICTED: Phoenix dactylifera choline-phosphate cytidylyltransferase 2-like (LOC103706324), misc_RNA	K00968	PCYT1	choline-phosphate cytidylyltransferase	http://www.genome.jp/dbget-bin/www_bget?ko:K00968	F4JJE0	1005	2.1743e-134	Choline-phosphate cytidylyltransferase 2 OS=Arabidopsis thaliana GN=CCT2 PE=1 SV=1	PF01467	Cytidylyltransferase	GO:0009058	biosynthetic process	GO:0003824	catalytic activity	--	--	KOG2804	Phosphorylcholine transferase/cholinephosphate cytidylyltransferase
c118005_g1	1.7581	1.2824e-33	1.2272e-30	2553	87044874	ABD17288.1	647	1.89767e-75	trans-cinnamate 4-monooxygenase [Astragalus mongholicus]	85720055	DQ355979.1	170	2.92999e-81	Salvia miltiorrhiza cinnamate 4-hydroxylase (C4H) mRNA, complete cds	K00487	CYP73A	trans-cinnamate 4-monooxygenase	http://www.genome.jp/dbget-bin/www_bget?ko:K00487	O24312	657	3.09744e-74	Trans-cinnamate 4-monooxygenase OS=Populus tremuloides GN=CYP73A13 PE=2 SV=1	PF00067	Cytochrome P450	GO:0055114	oxidation-reduction process	GO:0016705//GO:0020037//GO:0005506	oxidoreductase activity, acting on paired donors, with incorporation or reduction of molecular oxygen//heme binding//iron ion binding	--	--	--	--
c111447_g6	-3.2213	1.4111e-33	1.3344e-30	704	672209015	XP_008780559.1	452	1.26651e-51	PREDICTED: probable leucine-rich repeat receptor-like protein kinase At1g35710, partial [Phoenix dactylifera]	--	--	--	--	--	--	--	--	--	Q9LP24	438	2.17339e-47	Probable leucine-rich repeat receptor-like protein kinase At1g35710 OS=Arabidopsis thaliana GN=At1g35710 PE=2 SV=1	PF00560	Leucine Rich Repeat	--	--	GO:0005515	protein binding	--	--	KOG0619	FOG: Leucine rich repeat
c118005_g2	2.2881	1.4034e-33	1.3344e-30	329	3915112	Q43240.1	553	6.66135e-67	RecName: Full=Trans-cinnamate 4-monooxygenase; AltName: Full=Cinnamic acid 4-hydroxylase; Short=C4H; Short=CA4H; AltName: Full=Cytochrome P450 73; AltName: Full=Cytochrome P450C4H [Zinnia violacea]>gi|642954|gb|AAB42024.1| cinnamic acid 4-hydroxylase [Zinnia violacea]	672181251	XM_008812616.1	150	4.52219e-71	PREDICTED: Phoenix dactylifera trans-cinnamate 4-monooxygenase-like (LOC103722165), mRNA	K00487	CYP73A	trans-cinnamate 4-monooxygenase	http://www.genome.jp/dbget-bin/www_bget?ko:K00487	Q43240	553	1.13244e-67	Trans-cinnamate 4-monooxygenase OS=Zinnia violacea GN=CYP73A12 PE=2 SV=1	PF00067	Cytochrome P450	GO:0055114	oxidation-reduction process	GO:0005506//GO:0020037//GO:0016705	iron ion binding//heme binding//oxidoreductase activity, acting on paired donors, with incorporation or reduction of molecular oxygen	--	--	KOG0156	Cytochrome P450 CYP2 subfamily
c115861_g3	2.4296	1.4649e-33	1.3771e-30	2524	695055367	XP_009415859.1	2239	0	PREDICTED: E3 ubiquitin-protein ligase ORTHRUS 2-like [Musa acuminata subsp. malaccensis]	672119719	XM_008784886.1	545	0	PREDICTED: Phoenix dactylifera E3 ubiquitin-protein ligase ORTHRUS 2-like (LOC103702448), mRNA	K10638	UHRF1, NP95	E3 ubiquitin-protein ligase UHRF1	http://www.genome.jp/dbget-bin/www_bget?ko:K10638	Q8VYZ0	1822	0	E3 ubiquitin-protein ligase ORTHRUS 2 OS=Arabidopsis thaliana GN=ORTH2 PE=1 SV=1	PF01149//PF00097//PF12678//PF14634//PF12861//PF02182//PF13639	Formamidopyrimidine-DNA glycosylase N-terminal domain//Zinc finger, C3HC4 type (RING finger)//RING-H2 zinc finger//zinc-RING finger domain//Anaphase-promoting complex subunit 11 RING-H2 finger//SAD/SRA domain//Ring finger domain	GO:0006281//GO:0006284//GO:0016567	DNA repair//base-excision repair//protein ubiquitination	GO:0003906//GO:0046872//GO:0003684//GO:0016799//GO:0008270//GO:0004842//GO:0005515//GO:0042393	DNA-(apurinic or apyrimidinic site) lyase activity//metal ion binding//damaged DNA binding//hydrolase activity, hydrolyzing N-glycosyl compounds//zinc ion binding//ubiquitin-protein transferase activity//protein binding//histone binding	GO:0005680	anaphase-promoting complex	KOG2177	Predicted E3 ubiquitin ligase
c118135_g1	2.8515	2.1781e-33	2.0356e-30	1608	672136056	XP_008791710.1	340	1.91143e-34	PREDICTED: 21 kDa protein [Phoenix dactylifera]	--	--	--	--	--	--	--	--	--	P17407	264	7.52463e-25	21 kDa protein OS=Daucus carota PE=2 SV=1	PF04043	Plant invertase/pectin methylesterase inhibitor	GO:0005982//GO:0005985	starch metabolic process//sucrose metabolic process	GO:0030599//GO:0004857	pectinesterase activity//enzyme inhibitor activity	--	--	--	--
c120768_g4	1.7644	3.3817e-33	3.142e-30	1095	586682924	XP_006841133.1	628	3.74649e-71	hypothetical protein AMTR_s00086p00119290 [Amborella trichopoda]>gi|548843027|gb|ERN02808.1| hypothetical protein AMTR_s00086p00119290 [Amborella trichopoda]	--	--	--	--	--	K03695	clpB	ATP-dependent Clp protease ATP-binding subunit ClpB	http://www.genome.jp/dbget-bin/www_bget?ko:K03695	P42730	580	2.09581e-65	Chaperone protein ClpB1 OS=Arabidopsis thaliana GN=CLPB1 PE=1 SV=2	PF02954//PF02861	Bacterial regulatory protein, Fis family//Clp amino terminal domain	GO:0019538	protein metabolic process	GO:0043565	sequence-specific DNA binding	--	--	KOG1051	Chaperone HSP104 and related ATP-dependent Clp proteases
c114325_g2	1.6646	5.1605e-33	4.757e-30	939	672196607	XP_008776847.1	486	1.53303e-56	PREDICTED: uncharacterized protein LOC103696903 [Phoenix dactylifera]	--	--	--	--	--	--	--	--	--	--	--	--	--	--	--	--	--	--	--	--	--	--	--
c117331_g2	2.6848	5.1813e-33	4.757e-30	375	565377639	XP_006355279.1	117	1.17534e-06	PREDICTED: non-specific lipid-transfer protein 2-like [Solanum tuberosum]	--	--	--	--	--	--	--	--	--	--	--	--	--	--	--	--	--	--	--	--	--	--	--
c122421_g2	3.1632	5.2092e-33	4.757e-30	798	119370645	Q402E1.3	652	9.56228e-84	RecName: Full=Histone H3.2 [Lilium longiflorum]>gi|73808028|dbj|BAE20250.1| histone H3 [Lilium longiflorum]	672124839	XM_008787601.1	262	6.4053e-133	PREDICTED: Phoenix dactylifera histone H3.2 (LOC103704350), mRNA	K11253	H3	histone H3	http://www.genome.jp/dbget-bin/www_bget?ko:K11253	Q402E1	652	1.62561e-84	Histone H3.2 OS=Lilium longiflorum GN=YAH3 PE=1 SV=3	PF00125//PF00808	Core histone H2A/H2B/H3/H4//Histone-like transcription factor (CBF/NF-Y) and archaeal histone	--	--	GO:0043565//GO:0003677	sequence-specific DNA binding//DNA binding	GO:0005622	intracellular	KOG1745	Histones H3 and H4
c908_g1	Inf	1.0084e-32	9.1564e-30	1580	--	--	--	--	--	393793971	AB699169.1	532	0	Lilium hybrid division I LhF3H gene for flavanone 3-hydroxylase, partial cds and upstream region, cultivar: Montreux	--	--	--	--	--	--	--	--	--	--	--	--	--	--	--	--	--	--
c118570_g5	1.9532	1.6254e-32	1.4675e-29	325	658032482	XP_008351751.1	239	2.30952e-23	PREDICTED: LOW QUALITY PROTEIN: GDSL esterase/lipase At3g48460-like [Malus domestica]	241983550	AK331491.1	86	1.68595e-35	Triticum aestivum cDNA, clone: WT007_K03, cultivar: Chinese Spring	--	--	--	--	Q9STM6	210	1.9893e-19	GDSL esterase/lipase At3g48460 OS=Arabidopsis thaliana GN=At3g48460 PE=2 SV=1	PF00657	GDSL-like Lipase/Acylhydrolase	GO:0006629	lipid metabolic process	GO:0016788	hydrolase activity, acting on ester bonds	--	--	--	--
c124874_g4	5.4461	1.9867e-32	1.7837e-29	627	672186910	XP_008813202.1	313	9.70333e-44	PREDICTED: DEAD-box ATP-dependent RNA helicase 35-like [Phoenix dactylifera]	--	--	--	--	--	--	--	--	--	--	--	--	--	--	--	--	--	--	--	--	--	--	--
c116587_g1	1.7148	2.4488e-32	2.1862e-29	1171	--	--	--	--	--	115436185	NM_001049386.1	58	2.41092e-19	Oryza sativa Japonica Group Os01g0309100 (Os01g0309100) mRNA, complete cds	--	--	--	--	--	--	--	--	--	--	--	--	--	--	--	--	--	--
c120768_g1	1.5773	3.2595e-32	2.8939e-29	3218	672180915	XP_008810663.1	2000	0	PREDICTED: chaperone protein ClpB1 [Phoenix dactylifera]	590668614	XM_007037482.1	317	7.10882e-163	Theobroma cacao Heat shock protein 101 (TCM_014230) mRNA, complete cds	K03695	clpB	ATP-dependent Clp protease ATP-binding subunit ClpB	http://www.genome.jp/dbget-bin/www_bget?ko:K03695	Q6F2Y7	1932	0	Chaperone protein ClpB1 OS=Oryza sativa subsp. japonica GN=CLPB1 PE=2 SV=1	PF00005//PF01637//PF00158//PF00004//PF05496//PF06309//PF00437//PF07724//PF04851//PF00910//PF01078//PF01695//PF07728//PF07726//PF06414	ABC transporter//Archaeal ATPase//Sigma-54 interaction domain//ATPase family associated with various cellular activities (AAA)//Holliday junction DNA helicase ruvB N-terminus//Torsin//Type II/IV secretion system protein//AAA domain (Cdc48 subfamily)//Type III restriction enzyme, res subunit//RNA helicase//Magnesium chelatase, subunit ChlI//IstB-like ATP binding protein//AAA domain (dynein-related…	GO:0006810//GO:0006355//GO:0015995//GO:0006310//GO:0015994//GO:0006281//GO:0015979//GO:0051085	transport//regulation of transcription, DNA-templated//chlorophyll biosynthetic process//DNA recombination//chlorophyll metabolic process//DNA repair//photosynthesis//chaperone mediated protein folding requiring cofactor	GO:0016787//GO:0016887//GO:0003723//GO:0009378//GO:0008134//GO:0005524//GO:0003677//GO:0016301//GO:0003724//GO:0016851	hydrolase activity//ATPase activity//RNA binding//four-way junction helicase activity//transcription factor binding//ATP binding//DNA binding//kinase activity//RNA helicase activity//magnesium chelatase activity	GO:0005657//GO:0010007//GO:0005667//GO:0009379	replication fork//magnesium chelatase complex//transcription factor complex//Holliday junction helicase complex	KOG1051	Chaperone HSP104 and related ATP-dependent Clp proteases
c124046_g2	2.6975	4.2451e-32	3.7481e-29	467	672130399	XP_008788729.1	241	2.15443e-22	PREDICTED: tricetin 3',4',5'-O-trimethyltransferase [Phoenix dactylifera]	--	--	--	--	--	K05279	E2.1.1.76	flavonol 3-O-methyltransferase	http://www.genome.jp/dbget-bin/www_bget?ko:K05279	Q06509	199	2.21512e-17	Caffeic acid 3-O-methyltransferase OS=Zea mays PE=3 SV=1	PF00891	O-methyltransferase	--	--	GO:0008171	O-methyltransferase activity	--	--	--	--
c106775_g2	3.5131	4.969e-32	4.3631e-29	1249	672140466	XP_008794036.1	657	2.85711e-81	PREDICTED: GRF1-interacting factor 1 [Phoenix dactylifera]	672140465	XM_008795814.1	222	1.75348e-110	PREDICTED: Phoenix dactylifera GRF1-interacting factor 1 (LOC103710178), mRNA	--	--	--	--	Q8L8A5	269	6.61636e-26	GRF1-interacting factor 1 OS=Arabidopsis thaliana GN=GIF1 PE=1 SV=1	--	--	--	--	--	--	--	--	KOG3227	Calcium-responsive transcription coactivator
c113573_g1	-2.4334	5.9887e-32	5.2297e-29	1218	224103497	XP_002313079.1	438	5.12991e-49	hypothetical protein POPTR_0009s11140g [Populus trichocarpa]>gi|118483253|gb|ABK93529.1| unknown [Populus trichocarpa]>gi|222849487|gb|EEE87034.1| hypothetical protein POPTR_0009s11140g [Populus trichocarpa]	188572009	EU581897.1	46	1.17635e-12	Ophiopogon japonicus unknown protein mRNA, complete cds	--	--	--	--	--	--	--	--	--	--	--	--	--	--	--	--	--	--
c125273_g1	2.7678	6.6355e-32	5.7631e-29	7400	672125858	XP_008786358.1	1182	1.11182e-140	PREDICTED: levopimaradiene synthase, chloroplastic-like [Phoenix dactylifera]	595833652	XM_007206647.1	41	4.40023e-09	Prunus persica hypothetical protein (PRUPE_ppa024093mg) mRNA, partial cds	--	--	--	--	Q947C4	967	7.56511e-109	Levopimaradiene synthase, chloroplastic OS=Ginkgo biloba GN=LPS PE=1 SV=1	PF01397//PF03936	Terpene synthase, N-terminal domain//Terpene synthase family, metal binding domain	GO:0008152	metabolic process	GO:0000287//GO:0010333//GO:0016829	magnesium ion binding//terpene synthase activity//lyase activity	--	--	--	--
c120420_g1	2.8142	1.0268e-31	8.8697e-29	3322	695042113	XP_009408693.1	2960	0	PREDICTED: putative pentatricopeptide repeat-containing protein At5g06400, mitochondrial [Musa acuminata subsp. malaccensis]	568856106	XM_006481567.1	75	2.46907e-28	PREDICTED: Citrus sinensis putative pentatricopeptide repeat-containing protein At5g06400, mitochondrial-like (LOC102610085), mRNA	--	--	--	--	Q9FNG8	2296	0	Putative pentatricopeptide repeat-containing protein At5g06400, mitochondrial OS=Arabidopsis thaliana GN=At5g06400 PE=3 SV=1	PF13176	Tetratricopeptide repeat	--	--	GO:0005515	protein binding	--	--	--	--
c91124_g1	-2.2377	1.2946e-31	1.1123e-28	353	661896323	CDO99512.1	132	9.36737e-09	unnamed protein product [Coffea canephora]	--	--	--	--	--	--	--	--	--	Q05349	108	2.41361e-06	Auxin-repressed 12.5 kDa protein OS=Fragaria ananassa PE=2 SV=1	--	--	--	--	--	--	--	--	--	--
c125579_g1	2.0888	1.374e-31	1.1742e-28	1839	147811281	CAN61230.1	984	6.5857e-124	hypothetical protein VITISV_010115 [Vitis vinifera]	388325513	JQ390411.1	76	3.77016e-29	Pinellia ternata small heat shock protein (sHSP) mRNA, complete cds	--	--	--	--	P10978	575	2.77449e-61	Retrovirus-related Pol polyprotein from transposon TNT 1-94 OS=Nicotiana tabacum PE=2 SV=1	--	--	--	--	--	--	--	--	KOG0710	Molecular chaperone (small heat-shock protein Hsp26/Hsp42)
c107662_g6	6.5213	1.4062e-31	1.1954e-28	809	566148750	XP_002297857.2	171	9.16965e-12	hypothetical protein POPTR_0001s13420g [Populus trichocarpa]>gi|550347161|gb|EEE82662.2| hypothetical protein POPTR_0001s13420g [Populus trichocarpa]	--	--	--	--	--	K13430	PBS1	serine/threonine-protein kinase PBS1	http://www.genome.jp/dbget-bin/www_bget?ko:K13430	Q9FE20	146	3.03768e-09	Serine/threonine-protein kinase PBS1 OS=Arabidopsis thaliana GN=PBS1 PE=1 SV=1	--	--	--	--	--	--	--	--	--	--
c116134_g3	1.7157	2.0785e-31	1.7575e-28	1028	672123220	XP_008784965.1	405	1.3242e-77	PREDICTED: peroxidase 72-like [Phoenix dactylifera]	--	--	--	--	--	K00430	E1.11.1.7	peroxidase	http://www.genome.jp/dbget-bin/www_bget?ko:K00430	Q9FJZ9	383	2.11602e-72	Peroxidase 72 OS=Arabidopsis thaliana GN=PER72 PE=1 SV=1	PF00141//PF05093	Peroxidase//Cytokine-induced anti-apoptosis inhibitor 1, Fe-S biogenesis	GO:0006979//GO:0016226//GO:0055114//GO:0006915//GO:0006804	response to oxidative stress//iron-sulfur cluster assembly//oxidation-reduction process//apoptotic process//peroxidase reaction	GO:0004601//GO:0020037//GO:0051536	peroxidase activity//heme binding//iron-sulfur cluster binding	GO:0005737	cytoplasm	--	--
c124870_g2	7.3604	2.1977e-31	1.8485e-28	1033	--	--	--	--	--	--	--	--	--	--	--	--	--	--	--	--	--	--	--	--	--	--	--	--	--	--	--	--
c99012_g1	7.4464	2.6024e-31	2.1774e-28	573	--	--	--	--	--	--	--	--	--	--	--	--	--	--	--	--	--	--	--	--	--	--	--	--	--	--	--	--
c78472_g1	8.062	4.6795e-31	3.8949e-28	740	--	--	--	--	--	393793957	AB699162.1	138	5.05209e-64	Lilium hybrid division I LhF3'H-2 mRNA for flavonoid 3'-hydroxylase, complete cds, cultivar: Montreux	--	--	--	--	--	--	--	--	--	--	--	--	--	--	--	--	--	--
c110731_g1	1.959	5.2849e-31	4.376e-28	964	695065087	XP_009421123.1	718	1.77384e-91	PREDICTED: peroxiredoxin-2E-2, chloroplastic-like [Musa acuminata subsp. malaccensis]	470134389	XM_004302988.1	173	2.32679e-83	PREDICTED: Fragaria vesca subsp. vesca peroxiredoxin-2E, chloroplastic-like (LOC101308296), mRNA	--	--	--	--	Q69TY4	695	8.67773e-89	Peroxiredoxin-2E-1, chloroplastic OS=Oryza sativa subsp. japonica GN=PRXIIE-1 PE=2 SV=1	PF14860//PF08534//PF00578	DrrA phosphatidylinositol 4-phosphate binding domain//Redoxin//AhpC/TSA family	GO:0009405//GO:0055114	pathogenesis//oxidation-reduction process	GO:0016491//GO:0017137//GO:0016209	oxidoreductase activity//Rab GTPase binding//antioxidant activity	GO:0044161	host cell cytoplasmic vesicle	KOG0541	Alkyl hydroperoxide reductase/peroxiredoxin
c96532_g1	1.5232	1.2747e-30	1.05e-27	632	672145272	XP_008796549.1	591	3.67587e-75	PREDICTED: photosystem I reaction center subunit V, chloroplastic-like [Phoenix dactylifera]	694439636	XM_009348416.1	109	5.6543e-48	PREDICTED: Pyrus x bretschneideri photosystem I reaction center subunit V, chloroplastic-like (LOC103938417), mRNA	K08905	psaG	photosystem I subunit V	http://www.genome.jp/dbget-bin/www_bget?ko:K08905	Q9S7N7	519	6.02038e-65	Photosystem I reaction center subunit V, chloroplastic OS=Arabidopsis thaliana GN=PSAG PE=2 SV=1	PF01241	Photosystem I psaG / psaK	GO:0015979	photosynthesis	--	--	GO:0016020//GO:0009522	membrane//photosystem I	--	--
c115856_g1	3.272	1.6532e-30	1.3548e-27	3113	672111678	XP_008801862.1	692	1.92397e-80	PREDICTED: LOW QUALITY PROTEIN: ubiquinol oxidase 4, chloroplastic/chromoplastic [Phoenix dactylifera]	672111677	XM_008803640.1	186	4.56802e-90	PREDICTED: Phoenix dactylifera ubiquinol oxidase 4, chloroplastic/chromoplastic (LOC103715864), mRNA	--	--	--	--	Q56X52	592	1.6145e-66	Ubiquinol oxidase 4, chloroplastic/chromoplastic OS=Arabidopsis thaliana GN=AOX4 PE=1 SV=2	PF00554//PF01786	Rel homology domain (RHD)//Alternative oxidase	GO:0006118//GO:0006355//GO:0055114	electron transport//regulation of transcription, DNA-templated//oxidation-reduction process	GO:0003700//GO:0009916	sequence-specific DNA binding transcription factor activity//alternative oxidase activity	GO:0005667//GO:0005634	transcription factor complex//nucleus	--	--
c112212_g5	2.1238	1.9727e-30	1.6084e-27	1292	672162801	XP_008801227.1	1481	0	PREDICTED: probable fatty acyl-CoA reductase 4 [Phoenix dactylifera]	695061950	XM_009421151.1	158	6.86133e-75	PREDICTED: Musa acuminata subsp. malaccensis probable fatty acyl-CoA reductase 4 (LOC103999393), mRNA	K13356	FAR	fatty acyl-CoA reductase	http://www.genome.jp/dbget-bin/www_bget?ko:K13356	Q0WRB0	1059	3.25274e-138	Probable fatty acyl-CoA reductase 5 OS=Arabidopsis thaliana GN=FAR5 PE=2 SV=1	PF02719//PF04321//PF01370	Polysaccharide biosynthesis protein//RmlD substrate binding domain//NAD dependent epimerase/dehydratase family	GO:0030639//GO:0009058//GO:0009117//GO:0044237//GO:0045226//GO:0009225//GO:0019872	polyketide biosynthetic process//biosynthetic process//nucleotide metabolic process//cellular metabolic process//extracellular polysaccharide biosynthetic process//nucleotide-sugar metabolic process//streptomycin biosynthetic process	GO:0008831//GO:0003824//GO:0050662	dTDP-4-dehydrorhamnose reductase activity//catalytic activity//coenzyme binding	--	--	KOG1221	Acyl-CoA reductase
c118006_g8	4.016	2.4053e-30	1.9512e-27	1282	--	--	--	--	--	--	--	--	--	--	--	--	--	--	--	--	--	--	--	--	--	--	--	--	--	--	--	--
c105729_g2	1.6905	2.6462e-30	2.1358e-27	2522	695017021	XP_009395434.1	556	8.94444e-81	PREDICTED: probable polygalacturonase isoform X2 [Musa acuminata subsp. malaccensis]	695017020	XM_009397159.1	52	1.1411e-15	PREDICTED: Musa acuminata subsp. malaccensis probable polygalacturonase (LOC103980695), transcript variant X2, mRNA	--	--	--	--	A7PZL3	444	8.14364e-68	Probable polygalacturonase OS=Vitis vinifera GN=GSVIVT00026920001 PE=1 SV=1	--	--	--	--	--	--	--	--	--	--
c124499_g3	1.5154	3.134e-30	2.5168e-27	2159	133711722	ABO36543.1	2136	0	plastid enolase [Helianthus annuus]	672117731	XM_008783835.1	596	0	PREDICTED: Phoenix dactylifera enolase 1, chloroplastic (LOC103701678), mRNA	K01689	ENO, eno	enolase	http://www.genome.jp/dbget-bin/www_bget?ko:K01689	Q9C9C4	2082	0	Enolase 1, chloroplastic OS=Arabidopsis thaliana GN=ENO1 PE=1 SV=1	PF03952//PF00113	Enolase, N-terminal domain//Enolase, C-terminal TIM barrel domain	GO:0006571//GO:0006094//GO:0000162//GO:0009094//GO:0006096	tyrosine biosynthetic process//gluconeogenesis//tryptophan biosynthetic process//L-phenylalanine biosynthetic process//glycolytic process	GO:0000287//GO:0004634	magnesium ion binding//phosphopyruvate hydratase activity	GO:0000015	phosphopyruvate hydratase complex	KOG2670	Enolase
c119844_g1	1.7936	3.4692e-30	2.772e-27	1157	194466081	ACF74271.1	244	1.23266e-22	class II small heat shock protein Le-HSP17.6 [Arachis hypogaea]	--	--	--	--	--	K13993	HSP20	HSP20 family protein	http://www.genome.jp/dbget-bin/www_bget?ko:K13993	P05477	231	2.47794e-21	17.9 kDa class II heat shock protein OS=Glycine max GN=HSP17.9-D PE=3 SV=1	PF08494	DEAD/H associated	--	--	GO:0016818//GO:0005524	hydrolase activity, acting on acid anhydrides, in phosphorus-containing anhydrides//ATP binding	--	--	--	--
c119151_g1	-7.9898	3.612e-30	2.8718e-27	1000	255557387	XP_002519724.1	1345	0	chlorophyll A/B binding protein, putative [Ricinus communis]>gi|223541141|gb|EEF42697.1| chlorophyll A/B binding protein, putative [Ricinus communis]	379069811	JN986719.1	606	0	Hevea brasiliensis chloroplast chlorophyll A/B binding protein (Cab) gene, complete cds; nuclear gene for chloroplast product	K08912	LHCB1	light-harvesting complex II chlorophyll a/b binding protein 1	http://www.genome.jp/dbget-bin/www_bget?ko:K08912	P27493	1291	2.93332e-178	Chlorophyll a-b binding protein 21, chloroplastic OS=Nicotiana tabacum GN=CAB21 PE=2 SV=1	PF10143	2,3-bisphosphoglycerate-independent phosphoglycerate mutase	GO:0009765	photosynthesis, light harvesting	GO:0046872//GO:0003824	metal ion binding//catalytic activity	GO:0016020//GO:0009507	membrane//chloroplast	--	--
c124283_g11	2.3267	5.0108e-30	3.9642e-27	2196	--	--	--	--	--	--	--	--	--	--	--	--	--	--	--	--	--	--	--	--	--	--	--	--	--	--	--	--
c123002_g1	1.546	6.4783e-30	5.1e-27	2690	672140277	XP_008793939.1	653	1.20697e-74	PREDICTED: LOW QUALITY PROTEIN: fructose-1,6-bisphosphatase, cytosolic-like [Phoenix dactylifera]	21244	X61690.1	177	3.96823e-85	S.olearacea Scytfbpy gene for fructose-1,6-bisphosphatase	K03841	FBP, fbp	fructose-1,6-bisphosphatase I	http://www.genome.jp/dbget-bin/www_bget?ko:K03841	P14766	652	3.13123e-75	Fructose-1,6-bisphosphatase, cytosolic OS=Spinacia oleracea PE=1 SV=2	PF00316	Fructose-1-6-bisphosphatase	GO:0015976//GO:0006094//GO:0006098//GO:0006096//GO:0006013//GO:0006000//GO:0005975	carbon utilization//gluconeogenesis//pentose-phosphate shunt//glycolytic process//mannose metabolic process//fructose metabolic process//carbohydrate metabolic process	GO:0042132//GO:0042578	fructose 1,6-bisphosphate 1-phosphatase activity//phosphoric ester hydrolase activity	--	--	KOG1458	Fructose-1,6-bisphosphatase
c95228_g1	-2.5001	9.9497e-30	7.7943e-27	515	27461096	AAL61539.1	152	5.30338e-11	glycine-rich protein [Lilium hybrid division VII]	156752067	EF681959.1	163	4.36962e-78	Lilium formosanum glycine-rich protein mRNA, complete cds	--	--	--	--	--	--	--	--	PF04082	Fungal specific transcription factor domain	GO:0006351	transcription, DNA-templated	GO:0003677//GO:0008270	DNA binding//zinc ion binding	GO:0005634	nucleus	--	--
c119420_g4	4.5113	1.6496e-29	1.286e-26	888	108863072	ABG22121.1	111	3.40724e-08	polyprotein [Solanum melongena]	--	--	--	--	--	--	--	--	--	Q75L11	119	1.92778e-06	Probable histone H2A.6 OS=Oryza sativa subsp. japonica GN=Os05g0113900 PE=2 SV=2	--	--	--	--	--	--	--	--	KOG1756	Histone 2A
c85052_g1	2.3103	1.7611e-29	1.3662e-26	947	571532280	XP_006600227.1	323	6.19567e-32	PREDICTED: uncharacterized protein LOC100815507 isoform X1 [Glycine max]	--	--	--	--	--	--	--	--	--	Q8L7W2	284	2.19096e-27	Nudix hydrolase 8 OS=Arabidopsis thaliana GN=NUDT8 PE=2 SV=2	PF01330	RuvA N terminal domain	GO:0006281//GO:0006310	DNA repair//DNA recombination	GO:0005524//GO:0009378	ATP binding//four-way junction helicase activity	GO:0009379//GO:0005657	Holliday junction helicase complex//replication fork	--	--
c123973_g1	1.6238	1.9292e-29	1.4894e-26	1973	695043194	XP_009409281.1	1305	0	PREDICTED: phospho-2-dehydro-3-deoxyheptonate aldolase 2, chloroplastic-like [Musa acuminata subsp. malaccensis]	695069068	XM_009383225.1	318	1.20342e-163	PREDICTED: Musa acuminata subsp. malaccensis phospho-2-dehydro-3-deoxyheptonate aldolase 2, chloroplastic-like (LOC103969637), mRNA	K01626	E2.5.1.54, aroF, aroG, aroH	3-deoxy-7-phosphoheptulonate synthase	http://www.genome.jp/dbget-bin/www_bget?ko:K01626	P37216	1259	0	Phospho-2-dehydro-3-deoxyheptonate aldolase 2, chloroplastic OS=Solanum lycopersicum PE=2 SV=1	PF01474	Class-II DAHP synthetase family	GO:0000162//GO:0009073//GO:0009094//GO:0006571	tryptophan biosynthetic process//aromatic amino acid family biosynthetic process//L-phenylalanine biosynthetic process//tyrosine biosynthetic process	GO:0003849	3-deoxy-7-phosphoheptulonate synthase activity	--	--	--	--
c123603_g3	2.674	2.0659e-29	1.5872e-26	208	393793942	BAM28964.1	354	3.07539e-38	phenylalanine ammonia lyase [Lilium hybrid division I]	393793941	AB699154.1	208	1.54064e-103	Lilium hybrid division I LhPAL1-2 mRNA for phenylalanine ammonia lyase, complete cds, cultivar: Montreux	K10775	E4.3.1.24	phenylalanine ammonia-lyase	http://www.genome.jp/dbget-bin/www_bget?ko:K10775	P35513	303	5.31069e-32	Phenylalanine ammonia-lyase OS=Nicotiana tabacum GN=PALA PE=2 SV=2	PF00221	Aromatic amino acid lyase	GO:0009058	biosynthetic process	GO:0016841	ammonia-lyase activity	--	--	--	--
c126075_g1	1.4884	2.1661e-29	1.6562e-26	2708	672167544	XP_008803739.1	3666	0	PREDICTED: acetyl-CoA carboxylase 1-like [Phoenix dactylifera]>gi|672167547|ref|XP_008803740.1| PREDICTED: acetyl-CoA carboxylase 1-like [Phoenix dactylifera]>gi|672167549|ref|XP_008803741.1| PREDICTED: acetyl-CoA carboxylase 1-like [Phoenix dactylifera]	672167548	XM_008805519.1	942	0	PREDICTED: Phoenix dactylifera acetyl-CoA carboxylase 1-like (LOC103717213), transcript variant X4, mRNA	K11262	ACAC	acetyl-CoA carboxylase / biotin carboxylase	http://www.genome.jp/dbget-bin/www_bget?ko:K11262	Q38970	3301	0	Acetyl-CoA carboxylase 1 OS=Arabidopsis thaliana GN=ACC1 PE=1 SV=1	PF01039//PF08326	Carboxyl transferase domain//Acetyl-CoA carboxylase, central region	GO:0006633//GO:0006090	fatty acid biosynthetic process//pyruvate metabolic process	GO:0005524//GO:0003989//GO:0016874	ATP binding//acetyl-CoA carboxylase activity//ligase activity	GO:0009317	acetyl-CoA carboxylase complex	KOG0368	Acetyl-CoA carboxylase
c116478_g1	-4.2875	3.3596e-29	2.5566e-26	1889	672113501	XP_008811242.1	930	2.06459e-137	PREDICTED: uncharacterized protein LOC103722452 [Phoenix dactylifera]	--	--	--	--	--	--	--	--	--	B3WEQ6	162	1.84026e-10	Chaperone protein DnaJ OS=Lactobacillus casei (strain BL23) GN=dnaJ PE=3 SV=1	PF12837//PF00037//PF13903//PF12838	4Fe-4S binding domain//4Fe-4S binding domain//PMP-22/EMP/MP20/Claudin tight junction//4Fe-4S dicluster domain	--	--	GO:0051536	iron-sulfur cluster binding	GO:0016021	integral component of membrane	KOG0713	Molecular chaperone (DnaJ superfamily)
c116316_g2	5.2494	3.9065e-29	2.9587e-26	2182	--	--	--	--	--	--	--	--	--	--	--	--	--	--	--	--	--	--	--	--	--	--	--	--	--	--	--	--
c119604_g1	6.8306	4.0474e-29	3.051e-26	263	--	--	--	--	--	--	--	--	--	--	--	--	--	--	--	--	--	--	--	--	--	--	--	--	--	--	--	--
c106151_g1	2.846	4.5713e-29	3.4297e-26	590	672137137	XP_008792286.1	267	2.34554e-27	PREDICTED: uncharacterized protein LOC103708946 [Phoenix dactylifera]	--	--	--	--	--	--	--	--	--	--	--	--	--	--	--	--	--	--	--	--	--	--	--
c105729_g1	1.7237	6.6584e-29	4.9723e-26	1042	695014282	XP_009393955.1	746	1.71903e-95	PREDICTED: probable polygalacturonase, partial [Musa acuminata subsp. malaccensis]	--	--	--	--	--	--	--	--	--	A7PZL3	673	8.63853e-82	Probable polygalacturonase OS=Vitis vinifera GN=GSVIVT00026920001 PE=1 SV=1	PF00295	Glycosyl hydrolases family 28	GO:0005982//GO:0005985//GO:0005975	starch metabolic process//sucrose metabolic process//carbohydrate metabolic process	GO:0004650	polygalacturonase activity	--	--	--	--
c111798_g1	1.8456	9.4323e-29	7.011e-26	1018	--	--	--	--	--	--	--	--	--	--	--	--	--	--	--	--	--	--	--	--	--	--	--	--	--	--	--	--
c120151_g1	2.0119	1.1684e-28	8.6448e-26	2093	645231706	XP_008222521.1	154	2.57463e-09	PREDICTED: 3-hydroxyisobutyryl-CoA hydrolase-like protein 5 [Prunus mume]	--	--	--	--	--	--	--	--	--	--	--	--	--	--	--	--	--	--	--	--	--	--	--
c119011_g1	3.8868	3.2954e-28	2.4158e-25	902	672171383	XP_008805761.1	744	7.02539e-96	PREDICTED: probable glutathione S-transferase GSTF1 [Phoenix dactylifera]	672171382	XM_008807539.1	47	2.39777e-13	PREDICTED: Phoenix dactylifera probable glutathione S-transferase GSTF1 (LOC103718626), mRNA	K00799	GST, gst	glutathione S-transferase	http://www.genome.jp/dbget-bin/www_bget?ko:K00799	O65857	599	7.00368e-75	Probable glutathione S-transferase GSTF1 OS=Oryza sativa subsp. japonica GN=GSTF1 PE=1 SV=2	PF02798//PF13409//PF13417	Glutathione S-transferase, N-terminal domain//Glutathione S-transferase, N-terminal domain//Glutathione S-transferase, N-terminal domain	--	--	GO:0005515	protein binding	--	--	KOG0867	Glutathione S-transferase
c96659_g1	6.8918	3.2927e-28	2.4158e-25	2177	--	--	--	--	--	--	--	--	--	--	--	--	--	--	--	--	--	--	PF04838	Baculoviridae late expression factor 5	GO:0006355	regulation of transcription, DNA-templated	--	--	--	--	--	--
c85844_g1	-2.1919	3.7477e-28	2.7347e-25	998	--	--	--	--	--	--	--	--	--	--	--	--	--	--	--	--	--	--	--	--	--	--	--	--	--	--	--	--
c124742_g1	-1.6931	3.9379e-28	2.8605e-25	4134	672113162	XP_008809507.1	1830	0	PREDICTED: potassium channel AKT1-like isoform X3 [Phoenix dactylifera]	672113161	XM_008811285.1	327	2.52586e-168	PREDICTED: Phoenix dactylifera potassium channel AKT1-like (LOC103721181), transcript variant X3, mRNA	--	--	--	--	Q38998	1666	0	Potassium channel AKT1 OS=Arabidopsis thaliana GN=AKT1 PE=1 SV=2	PF00662//PF00520//PF13606//PF00023	NADH-Ubiquinone oxidoreductase (complex I), chain 5 N-terminus//Ion transport protein//Ankyrin repeat//Ankyrin repeat	GO:0042773//GO:0055085//GO:0006120//GO:0006811//GO:0006814//GO:0015992//GO:0006744//GO:0055114	ATP synthesis coupled electron transport//transmembrane transport//mitochondrial electron transport, NADH to ubiquinone//ion transport//sodium ion transport//proton transport//ubiquinone biosynthetic process//oxidation-reduction process	GO:0005515//GO:0008137//GO:0005216	protein binding//NADH dehydrogenase (ubiquinone) activity//ion channel activity	GO:0016020	membrane	KOG0498	K+-channel ERG and related proteins, contain PAS/PAC sensor domain
c119387_g2	1.9987	4.1693e-28	3.0149e-25	1717	672163898	XP_008801810.1	888	1.41131e-111	PREDICTED: cinnamoyl-CoA reductase 2-like isoform X2 [Phoenix dactylifera]	--	--	--	--	--	--	--	--	--	Q9S9N9	235	5.1795e-20	Cinnamoyl-CoA reductase 1 OS=Arabidopsis thaliana GN=CCR1 PE=1 SV=1	PF01370	NAD dependent epimerase/dehydratase family	GO:0044237	cellular metabolic process	GO:0003824//GO:0050662	catalytic activity//coenzyme binding	--	--	--	--
c110968_g1	2.2139	7.8822e-28	5.6741e-25	2057	695023048	XP_009398673.1	531	4.19743e-58	PREDICTED: cyclin-D3-2-like [Musa acuminata subsp. malaccensis]	695023047	XM_009400398.1	56	5.54425e-18	PREDICTED: Musa acuminata subsp. malaccensis cyclin-D3-2-like (LOC103983202), mRNA	K14505	CYCD3	cyclin D3, plant	http://www.genome.jp/dbget-bin/www_bget?ko:K14505	P42753	363	3.76045e-36	Cyclin-D3-1 OS=Arabidopsis thaliana GN=CYCD3-1 PE=1 SV=3	PF02984//PF00667	Cyclin, C-terminal domain//FAD binding domain	GO:0055114	oxidation-reduction process	GO:0016491	oxidoreductase activity	GO:0005634	nucleus	KOG0656	G1/S-specific cyclin D
c115996_g1	1.6601	9.061e-28	6.4934e-25	461	695030125	XP_009402509.1	186	1.38649e-14	PREDICTED: calreticulin-like [Musa acuminata subsp. malaccensis]	--	--	--	--	--	K08057	CALR	calreticulin	http://www.genome.jp/dbget-bin/www_bget?ko:K08057	Q9SP22	176	4.27132e-14	Calreticulin OS=Zea mays GN=CRT PE=2 SV=1	PF00262//PF05456	Calreticulin family//Eukaryotic translation initiation factor 4E binding protein (EIF4EBP)	GO:0045947//GO:0006457	negative regulation of translational initiation//protein folding	GO:0051082//GO:0005509//GO:0008190	unfolded protein binding//calcium ion binding//eukaryotic initiation factor 4E binding	GO:0005783	endoplasmic reticulum	--	--
c109049_g1	1.79	9.4987e-28	6.7767e-25	877	672134417	XP_008790857.1	173	7.68314e-13	PREDICTED: uncharacterized protein LOC103707921 [Phoenix dactylifera]	--	--	--	--	--	--	--	--	--	--	--	--	--	--	--	--	--	--	--	--	--	--	--
c99484_g1	6.5805	1.3387e-27	9.5086e-25	1631	--	--	--	--	--	--	--	--	--	--	--	--	--	--	--	--	--	--	--	--	--	--	--	--	--	--	--	--
c106128_g2	2.252	1.3757e-27	9.7279e-25	814	475622287	EMT31824.1	410	5.29493e-47	Histone H4 [Aegilops tauschii]	586537337	XM_006923459.1	162	2.54235e-77	PREDICTED: Pteropus alecto histone H4-like (LOC102892963), mRNA	K11254	H4	histone H4	http://www.genome.jp/dbget-bin/www_bget?ko:K11254	P0CG89	402	2.53155e-47	Histone H4 OS=Glycine max PE=3 SV=1	PF02969//PF00125//PF00808//PF02291	TATA box binding protein associated factor (TAF)//Core histone H2A/H2B/H3/H4//Histone-like transcription factor (CBF/NF-Y) and archaeal histone//Transcription initiation factor IID, 31kD subunit	GO:0006352	DNA-templated transcription, initiation	GO:0043565//GO:0003677	sequence-specific DNA binding//DNA binding	GO:0005622//GO:0005634	intracellular//nucleus	KOG3467	Histone H4
c123539_g1	2.1464	1.4483e-27	1.0196e-24	1254	672148720	XP_008797211.1	421	3.76861e-46	PREDICTED: GEM-like protein 7 [Phoenix dactylifera]	--	--	--	--	--	--	--	--	--	Q9FTA0	325	1.93348e-33	GEM-like protein 4 OS=Arabidopsis thaliana GN=At5g08350 PE=2 SV=1	--	--	--	--	--	--	--	--	--	--
c123159_g1	-1.3955	2.1384e-27	1.4988e-24	4394	641834352	KDO53348.1	822	1.23068e-94	hypothetical protein CISIN_1g004396mg [Citrus sinensis]	--	--	--	--	--	--	--	--	--	Q9ZVN2	694	1.32795e-75	Acyltransferase-like protein At1g54570, chloroplastic OS=Arabidopsis thaliana GN=At1g54570 PE=2 SV=1	PF00975//PF01412//PF01445//PF07859//PF00643	Thioesterase domain//Putative GTPase activating protein for Arf//Viral small hydrophobic protein//alpha/beta hydrolase fold//B-box zinc finger	GO:0008152//GO:0009058	metabolic process//biosynthetic process	GO:0016787//GO:0016788//GO:0008270	hydrolase activity//hydrolase activity, acting on ester bonds//zinc ion binding	GO:0016020//GO:0005622	membrane//intracellular	--	--
c119641_g5	-1.6158	2.3911e-27	1.6614e-24	1426	672180813	XP_008810607.1	1092	1.19841e-143	PREDICTED: uncharacterized protein LOC103721987 [Phoenix dactylifera]>gi|672180817|ref|XP_008810609.1| PREDICTED: uncharacterized protein LOC103721987 [Phoenix dactylifera]>gi|672180820|ref|XP_008810610.1| PREDICTED: uncharacterized protein LOC103721987 [Phoenix dactylifera]>gi|672180822|ref|XP_008810611.1| PREDICTED: uncharacterized protein LOC103721987 [Phoenix dactylifera]	357126996	XM_003565125.1	108	4.73384e-47	PREDICTED: Brachypodium distachyon uncharacterized LOC100838977 (LOC100838977), mRNA	--	--	--	--	--	--	--	--	--	--	--	--	--	--	--	--	--	--
c118672_g1	1.4489	2.3839e-27	1.6614e-24	2396	566156488	XP_002300882.2	1370	0	mitogen-activated protein kinase [Populus trichocarpa]>gi|550344380|gb|EEE80155.2| mitogen-activated protein kinase [Populus trichocarpa]	672152336	XM_008799266.1	753	0	PREDICTED: Phoenix dactylifera mitogen-activated protein kinase 10-like (LOC103712682), mRNA	K04371	MAPK1_3	mitogen-activated protein kinase 1/3	http://www.genome.jp/dbget-bin/www_bget?ko:K04371	Q5ZCI1	1354	0	Mitogen-activated protein kinase 10 OS=Oryza sativa subsp. japonica GN=MPK10 PE=2 SV=2	PF06293//PF00069//PF07714	Lipopolysaccharide kinase (Kdo/WaaP) family//Protein kinase domain//Protein tyrosine kinase	GO:0009103//GO:0006468	lipopolysaccharide biosynthetic process//protein phosphorylation	GO:0016773//GO:0004672//GO:0005524	phosphotransferase activity, alcohol group as acceptor//protein kinase activity//ATP binding	GO:0016020	membrane	KOG0660	Mitogen-activated protein kinase
c120362_g1	1.5614	2.9603e-27	2.048e-24	953	2935450	AAC05126.1	426	1.05707e-49	histone H2B [Malus domestica]	557719701	KF573580.1	380	0	Lilium hybrid cultivar Sorbonne LS-ZJU43 microsatellite sequence	K11252	H2B	histone H2B	http://www.genome.jp/dbget-bin/www_bget?ko:K11252	Q1S9I9	426	9.238e-50	Probable histone H2B.1 OS=Medicago truncatula PE=1 SV=3	PF00125//PF03847//PF00808	Core histone H2A/H2B/H3/H4//Transcription initiation factor TFIID subunit A//Histone-like transcription factor (CBF/NF-Y) and archaeal histone	GO:0006352	DNA-templated transcription, initiation	GO:0003677//GO:0043565	DNA binding//sequence-specific DNA binding	GO:0005622//GO:0005669	intracellular//transcription factor TFIID complex	KOG1744	Histone H2B
c106376_g2	1.3908	3.3257e-27	2.2909e-24	833	672157683	XP_008798559.1	279	3.75831e-28	PREDICTED: non-specific lipid-transfer protein 1-like [Phoenix dactylifera]	--	--	--	--	--	--	--	--	--	P85894	266	2.47095e-27	Non-specific lipid-transfer protein 1 OS=Morus nigra PE=1 SV=1	PF00320	GATA zinc finger	GO:0006355	regulation of transcription, DNA-templated	GO:0003700//GO:0008270//GO:0043565	sequence-specific DNA binding transcription factor activity//zinc ion binding//sequence-specific DNA binding	GO:0005667	transcription factor complex	--	--
c120602_g1	2.4422	3.479e-27	2.3862e-24	912	695051447	XP_009413748.1	917	1.50557e-115	PREDICTED: heat shock protein 83 [Musa acuminata subsp. malaccensis]	147789389	AM423851.2	333	2.50183e-172	Vitis vinifera contig VV78X192584.4, whole genome shotgun sequence	K04079	htpG, HSP90A	molecular chaperone HtpG	http://www.genome.jp/dbget-bin/www_bget?ko:K04079	P27323	904	1.87409e-114	Heat shock protein 90-1 OS=Arabidopsis thaliana GN=HSP90-1 PE=1 SV=3	PF05416//PF00183	Southampton virus-type processing peptidase//Hsp90 protein	GO:0006508//GO:0006457//GO:0006950	proteolysis//protein folding//response to stress	GO:0005524//GO:0004197//GO:0051082	ATP binding//cysteine-type endopeptidase activity//unfolded protein binding	--	--	KOG0019	Molecular chaperone (HSP90 family)
c119499_g2	1.4683	3.8664e-27	2.6405e-24	2964	672124481	XP_008785625.1	1877	0	PREDICTED: COBRA-like protein 1 [Phoenix dactylifera]	672124480	XM_008787403.1	513	0	PREDICTED: Phoenix dactylifera COBRA-like protein 1 (LOC103704207), mRNA	--	--	--	--	Q60E70	1751	0	COBRA-like protein 3 OS=Oryza sativa subsp. japonica GN=BC1L4 PE=2 SV=1	PF04833	COBRA-like protein	GO:0016049//GO:0010215	cell growth//cellulose microfibril organization	--	--	GO:0031225	anchored component of membrane	--	--
c117298_g2	-1.5265	5.4695e-27	3.7194e-24	4385	672162357	XP_008801000.1	429	1.42955e-43	PREDICTED: alpha-humulene synthase-like isoform X2 [Phoenix dactylifera]	--	--	--	--	--	--	--	--	--	B1B1U4	385	4.54743e-37	Beta-eudesmol synthase OS=Zingiber zerumbet GN=ZSS2 PE=1 SV=1	PF02416//PF03936	mttA/Hcf106 family//Terpene synthase family, metal binding domain	GO:0015031	protein transport	GO:0008565//GO:0016829//GO:0000287//GO:0010333	protein transporter activity//lyase activity//magnesium ion binding//terpene synthase activity	--	--	--	--
c120863_g1	1.8579	5.6933e-27	3.8552e-24	2259	672183758	XP_008812168.1	1965	0	PREDICTED: ATP-citrate synthase alpha chain protein 2 [Phoenix dactylifera]>gi|672183760|ref|XP_008812169.1| PREDICTED: ATP-citrate synthase alpha chain protein 2 [Phoenix dactylifera]	672183759	XM_008813947.1	517	0	PREDICTED: Phoenix dactylifera ATP-citrate synthase alpha chain protein 2 (LOC103723127), transcript variant X2, mRNA	K01648	ACLY	ATP citrate (pro-S)-lyase	http://www.genome.jp/dbget-bin/www_bget?ko:K01648	Q9SGY2	1911	0	ATP-citrate synthase alpha chain protein 1 OS=Arabidopsis thaliana GN=ACLA-1 PE=1 SV=1	PF01160//PF04053	Vertebrate endogenous opioids neuropeptide//Coatomer WD associated region	GO:0006886//GO:0016192//GO:0007218	intracellular protein transport//vesicle-mediated transport//neuropeptide signaling pathway	GO:0005198	structural molecule activity	GO:0030117	membrane coat	KOG1254	ATP-citrate lyase
c92021_g1	-1.4147	7.0476e-27	4.7522e-24	1146	672179561	XP_008809949.1	192	1.39132e-15	PREDICTED: uncharacterized protein LOC103721487 [Phoenix dactylifera]	--	--	--	--	--	--	--	--	--	--	--	--	--	--	--	--	--	--	--	--	--	--	--
c125136_g1	1.3662	8.1479e-27	5.471e-24	2843	672207984	XP_008779984.1	1218	6.70109e-155	PREDICTED: benzyl alcohol O-benzoyltransferase-like [Phoenix dactylifera]	--	--	--	--	--	--	--	--	--	Q8GT20	1157	1.36491e-146	Benzyl alcohol O-benzoyltransferase OS=Nicotiana tabacum GN=HSR201 PE=1 SV=1	PF02458	Transferase family	--	--	GO:0016747	transferase activity, transferring acyl groups other than amino-acyl groups	--	--	--	--
c124261_g1	1.3741	1.0143e-26	6.7824e-24	2386	695070873	XP_009382485.1	3001	0	PREDICTED: ATP-citrate synthase beta chain protein 1 [Musa acuminata subsp. malaccensis]	672177217	XM_008810477.1	1044	0	PREDICTED: Phoenix dactylifera ATP-citrate synthase beta chain protein 2 (LOC103720655), mRNA	K01648	ACLY	ATP citrate (pro-S)-lyase	http://www.genome.jp/dbget-bin/www_bget?ko:K01648	Q93VT8	2973	0	ATP-citrate synthase beta chain protein 1 OS=Oryza sativa subsp. japonica GN=ACLB-1 PE=2 SV=1	PF02629//PF00285//PF00549	CoA binding domain//Citrate synthase//CoA-ligase	GO:0044262//GO:0008152	cellular carbohydrate metabolic process//metabolic process	GO:0003824//GO:0046912//GO:0048037	catalytic activity//transferase activity, transferring acyl groups, acyl groups converted into alkyl on transfer//cofactor binding	--	--	KOG1254	ATP-citrate lyase
c110158_g7	1.6425	1.1876e-26	7.9077e-24	512	--	--	--	--	--	--	--	--	--	--	--	--	--	--	--	--	--	--	PF00197	Trypsin and protease inhibitor	--	--	GO:0004866	endopeptidase inhibitor activity	--	--	--	--
c118760_g1	2.1701	1.2644e-26	8.3842e-24	3133	571491387	XP_006591918.1	330	7.72075e-32	PREDICTED: heat shock 22 kDa protein, mitochondrial isoform X1 [Glycine max]	337255738	JF950036.1	60	5.07639e-20	Triticum aestivum putative small heat shock protein (SusHSP) mRNA, complete cds	K13993	HSP20	HSP20 family protein	http://www.genome.jp/dbget-bin/www_bget?ko:K13993	P46254	285	1.16377e-26	Heat shock 22 kDa protein, mitochondrial OS=Pisum sativum GN=HSP22 PE=2 SV=1	PF12285	Protein of unknown function (DUF3621)	--	--	GO:0004252//GO:0070008	serine-type endopeptidase activity//serine-type exopeptidase activity	--	--	--	--
c117369_g1	1.4539	1.3784e-26	9.1024e-24	2336	672110617	XP_008796414.1	748	6.12341e-88	PREDICTED: pentatricopeptide repeat-containing protein At4g38150-like [Phoenix dactylifera]	33520418	AY340641.1	110	6.04705e-48	Trifolium pratense photosystem I psaH protein mRNA, complete cds	--	--	--	--	Q9SZL5	634	6.15393e-74	Pentatricopeptide repeat-containing protein At4g38150 OS=Arabidopsis thaliana GN=At4g38150 PE=2 SV=1	PF04227//PF03244	Indigoidine synthase A like protein//Photosystem I reaction centre subunit VI	GO:0015979	photosynthesis	GO:0016798	hydrolase activity, acting on glycosyl bonds	GO:0009538//GO:0009522	photosystem I reaction center//photosystem I	--	--
c112087_g1	2.6131	1.5336e-26	1.0086e-23	1132	695016210	XP_009395005.1	295	6.38312e-28	PREDICTED: uncharacterized protein At1g01500-like [Musa acuminata subsp. malaccensis]>gi|695016212|ref|XP_009395006.1| PREDICTED: uncharacterized protein At1g01500-like [Musa acuminata subsp. malaccensis]>gi|695016214|ref|XP_009395007.1| PREDICTED: uncharacterized protein At1g01500-like [Musa acuminata subsp. malaccensis]>gi|695016216|ref|XP_009395008.1| PREDICTED: uncharacterized protein At1g015…	--	--	--	--	--	--	--	--	--	Q8GUH2	147	3.65625e-09	Uncharacterized protein At1g01500 OS=Arabidopsis thaliana GN=At1g01500 PE=2 SV=1	--	--	--	--	--	--	--	--	--	--
c125936_g4	2.1693	1.6089e-26	1.0538e-23	2074	695059913	XP_009418331.1	769	1.21367e-90	PREDICTED: 3-phosphoshikimate 1-carboxyvinyltransferase 2-like [Musa acuminata subsp. malaccensis]	672186224	XM_008814806.1	238	3.75177e-119	PREDICTED: Phoenix dactylifera 3-phosphoshikimate 1-carboxyvinyltransferase 2 (LOC103723775), mRNA	K00800	aroA	3-phosphoshikimate 1-carboxyvinyltransferase	http://www.genome.jp/dbget-bin/www_bget?ko:K00800	P23981	674	9.72832e-78	3-phosphoshikimate 1-carboxyvinyltransferase 1, chloroplastic OS=Nicotiana tabacum GN=EPSPS-1 PE=1 SV=1	PF00275	EPSP synthase (3-phosphoshikimate 1-carboxyvinyltransferase)	--	--	GO:0016765	transferase activity, transferring alkyl or aryl (other than methyl) groups	--	--	KOG0692	Pentafunctional AROM protein
c100203_g1	-2.5039	2.2736e-26	1.4831e-23	5946	--	--	--	--	--	--	--	--	--	--	--	--	--	--	--	--	--	--	PF04639//PF01983	Baculoviral E56 protein, specific to ODV envelope//Guanylyl transferase CofC like	--	--	GO:0016779	nucleotidyltransferase activity	GO:0019031	viral envelope	--	--
c124890_g1	2.7698	2.7411e-26	1.7807e-23	1562	695000008	XP_009409760.1	448	2.66055e-49	PREDICTED: 18.1 kDa class I heat shock protein-like [Musa acuminata subsp. malaccensis]	695000007	XM_009411485.1	159	2.31481e-75	PREDICTED: Musa acuminata subsp. malaccensis 18.1 kDa class I heat shock protein-like (LOC103991938), mRNA	K13993	HSP20	HSP20 family protein	http://www.genome.jp/dbget-bin/www_bget?ko:K13993	O82012	415	2.57929e-46	17.6 kDa class I heat shock protein OS=Solanum peruvianum PE=2 SV=1	PF08656	DASH complex subunit Dad3	GO:0008608	attachment of spindle microtubules to kinetochore	--	--	GO:0042729//GO:0072686	DASH complex//mitotic spindle	KOG0710	Molecular chaperone (small heat-shock protein Hsp26/Hsp42)
c124484_g1	3.7288	3.2054e-26	2.0739e-23	693	672193209	XP_008775970.1	282	6.66794e-29	PREDICTED: chaperone protein dnaJ 11, chloroplastic [Phoenix dactylifera]	--	--	--	--	--	--	--	--	--	Q9FYB5	193	8.29445e-17	Chaperone protein dnaJ 11, chloroplastic OS=Arabidopsis thaliana GN=ATJ11 PE=1 SV=2	--	--	--	--	--	--	--	--	KOG0712	Molecular chaperone (DnaJ superfamily)
c100346_g1	#NAME?	4.3613e-26	2.8104e-23	1698	8918361	BAA97584.1	2326	0	RuBisCO activase small isoform precursor [Oryza sativa]>gi|62733169|gb|AAX95286.1| RuBisCO activase small isoform precursor [Oryza sativa Japonica Group]>gi|77552726|gb|ABA95523.1| Ribulose bisphosphate carboxylase/oxygenase activase, chloroplast precursor, putative, expressed [Oryza sativa Japonica Group]>gi|215694316|dbj|BAG89309.1| unnamed protein product [Oryza sativa Japonica Group]>gi|34773…	116641111	CT830274.1	1686	0	Oryza sativa (indica cultivar-group) cDNA clone:OSIGCPI234L24, full insert sequence	--	--	--	--	P93431	2296	0	Ribulose bisphosphate carboxylase/oxygenase activase, chloroplastic OS=Oryza sativa subsp. japonica GN=RCA PE=1 SV=2	PF06309//PF00004	Torsin//ATPase family associated with various cellular activities (AAA)	GO:0051085	chaperone mediated protein folding requiring cofactor	GO:0005524	ATP binding	--	--	KOG0651	26S proteasome regulatory complex, ATPase RPT4
c117657_g2	1.7873	5.0997e-26	3.273e-23	1474	672139314	XP_008793440.1	1053	7.2833e-136	PREDICTED: cyanidin 3-O-rutinoside 5-O-glucosyltransferase-like [Phoenix dactylifera]>gi|672139316|ref|XP_008793441.1| PREDICTED: cyanidin 3-O-rutinoside 5-O-glucosyltransferase-like [Phoenix dactylifera]	672136382	XM_008793665.1	50	8.54091e-15	PREDICTED: Phoenix dactylifera cyanidin 3-O-rutinoside 5-O-glucosyltransferase-like (LOC103708642), mRNA	--	--	--	--	F8WKW0	763	2.16675e-93	Crocetin glucosyltransferase, chloroplastic OS=Gardenia jasminoides GN=UGT75L6 PE=1 SV=1	PF00201	UDP-glucoronosyl and UDP-glucosyl transferase	GO:0008152	metabolic process	GO:0016758	transferase activity, transferring hexosyl groups	--	--	--	--
c4453117_g2	5.9911	6.2316e-26	3.9835e-23	654	643735230	KDP41871.1	934	1.56636e-123	hypothetical protein JCGZ_26889 [Jatropha curcas]	566204229	XM_002321045.2	264	4.01832e-134	Populus trichocarpa chalcone synthase family protein (POPTR_0014s14200g) mRNA, complete cds	K00660	CHS	chalcone synthase	http://www.genome.jp/dbget-bin/www_bget?ko:K00660	Q9FSB7	924	1.08542e-122	Chalcone synthase 3 OS=Ruta graveolens GN=CHS3 PE=2 SV=1	PF00195	Chalcone and stilbene synthases, N-terminal domain	GO:0009058	biosynthetic process	GO:0016746	transferase activity, transferring acyl groups	--	--	--	--
c116134_g1	1.7273	7.3737e-26	4.6948e-23	735	672123220	XP_008784965.1	464	2.222e-53	PREDICTED: peroxidase 72-like [Phoenix dactylifera]	659102407	XM_008453891.1	65	1.90924e-23	PREDICTED: Cucumis melo peroxidase 72-like (LOC103493217), mRNA	K00430	E1.11.1.7	peroxidase	http://www.genome.jp/dbget-bin/www_bget?ko:K00430	Q9SI16	382	5.34508e-42	Peroxidase 15 OS=Arabidopsis thaliana GN=PER15 PE=2 SV=1	PF00141	Peroxidase	GO:0055114//GO:0006979//GO:0006804	oxidation-reduction process//response to oxidative stress//peroxidase reaction	GO:0020037//GO:0004601	heme binding//peroxidase activity	--	--	--	--
c116395_g1	1.4259	1.104e-25	7.0013e-23	1114	15281584	AAK94321.1	337	1.2202e-34	histone-like protein [Fritillaria liliacea]	15281640	AF394159.1	81	3.75159e-32	Fritillaria liliacea clone 2PA-6 histone-like protein pseudogene, partial sequence	K11275	H1_5	histone H1/5	http://www.genome.jp/dbget-bin/www_bget?ko:K11275	P23444	272	3.79271e-26	Histone H1 OS=Zea mays PE=2 SV=2	PF00538	linker histone H1 and H5 family	GO:0006334	nucleosome assembly	GO:0003677	DNA binding	GO:0005634//GO:0000786	nucleus//nucleosome	--	--
c116924_g1	2.0459	1.1849e-25	7.4847e-23	1293	672148720	XP_008797211.1	522	8.59119e-61	PREDICTED: GEM-like protein 7 [Phoenix dactylifera]	--	--	--	--	--	--	--	--	--	Q9FTA0	421	6.4141e-47	GEM-like protein 4 OS=Arabidopsis thaliana GN=At5g08350 PE=2 SV=1	--	--	--	--	--	--	--	--	--	--
c108657_g1	2.67	1.4294e-25	8.9935e-23	702	--	--	--	--	--	--	--	--	--	--	--	--	--	--	--	--	--	--	PF03153//PF05460	Transcription factor IIA, alpha/beta subunit//Origin recognition complex subunit 6 (ORC6)	GO:0006260//GO:0006367	DNA replication//transcription initiation from RNA polymerase II promoter	GO:0003677	DNA binding	GO:0005672//GO:0005664	transcription factor TFIIA complex//nuclear origin of replication recognition complex	--	--
c117738_g1	6.6338	1.6058e-25	1.0064e-22	2479	--	--	--	--	--	--	--	--	--	--	--	--	--	--	--	--	--	--	--	--	--	--	--	--	--	--	--	--
c124939_g1	1.3745	1.6522e-25	1.0314e-22	2892	695079473	XP_009387158.1	1112	2.92223e-139	PREDICTED: protein ASPARTIC PROTEASE IN GUARD CELL 2 [Musa acuminata subsp. malaccensis]	659088371	XM_008446724.1	63	1.00622e-21	PREDICTED: Cucumis melo aspartic proteinase nepenthesin-1 (LOC103488136), mRNA	--	--	--	--	Q766C3	354	5.31017e-34	Aspartic proteinase nepenthesin-1 OS=Nepenthes gracilis GN=nep1 PE=1 SV=1	PF00026	Eukaryotic aspartyl protease	GO:0006508	proteolysis	GO:0004190	aspartic-type endopeptidase activity	--	--	KOG1339	Aspartyl protease
c104056_g2	-3.5808	1.9908e-25	1.2379e-22	455	659110412	XP_008455211.1	363	6.0171e-38	PREDICTED: probable LRR receptor-like serine/threonine-protein kinase At4g08850 [Cucumis melo]	--	--	--	--	--	--	--	--	--	Q9LVP0	245	1.00089e-22	Probable leucine-rich repeat receptor-like protein kinase At5g63930 OS=Arabidopsis thaliana GN=At5g63930 PE=2 SV=1	PF00560	Leucine Rich Repeat	--	--	GO:0005515	protein binding	--	--	--	--
c105341_g2	2.0665	2.025e-25	1.2543e-22	582	697190992	XP_009604566.1	255	6.00799e-26	PREDICTED: defensin J1-2-like [Nicotiana tomentosiformis]	117626793	DQ911527.1	155	1.39362e-73	Lilium longiflorum LLA-1440 mRNA, partial cds	--	--	--	--	Q39182	217	3.0741e-21	Defensin-like protein 2 OS=Arabidopsis thaliana GN=PDF2.2 PE=2 SV=1	--	--	--	--	--	--	--	--	--	--
c123027_g1	1.4545	2.0897e-25	1.2894e-22	624	388492538	AFK34335.1	383	4.09086e-44	unknown [Medicago truncatula]	--	--	--	--	--	K00218	E1.3.1.33, por	protochlorophyllide reductase	http://www.genome.jp/dbget-bin/www_bget?ko:K00218	Q42850	391	2.25163e-43	Protochlorophyllide reductase B, chloroplastic OS=Hordeum vulgare GN=PORB PE=2 SV=1	--	--	--	--	--	--	--	--	--	--
c126075_g2	1.361	3.3622e-25	2.0666e-22	4770	672167544	XP_008803739.1	6667	0	PREDICTED: acetyl-CoA carboxylase 1-like [Phoenix dactylifera]>gi|672167547|ref|XP_008803740.1| PREDICTED: acetyl-CoA carboxylase 1-like [Phoenix dactylifera]>gi|672167549|ref|XP_008803741.1| PREDICTED: acetyl-CoA carboxylase 1-like [Phoenix dactylifera]	672167548	XM_008805519.1	2085	0	PREDICTED: Phoenix dactylifera acetyl-CoA carboxylase 1-like (LOC103717213), transcript variant X4, mRNA	K11262	ACAC	acetyl-CoA carboxylase / biotin carboxylase	http://www.genome.jp/dbget-bin/www_bget?ko:K11262	Q8S6N5	6118	0	Acetyl-CoA carboxylase 1 OS=Oryza sativa subsp. japonica GN=ACC1 PE=3 SV=1	PF11648//PF07478//PF02785//PF00289//PF02655//PF08326//PF02786	C-terminal domain of RIG-I//D-ala D-ala ligase C-terminus//Biotin carboxylase C-terminal domain//Carbamoyl-phosphate synthase L chain, N-terminal domain//ATP-grasp domain//Acetyl-CoA carboxylase, central region//Carbamoyl-phosphate synthase L chain, ATP binding domain	GO:0046436//GO:0009252//GO:0006090//GO:0008152//GO:0006633	D-alanine metabolic process//peptidoglycan biosynthetic process//pyruvate metabolic process//metabolic process//fatty acid biosynthetic process	GO:0016874//GO:0016817//GO:0003824//GO:0008716//GO:0003989//GO:0046872//GO:0005524	ligase activity//hydrolase activity, acting on acid anhydrides//catalytic activity//D-alanine-D-alanine ligase activity//acetyl-CoA carboxylase activity//metal ion binding//ATP binding	GO:0009317	acetyl-CoA carboxylase complex	KOG0368	Acetyl-CoA carboxylase
c107917_g2	-1.8994	4.724e-25	2.8925e-22	713	672179367	XP_008809854.1	673	4.21211e-82	PREDICTED: pectinesterase-like [Phoenix dactylifera]	695009152	XM_009392921.1	57	5.17831e-19	PREDICTED: Musa acuminata subsp. malaccensis pectinesterase-like (LOC103977427), mRNA	K01051	E3.1.1.11	pectinesterase	http://www.genome.jp/dbget-bin/www_bget?ko:K01051	P83947	622	2.06816e-75	Pectinesterase/pectinesterase inhibitor OS=Ficus pumila var. awkeotsang PE=1 SV=1	PF01095	Pectinesterase	GO:0005985//GO:0042545//GO:0005982	sucrose metabolic process//cell wall modification//starch metabolic process	GO:0030599	pectinesterase activity	GO:0005618	cell wall	--	--
c113587_g2	2.0704	5.7519e-25	3.5084e-22	1572	672181581	XP_008811014.1	1118	5.43788e-147	PREDICTED: cyclin-D4-1-like isoform X1 [Phoenix dactylifera]	695067933	XM_009382618.1	136	1.42227e-62	PREDICTED: Musa acuminata subsp. malaccensis cyclin-D4-1-like (LOC103969162), mRNA	--	--	--	--	Q6YXH8	804	1.34176e-100	Cyclin-D4-1 OS=Oryza sativa subsp. japonica GN=CYCD4-1 PE=2 SV=2	PF02984	Cyclin, C-terminal domain	--	--	--	--	GO:0005634	nucleus	KOG0656	G1/S-specific cyclin D
c113573_g2	-2.9685	5.8953e-25	3.5822e-22	857	224103497	XP_002313079.1	341	3.67072e-36	hypothetical protein POPTR_0009s11140g [Populus trichocarpa]>gi|118483253|gb|ABK93529.1| unknown [Populus trichocarpa]>gi|222849487|gb|EEE87034.1| hypothetical protein POPTR_0009s11140g [Populus trichocarpa]	--	--	--	--	--	--	--	--	--	--	--	--	--	--	--	--	--	--	--	--	--	--	--
c107064_g2	2.4125	5.9347e-25	3.5925e-22	724	326510995	BAJ91845.1	197	1.50191e-24	predicted protein [Hordeum vulgare subsp. vulgare]	554778273	AK432035.1	40	1.48394e-09	Brachypodium distachyon mRNA, clone: PL016C01-A-050_L14	K13993	HSP20	HSP20 family protein	http://www.genome.jp/dbget-bin/www_bget?ko:K13993	Q9SYG1	131	2.0705e-15	17.4 kDa class III heat shock protein OS=Arabidopsis thaliana GN=HSP17.4B PE=2 SV=1	--	--	--	--	--	--	--	--	--	--
c120376_g5	1.4962	6.7281e-25	4.0574e-22	1682	672131970	XP_008789555.1	1482	0	PREDICTED: uncharacterized protein DDB_G0273453/DDB_G0273565 isoform X1 [Phoenix dactylifera]	695001659	XM_009419147.1	331	6.06873e-171	PREDICTED: Musa acuminata subsp. malaccensis uncharacterized LOC103997819 (LOC103997819), mRNA	--	--	--	--	Q8T1P1	739	1.9195e-85	Uncharacterized protein DDB_G0273453/DDB_G0273565 OS=Dictyostelium discoideum GN=DDB_G0273453 PE=4 SV=2	--	--	--	--	--	--	--	--	--	--
c106211_g1	2.7925	7.8997e-25	4.746e-22	819	694316743	XP_009335244.1	281	3.34725e-28	PREDICTED: auxin-induced protein 10A5-like [Pyrus x bretschneideri]	--	--	--	--	--	K14488	SAUR	SAUR family protein	http://www.genome.jp/dbget-bin/www_bget?ko:K14488	P32295	158	2.10972e-12	Indole-3-acetic acid-induced protein ARG7 OS=Vigna radiata var. radiata GN=ARG7 PE=2 SV=1	PF03460	Nitrite/Sulfite reductase ferredoxin-like half domain	GO:0055114	oxidation-reduction process	GO:0016491	oxidoreductase activity	--	--	--	--
c118540_g1	2.2269	8.3726e-25	5.0113e-22	1925	672181222	XP_008810822.1	1454	0	PREDICTED: RNA polymerase sigma factor sigE, chloroplastic/mitochondrial [Phoenix dactylifera]	672181221	XM_008812600.1	395	0	PREDICTED: Phoenix dactylifera RNA polymerase sigma factor sigE, chloroplastic/mitochondrial (LOC103722153), mRNA	K03093	SIGMA70	RNA polymerase sigma factor	http://www.genome.jp/dbget-bin/www_bget?ko:K03093	Q9ZNX9	1281	3.95936e-168	RNA polymerase sigma factor sigE, chloroplastic/mitochondrial OS=Arabidopsis thaliana GN=SIGE PE=1 SV=1	PF04545//PF04539//PF04542	Sigma-70, region 4//Sigma-70 region 3//Sigma-70 region 2	GO:0006355//GO:0006352	regulation of transcription, DNA-templated//DNA-templated transcription, initiation	GO:0003700//GO:0003677//GO:0016987	sequence-specific DNA binding transcription factor activity//DNA binding//sigma factor activity	GO:0005667	transcription factor complex	--	--
c112733_g1	-2.8946	9.981e-25	5.9517e-22	1631	694996380	XP_009393714.1	530	3.61658e-60	PREDICTED: B-box zinc finger protein 20-like [Musa acuminata subsp. malaccensis]	--	--	--	--	--	--	--	--	--	Q9LQZ7	404	1.28079e-42	B-box zinc finger protein 21 OS=Arabidopsis thaliana GN=BBX21 PE=1 SV=1	PF00643	B-box zinc finger	--	--	GO:0008270	zinc ion binding	GO:0005622	intracellular	--	--
c108695_g1	-2.6785	1.3141e-24	7.8072e-22	6560	77555860	ABA98656.1	185	2.77444e-23	retrotransposon protein, putative, Ty1-copia subclass [Oryza sativa Japonica Group]	--	--	--	--	--	--	--	--	--	P10978	169	3.12773e-13	Retrovirus-related Pol polyprotein from transposon TNT 1-94 OS=Nicotiana tabacum PE=2 SV=1	--	--	--	--	--	--	--	--	--	--
c114854_g2	1.7825	1.6257e-24	9.6225e-22	1031	476001815	AGI62049.1	434	1.29892e-49	SQUAMOSA promoter-binding-like 1 [Erycina pusilla]	672180372	XM_008812154.1	125	1.20232e-56	PREDICTED: Phoenix dactylifera squamosa promoter-binding protein 1-like (LOC103721808), mRNA	--	--	--	--	Q6Z461	343	1.97629e-36	Squamosa promoter-binding-like protein 13 OS=Oryza sativa subsp. japonica GN=SPL13 PE=2 SV=1	PF03110	SBP domain	--	--	GO:0003677	DNA binding	GO:0005634	nucleus	--	--
c105888_g1	4.9905	2.5194e-24	1.4857e-21	668	--	--	--	--	--	--	--	--	--	--	--	--	--	--	--	--	--	--	--	--	--	--	--	--	--	--	--	--
c119521_g2	3.1267	2.8445e-24	1.6712e-21	852	672133482	XP_008790363.1	407	2.08162e-49	PREDICTED: cytochrome P450 90B1-like [Phoenix dactylifera]	--	--	--	--	--	K09587	CYP90B1, DWF4	steroid 22-alpha-hydroxylase	http://www.genome.jp/dbget-bin/www_bget?ko:K09587	O64989	326	9.85964e-37	Cytochrome P450 90B1 OS=Arabidopsis thaliana GN=CYP90B1 PE=1 SV=2	PF00067	Cytochrome P450	GO:0055114	oxidation-reduction process	GO:0005506//GO:0020037//GO:0016705	iron ion binding//heme binding//oxidoreductase activity, acting on paired donors, with incorporation or reduction of molecular oxygen	--	--	KOG0157	Cytochrome P450 CYP4/CYP19/CYP26 subfamilies
c108747_g2	3.2743	3.1354e-24	1.8354e-21	489	168034353	XP_001769677.1	278	7.3451e-29	histone H2A [Physcomitrella patens]>gi|162679026|gb|EDQ65478.1| histone H2A [Physcomitrella patens]	--	--	--	--	--	K11251	H2A	histone H2A	http://www.genome.jp/dbget-bin/www_bget?ko:K11251	Q2HU68	275	2.92365e-29	Probable histone H2A.1 OS=Medicago truncatula GN=MtrDRAFT_AC149210g1v1 PE=1 SV=1	PF00808//PF00125	Histone-like transcription factor (CBF/NF-Y) and archaeal histone//Core histone H2A/H2B/H3/H4	GO:0006334	nucleosome assembly	GO:0043565//GO:0046982//GO:0003677	sequence-specific DNA binding//protein heterodimerization activity//DNA binding	GO:0000786//GO:0005634//GO:0005622	nucleosome//nucleus//intracellular	KOG1756	Histone 2A
c126326_g1	3.1333	3.352e-24	1.955e-21	3857	565400112	XP_006365576.1	1103	0	PREDICTED: uncharacterized protein LOC102595311 [Solanum tuberosum]	663673439	HG975440.1	41	2.28317e-09	Solanum pennellii chromosome ch01, complete genome	--	--	--	--	P0CT39	562	2.71124e-109	Transposon Tf2-6 polyprotein OS=Schizosaccharomyces pombe (strain 972 / ATCC 24843) GN=Tf2-6 PE=3 SV=1	PF00665//PF02160//PF00078	Integrase core domain//Cauliflower mosaic virus peptidase (A3)//Reverse transcriptase (RNA-dependent DNA polymerase)	GO:0006278//GO:0015074//GO:0006508	RNA-dependent DNA replication//DNA integration//proteolysis	GO:0003723//GO:0003964//GO:0004190	RNA binding//RNA-directed DNA polymerase activity//aspartic-type endopeptidase activity	--	--	KOG0017	FOG: Transposon-encoded proteins with TYA, reverse transcriptase, integrase domains in various combinations
c121626_g2	-2.5482	3.6621e-24	2.1282e-21	656	566207953	XP_002323113.2	567	2.02275e-65	hypothetical protein POPTR_0016s00650g [Populus trichocarpa]>gi|550320498|gb|EEF04874.2| hypothetical protein POPTR_0016s00650g [Populus trichocarpa]	--	--	--	--	--	--	--	--	--	Q9SUA4	474	2.2122e-53	Oligopeptide transporter 5 OS=Arabidopsis thaliana GN=OPT5 PE=2 SV=1	PF03169	OPT oligopeptide transporter protein	GO:0055085	transmembrane transport	--	--	--	--	KOG2262	Sexual differentiation process protein ISP4
c124116_g2	1.4424	3.7463e-24	2.1692e-21	1131	672182732	XP_008811620.1	1126	2.62062e-148	PREDICTED: anthocyanin 3'-O-beta-glucosyltransferase-like [Phoenix dactylifera]	695037540	XM_009407989.1	34	5.10687e-06	PREDICTED: Musa acuminata subsp. malaccensis scopoletin glucosyltransferase-like (LOC103989197), mRNA	--	--	--	--	Q9AT54	714	1.37546e-87	Scopoletin glucosyltransferase OS=Nicotiana tabacum GN=TOGT1 PE=1 SV=1	PF00201	UDP-glucoronosyl and UDP-glucosyl transferase	GO:0008152	metabolic process	GO:0016758	transferase activity, transferring hexosyl groups	--	--	KOG1192	UDP-glucuronosyl and UDP-glucosyl transferase
c115693_g1	3.3925	4.3075e-24	2.4851e-21	900	--	--	--	--	--	--	--	--	--	--	--	--	--	--	--	--	--	--	PF04573	Signal peptidase subunit	GO:0006465	signal peptide processing	GO:0008233	peptidase activity	GO:0005787//GO:0016021	signal peptidase complex//integral component of membrane	--	--
c38266_g1	1.3069	5.0378e-24	2.896e-21	569	126566046	ABO20852.1	677	7.14095e-87	chlorophyll a/b binding protein of LHCII type I [Lilium longiflorum]	126566045	EF091845.1	498	0	Lilium longiflorum chlorophyll a/b binding protein of LHCII type I mRNA, complete cds	K08913	LHCB2	light-harvesting complex II chlorophyll a/b binding protein 2	http://www.genome.jp/dbget-bin/www_bget?ko:K08913	Q10HD0	650	1.47606e-83	Chlorophyll a-b binding protein, chloroplastic OS=Oryza sativa subsp. japonica GN=RCABP89 PE=2 SV=1	PF01254	Nuclear transition protein 2	GO:0007283	spermatogenesis	GO:0003677	DNA binding	GO:0005634//GO:0000786	nucleus//nucleosome	--	--
c117563_g1	-1.4005	6.2497e-24	3.5798e-21	3429	695037340	XP_009406158.1	3928	0	PREDICTED: alpha,alpha-trehalose-phosphate synthase [UDP-forming] 1-like [Musa acuminata subsp. malaccensis]>gi|695037342|ref|XP_009406159.1| PREDICTED: alpha,alpha-trehalose-phosphate synthase [UDP-forming] 1-like [Musa acuminata subsp. malaccensis]	672137148	XM_008794070.1	1218	0	PREDICTED: Phoenix dactylifera alpha,alpha-trehalose-phosphate synthase [UDP-forming] 1 (LOC103708947), transcript variant X6, mRNA	K16055	TPS	trehalose 6-phosphate synthase/phosphatase	http://www.genome.jp/dbget-bin/www_bget?ko:K16055	Q9SYM4	3525	0	Alpha,alpha-trehalose-phosphate synthase [UDP-forming] 1 OS=Arabidopsis thaliana GN=TPS1 PE=1 SV=1	PF00982//PF02358	Glycosyltransferase family 20//Trehalose-phosphatase	GO:0005992	trehalose biosynthetic process	GO:0003824	catalytic activity	--	--	KOG1050	Trehalose-6-phosphate synthase component TPS1 and related subunits
c121268_g1	10.55	7.8051e-24	4.4547e-21	3739	672163101	XP_008801383.1	2057	0	PREDICTED: laccase-8-like [Phoenix dactylifera]	--	--	--	--	--	--	--	--	--	Q9SR40	1580	0	Laccase-7 OS=Arabidopsis thaliana GN=LAC7 PE=2 SV=1	PF00197//PF07731//PF03529//PF00394	Trypsin and protease inhibitor//Multicopper oxidase//Otx1 transcription factor//Multicopper oxidase	GO:0055114//GO:0007275	oxidation-reduction process//multicellular organismal development	GO:0004866//GO:0016491//GO:0003700//GO:0005507	endopeptidase inhibitor activity//oxidoreductase activity//sequence-specific DNA binding transcription factor activity//copper ion binding	GO:0005667//GO:0005634	transcription factor complex//nucleus	KOG1263	Multicopper oxidases
c109331_g2	1.3191	9.0369e-24	5.1335e-21	1322	695064025	XP_009420544.1	1288	3.37089e-173	PREDICTED: glucose-6-phosphate/phosphate translocator 2, chloroplastic-like [Musa acuminata subsp. malaccensis]	672183713	XM_008813921.1	438	0	PREDICTED: Phoenix dactylifera glucose-6-phosphate/phosphate translocator 2, chloroplastic-like (LOC103723108), mRNA	K15283	SLC35E1	solute carrier family 35, member E1	http://www.genome.jp/dbget-bin/www_bget?ko:K15283	Q9M5A9	1264	1.71085e-170	Glucose-6-phosphate/phosphate translocator 1, chloroplastic OS=Arabidopsis thaliana GN=GPT1 PE=2 SV=1	PF08449//PF00892	UAA transporter family//EamA-like transporter family	GO:0055085	transmembrane transport	--	--	GO:0016020	membrane	KOG1441	Glucose-6-phosphate/phosphate and phosphoenolpyruvate/phosphate antiporter
c122237_g3	2.782	9.0585e-24	5.1335e-21	1430	695027411	XP_009401048.1	457	4.00239e-48	PREDICTED: regulatory protein NPR6-like [Musa acuminata subsp. malaccensis]	657990380	XM_008389193.1	74	3.7713e-28	PREDICTED: Malus x domestica regulatory protein NPR5-like (LOC103449870), transcript variant X1, mRNA	K14508	NPR1	regulatory protein NPR1	http://www.genome.jp/dbget-bin/www_bget?ko:K14508	Q9ZVC2	427	6.25007e-45	Regulatory protein NPR5 OS=Arabidopsis thaliana GN=NPR5 PE=1 SV=1	--	--	--	--	--	--	--	--	--	--
c115468_g1	2.2452	9.2029e-24	5.1968e-21	1221	672144174	XP_008795982.1	652	5.66198e-81	PREDICTED: LOW QUALITY PROTEIN: LOB domain-containing protein 25-like [Phoenix dactylifera]	123714663	AM447719.1	133	5.11213e-61	Vitis vinifera, whole genome shotgun sequence, contig VV78X240773.7, clone ENTAV 115	--	--	--	--	Q9FML4	564	1.35686e-68	Protein LATERAL ORGAN BOUNDARIES OS=Arabidopsis thaliana GN=LOB PE=2 SV=1	PF01214	Casein kinase II regulatory subunit	GO:0045859	regulation of protein kinase activity	GO:0019887	protein kinase regulator activity	GO:0005956	protein kinase CK2 complex	--	--
c124966_g3	1.3258	9.9491e-24	5.5984e-21	1216	586643886	XP_006826992.1	235	2.93939e-19	hypothetical protein AMTR_s00010p00210410 [Amborella trichopoda]>gi|548831421|gb|ERM94229.1| hypothetical protein AMTR_s00010p00210410 [Amborella trichopoda]	571456106	XM_003525018.2	71	1.48723e-26	PREDICTED: Glycine max bifunctional aspartate aminotransferase and glutamate/aspartate-prephenate aminotransferase-like (LOC100801361), mRNA	K15849	PAT, AAT	bifunctional aspartate aminotransferase and glutamate/aspartate-prephenate aminotransferase	http://www.genome.jp/dbget-bin/www_bget?ko:K15849	E9L7A5	212	5.47735e-17	Bifunctional aspartate aminotransferase and glutamate/aspartate-prephenate aminotransferase OS=Petunia hybrida PE=1 SV=1	--	--	--	--	--	--	--	--	--	--
c125444_g2	1.3196	1.1041e-23	6.1911e-21	1200	672174842	XP_008807515.1	362	9.59975e-38	PREDICTED: uncharacterized protein At4g22758-like [Phoenix dactylifera]	--	--	--	--	--	--	--	--	--	Q56XJ7	135	8.02212e-08	Uncharacterized protein At4g22758 OS=Arabidopsis thaliana GN=At4g22758 PE=2 SV=1	--	--	--	--	--	--	--	--	--	--
c113411_g1	-1.3424	1.2037e-23	6.7262e-21	1702	672161298	XP_008800459.1	1552	0	PREDICTED: peroxisomal (S)-2-hydroxy-acid oxidase GLO4-like [Phoenix dactylifera]	567868240	XM_006426680.1	222	2.40495e-110	Citrus clementina hypothetical protein (CICLE_v10025922mg) mRNA, complete cds	K11517	HAO	(S)-2-hydroxy-acid oxidase	http://www.genome.jp/dbget-bin/www_bget?ko:K11517	Q8H3I4	1415	0	Peroxisomal (S)-2-hydroxy-acid oxidase GLO4 OS=Oryza sativa subsp. japonica GN=GLO4 PE=2 SV=2	PF05690//PF01207//PF00977//PF01070//PF03060//PF01180//PF00478//PF01645	Thiazole biosynthesis protein ThiG//Dihydrouridine synthase (Dus)//Histidine biosynthesis protein//FMN-dependent dehydrogenase//Nitronate monooxygenase//Dihydroorotate dehydrogenase//IMP dehydrogenase / GMP reductase domain//Conserved region in glutamate synthase	GO:0006206//GO:0009228//GO:0008033//GO:0006222//GO:0006537//GO:0000105//GO:0055114//GO:0006807	pyrimidine nucleobase metabolic process//thiamine biosynthetic process//tRNA processing//UMP biosynthetic process//glutamate biosynthetic process//histidine biosynthetic process//oxidation-reduction process//nitrogen compound metabolic process	GO:0018580//GO:0016491//GO:0003824//GO:0050660//GO:0004152//GO:0016638//GO:0015930//GO:0036355//GO:0017150	nitronate monooxygenase activity//oxidoreductase activity//catalytic activity//flavin adenine dinucleotide binding//dihydroorotate dehydrogenase activity//oxidoreductase activity, acting on the CH-NH2 group of donors//glutamate synthase activity//2-iminoacetate synthase activity//tRNA dihydrouridine synthase activity	--	--	KOG0538	Glycolate oxidase
c41029_g1	4.3827	1.4122e-23	7.8633e-21	1284	--	--	--	--	--	--	--	--	--	--	--	--	--	--	--	--	--	--	--	--	--	--	--	--	--	--	--	--
c106462_g1	Inf	1.4219e-23	7.8898e-21	1273	672202594	XP_008778425.1	869	3.72335e-111	PREDICTED: anthocyanidin reductase [Phoenix dactylifera]	--	--	--	--	--	K08695	ANR	anthocyanidin reductase	http://www.genome.jp/dbget-bin/www_bget?ko:K08695	Q9SEV0	718	3.33455e-89	Anthocyanidin reductase OS=Arabidopsis thaliana GN=BAN PE=1 SV=2	PF01370//PF02719//PF01073	NAD dependent epimerase/dehydratase family//Polysaccharide biosynthesis protein//3-beta hydroxysteroid dehydrogenase/isomerase family	GO:0008207//GO:0055114//GO:0009058//GO:0008209//GO:0044237//GO:0008210//GO:0006694	C21-steroid hormone metabolic process//oxidation-reduction process//biosynthetic process//androgen metabolic process//cellular metabolic process//estrogen metabolic process//steroid biosynthetic process	GO:0003854//GO:0016616//GO:0003824//GO:0050662	3-beta-hydroxy-delta5-steroid dehydrogenase activity//oxidoreductase activity, acting on the CH-OH group of donors, NAD or NADP as acceptor//catalytic activity//coenzyme binding	--	--	KOG1502	Flavonol reductase/cinnamoyl-CoA reductase
c124847_g1	-1.3353	1.713e-23	9.4398e-21	4139	672161994	XP_008800825.1	3130	0	PREDICTED: ABC transporter C family member 14-like [Phoenix dactylifera]>gi|672161996|ref|XP_008800826.1| PREDICTED: ABC transporter C family member 14-like [Phoenix dactylifera]>gi|672161998|ref|XP_008800828.1| PREDICTED: ABC transporter C family member 14-like [Phoenix dactylifera]	672161997	XM_008802606.1	865	0	PREDICTED: Phoenix dactylifera ABC transporter C family member 14-like (LOC103715086), transcript variant X3, mRNA	--	--	--	--	Q9LZJ5	2579	0	ABC transporter C family member 14 OS=Arabidopsis thaliana GN=ABCC14 PE=1 SV=1	PF08218//PF01078//PF03029//PF00437//PF01926//PF00664//PF01580//PF08290//PF00350//PF08477//PF00005//PF01443	Citrate lyase ligase C-terminal domain//Magnesium chelatase, subunit ChlI//Conserved hypothetical ATP binding protein//Type II/IV secretion system protein//50S ribosome-binding GTPase//ABC transporter transmembrane region//FtsK/SpoIIIE family//Hepatitis core protein, putative zinc finger//Dynamin family//Miro-like protein//ABC transporter//Viral (Superfamily 1) RNA helicase	GO:0009405//GO:0006810//GO:0055085//GO:0015995//GO:0015994//GO:0007059//GO:0051301//GO:0007264//GO:0015979//GO:0007049	pathogenesis//transport//transmembrane transport//chlorophyll biosynthetic process//chlorophyll metabolic process//chromosome segregation//cell division//small GTPase mediated signal transduction//photosynthesis//cell cycle	GO:0016887//GO:0005525//GO:0042626//GO:0005198//GO:0003924//GO:0005524//GO:0003677//GO:0000166//GO:0008771//GO:0016851	ATPase activity//GTP binding//ATPase activity, coupled to transmembrane movement of substances//structural molecule activity//GTPase activity//ATP binding//DNA binding//nucleotide binding//[citrate (pro-3S)-lyase] ligase activity//magnesium chelatase activity	GO:0010007//GO:0005622//GO:0016021	magnesium chelatase complex//intracellular//integral component of membrane	KOG0054	Multidrug resistance-associated protein/mitoxantrone resistance protein, ABC superfamily
c123603_g2	2.0153	1.7091e-23	9.4398e-21	1807	672161138	XP_008800372.1	1150	6.92252e-147	PREDICTED: probable inactive receptor kinase At1g27190 [Phoenix dactylifera]	393793945	AB699156.1	467	0	Lilium hybrid division I LhPAL2-1 mRNA for phenylalanine ammonia lyase, complete cds, cultivar: Montreux	K10775	E4.3.1.24	phenylalanine ammonia-lyase	http://www.genome.jp/dbget-bin/www_bget?ko:K10775	P24481	875	9.02864e-106	Phenylalanine ammonia-lyase 1 OS=Petroselinum crispum GN=PAL1 PE=1 SV=1	PF07714//PF00560//PF00221//PF00069	Protein tyrosine kinase//Leucine Rich Repeat//Aromatic amino acid lyase//Protein kinase domain	GO:0009058//GO:0006468	biosynthetic process//protein phosphorylation	GO:0016841//GO:0004672//GO:0005524//GO:0005515	ammonia-lyase activity//protein kinase activity//ATP binding//protein binding	--	--	--	--
c114037_g2	1.3906	1.7676e-23	9.7072e-21	2193	--	--	--	--	--	--	--	--	--	--	--	--	--	--	--	--	--	--	--	--	--	--	--	--	--	--	--	--
c117108_g2	1.8191	2.1799e-23	1.1931e-20	1143	195617694	ACG30677.1	422	9.9957e-48	histone H4 [Zea mays]	515376	X79715.1	189	3.53879e-92	L.temulentum mRNA for histone H4	K11254	H4	histone H4	http://www.genome.jp/dbget-bin/www_bget?ko:K11254	P35057	417	3.08966e-48	Histone H4 OS=Solanum lycopersicum PE=3 SV=2	PF00125//PF02969//PF00808//PF02291	Core histone H2A/H2B/H3/H4//TATA box binding protein associated factor (TAF)//Histone-like transcription factor (CBF/NF-Y) and archaeal histone//Transcription initiation factor IID, 31kD subunit	GO:0006352	DNA-templated transcription, initiation	GO:0003677//GO:0043565	DNA binding//sequence-specific DNA binding	GO:0005634//GO:0005622	nucleus//intracellular	KOG3467	Histone H4
c89413_g2	3.0625	2.5329e-23	1.3815e-20	983	--	--	--	--	--	--	--	--	--	--	--	--	--	--	--	--	--	--	--	--	--	--	--	--	--	--	--	--
c109282_g1	2.0459	2.8725e-23	1.5614e-20	1163	695019076	XP_009396523.1	375	1.42825e-38	PREDICTED: proline-rich receptor-like protein kinase PERK2 [Musa acuminata subsp. malaccensis]	--	--	--	--	--	--	--	--	--	--	--	--	--	--	--	--	--	--	--	--	--	--	--
c122379_g3	1.3119	3.1884e-23	1.7272e-20	1515	672171352	XP_008805747.1	1010	1.4727e-131	PREDICTED: uncharacterized protein LOC103718615 [Phoenix dactylifera]>gi|672171354|ref|XP_008805748.1| PREDICTED: uncharacterized protein LOC103718615 [Phoenix dactylifera]	--	--	--	--	--	K03787	surE	5'-nucleotidase	http://www.genome.jp/dbget-bin/www_bget?ko:K03787	B2VA83	326	6.99482e-33	5'-nucleotidase SurE OS=Sulfurihydrogenibium sp. (strain YO3AOP1) GN=surE PE=3 SV=1	PF01975	Survival protein SurE	--	--	GO:0016787	hydrolase activity	--	--	--	--
c106418_g1	2.4002	4.8421e-23	2.6142e-20	1614	694994813	XP_009399936.1	590	9.23706e-98	PREDICTED: probable pectinesterase 68 [Musa acuminata subsp. malaccensis]	--	--	--	--	--	--	--	--	--	Q8LPF3	503	3.52323e-85	Probable pectinesterase 68 OS=Arabidopsis thaliana GN=PME68 PE=2 SV=1	PF01095	Pectinesterase	GO:0005985//GO:0005982//GO:0042545	sucrose metabolic process//starch metabolic process//cell wall modification	GO:0030599	pectinesterase activity	GO:0005618	cell wall	--	--
c107529_g3	1.4027	4.88e-23	2.6258e-20	469	356575833	XP_003556041.1	750	1.97204e-99	PREDICTED: photosystem I reaction center subunit II, chloroplastic-like [Glycine max]	695019628	XM_009398557.1	253	3.68264e-128	PREDICTED: Musa acuminata subsp. malaccensis photosystem I reaction center subunit II, chloroplastic-like (LOC103981814), mRNA	K02692	psaD	photosystem I subunit II	http://www.genome.jp/dbget-bin/www_bget?ko:K02692	P32869	733	1.63223e-97	Photosystem I reaction center subunit II, chloroplastic OS=Cucumis sativus GN=psaD PE=1 SV=1	PF02531	PsaD	GO:0015979	photosynthesis	--	--	GO:0009522//GO:0009538	photosystem I//photosystem I reaction center	--	--
c100241_g1	4.7253	5.2225e-23	2.8007e-20	924	695023922	XP_009399154.1	141	1.60414e-08	PREDICTED: uncharacterized protein LOC103983628 [Musa acuminata subsp. malaccensis]	--	--	--	--	--	--	--	--	--	--	--	--	--	PF01213	Adenylate cyclase associated (CAP) N terminal	GO:0007010	cytoskeleton organization	GO:0003779	actin binding	--	--	--	--
c82142_g2	1.9493	5.3717e-23	2.8615e-20	1502	672178509	XP_008809388.1	1929	0	PREDICTED: sulfate transporter 3.1-like [Phoenix dactylifera]	672174215	XM_008809041.1	307	1.18675e-157	PREDICTED: Phoenix dactylifera sulfate transporter 3.1-like (LOC103719682), mRNA	K17471	SULTR3	sulfate transporter 3	http://www.genome.jp/dbget-bin/www_bget?ko:K17471	Q9SV13	1797	0	Sulfate transporter 3.1 OS=Arabidopsis thaliana GN=SULTR3;1 PE=2 SV=1	PF00916	Sulfate transporter family	GO:0008272	sulfate transport	GO:0015116	sulfate transmembrane transporter activity	GO:0016021	integral component of membrane	KOG0236	Sulfate/bicarbonate/oxalate exchanger SAT-1 and related transporters (SLC26 family)
c121877_g3	1.9778	5.3569e-23	2.8615e-20	1643	672178948	XP_008809628.1	451	2.04412e-46	PREDICTED: protein PHYTOCHROME KINASE SUBSTRATE 4-like [Phoenix dactylifera]	--	--	--	--	--	--	--	--	--	Q9FYE2	150	4.62447e-09	Protein PHYTOCHROME KINASE SUBSTRATE 4 OS=Arabidopsis thaliana GN=PKS4 PE=1 SV=1	--	--	--	--	--	--	--	--	--	--
c111124_g3	1.6803	5.4713e-23	2.9048e-20	1311	--	--	--	--	--	--	--	--	--	--	--	--	--	--	--	--	--	--	--	--	--	--	--	--	--	--	--	--
c114610_g2	1.6545	5.956e-23	3.1517e-20	1844	672108322	XP_008784558.1	837	2.59089e-104	PREDICTED: shikimate kinase 3, chloroplastic-like isoform X1 [Phoenix dactylifera]	658036434	XM_008355543.1	68	1.05861e-24	PREDICTED: Malus x domestica shikimate kinase 3, chloroplastic-like (LOC103417350), mRNA	K00891	E2.7.1.71, aroK, aroL	shikimate kinase	http://www.genome.jp/dbget-bin/www_bget?ko:K00891	Q7X7H9	723	1.8422e-88	Shikimate kinase 3, chloroplastic OS=Oryza sativa subsp. japonica GN=SK3 PE=1 SV=2	PF00004//PF08303//PF00005//PF02367//PF01583//PF01121	ATPase family associated with various cellular activities (AAA)//tRNA ligase kinase domain//ABC transporter//Uncharacterised P-loop hydrolase UPF0079//Adenylylsulphate kinase//Dephospho-CoA kinase	GO:0006144//GO:0000103//GO:0015940//GO:0006388//GO:0015937	purine nucleobase metabolic process//sulfate assimilation//pantothenate biosynthetic process//tRNA splicing, via endonucleolytic cleavage and ligation//coenzyme A biosynthetic process	GO:0004140//GO:0003972//GO:0004020//GO:0005524//GO:0016887	dephospho-CoA kinase activity//RNA ligase (ATP) activity//adenylylsulfate kinase activity//ATP binding//ATPase activity	--	--	--	--
c117139_g2	1.7674	9.6411e-23	5.0849e-20	1870	695053515	XP_009414851.1	972	4.79769e-123	PREDICTED: uncharacterized protein LOC103995858 [Musa acuminata subsp. malaccensis]	--	--	--	--	--	--	--	--	--	--	--	--	--	PF00096	Zinc finger, C2H2 type	--	--	GO:0046872	metal ion binding	--	--	--	--
c123372_g1	1.2808	1.1349e-22	5.9661e-20	968	672200353	XP_008777856.1	899	6.50292e-119	PREDICTED: glutathione S-transferase F10-like [Phoenix dactylifera]	672200352	XM_008779634.1	222	1.34794e-110	PREDICTED: Phoenix dactylifera glutathione S-transferase F10-like (LOC103697719), mRNA	K00799	GST, gst	glutathione S-transferase	http://www.genome.jp/dbget-bin/www_bget?ko:K00799	P42761	467	7.22591e-55	Glutathione S-transferase F10 OS=Arabidopsis thaliana GN=GSTF10 PE=1 SV=3	PF13409//PF02798//PF13417	Glutathione S-transferase, N-terminal domain//Glutathione S-transferase, N-terminal domain//Glutathione S-transferase, N-terminal domain	--	--	GO:0005515	protein binding	--	--	KOG0867	Glutathione S-transferase
c116427_g3	1.7815	1.2563e-22	6.5826e-20	902	672160659	XP_008800114.1	294	1.30393e-29	PREDICTED: LOW QUALITY PROTEIN: S-norcoclaurine synthase-like [Phoenix dactylifera]	--	--	--	--	--	--	--	--	--	Q67A25	169	7.23386e-13	S-norcoclaurine synthase OS=Thalictrum flavum subsp. glaucum PE=1 SV=1	PF00407	Pathogenesis-related protein Bet v I family	GO:0006952//GO:0009607	defense response//response to biotic stimulus	--	--	--	--	--	--
c108288_g1	1.3817	1.3279e-22	6.9348e-20	1145	--	--	--	--	--	--	--	--	--	--	--	--	--	--	--	--	--	--	--	--	--	--	--	--	--	--	--	--
c125733_g1	1.2772	1.815e-22	9.4481e-20	2139	672108208	XP_008783951.1	2045	0	PREDICTED: glucomannan 4-beta-mannosyltransferase 1-like [Phoenix dactylifera]	672108207	XM_008785729.1	499	0	PREDICTED: Phoenix dactylifera glucomannan 4-beta-mannosyltransferase 1-like (LOC103703027), mRNA	K13680	CSLA	beta-mannan synthase	http://www.genome.jp/dbget-bin/www_bget?ko:K13680	Q9LZR3	1714	0	Glucomannan 4-beta-mannosyltransferase 9 OS=Arabidopsis thaliana GN=CSLA9 PE=2 SV=1	PF13506	Glycosyl transferase family 21	--	--	GO:0016757	transferase activity, transferring glycosyl groups	--	--	--	--
c93168_g1	2.2084	1.853e-22	9.6147e-20	822	--	--	--	--	--	--	--	--	--	--	--	--	--	--	--	--	--	--	--	--	--	--	--	--	--	--	--	--
c105458_g1	1.9324	1.8816e-22	9.7315e-20	1129	--	--	--	--	--	--	--	--	--	--	--	--	--	--	--	--	--	--	PF02822//PF03742	Antistasin family//PetN	GO:0017004//GO:0006118	cytochrome complex assembly//electron transport	GO:0004867//GO:0045158	serine-type endopeptidase inhibitor activity//electron transporter, transferring electrons within cytochrome b6/f complex of photosystem II activity	GO:0009512	cytochrome b6f complex	--	--
c124150_g1	1.6536	2.1456e-22	1.1061e-19	1493	566212439	XP_006373202.1	1491	0	ribonucleoside-diphosphate reductase small chain family protein [Populus trichocarpa]>gi|550319908|gb|ERP50999.1| ribonucleoside-diphosphate reductase small chain family protein [Populus trichocarpa]	189162539	AP009762.1	399	0	Lotus japonicus genomic DNA, clone: LjT01K02, TM1922, complete sequence	K10808	RRM2	ribonucleoside-diphosphate reductase subunit M2	http://www.genome.jp/dbget-bin/www_bget?ko:K10808	P49730	1438	0	Ribonucleoside-diphosphate reductase small chain OS=Nicotiana tabacum PE=2 SV=1	PF00268	Ribonucleotide reductase, small chain	GO:0009186//GO:0055114	deoxyribonucleoside diphosphate metabolic process//oxidation-reduction process	--	--	--	--	KOG1567	Ribonucleotide reductase, beta subunit
c119986_g2	1.323	2.3219e-22	1.1931e-19	799	195641604	ACG40270.1	128	7.83355e-07	blue copper protein precursor [Zea mays]	--	--	--	--	--	--	--	--	--	--	--	--	--	PF02944	BESS motif	--	--	GO:0003677	DNA binding	--	--	--	--
c123192_g4	Inf	2.5968e-22	1.3301e-19	1148	--	--	--	--	--	--	--	--	--	--	--	--	--	--	--	--	--	--	--	--	--	--	--	--	--	--	--	--
c102697_g1	1.5233	3.4573e-22	1.7652e-19	828	672139252	XP_008793406.1	672	7.51216e-86	PREDICTED: probable calcium-binding protein CML27 [Phoenix dactylifera]	--	--	--	--	--	K13448	CML	calcium-binding protein CML	http://www.genome.jp/dbget-bin/www_bget?ko:K13448	Q10LX4	549	4.06521e-68	Probable calcium-binding protein CML27 OS=Oryza sativa subsp. japonica GN=CML27 PE=2 SV=1	PF13202//PF00036//PF13405//PF13499//PF10591	EF hand//EF hand//EF-hand domain//EF-hand domain pair//Secreted protein acidic and rich in cysteine Ca binding region	GO:0007165	signal transduction	GO:0005509	calcium ion binding	GO:0005578	proteinaceous extracellular matrix	KOG0027	Calmodulin and related proteins (EF-Hand superfamily)
c118671_g1	1.8694	3.9755e-22	2.0233e-19	2228	672174117	XP_008807206.1	1524	0	PREDICTED: radical S-adenosyl methionine domain-containing protein 1, mitochondrial [Phoenix dactylifera]	326512539	AK368422.1	137	5.6422e-63	Hordeum vulgare subsp. vulgare mRNA for predicted protein, complete cds, clone: NIASHv2073H05	K02495	hemN, hemZ	oxygen-independent coproporphyrinogen III oxidase	http://www.genome.jp/dbget-bin/www_bget?ko:K02495	P73245	726	4.66769e-86	Oxygen-independent coproporphyrinogen-III oxidase-like protein sll1917 OS=Synechocystis sp. (strain PCC 6803 / Kazusa) GN=sll1917 PE=2 SV=1	PF04055	Radical SAM superfamily	--	--	GO:0003824//GO:0051536	catalytic activity//iron-sulfur cluster binding	--	--	--	--
c122103_g1	2.059	4.364e-22	2.214e-19	1100	695015123	XP_009394417.1	613	1.43952e-72	PREDICTED: random slug protein 5-like [Musa acuminata subsp. malaccensis]>gi|695015125|ref|XP_009394418.1| PREDICTED: random slug protein 5-like [Musa acuminata subsp. malaccensis]	--	--	--	--	--	--	--	--	--	--	--	--	--	--	--	--	--	--	--	--	--	KOG1470	Phosphatidylinositol transfer protein PDR16 and related proteins
c116041_g1	1.4064	4.7192e-22	2.3866e-19	706	359481357	XP_003632610.1	290	1.23473e-29	PREDICTED: probable histone H2A.4 isoform 2 [Vitis vinifera]	--	--	--	--	--	K11251	H2A	histone H2A	http://www.genome.jp/dbget-bin/www_bget?ko:K11251	Q6L500	283	1.98011e-29	Probable histone H2A.4 OS=Oryza sativa subsp. japonica GN=Os05g0461400 PE=2 SV=1	--	--	--	--	--	--	--	--	KOG1756	Histone 2A
c116983_g1	1.8767	5.328e-22	2.686e-19	2341	672116309	XP_008781312.1	1667	0	PREDICTED: probable rhamnogalacturonate lyase B isoform X1 [Phoenix dactylifera]	672116308	XM_008783090.1	375	0	PREDICTED: Phoenix dactylifera probable rhamnogalacturonate lyase B (LOC103701115), transcript variant X1, mRNA	K18195	RGL4, rhiE	rhamnogalacturonan endolyase	http://www.genome.jp/dbget-bin/www_bget?ko:K18195	Q8RJP2	154	3.44951e-09	Rhamnogalacturonate lyase OS=Dickeya dadantii (strain 3937) GN=rhiE PE=1 SV=1	--	--	--	--	--	--	--	--	--	--
c109848_g1	-1.8453	5.3887e-22	2.708e-19	647	695003070	XP_009383540.1	280	1.64021e-28	PREDICTED: HMG1/2-like protein [Musa acuminata subsp. malaccensis]	18419622	AF462216.1	74	1.6578e-28	Narcissus pseudonarcissus HMG-domain containing protein mRNA, partial cds	K10802	HMGB1	high mobility group protein B1	http://www.genome.jp/dbget-bin/www_bget?ko:K10802	P93047	241	9.50356e-24	High mobility group B protein 3 OS=Arabidopsis thaliana GN=HMGB3 PE=1 SV=1	--	--	--	--	--	--	--	--	KOG0381	HMG box-containing protein
c123803_g3	1.351	6.0735e-22	3.0331e-19	1545	672115073	XP_008779620.1	410	1.65814e-44	PREDICTED: serine/arginine-rich splicing factor RSZ21A [Phoenix dactylifera]	568859944	XR_371153.1	86	8.71225e-35	PREDICTED: Citrus sinensis serine/arginine-rich splicing factor RSZ22-like (LOC102606969), transcript variant X2, misc_RNA	K12896	SFRS7	splicing factor, arginine/serine-rich 7	http://www.genome.jp/dbget-bin/www_bget?ko:K12896	Q6K9C3	399	1.72558e-43	Serine/arginine-rich splicing factor RSZ23 OS=Oryza sativa subsp. japonica GN=RSZ23 PE=2 SV=1	PF00076//PF00098	RNA recognition motif. (a.k.a. RRM, RBD, or RNP domain)//Zinc knuckle	--	--	GO:0008270//GO:0003676	zinc ion binding//nucleic acid binding	--	--	KOG0107	Alternative splicing factor SRp20/9G8 (RRM superfamily)
c124522_g1	1.6885	6.0619e-22	3.0331e-19	3277	695018939	XP_009396449.1	2937	0	PREDICTED: leucine-rich repeat receptor-like serine/threonine-protein kinase BAM1 [Musa acuminata subsp. malaccensis]	672133630	XM_008792223.1	721	0	PREDICTED: Phoenix dactylifera leucine-rich repeat receptor-like serine/threonine-protein kinase BAM1 (LOC103707653), mRNA	--	--	--	--	O49545	2771	0	Leucine-rich repeat receptor-like serine/threonine-protein kinase BAM1 OS=Arabidopsis thaliana GN=BAM1 PE=1 SV=1	PF07714//PF00560//PF00069	Protein tyrosine kinase//Leucine Rich Repeat//Protein kinase domain	GO:0006468	protein phosphorylation	GO:0004672//GO:0005515//GO:0005524	protein kinase activity//protein binding//ATP binding	--	--	--	--
c119781_g2	2.7283	6.5048e-22	3.2384e-19	5784	--	--	--	--	--	--	--	--	--	--	--	--	--	--	--	--	--	--	--	--	--	--	--	--	--	--	--	--
c124402_g2	1.714	7.2692e-22	3.6077e-19	1998	672173747	XP_008807009.1	1148	8.69365e-148	PREDICTED: UDP-glycosyltransferase 89B1-like [Phoenix dactylifera]	242053756	XM_002455979.1	41	1.17337e-09	Sorghum bicolor hypothetical protein, mRNA	--	--	--	--	Q9C9B0	1041	1.47083e-132	UDP-glycosyltransferase 89B1 OS=Arabidopsis thaliana GN=UGT89B1 PE=2 SV=2	PF00201//PF03033	UDP-glucoronosyl and UDP-glucosyl transferase//Glycosyltransferase family 28 N-terminal domain	GO:0008152//GO:0005975//GO:0030259	metabolic process//carbohydrate metabolic process//lipid glycosylation	GO:0016758	transferase activity, transferring hexosyl groups	--	--	KOG1192	UDP-glucuronosyl and UDP-glucosyl transferase
c117060_g1	-1.5626	7.5919e-22	3.7562e-19	3976	144905064	BAF56419.1	333	2.35131e-32	YABBY2 like protein [Ruscus aculeatus]	144905063	AB168115.1	100	3.7492e-42	Ruscus aculeatus RaYAB2 mRNA for YABBY2 like protein, complete cds	--	--	--	--	Q9XFB0	300	1.06453e-28	Putative axial regulator YABBY 2 OS=Arabidopsis thaliana GN=YAB2 PE=2 SV=1	--	--	--	--	--	--	--	--	--	--
c122480_g2	6.4169	8.0268e-22	3.9591e-19	430	--	--	--	--	--	--	--	--	--	--	--	--	--	--	--	--	--	--	--	--	--	--	--	--	--	--	--	--
c105504_g2	1.4162	9.3419e-22	4.5936e-19	1468	672136338	XP_008791864.1	1224	2.28189e-163	PREDICTED: activator of 90 kDa heat shock protein ATPase homolog 1 [Phoenix dactylifera]	65331647	DQ019484.1	696	0	Lilium longiflorum clone LP27 unknown mRNA	--	--	--	--	O95433	411	9.39351e-44	Activator of 90 kDa heat shock protein ATPase homolog 1 OS=Homo sapiens GN=AHSA1 PE=1 SV=1	PF09229//PF08327	Activator of Hsp90 ATPase, N-terminal//Activator of Hsp90 ATPase homolog 1-like protein	GO:0006950	response to stress	GO:0001671//GO:0051087	ATPase activator activity//chaperone binding	--	--	KOG2936	Uncharacterized conserved protein
c124648_g4	-1.2719	9.6408e-22	4.7261e-19	2815	672164053	XP_008801891.1	1184	8.66943e-150	PREDICTED: F-box/LRR-repeat protein 14 isoform X2 [Phoenix dactylifera]	--	--	--	--	--	--	--	--	--	Q8BID8	164	1.73743e-10	F-box/LRR-repeat protein 14 OS=Mus musculus GN=Fbxl14 PE=2 SV=1	PF00560//PF00397	Leucine Rich Repeat//WW domain	--	--	GO:0005515	protein binding	--	--	KOG1947	Leucine rich repeat proteins, some proteins contain F-box
c96289_g1	2.2172	9.9852e-22	4.8799e-19	2221	695019468	XP_009396746.1	163	1.0075e-09	PREDICTED: interactor of constitutive active ROPs 1-like [Musa acuminata subsp. malaccensis]	--	--	--	--	--	--	--	--	--	--	--	--	--	PF06818//PF04568	Fez1//Mitochondrial ATPase inhibitor, IATP	GO:0045980	negative regulation of nucleotide metabolic process	GO:0004857	enzyme inhibitor activity	GO:0005739//GO:0016020//GO:0005737	mitochondrion//membrane//cytoplasm	--	--
c124285_g1	1.2737	1.0575e-21	5.1524e-19	1527	225446489	XP_002278190.1	923	7.92365e-118	PREDICTED: 8-hydroxyquercetin 8-O-methyltransferase [Vitis vinifera]	--	--	--	--	--	--	--	--	--	B6VJS4	891	8.72287e-114	Trans-resveratrol di-O-methyltransferase OS=Vitis vinifera GN=ROMT PE=1 SV=2	PF00891//PF05175//PF05891//PF08100	O-methyltransferase//Methyltransferase small domain//AdoMet dependent proline di-methyltransferase//Dimerisation domain	--	--	GO:0008168//GO:0046983//GO:0008171	methyltransferase activity//protein dimerization activity//O-methyltransferase activity	--	--	--	--
c103358_g1	1.4619	1.3508e-21	6.5616e-19	512	357457953	XP_003599257.1	161	2.19175e-12	Photosystem II 5 kDa protein [Medicago truncatula]>gi|355488305|gb|AES69508.1| photosystem II 5 kDa protein [Medicago truncatula]	--	--	--	--	--	--	--	--	--	P31336	132	3.16011e-09	Photosystem II 5 kDa protein, chloroplastic OS=Gossypium hirsutum GN=PSBT PE=1 SV=1	PF02771	Acyl-CoA dehydrogenase, N-terminal domain	GO:0055114//GO:0008152	oxidation-reduction process//metabolic process	GO:0016627//GO:0050660	oxidoreductase activity, acting on the CH-CH group of donors//flavin adenine dinucleotide binding	--	--	--	--
c118135_g3	2.0181	1.4629e-21	7.0842e-19	959	672124500	XP_008785636.1	732	9.7909e-94	PREDICTED: uncharacterized protein LOC103704214 [Phoenix dactylifera]	--	--	--	--	--	--	--	--	--	--	--	--	--	PF00582	Universal stress protein family	GO:0006950	response to stress	--	--	--	--	--	--
c95653_g1	-2.7063	1.9089e-21	9.2161e-19	1697	573912428	XP_006643925.1	1701	0	PREDICTED: aluminum-activated malate transporter 9-like [Oryza brachyantha]	--	--	--	--	--	--	--	--	--	Q9LS46	684	1.41443e-79	Aluminum-activated malate transporter 9 OS=Arabidopsis thaliana GN=ALMT9 PE=2 SV=1	PF11744//PF04632	Aluminium activated malate transporter//Fusaric acid resistance protein family	GO:0015743//GO:0006810	malate transport//transport	--	--	GO:0005886	plasma membrane	--	--
c121930_g2	1.4217	2.195e-21	1.0565e-18	2795	695035999	XP_009405437.1	1660	0	PREDICTED: F-box/LRR-repeat protein 3-like [Musa acuminata subsp. malaccensis]	--	--	--	--	--	K10268	FBXL2_20	F-box and leucine-rich repeat protein 2/20	http://www.genome.jp/dbget-bin/www_bget?ko:K10268	Q8RWU5	808	2.6903e-93	F-box/LRR-repeat protein 3 OS=Arabidopsis thaliana GN=FBL3 PE=2 SV=1	PF00560//PF00646	Leucine Rich Repeat//F-box domain	--	--	GO:0005515	protein binding	--	--	KOG1947	Leucine rich repeat proteins, some proteins contain F-box
c105045_g1	-4.3753	2.3871e-21	1.1456e-18	679	672183576	XP_008812071.1	497	9.92439e-61	PREDICTED: heavy metal-associated isoprenylated plant protein 26-like [Phoenix dactylifera]	695011421	XM_009394152.1	86	3.72278e-35	PREDICTED: Musa acuminata subsp. malaccensis heavy metal-associated isoprenylated plant protein 26-like (LOC103978376), mRNA	--	--	--	--	Q9SZN7	180	3.86733e-15	Heavy metal-associated isoprenylated plant protein 26 OS=Arabidopsis thaliana GN=HIPP26 PE=1 SV=1	PF00403//PF05432	Heavy-metal-associated domain//Bone sialoprotein II (BSP-II)	GO:0001503//GO:0007155//GO:0030001	ossification//cell adhesion//metal ion transport	GO:0046872	metal ion binding	GO:0005576	extracellular region	KOG1603	Copper chaperone
c63956_g1	5.2557	2.4182e-21	1.157e-18	2977	--	--	--	--	--	--	--	--	--	--	--	--	--	--	--	--	--	--	--	--	--	--	--	--	--	--	--	--
c72689_g1	1.2411	2.7168e-21	1.296e-18	377	71534930	AAZ32869.1	460	3.39976e-57	L-ascorbate peroxidase [Medicago sativa]	672109861	XM_008794158.1	125	4.14991e-57	PREDICTED: Phoenix dactylifera L-ascorbate peroxidase, cytosolic-like (LOC103709007), mRNA	K00434	E1.11.1.11	L-ascorbate peroxidase	http://www.genome.jp/dbget-bin/www_bget?ko:K00434	P48534	458	5.29883e-56	L-ascorbate peroxidase, cytosolic OS=Pisum sativum GN=APX1 PE=1 SV=2	PF00141	Peroxidase	GO:0006804//GO:0055114//GO:0006979	peroxidase reaction//oxidation-reduction process//response to oxidative stress	GO:0004601//GO:0020037	peroxidase activity//heme binding	--	--	--	--
c15757_g1	Inf	2.9589e-21	1.4073e-18	489	--	--	--	--	--	--	--	--	--	--	--	--	--	--	--	--	--	--	--	--	--	--	--	--	--	--	--	--
c113710_g1	-1.4035	3.8791e-21	1.8395e-18	617	695032176	XP_009403626.1	133	1.70803e-08	PREDICTED: uncharacterized protein LOC103987140 [Musa acuminata subsp. malaccensis]	--	--	--	--	--	--	--	--	--	--	--	--	--	--	--	--	--	--	--	--	--	--	--
c121649_g1	1.2161	4.3148e-21	2.0401e-18	2165	672123059	XP_008784877.1	1414	0	PREDICTED: blue-light photoreceptor PHR2-like [Phoenix dactylifera]	672123058	XM_008786655.1	562	0	PREDICTED: Phoenix dactylifera blue-light photoreceptor PHR2-like (LOC103703707), mRNA	--	--	--	--	Q8LB72	1111	1.42655e-142	Blue-light photoreceptor PHR2 OS=Arabidopsis thaliana GN=PHR2 PE=2 SV=2	PF02293//PF03441	AmiS/UreI family transporter//FAD binding domain of DNA photolyase	GO:0006810//GO:0006281	transport//DNA repair	GO:0003913	DNA photolyase activity	GO:0016020	membrane	KOG0133	Deoxyribodipyrimidine photolyase/cryptochrome
c119424_g1	2.294	7.0599e-21	3.3281e-18	1820	672173272	XP_008806763.1	779	6.03423e-88	PREDICTED: myosin-1-like [Phoenix dactylifera]	--	--	--	--	--	K10357	MYO5	myosin V	http://www.genome.jp/dbget-bin/www_bget?ko:K10357	Q9LHE9	437	8.79303e-44	Myosin-1 OS=Arabidopsis thaliana GN=VIII-1 PE=1 SV=1	PF05041//PF00612//PF05557	Pecanex protein (C-terminus)//IQ calmodulin-binding motif//Mitotic checkpoint protein	GO:0007094	mitotic spindle assembly checkpoint	GO:0005515	protein binding	GO:0016021	integral component of membrane	KOG0160	Myosin class V heavy chain
c86799_g1	1.5471	7.4742e-21	3.5131e-18	463	694998566	XP_009405240.1	188	1.56471e-15	PREDICTED: nucleoside diphosphate kinase 3-like [Musa acuminata subsp. malaccensis]	--	--	--	--	--	--	--	--	--	Q8RXA8	136	2.82176e-09	Nucleoside diphosphate kinase 4, chloroplastic OS=Spinacia oleracea GN=NDK4 PE=1 SV=1	--	--	--	--	--	--	--	--	--	--
c117990_g1	-1.4551	7.7436e-21	3.629e-18	2873	672170157	XP_008805131.1	714	1.84397e-131	PREDICTED: exocyst complex component EXO70A1-like [Phoenix dactylifera]>gi|672170159|ref|XP_008805132.1| PREDICTED: exocyst complex component EXO70A1-like [Phoenix dactylifera]>gi|672170161|ref|XP_008805133.1| PREDICTED: exocyst complex component EXO70A1-like [Phoenix dactylifera]	672170160	XM_008806911.1	162	9.24695e-77	PREDICTED: Phoenix dactylifera exocyst complex component EXO70A1-like (LOC103718207), transcript variant X3, mRNA	K07195	EXOC7, EXO70	exocyst complex component 7	http://www.genome.jp/dbget-bin/www_bget?ko:K07195	Q9FGH9	330	5.47552e-52	Exocyst complex component EXO70B1 OS=Arabidopsis thaliana GN=EXO70B1 PE=1 SV=1	PF03081//PF00126	Exo70 exocyst complex subunit//Bacterial regulatory helix-turn-helix protein, lysR family	GO:0006355//GO:0006887	regulation of transcription, DNA-templated//exocytosis	GO:0003700	sequence-specific DNA binding transcription factor activity	GO:0005667//GO:0000145	transcription factor complex//exocyst	--	--
c111764_g1	-1.3569	8.7743e-21	4.1e-18	2695	672166794	XP_008803330.1	1212	3.62816e-154	PREDICTED: uncharacterized protein LOC103716909 isoform X2 [Phoenix dactylifera]	571569623	XR_137656.2	39	2.0568e-08	PREDICTED: Glycine max uncharacterized LOC100798688 (LOC100798688), misc_RNA	--	--	--	--	P19076	134	5.08778e-07	2-hydroxymuconate semialdehyde hydrolase OS=Pseudomonas sp. (strain CF600) GN=dmpD PE=3 SV=1	PF00975//PF07819//PF06821	Thioesterase domain//PGAP1-like protein//Serine hydrolase	GO:0009058//GO:0006886//GO:0006505	biosynthetic process//intracellular protein transport//GPI anchor metabolic process	GO:0016787//GO:0016788	hydrolase activity//hydrolase activity, acting on ester bonds	--	--	KOG4409	Predicted hydrolase/acyltransferase (alpha/beta hydrolase superfamily)
c102284_g3	4.9056	9.2812e-21	4.3242e-18	772	--	--	--	--	--	--	--	--	--	--	--	--	--	--	--	--	--	--	PF07829	Alpha-A conotoxin PIVA-like protein	GO:0009405//GO:0007268//GO:0007165	pathogenesis//synaptic transmission//signal transduction	GO:0030550	acetylcholine receptor inhibitor activity	GO:0005576	extracellular region	--	--
c115908_g1	3.8022	9.5464e-21	4.4349e-18	2020	672161330	XP_008800477.1	1076	1.3353e-136	PREDICTED: uncharacterized protein LOC103714829 [Phoenix dactylifera]	511207465	JX977851.2	119	5.17983e-53	Dimocarpus longan remorin-2 protein mRNA, complete cds	--	--	--	--	Q9M2D8	150	1.45278e-09	Uncharacterized protein At3g61260 OS=Arabidopsis thaliana GN=At3g61260 PE=1 SV=1	--	--	--	--	--	--	--	--	--	--
c119635_g2	1.251	1.1423e-20	5.2915e-18	386	475622287	EMT31824.1	421	1.0073e-50	Histone H4 [Aegilops tauschii]	513158864	XM_003640370.2	186	5.24254e-91	PREDICTED: Gallus gallus histone cluster 1, H4-IV, germinal H4-like 4 (similar to human histone cluster 1, class H4 genes) (HIST1H46L4), mRNA	K11254	H4	histone H4	http://www.genome.jp/dbget-bin/www_bget?ko:K11254	P0CG89	410	1.32438e-50	Histone H4 OS=Glycine max PE=3 SV=1	PF02969//PF00125//PF02291//PF00808	TATA box binding protein associated factor (TAF)//Core histone H2A/H2B/H3/H4//Transcription initiation factor IID, 31kD subunit//Histone-like transcription factor (CBF/NF-Y) and archaeal histone	GO:0006352	DNA-templated transcription, initiation	GO:0003677//GO:0043565	DNA binding//sequence-specific DNA binding	GO:0005622//GO:0005634	intracellular//nucleus	KOG3467	Histone H4
c119896_g3	1.2163	1.1759e-20	5.4313e-18	1085	672122858	XP_008784772.1	1054	2.49483e-140	PREDICTED: bifunctional epoxide hydrolase 2-like isoform X3 [Phoenix dactylifera]	502114408	XM_004494894.1	36	3.78231e-07	PREDICTED: Cicer arietinum uncharacterized LOC101500941 (LOC101500941), mRNA	--	--	--	--	Q6Q2C2	337	1.67731e-33	Bifunctional epoxide hydrolase 2 OS=Sus scrofa GN=EPHX2 PE=2 SV=1	--	--	--	--	--	--	--	--	KOG4178	Soluble epoxide hydrolase
c47534_g1	3.4165	1.3451e-20	6.1949e-18	818	--	--	--	--	--	--	--	--	--	--	--	--	--	--	--	--	--	--	--	--	--	--	--	--	--	--	--	--
c124662_g1	1.3123	1.4632e-20	6.7192e-18	1018	695025106	XP_009399794.1	241	1.26413e-21	PREDICTED: uncharacterized protein LOC103984094 [Musa acuminata subsp. malaccensis]	357117797	XR_137813.1	52	4.51646e-16	PREDICTED: Brachypodium distachyon uncharacterized LOC100829968 (LOC100829968), miscRNA	--	--	--	--	--	--	--	--	PF01136	Peptidase family U32	GO:0006508	proteolysis	GO:0008233	peptidase activity	--	--	--	--
c102637_g1	2.5439	1.7271e-20	7.9084e-18	946	672126524	XP_008786716.1	231	3.08303e-20	PREDICTED: stress-related protein-like [Phoenix dactylifera]	672126523	XM_008788494.1	62	1.15566e-21	PREDICTED: Phoenix dactylifera stress-related protein-like (LOC103704953), mRNA	--	--	--	--	Q9SW70	209	5.69079e-18	Stress-related protein OS=Vitis riparia GN=SRP PE=2 SV=1	--	--	--	--	--	--	--	--	--	--
c120597_g5	2.617	1.8787e-20	8.578e-18	383	2935450	AAC05126.1	316	7.98701e-36	histone H2B [Malus domestica]	557719701	KF573580.1	170	4.07555e-82	Lilium hybrid cultivar Sorbonne LS-ZJU43 microsatellite sequence	K11252	H2B	histone H2B	http://www.genome.jp/dbget-bin/www_bget?ko:K11252	O49118	317	5.08663e-36	Histone H2B OS=Capsicum annuum GN=HIS2B PE=2 SV=3	PF03847//PF00125	Transcription initiation factor TFIID subunit A//Core histone H2A/H2B/H3/H4	GO:0006352	DNA-templated transcription, initiation	GO:0003677	DNA binding	GO:0005669	transcription factor TFIID complex	KOG1744	Histone H2B
c114384_g1	1.7504	1.9278e-20	8.7774e-18	1145	695051759	XP_009413916.1	379	3.32236e-40	PREDICTED: auxin-responsive protein IAA30-like [Musa acuminata subsp. malaccensis]	659100795	XM_008453048.1	127	1.03573e-57	PREDICTED: Cucumis melo auxin-induced protein AUX28-like (LOC103492619), mRNA	K14484	IAA	auxin-responsive protein IAA	http://www.genome.jp/dbget-bin/www_bget?ko:K14484	P0C132	350	1.53737e-36	Auxin-responsive protein IAA30 OS=Oryza sativa subsp. japonica GN=IAA30 PE=2 SV=1	PF02309	AUX/IAA family	GO:0006355	regulation of transcription, DNA-templated	--	--	GO:0005634	nucleus	--	--
c112680_g1	3.5626	2.1795e-20	9.8949e-18	637	697118074	XP_009612960.1	428	1.52978e-50	PREDICTED: histone H2A-like [Nicotiana tomentosiformis]	47026911	AY389588.1	113	3.40728e-50	Hyacinthus orientalis histone H2A mRNA, complete cds	K11251	H2A	histone H2A	http://www.genome.jp/dbget-bin/www_bget?ko:K11251	Q2HU65	419	5.4588e-50	Probable histone H2A.2 OS=Medicago truncatula GN=MtrDRAFT_AC149210g4v1 PE=3 SV=1	PF00808//PF00125	Histone-like transcription factor (CBF/NF-Y) and archaeal histone//Core histone H2A/H2B/H3/H4	--	--	GO:0043565//GO:0003677	sequence-specific DNA binding//DNA binding	GO:0005622	intracellular	KOG1756	Histone 2A
c106835_g1	-1.3572	2.2307e-20	1.0099e-17	530	694996836	XP_009396286.1	264	4.84008e-27	PREDICTED: non-specific lipid-transfer protein-like [Musa acuminata subsp. malaccensis]	--	--	--	--	--	--	--	--	--	Q41073	130	7.64417e-09	Non-specific lipid-transfer protein OS=Pinus taeda PE=2 SV=1	--	--	--	--	--	--	--	--	--	--
c120829_g1	3.3615	3.1282e-20	1.4092e-17	722	--	--	--	--	--	--	--	--	--	--	--	--	--	--	--	--	--	--	PF01213	Adenylate cyclase associated (CAP) N terminal	GO:0007010	cytoskeleton organization	GO:0003779	actin binding	--	--	--	--
c108531_g1	3.4864	3.1304e-20	1.4092e-17	734	595829738	XP_007205928.1	512	4.36828e-62	hypothetical protein PRUPE_ppa011641mg [Prunus persica]>gi|462401570|gb|EMJ07127.1| hypothetical protein PRUPE_ppa011641mg [Prunus persica]	--	--	--	--	--	--	--	--	--	Q9SR77	128	3.00879e-07	Heme-binding-like protein At3g10130, chloroplastic OS=Arabidopsis thaliana GN=At3g10130 PE=2 SV=1	--	--	--	--	--	--	--	--	--	--
c109508_g1	2.1192	3.7189e-20	1.6694e-17	1783	695031764	XP_009403405.1	279	2.69763e-35	PREDICTED: uncharacterized protein LOC103986970 [Musa acuminata subsp. malaccensis]	--	--	--	--	--	--	--	--	--	--	--	--	--	--	--	--	--	--	--	--	--	--	--
c123110_g3	2.2718	4.1732e-20	1.8681e-17	752	475584725	EMT19853.1	223	1.03211e-20	hypothetical protein F775_43097 [Aegilops tauschii]	--	--	--	--	--	K13993	HSP20	HSP20 family protein	http://www.genome.jp/dbget-bin/www_bget?ko:K13993	Q943E7	214	1.09486e-19	16.9 kDa class I heat shock protein 3 OS=Oryza sativa subsp. japonica GN=HSP16.9C PE=2 SV=1	PF04069	Substrate binding domain of ABC-type glycine betaine transport system	GO:0006810	transport	GO:0005215	transporter activity	--	--	--	--
c126378_g1	-2.375	4.9154e-20	2.1942e-17	584	672178063	XP_008809151.1	534	6.38148e-61	PREDICTED: probable LRR receptor-like serine/threonine-protein kinase At4g08850 [Phoenix dactylifera]	--	--	--	--	--	--	--	--	--	Q8VZG8	430	5.57933e-47	Probable LRR receptor-like serine/threonine-protein kinase At4g08850 OS=Arabidopsis thaliana GN=At4g08850 PE=2 SV=3	PF00560	Leucine Rich Repeat	--	--	GO:0005515	protein binding	--	--	--	--
c118144_g1	1.4502	5.021e-20	2.2351e-17	771	695077554	XP_009386123.1	347	2.74648e-49	PREDICTED: phospholipase A2-alpha [Musa acuminata subsp. malaccensis]	554784241	AK437974.1	60	1.20808e-20	Brachypodium distachyon mRNA, clone: PL016C01-A-089_M08	K01047	PLA2G, SPLA2	secretory phospholipase A2	http://www.genome.jp/dbget-bin/www_bget?ko:K01047	Q8S8N6	269	6.27569e-36	Phospholipase A2-alpha OS=Arabidopsis thaliana GN=PLA2-ALPHA PE=1 SV=1	--	--	--	--	--	--	--	--	--	--
c110555_g1	#NAME?	5.2108e-20	2.3131e-17	1051	672140338	XP_008793970.1	1021	1.52661e-133	PREDICTED: vacuolar cation/proton exchanger 1a-like isoform X1 [Phoenix dactylifera]	672140339	XM_008795749.1	237	6.73272e-119	PREDICTED: Phoenix dactylifera vacuolar cation/proton exchanger 1a-like (LOC103710130), transcript variant X2, mRNA	K07300	chaA, CAX	Ca2+:H+ antiporter	http://www.genome.jp/dbget-bin/www_bget?ko:K07300	Q769E5	918	7.12788e-119	Vacuolar cation/proton exchanger 1a OS=Oryza sativa subsp. japonica GN=CAX1a PE=1 SV=1	PF01699	Sodium/calcium exchanger protein	GO:0055085	transmembrane transport	--	--	GO:0016021	integral component of membrane	KOG1397	Ca2+/H+ antiporter VCX1 and related proteins
c104560_g1	1.9735	5.3645e-20	2.3748e-17	691	587917895	EXC05431.1	354	2.3338e-39	hypothetical protein L484_005024 [Morus notabilis]	--	--	--	--	--	K13993	HSP20	HSP20 family protein	http://www.genome.jp/dbget-bin/www_bget?ko:K13993	Q652V8	308	2.77734e-33	16.0 kDa heat shock protein, peroxisomal OS=Oryza sativa subsp. japonica GN=HSP16.0 PE=2 SV=1	PF04316	Anti-sigma-28 factor, FlgM	GO:0045892	negative regulation of transcription, DNA-templated	--	--	--	--	KOG0710	Molecular chaperone (small heat-shock protein Hsp26/Hsp42)
c121824_g1	1.3521	5.609e-20	2.4762e-17	574	672140611	XP_008794116.1	439	2.237e-52	PREDICTED: lachrymatory-factor synthase-like [Phoenix dactylifera]	--	--	--	--	--	--	--	--	--	P59082	260	1.67891e-26	Lachrymatory-factor synthase OS=Allium cepa GN=LFS PE=1 SV=1	--	--	--	--	--	--	--	--	--	--
c116352_g1	1.5667	5.9806e-20	2.6329e-17	1686	672164000	XP_008801864.1	1056	8.18093e-137	PREDICTED: uncharacterized protein At3g61260 [Phoenix dactylifera]	359473557	XM_003631274.1	130	3.30701e-59	PREDICTED: Vitis vinifera uncharacterized LOC100853782 (LOC100853782), mRNA	--	--	--	--	P93788	146	3.06439e-09	Remorin OS=Solanum tuberosum PE=1 SV=1	--	--	--	--	--	--	--	--	--	--
c106385_g1	1.2416	6.0929e-20	2.675e-17	1388	694994535	XP_009400376.1	866	3.54376e-111	PREDICTED: expansin-B16-like [Musa acuminata subsp. malaccensis]	695077463	XM_009387798.1	225	4.20002e-112	PREDICTED: Musa acuminata subsp. malaccensis expansin-B16 (LOC103973276), mRNA	--	--	--	--	Q0DZ85	820	6.05455e-105	Expansin-B16 OS=Oryza sativa subsp. japonica GN=EXPB16 PE=3 SV=1	--	--	--	--	--	--	--	--	--	--
c87119_g1	2.0805	6.2097e-20	2.7188e-17	779	--	--	--	--	--	--	--	--	--	--	--	--	--	--	--	--	--	--	--	--	--	--	--	--	--	--	--	--
c78070_g1	-1.5229	6.4373e-20	2.8108e-17	967	695065548	XP_009421364.1	1094	9.77047e-148	PREDICTED: UPF0014 membrane protein STAR2-like [Musa acuminata subsp. malaccensis]	--	--	--	--	--	K02069	ABC.X2.P	putative ABC transport system permease protein	http://www.genome.jp/dbget-bin/www_bget?ko:K02069	Q9ZUT3	986	5.02985e-132	Protein ALUMINUM SENSITIVE 3 OS=Arabidopsis thaliana GN=ALS3 PE=1 SV=1	PF02532	Photosystem II reaction centre I protein (PSII 4.8 kDa protein)	GO:0015979	photosynthesis	--	--	GO:0016020//GO:0009523//GO:0009539	membrane//photosystem II//photosystem II reaction center	--	--
c103396_g2	#NAME?	6.8279e-20	2.9732e-17	851	266892	P29684.1	922	1.18464e-123	RecName: Full=Ribulose bisphosphate carboxylase small chain, chloroplastic; Short=RuBisCO small subunit; Flags: Precursor [Hevea brasiliensis]>gi|168217|gb|AAA33361.1| ribulose-1,5-bisphosphate carboxylase small subunit [Hevea brasiliensis]	168216	M60274.1	792	0	Hevea brasiliensis ribulose-1,5-bisphosphate carboxylase small subunit (RbsS) mRNA, complete cds	K01602	rbcS	ribulose-bisphosphate carboxylase small chain	http://www.genome.jp/dbget-bin/www_bget?ko:K01602	P29684	922	2.01392e-124	Ribulose bisphosphate carboxylase small chain, chloroplastic OS=Hevea brasiliensis GN=RBCS PE=2 SV=1	--	--	--	--	--	--	--	--	--	--
c114015_g3	-1.7323	7.8118e-20	3.3924e-17	1484	225469348	XP_002270579.1	921	1.30155e-117	PREDICTED: chitotriosidase-1 [Vitis vinifera]	--	--	--	--	--	K01183	E3.2.1.14	chitinase	http://www.genome.jp/dbget-bin/www_bget?ko:K01183	Q13231	350	1.00833e-34	Chitotriosidase-1 OS=Homo sapiens GN=CHIT1 PE=1 SV=1	PF08015//PF00704	Fungal mating-type pheromone//Glycosyl hydrolases family 18	GO:0007165//GO:0005975	signal transduction//carbohydrate metabolic process	GO:0004553//GO:0000772	hydrolase activity, hydrolyzing O-glycosyl compounds//mating pheromone activity	GO:0016020	membrane	KOG2806	Chitinase
c117588_g1	1.1621	9.6051e-20	4.1598e-17	2123	672182732	XP_008811620.1	1154	1.14907e-147	PREDICTED: anthocyanin 3'-O-beta-glucosyltransferase-like [Phoenix dactylifera]	32816175	AY262061.1	45	7.45862e-12	Allium cepa flavonoid glucosyl-transferase (UGT73H2) mRNA, complete cds	--	--	--	--	Q8H0F2	736	6.17326e-87	Anthocyanin 3'-O-beta-glucosyltransferase OS=Gentiana triflora PE=1 SV=1	PF00201	UDP-glucoronosyl and UDP-glucosyl transferase	GO:0008152	metabolic process	GO:0016758	transferase activity, transferring hexosyl groups	--	--	KOG1192	UDP-glucuronosyl and UDP-glucosyl transferase
c124253_g1	-1.2054	9.698e-20	4.1887e-17	3430	695048810	XP_009412321.1	1976	0	PREDICTED: ABC transporter G family member 22-like isoform X1 [Musa acuminata subsp. malaccensis]	672109416	XM_008791805.1	731	0	PREDICTED: Phoenix dactylifera ABC transporter G family member 22 (LOC103707342), transcript variant X3, mRNA	--	--	--	--	Q93YS4	1743	0	ABC transporter G family member 22 OS=Arabidopsis thaliana GN=ABCG22 PE=1 SV=1	PF00005//PF00437//PF02367//PF01061//PF03176//PF03193	ABC transporter//Type II/IV secretion system protein//Uncharacterised P-loop hydrolase UPF0079//ABC-2 type transporter//MMPL family//Protein of unknown function, DUF258	GO:0006810	transport	GO:0005525//GO:0003924//GO:0005524//GO:0016887	GTP binding//GTPase activity//ATP binding//ATPase activity	GO:0016020	membrane	KOG0061	Transporter, ABC superfamily (Breast cancer resistance protein)
c125170_g3	-1.6537	1.115e-19	4.8027e-17	1244	672143200	XP_008795471.1	274	1.62796e-39	PREDICTED: inorganic pyrophosphatase 2 [Phoenix dactylifera]	669026884	HG670306.1	89	1.50107e-36	Triticum aestivum chromosome 3B, genomic scaffold, cultivar Chinese Spring	K13248	PHOSPHO2	pyridoxal phosphate phosphatase PHOSPHO2	http://www.genome.jp/dbget-bin/www_bget?ko:K13248	Q67YC0	209	5.34472e-28	Inorganic pyrophosphatase 1 OS=Arabidopsis thaliana GN=PS2 PE=1 SV=1	PF06888	Putative Phosphatase	--	--	GO:0016791	phosphatase activity	--	--	KOG3120	Predicted haloacid dehalogenase-like hydrolase
c125520_g1	-1.8438	1.2058e-19	5.1801e-17	1955	672179187	XP_008809754.1	633	5.71629e-76	PREDICTED: histidine-containing phosphotransfer protein 4-like [Phoenix dactylifera]	--	--	--	--	--	K14490	AHP	histidine-containing phosphotransfer peotein	http://www.genome.jp/dbget-bin/www_bget?ko:K14490	Q9LU15	419	9.60681e-47	Histidine-containing phosphotransfer protein 4 OS=Arabidopsis thaliana GN=AHP4 PE=1 SV=2	PF01627	Hpt domain	GO:0007165//GO:0000160	signal transduction//phosphorelay signal transduction system	GO:0004871	signal transducer activity	--	--	--	--
c106023_g1	1.2389	1.2685e-19	5.4348e-17	929	695004427	XP_009388624.1	809	5.01241e-105	PREDICTED: osmotin-like protein [Musa acuminata subsp. malaccensis]	672114358	XM_008778421.1	201	6.09512e-99	PREDICTED: Phoenix dactylifera osmotin-like protein (LOC103696718), mRNA	--	--	--	--	Q41350	709	8.90585e-91	Osmotin-like protein OS=Solanum lycopersicum PE=1 SV=1	--	--	--	--	--	--	--	--	--	--
c120376_g1	1.4775	1.6272e-19	6.9531e-17	3409	672161434	XP_008800532.1	355	3.99409e-32	PREDICTED: uncharacterized protein LOC103714872 [Phoenix dactylifera]	672131971	XM_008791335.1	113	1.90458e-49	PREDICTED: Phoenix dactylifera uncharacterized protein DDB_G0273453/DDB_G0273565 (LOC103707009), transcript variant X2, mRNA	--	--	--	--	--	--	--	--	--	--	--	--	--	--	--	--	--	--
c111442_g2	1.178	2.2371e-19	9.5334e-17	1599	449449996	XP_004142750.1	1370	0	PREDICTED: heat shock cognate 70 kDa protein-like isoform 2 [Cucumis sativus]>gi|449483855|ref|XP_004156713.1| PREDICTED: heat shock cognate 70 kDa protein-like isoform 2 [Cucumis sativus]	431143	D21824.1	577	0	Lilium longiflorum LIM18 mRNA, complete cds, clone:plim18	K03283	HSPA1_8	heat shock 70kDa protein 1/8	http://www.genome.jp/dbget-bin/www_bget?ko:K03283	P09189	1344	2.13958e-177	Heat shock cognate 70 kDa protein OS=Petunia hybrida GN=HSP70 PE=2 SV=1	PF01968//PF06723	Hydantoinase/oxoprolinase//MreB/Mbl protein	GO:0000902	cell morphogenesis	GO:0016787	hydrolase activity	--	--	KOG0101	Molecular chaperones HSP70/HSC70, HSP70 superfamily
c110464_g1	-1.4014	2.5591e-19	1.0877e-16	1987	672108974	XP_008787873.1	1275	1.12348e-166	PREDICTED: transcription factor TGA6-like isoform X2 [Phoenix dactylifera]	672121840	XM_008786006.1	179	2.25537e-86	PREDICTED: Phoenix dactylifera transcription factor TGA2-like (LOC103703223), mRNA	K14431	TGA	transcription factor TGA	http://www.genome.jp/dbget-bin/www_bget?ko:K14431	O24160	807	4.23006e-98	TGACG-sequence-specific DNA-binding protein TGA-2.1 OS=Nicotiana tabacum GN=TGA21 PE=1 SV=1	PF03131//PF00170//PF07716//PF14144	bZIP Maf transcription factor//bZIP transcription factor//Basic region leucine zipper//Seed dormancy control	GO:0006351//GO:0006355	transcription, DNA-templated//regulation of transcription, DNA-templated	GO:0043565//GO:0003700//GO:0003677	sequence-specific DNA binding//sequence-specific DNA binding transcription factor activity//DNA binding	GO:0005667//GO:0005634	transcription factor complex//nucleus	--	--
c121566_g3	2.2071	2.7414e-19	1.1621e-16	895	672202122	XP_008778307.1	208	2.8481e-16	PREDICTED: allene oxide synthase 2-like [Phoenix dactylifera]	--	--	--	--	--	K01723	AOS	hydroperoxide dehydratase	http://www.genome.jp/dbget-bin/www_bget?ko:K01723	Q6Z6K9	135	9.28957e-08	Allene oxide synthase 4 OS=Oryza sativa subsp. japonica GN=CYP74A4 PE=2 SV=1	--	--	--	--	--	--	--	--	--	--
c123781_g1	1.2233	2.9945e-19	1.266e-16	1640	695080396	XP_009387659.1	287	1.83111e-26	PREDICTED: histone H2B.3-like [Musa acuminata subsp. malaccensis]	694332656	XM_009358678.1	98	1.97636e-41	PREDICTED: Pyrus x bretschneideri probable histone H2B.3 (LOC103947732), mRNA	K11252	H2B	histone H2B	http://www.genome.jp/dbget-bin/www_bget?ko:K11252	Q9SGE3	251	1.28817e-22	Histone H2B.2 OS=Arabidopsis thaliana GN=At1g08170 PE=2 SV=1	PF00125//PF06459//PF02724//PF03325//PF00808	Core histone H2A/H2B/H3/H4//Ryanodine Receptor TM 4-6//CDC45-like protein//Herpesvirus polymerase accessory protein//Histone-like transcription factor (CBF/NF-Y) and archaeal histone	GO:0006874//GO:0019079//GO:0006270//GO:0006260//GO:0006816	cellular calcium ion homeostasis//viral genome replication//DNA replication initiation//DNA replication//calcium ion transport	GO:0043565//GO:0005219//GO:0003677//GO:0030337	sequence-specific DNA binding//ryanodine-sensitive calcium-release channel activity//DNA binding//DNA polymerase processivity factor activity	GO:0042575//GO:0005622//GO:0016021	DNA polymerase complex//intracellular//integral component of membrane	KOG1744	Histone H2B
c115174_g1	1.2792	3.1039e-19	1.3088e-16	1006	672159447	XP_008799484.1	782	1.92903e-98	PREDICTED: probable sarcosine oxidase [Phoenix dactylifera]	--	--	--	--	--	--	--	--	--	Q9SJA7	685	1.26986e-84	Probable sarcosine oxidase OS=Arabidopsis thaliana GN=At2g24580 PE=2 SV=1	PF02737//PF02558//PF07992//PF01266//PF00070//PF01134	3-hydroxyacyl-CoA dehydrogenase, NAD binding domain//Ketopantoate reductase PanE/ApbA//Pyridine nucleotide-disulphide oxidoreductase//FAD dependent oxidoreductase//Pyridine nucleotide-disulphide oxidoreductase//Glucose inhibited division protein A	GO:0008033//GO:0018874//GO:0006633//GO:0006631//GO:0055114//GO:0006552//GO:0015940//GO:0006554//GO:0006550//GO:0006568//GO:0006574	tRNA processing//benzoate metabolic process//fatty acid biosynthetic process//fatty acid metabolic process//oxidation-reduction process//leucine catabolic process//pantothenate biosynthetic process//lysine catabolic process//isoleucine catabolic process//tryptophan metabolic process//valine catabolic process	GO:0008677//GO:0003857//GO:0016491//GO:0050660	2-dehydropantoate 2-reductase activity//3-hydroxyacyl-CoA dehydrogenase activity//oxidoreductase activity//flavin adenine dinucleotide binding	--	--	KOG2820	FAD-dependent oxidoreductase
c119659_g3	-1.8955	3.1207e-19	1.3124e-16	648	357113366	XP_003558474.1	458	2.76866e-51	PREDICTED: 3-ketoacyl-CoA synthase 6-like [Brachypodium distachyon]	--	--	--	--	--	K15397	KCS	3-ketoacyl-CoA synthase	http://www.genome.jp/dbget-bin/www_bget?ko:K15397	Q9C6L5	391	1.16203e-42	3-ketoacyl-CoA synthase 5 OS=Arabidopsis thaliana GN=KCS5 PE=1 SV=1	PF08392	FAE1/Type III polyketide synthase-like protein	GO:0006633	fatty acid biosynthetic process	GO:0016747	transferase activity, transferring acyl groups other than amino-acyl groups	GO:0016020	membrane	--	--
c116814_g2	1.2589	3.7643e-19	1.5789e-16	2735	672138163	XP_008792829.1	1072	9.22799e-132	PREDICTED: uncharacterized protein LOC103709315 isoform X1 [Phoenix dactylifera]	672138162	XM_008794607.1	291	1.71256e-148	PREDICTED: Phoenix dactylifera uncharacterized LOC103709315 (LOC103709315), transcript variant X1, mRNA	--	--	--	--	--	--	--	--	PF00326//PF07819//PF01442	Prolyl oligopeptidase family//PGAP1-like protein//Apolipoprotein A1/A4/E domain	GO:0006508//GO:0006886//GO:0006505//GO:0006869//GO:0042157	proteolysis//intracellular protein transport//GPI anchor metabolic process//lipid transport//lipoprotein metabolic process	GO:0016788//GO:0008236//GO:0008289	hydrolase activity, acting on ester bonds//serine-type peptidase activity//lipid binding	GO:0005576	extracellular region	--	--
c121709_g4	1.2804	4.0425e-19	1.6912e-16	1284	695038394	XP_009406707.1	380	2.47038e-41	PREDICTED: photosystem I reaction center subunit psaK, chloroplastic-like [Musa acuminata subsp. malaccensis]	--	--	--	--	--	K02698	psaK	photosystem I subunit X	http://www.genome.jp/dbget-bin/www_bget?ko:K02698	Q9SUI5	352	3.08499e-38	Photosystem I reaction center subunit psaK, chloroplastic OS=Arabidopsis thaliana GN=PSAK PE=2 SV=2	PF01241	Photosystem I psaG / psaK	GO:0015979	photosynthesis	--	--	GO:0016020//GO:0009522	membrane//photosystem I	--	--
c109775_g2	1.6759	4.3232e-19	1.8039e-16	2013	672193901	XP_008776156.1	915	1.38198e-114	PREDICTED: U-box domain-containing protein 4 [Phoenix dactylifera]	--	--	--	--	--	--	--	--	--	O22193	538	4.71797e-57	U-box domain-containing protein 4 OS=Arabidopsis thaliana GN=PUB4 PE=1 SV=3	PF00514//PF01602	Armadillo/beta-catenin-like repeat//Adaptin N terminal region	GO:0006886//GO:0016192	intracellular protein transport//vesicle-mediated transport	GO:0005515	protein binding	GO:0030117	membrane coat	KOG4224	Armadillo repeat protein VAC8 required for vacuole fusion, inheritance and cytosol-to-vacuole protein targeting
c105899_g1	1.8653	4.9017e-19	2.0399e-16	788	672189775	XP_008775071.1	199	2.79592e-17	PREDICTED: uncharacterized protein LOC103695497 [Phoenix dactylifera]	--	--	--	--	--	--	--	--	--	--	--	--	--	--	--	--	--	--	--	--	--	--	--
c114283_g1	2.0384	6.4425e-19	2.6742e-16	839	44887717	P60496.1	433	1.02153e-50	RecName: Full=Chemocyanin; AltName: Full=Basic blue protein; AltName: Full=Plantacyanin; Flags: Precursor [Lilium longiflorum]>gi|40288370|gb|AAR84219.1| chemocyanin [Lilium longiflorum]	40288369	AY425323.1	333	2.29382e-172	Lilium longiflorum chemocyanin mRNA, complete cds	--	--	--	--	P60496	433	1.73662e-51	Chemocyanin OS=Lilium longiflorum PE=1 SV=1	PF02298	Plastocyanin-like domain	GO:0006118	electron transport	GO:0005507//GO:0009055	copper ion binding//electron carrier activity	--	--	--	--
c111966_g1	1.1595	7.1238e-19	2.9493e-16	884	695051521	XP_009413787.1	165	4.15298e-12	PREDICTED: Bowman-Birk type proteinase inhibitor DE-4-like [Musa acuminata subsp. malaccensis]>gi|119352642|gb|ABL63911.1| Bowman-Birk serine proteinase inhibitor [Musa acuminata AAA Group]	--	--	--	--	--	--	--	--	--	--	--	--	--	PF00228//PF08254	Bowman-Birk serine protease inhibitor family//Threonine leader peptide	GO:0031556//GO:0031554//GO:0009088	transcriptional attenuation by ribosome//regulation of DNA-templated transcription, termination//threonine biosynthetic process	GO:0004867	serine-type endopeptidase inhibitor activity	GO:0005576	extracellular region	--	--
c110636_g2	1.723	7.2264e-19	2.9841e-16	1047	566191500	XP_002315107.2	1294	2.0435e-176	allyl alcohol dehydrogenase family protein [Populus trichocarpa]>gi|550330092|gb|EEF01278.2| allyl alcohol dehydrogenase family protein [Populus trichocarpa]	672129669	XM_008790125.1	353	0	PREDICTED: Phoenix dactylifera uncharacterized LOC103706119 (LOC103706119), mRNA	--	--	--	--	Q9SLN8	1109	3.01595e-149	2-alkenal reductase (NADP(+)-dependent) OS=Nicotiana tabacum GN=DBR PE=1 SV=1	PF00107	Zinc-binding dehydrogenase	GO:0055114	oxidation-reduction process	GO:0008270//GO:0016491	zinc ion binding//oxidoreductase activity	--	--	KOG1196	Predicted NAD-dependent oxidoreductase
c64886_g1	5.9568	7.8274e-19	3.2239e-16	850	--	--	--	--	--	--	--	--	--	--	--	--	--	--	--	--	--	--	--	--	--	--	--	--	--	--	--	--
c110943_g1	1.4907	8.1986e-19	3.3681e-16	1463	695074799	XP_009384618.1	637	1.25227e-76	PREDICTED: expansin-like A3 [Musa acuminata subsp. malaccensis]	117582659	DQ907933.1	330	1.89247e-170	Lilium longiflorum expansin-like protein A mRNA, partial cds	--	--	--	--	Q10S70	586	1.14512e-69	Expansin-like A1 OS=Oryza sativa subsp. japonica GN=EXLA1 PE=2 SV=1	--	--	--	--	--	--	--	--	--	--
c98389_g1	2.6795	8.6354e-19	3.5385e-16	1081	672206372	XP_008779419.1	526	1.14187e-63	PREDICTED: glutaredoxin-C1-like [Phoenix dactylifera]	242061741	XM_002452115.1	90	3.61132e-37	Sorghum bicolor hypothetical protein, mRNA	K03676	grxC, GLRX, GLRX2	glutaredoxin 3	http://www.genome.jp/dbget-bin/www_bget?ko:K03676	Q96305	400	1.25489e-45	Glutaredoxin-C7 OS=Arabidopsis thaliana GN=GRXC7 PE=1 SV=2	PF00462	Glutaredoxin	GO:0006118//GO:0045454	electron transport//cell redox homeostasis	GO:0015035//GO:0009055	protein disulfide oxidoreductase activity//electron carrier activity	--	--	KOG1752	Glutaredoxin and related proteins
c103947_g1	-2.153	8.8121e-19	3.6017e-16	1072	--	--	--	--	--	--	--	--	--	--	--	--	--	--	--	--	--	--	--	--	--	--	--	--	--	--	--	--
c106786_g1	3.202	9.1187e-19	3.7175e-16	1287	672134880	XP_008791094.1	976	1.58833e-126	PREDICTED: glycerophosphodiester phosphodiesterase gde1-like isoform X1 [Phoenix dactylifera]	--	--	--	--	--	--	--	--	--	Q9FLM1	890	1.89121e-114	Glycerophosphodiester phosphodiesterase GDPD2 OS=Arabidopsis thaliana GN=GDPD2 PE=2 SV=1	PF03009	Glycerophosphoryl diester phosphodiesterase family	GO:0006071//GO:0009395//GO:0046486	glycerol metabolic process//phospholipid catabolic process//glycerolipid metabolic process	GO:0008889	glycerophosphodiester phosphodiesterase activity	--	--	KOG2421	Predicted starch-binding protein
c98415_g1	-1.3016	1.0199e-18	4.1474e-16	2360	695048003	XP_009411896.1	2288	0	PREDICTED: uncharacterized protein LOC103993528 [Musa acuminata subsp. malaccensis]	116634201	CT833584.1	58	4.92823e-19	Oryza sativa (indica cultivar-group) cDNA clone:OSIGCSN011A21, full insert sequence	--	--	--	--	Q3APB5	192	7.21783e-14	Protein TolB OS=Chlorobium chlorochromatii (strain CaD3) GN=tolB PE=3 SV=1	PF14583//PF00930	Oligogalacturonate lyase//Dipeptidyl peptidase IV (DPP IV) N-terminal region	GO:0045490//GO:0006508	pectin catabolic process//proteolysis	GO:0047487	oligogalacturonide lyase activity	GO:0016020	membrane	--	--
c124379_g4	1.5817	1.105e-18	4.4818e-16	850	672123580	XP_008785155.1	609	9.69146e-75	PREDICTED: cysteine-rich repeat secretory protein 3-like isoform X2 [Phoenix dactylifera]	695047044	XM_009413112.1	172	7.34279e-83	PREDICTED: Musa acuminata subsp. malaccensis cysteine-rich repeat secretory protein 11 (LOC103993154), mRNA	--	--	--	--	O22784	380	1.34441e-41	Cysteine-rich repeat secretory protein 11 OS=Arabidopsis thaliana GN=CRRSP11 PE=1 SV=2	PF02065	Melibiase	GO:0005975	carbohydrate metabolic process	GO:0004553	hydrolase activity, hydrolyzing O-glycosyl compounds	--	--	--	--
c25794_g1	4.57	1.3163e-18	5.3253e-16	268	--	--	--	--	--	--	--	--	--	--	--	--	--	--	--	--	--	--	--	--	--	--	--	--	--	--	--	--
c117245_g2	1.2294	1.4976e-18	6.0439e-16	1502	695013083	XP_009393318.1	901	4.74391e-116	PREDICTED: BAG family molecular chaperone regulator 1-like [Musa acuminata subsp. malaccensis]	--	--	--	--	--	--	--	--	--	Q9LYP4	507	1.10837e-57	BAG family molecular chaperone regulator 3 OS=Arabidopsis thaliana GN=BAG3 PE=1 SV=1	PF00240//PF02179//PF00564	Ubiquitin family//BAG domain//PB1 domain	--	--	GO:0051087//GO:0005515	chaperone binding//protein binding	--	--	--	--
c71452_g1	#NAME?	1.5937e-18	6.4151e-16	531	115435122	NP_001042319.1	219	5.92248e-21	Os01g0200700 [Oryza sativa Japonica Group]>gi|158512839|sp|A2WLS0.1|MT3A_ORYSI RecName: Full=Metallothionein-like protein 3A; AltName: Full=Class I metallothionein-like protein 3A; AltName: Full=OsMT-I-3a; Short=OsMT3; Short=OsMT3a [Oryza sativa Indica Group]>gi|158514033|sp|A1YTM8.1|MT3A_ORYSJ RecName: Full=Metallothionein-like protein 3A; AltName: Full=Class I metallothionein-like protein 3A; A…	347659266	BT129618.1	531	0	Oryza sativa clone RRlibC01021 mRNA sequence	--	--	--	--	A1YTM8	219	1.00683e-21	Metallothionein-like protein 3A OS=Oryza sativa subsp. japonica GN=MT3A PE=2 SV=1	PF00131//PF01439	Metallothionein//Metallothionein	--	--	GO:0005507//GO:0046872	copper ion binding//metal ion binding	--	--	--	--
c121079_g3	2.5786	1.7317e-18	6.9535e-16	1770	672159365	XP_008799441.1	1219	3.70532e-159	PREDICTED: mitochondrial chaperone BCS1-like [Phoenix dactylifera]	514767001	XM_004966079.1	113	9.80022e-50	PREDICTED: Setaria italica uncharacterized LOC101770960 (LOC101770960), mRNA	--	--	--	--	Q54DY9	323	7.28108e-31	Probable mitochondrial chaperone BCS1-B OS=Dictyostelium discoideum GN=bcsl1b PE=3 SV=1	PF01695//PF07728//PF00910//PF01078//PF00004//PF00005//PF01637//PF05496//PF01057	IstB-like ATP binding protein//AAA domain (dynein-related subfamily)//RNA helicase//Magnesium chelatase, subunit ChlI//ATPase family associated with various cellular activities (AAA)//ABC transporter//Archaeal ATPase//Holliday junction DNA helicase ruvB N-terminus//Parvovirus non-structural protein NS1	GO:0015979//GO:0006281//GO:0006310//GO:0019079//GO:0015994//GO:0015995	photosynthesis//DNA repair//DNA recombination//viral genome replication//chlorophyll metabolic process//chlorophyll biosynthetic process	GO:0003723//GO:0005524//GO:0016887//GO:0009378//GO:0016851//GO:0003724	RNA binding//ATP binding//ATPase activity//four-way junction helicase activity//magnesium chelatase activity//RNA helicase activity	GO:0005657//GO:0010007//GO:0009379	replication fork//magnesium chelatase complex//Holliday junction helicase complex	KOG0743	AAA+-type ATPase
c110487_g2	1.3363	1.7419e-18	6.9768e-16	423	113913391	ABI48859.1	213	4.96462e-20	LLA-115 [Lilium longiflorum]>gi|189409350|gb|ACD93462.1| tapetum-specific protein LLA-115 [Lilium longiflorum]	189409349	EU718493.1	162	1.27162e-77	Lilium longiflorum tapetum-specific protein LLA-115 (LLA-115) gene, complete cds	--	--	--	--	--	--	--	--	--	--	--	--	--	--	--	--	--	--
c118678_g1	1.1961	2.1553e-18	8.6109e-16	1437	695037176	XP_009406072.1	1111	2.39059e-174	PREDICTED: serine decarboxylase 1-like [Musa acuminata subsp. malaccensis]	359493046	XM_002266362.2	272	3.24393e-138	PREDICTED: Vitis vinifera histidine decarboxylase-like (LOC100258141), mRNA	K01590	hdc, HDC	histidine decarboxylase	http://www.genome.jp/dbget-bin/www_bget?ko:K01590	Q6ESZ9	1084	1.38234e-169	Serine decarboxylase 1 OS=Oryza sativa subsp. japonica GN=SDC1 PE=3 SV=1	PF04139//PF00282	Rad9//Pyridoxal-dependent decarboxylase conserved domain	GO:0019752//GO:0000077	carboxylic acid metabolic process//DNA damage checkpoint	GO:0030170//GO:0016831	pyridoxal phosphate binding//carboxy-lyase activity	GO:0030896	checkpoint clamp complex	KOG0629	Glutamate decarboxylase and related proteins
c118776_g1	1.1374	2.4918e-18	9.9306e-16	2178	672136328	XP_008791858.1	2251	0	PREDICTED: glutamate decarboxylase 4-like [Phoenix dactylifera]	672136327	XM_008793636.1	696	0	PREDICTED: Phoenix dactylifera glutamate decarboxylase 4-like (LOC103708620), mRNA	K01580	E4.1.1.15, gadB, gadA, GAD	glutamate decarboxylase	http://www.genome.jp/dbget-bin/www_bget?ko:K01580	Q9LSH2	2115	0	Glutamate decarboxylase 5 OS=Arabidopsis thaliana GN=GAD5 PE=2 SV=1	PF00266//PF00282	Aminotransferase class-V//Pyridoxal-dependent decarboxylase conserved domain	GO:0019752//GO:0008152	carboxylic acid metabolic process//metabolic process	GO:0030170//GO:0016831	pyridoxal phosphate binding//carboxy-lyase activity	--	--	--	--
c96555_g1	-1.2731	2.5883e-18	1.0289e-15	1286	--	--	--	--	--	--	--	--	--	--	--	--	--	--	--	--	--	--	--	--	--	--	--	--	--	--	--	--
c120610_g1	2.0927	2.6664e-18	1.0574e-15	1419	672177822	XP_008809018.1	955	3.03945e-122	PREDICTED: 3'-N-debenzoyl-2'-deoxytaxol N-benzoyltransferase-like [Phoenix dactylifera]	--	--	--	--	--	--	--	--	--	Q9M6E2	430	1.28793e-45	10-deacetylbaccatin III 10-O-acetyltransferase OS=Taxus cuspidata PE=1 SV=1	PF02458	Transferase family	--	--	GO:0016747	transferase activity, transferring acyl groups other than amino-acyl groups	--	--	--	--
c118735_g1	1.8833	3.4731e-18	1.3738e-15	2323	672129781	XP_008788407.1	2122	0	PREDICTED: endo-1,4-beta-xylanase A-like [Phoenix dactylifera]	--	--	--	--	--	--	--	--	--	A1CX14	278	3.7781e-25	Probable endo-1,4-beta-xylanase C OS=Neosartorya fischeri (strain ATCC 1020 / DSM 3700 / FGSC A1164 / NRRL 181) GN=xlnC PE=2 SV=1	PF02018//PF00331	Carbohydrate binding domain//Glycosyl hydrolase family 10	GO:0005975	carbohydrate metabolic process	GO:0004553//GO:0016798	hydrolase activity, hydrolyzing O-glycosyl compounds//hydrolase activity, acting on glycosyl bonds	--	--	--	--
c120337_g1	1.6493	4.1367e-18	1.6323e-15	1718	--	--	--	--	--	695068365	XM_009382848.1	37	1.6834e-07	PREDICTED: Musa acuminata subsp. malaccensis transcription factor HY5-like (LOC103969348), mRNA	--	--	--	--	--	--	--	--	PF02548//PF00398	Ketopantoate hydroxymethyltransferase//Ribosomal RNA adenine dimethylase	GO:0015940//GO:0000154//GO:0006396	pantothenate biosynthetic process//rRNA modification//RNA processing	GO:0008649//GO:0003864//GO:0000179	rRNA methyltransferase activity//3-methyl-2-oxobutanoate hydroxymethyltransferase activity//rRNA (adenine-N6,N6-)-dimethyltransferase activity	--	--	--	--
c110279_g1	1.1792	4.4403e-18	1.7435e-15	318	113913391	ABI48859.1	274	1.45963e-29	LLA-115 [Lilium longiflorum]>gi|189409350|gb|ACD93462.1| tapetum-specific protein LLA-115 [Lilium longiflorum]	--	--	--	--	--	--	--	--	--	--	--	--	--	--	--	--	--	--	--	--	--	--	--
c115759_g3	2.7823	4.4351e-18	1.7435e-15	800	571512937	XP_006596716.1	418	2.05145e-48	PREDICTED: uncharacterized protein LOC102661389, partial [Glycine max]	--	--	--	--	--	--	--	--	--	Q3EDL4	121	3.7967e-06	Probable serine/threonine-protein kinase At1g01540 OS=Arabidopsis thaliana GN=At1g01540 PE=1 SV=2	PF03306	Alpha-acetolactate decarboxylase	GO:0019751	polyol metabolic process	GO:0047605	acetolactate decarboxylase activity	--	--	--	--
c122991_g1	2.7403	4.4897e-18	1.7586e-15	936	672167186	XP_008803544.1	747	9.92898e-95	PREDICTED: tuliposide A-converting enzyme 2, chloroplastic-like [Phoenix dactylifera]	242079502	XM_002444475.1	43	4.16948e-11	Sorghum bicolor hypothetical protein, mRNA	--	--	--	--	I4DST9	713	1.38987e-89	Tuliposide A-converting enzyme 2, chloroplastic OS=Tulipa gesneriana GN=TCEA2 PE=1 SV=1	PF12740//PF03403//PF07859//PF07224//PF00975	Chlorophyllase enzyme//Platelet-activating factor acetylhydrolase, isoform II//alpha/beta hydrolase fold//Chlorophyllase//Thioesterase domain	GO:0046486//GO:0009058//GO:0008152//GO:0015996//GO:0016042//GO:0015994	glycerolipid metabolic process//biosynthetic process//metabolic process//chlorophyll catabolic process//lipid catabolic process//chlorophyll metabolic process	GO:0016787//GO:0016788//GO:0003847//GO:0047746	hydrolase activity//hydrolase activity, acting on ester bonds//1-alkyl-2-acetylglycerophosphocholine esterase activity//chlorophyllase activity	GO:0008247	1-alkyl-2-acetylglycerophosphocholine esterase complex	KOG1515	Arylacetamide deacetylase
c121521_g1	-1.3476	4.6435e-18	1.8144e-15	3173	672121801	XP_008784206.1	1648	0	PREDICTED: filament-like plant protein 3 [Phoenix dactylifera]>gi|672121803|ref|XP_008784207.1| PREDICTED: filament-like plant protein 3 [Phoenix dactylifera]>gi|672121805|ref|XP_008784208.1| PREDICTED: filament-like plant protein 3 [Phoenix dactylifera]	--	--	--	--	--	--	--	--	--	Q8LLE5	771	3.07658e-88	Filament-like plant protein (Fragment) OS=Solanum lycopersicum GN=FPP PE=1 SV=1	--	--	--	--	--	--	--	--	--	--
c106131_g1	1.1151	5.2339e-18	2.0401e-15	1203	672179052	XP_008809683.1	512	1.72116e-57	PREDICTED: fasciclin-like arabinogalactan protein 2 [Phoenix dactylifera]	557719675	KF573554.1	122	6.55892e-55	Lilium hybrid cultivar Sorbonne LS-ZJU30 microsatellite sequence	--	--	--	--	Q9SU13	367	8.89535e-38	Fasciclin-like arabinogalactan protein 2 OS=Arabidopsis thaliana GN=FLA2 PE=1 SV=1	PF08267	Cobalamin-independent synthase, N-terminal domain	GO:0008652//GO:0009086	cellular amino acid biosynthetic process//methionine biosynthetic process	GO:0008270//GO:0003871	zinc ion binding//5-methyltetrahydropteroyltriglutamate-homocysteine S-methyltransferase activity	--	--	--	--
c106171_g1	1.5112	6.0037e-18	2.3344e-15	2200	672167106	XP_008803500.1	687	4.54468e-82	PREDICTED: ethylene-responsive transcription factor-like protein At4g13040 isoform X2 [Phoenix dactylifera]>gi|672167108|ref|XP_008803501.1| PREDICTED: ethylene-responsive transcription factor-like protein At4g13040 isoform X2 [Phoenix dactylifera]	349722813	FQ393148.1	147	1.53779e-68	Vitis vinifera clone SS0AFA2YG23	--	--	--	--	Q56XP9	384	2.51764e-40	Ethylene-responsive transcription factor-like protein At4g13040 OS=Arabidopsis thaliana GN=At4g13040 PE=2 SV=2	PF00847//PF00424	AP2 domain//REV protein (anti-repression trans-activator protein)	GO:0006355	regulation of transcription, DNA-templated	GO:0003700	sequence-specific DNA binding transcription factor activity	GO:0005667//GO:0042025	transcription factor complex//host cell nucleus	--	--
c109375_g1	1.0873	6.1752e-18	2.3953e-15	1435	672124275	XP_008785513.1	1762	0	PREDICTED: probable mannose-1-phosphate guanylyltransferase 1 [Phoenix dactylifera]>gi|672124277|ref|XP_008785514.1| PREDICTED: probable mannose-1-phosphate guanylyltransferase 1 [Phoenix dactylifera]>gi|672124279|ref|XP_008785515.1| PREDICTED: probable mannose-1-phosphate guanylyltransferase 1 [Phoenix dactylifera]>gi|672124281|ref|XP_008785516.1| PREDICTED: probable mannose-1-phosphate guanylyl…	672114584	XM_008779387.1	405	0	PREDICTED: Phoenix dactylifera probable mannose-1-phosphate guanylyltransferase 1 (LOC103697513), mRNA	K00966	GMPP	mannose-1-phosphate guanylyltransferase	http://www.genome.jp/dbget-bin/www_bget?ko:K00966	Q6Z9A3	1723	0	Probable mannose-1-phosphate guanylyltransferase 3 OS=Oryza sativa subsp. japonica GN=Os08g0237200 PE=2 SV=1	PF01128//PF00483//PF02348	2-C-methyl-D-erythritol 4-phosphate cytidylyltransferase//Nucleotidyl transferase//Cytidylyltransferase	GO:0008299//GO:0009058//GO:0009103	isoprenoid biosynthetic process//biosynthetic process//lipopolysaccharide biosynthetic process	GO:0003824//GO:0016779	catalytic activity//nucleotidyltransferase activity	--	--	KOG1322	GDP-mannose pyrophosphorylase/mannose-1-phosphate guanylyltransferase
c98759_g1	1.158	6.715e-18	2.5984e-15	889	674250229	KFK42994.1	260	3.22338e-25	hypothetical protein AALP_AA1G065700 [Arabis alpina]	--	--	--	--	--	K02721	psbW	photosystem II PsbW protein	http://www.genome.jp/dbget-bin/www_bget?ko:K02721	Q39194	249	2.54766e-24	Photosystem II reaction center W protein, chloroplastic OS=Arabidopsis thaliana GN=PSBW PE=1 SV=2	PF07123	Photosystem II reaction centre W protein (PsbW)	GO:0015979	photosynthesis	--	--	GO:0009523//GO:0009507	photosystem II//chloroplast	--	--
c107788_g1	3.2856	7.1e-18	2.7407e-15	752	694425931	XP_009340667.1	262	4.82984e-25	PREDICTED: 36.4 kDa proline-rich protein-like [Pyrus x bretschneideri]	--	--	--	--	--	--	--	--	--	Q9SU35	154	1.87423e-11	pEARLI1-like lipid transfer protein 1 OS=Arabidopsis thaliana GN=AZI1 PE=1 SV=1	--	--	--	--	--	--	--	--	--	--
c109942_g1	1.3253	7.5602e-18	2.9113e-15	828	695068366	XP_009381123.1	405	3.37639e-46	PREDICTED: transcription factor HY5-like [Musa acuminata subsp. malaccensis]	326513297	AK375694.1	93	5.88639e-39	Hordeum vulgare subsp. vulgare mRNA for predicted protein, complete cds, clone: NIASHv3101I12	K16241	HY5	transcription factor HY5	http://www.genome.jp/dbget-bin/www_bget?ko:K16241	O24646	389	1.85679e-44	Transcription factor HY5 OS=Arabidopsis thaliana GN=HY5 PE=1 SV=1	PF03131//PF04977//PF01166//PF08826//PF07716//PF13851//PF01496//PF00170	bZIP Maf transcription factor//Septum formation initiator//TSC-22/dip/bun family//DMPK coiled coil domain like//Basic region leucine zipper//Growth-arrest specific micro-tubule binding//V-type ATPase 116kDa subunit family//bZIP transcription factor	GO:0015992//GO:0007049//GO:0009069//GO:0048870//GO:0016310//GO:0006355//GO:0006468//GO:0015991	proton transport//cell cycle//serine family amino acid metabolic process//cell motility//phosphorylation//regulation of transcription, DNA-templated//protein phosphorylation//ATP hydrolysis coupled proton transport	GO:0005524//GO:0003677//GO:0015078//GO:0004674//GO:0043565//GO:0003700	ATP binding//DNA binding//hydrogen ion transmembrane transporter activity//protein serine/threonine kinase activity//sequence-specific DNA binding//sequence-specific DNA binding transcription factor activity	GO:0033179//GO:0031514//GO:0005667//GO:0005634	proton-transporting V-type ATPase, V0 domain//motile cilium//transcription factor complex//nucleus	KOG1414	Transcriptional activator FOSB/c-Fos and related bZIP transcription factors
c119642_g1	-1.1029	7.8984e-18	3.0342e-15	2909	672117609	XP_008781996.1	2371	0	PREDICTED: aldehyde dehydrogenase family 2 member B7, mitochondrial [Phoenix dactylifera]	357124560	XM_003563919.1	500	0	PREDICTED: Brachypodium distachyon aldehyde dehydrogenase family 2 member B7, mitochondrial-like (LOC100833155), mRNA	K00128	E1.2.1.3	aldehyde dehydrogenase (NAD+)	http://www.genome.jp/dbget-bin/www_bget?ko:K00128	Q9SU63	2183	0	Aldehyde dehydrogenase family 2 member B4, mitochondrial OS=Arabidopsis thaliana GN=ALDH2B4 PE=2 SV=1	PF00171	Aldehyde dehydrogenase family	GO:0008152//GO:0055114	metabolic process//oxidation-reduction process	GO:0016491	oxidoreductase activity	--	--	KOG2450	Aldehyde dehydrogenase
c121994_g3	1.2665	7.9877e-18	3.0612e-15	2571	474397982	EMS65870.1	380	4.55762e-36	putative sulfate transporter 3.3 [Triticum urartu]	--	--	--	--	--	K17471	SULTR3	sulfate transporter 3	http://www.genome.jp/dbget-bin/www_bget?ko:K17471	Q9SXS2	352	3.86932e-33	Probable sulfate transporter 3.3 OS=Arabidopsis thaliana GN=SULTR3;3 PE=2 SV=2	PF00916	Sulfate transporter family	GO:0008272	sulfate transport	GO:0015116	sulfate transmembrane transporter activity	GO:0016021	integral component of membrane	KOG0236	Sulfate/bicarbonate/oxalate exchanger SAT-1 and related transporters (SLC26 family)
c123158_g1	1.1177	8.5031e-18	3.2509e-15	2657	672136026	XP_008791693.1	1974	0	PREDICTED: hsp70-Hsp90 organizing protein-like [Phoenix dactylifera]	672136025	XM_008793471.1	527	0	PREDICTED: Phoenix dactylifera hsp70-Hsp90 organizing protein-like (LOC103708511), mRNA	K09553	STIP1	stress-induced-phosphoprotein 1	http://www.genome.jp/dbget-bin/www_bget?ko:K09553	Q5XEP2	1902	0	Hsp70-Hsp90 organizing protein 2 OS=Arabidopsis thaliana GN=HOP2 PE=2 SV=1	PF13174//PF13176//PF13181//PF04048//PF00515	Tetratricopeptide repeat//Tetratricopeptide repeat//Tetratricopeptide repeat//Sec8 exocyst complex component specific domain//Tetratricopeptide repeat	GO:0015031//GO:0006904	protein transport//vesicle docking involved in exocytosis	GO:0005515	protein binding	GO:0000145	exocyst	KOG0548	Molecular co-chaperone STI1
c124492_g5	1.2479	9.4537e-18	3.6057e-15	1376	672125260	XP_008786044.1	1304	2.1011e-172	PREDICTED: serine/threonine-protein kinase Nek2 isoform X2 [Phoenix dactylifera]	672125259	XM_008787822.1	300	8.45503e-154	PREDICTED: Phoenix dactylifera serine/threonine-protein kinase Nek2 (LOC103704503), transcript variant X4, mRNA	K08857	NEK	NIMA (never in mitosis gene a)-related kinase	http://www.genome.jp/dbget-bin/www_bget?ko:K08857	Q2QMH1	1021	9.43555e-131	Serine/threonine-protein kinase Nek2 OS=Oryza sativa subsp. japonica GN=NEK2 PE=2 SV=1	PF00069	Protein kinase domain	GO:0006468	protein phosphorylation	GO:0004672//GO:0005524	protein kinase activity//ATP binding	--	--	--	--
c118239_g1	1.2698	9.7474e-18	3.7089e-15	2936	672121000	XP_008783789.1	2256	0	PREDICTED: probable inactive leucine-rich repeat receptor-like protein kinase At1g66830 [Phoenix dactylifera]	326496249	AK363383.1	80	3.62312e-31	Hordeum vulgare subsp. vulgare mRNA for predicted protein, complete cds, clone: NIASHv2014P22	--	--	--	--	Q9C9N5	642	4.83467e-70	Probable inactive leucine-rich repeat receptor-like protein kinase At1g66830 OS=Arabidopsis thaliana GN=At1g66830 PE=2 SV=1	PF07714//PF00560//PF00069	Protein tyrosine kinase//Leucine Rich Repeat//Protein kinase domain	GO:0006468	protein phosphorylation	GO:0005515//GO:0005524//GO:0004672	protein binding//ATP binding//protein kinase activity	--	--	--	--
c125465_g2	1.8786	1.0551e-17	4.0051e-15	2472	76782198	ABA54869.1	1266	1.34425e-162	putative 5-enolpyruvylshikimate 3-phosphate synthase [Fagus sylvatica]	349711622	FQ379241.1	344	5.32843e-178	Vitis vinifera clone SS0AEB11YA13	K00800	aroA	3-phosphoshikimate 1-carboxyvinyltransferase	http://www.genome.jp/dbget-bin/www_bget?ko:K00800	P05466	1227	1.47187e-157	3-phosphoshikimate 1-carboxyvinyltransferase, chloroplastic OS=Arabidopsis thaliana GN=At2g45300 PE=2 SV=3	PF00275	EPSP synthase (3-phosphoshikimate 1-carboxyvinyltransferase)	--	--	GO:0016765	transferase activity, transferring alkyl or aryl (other than methyl) groups	--	--	KOG0692	Pentafunctional AROM protein
c122849_g2	1.1214	1.0592e-17	4.0113e-15	319	667671874	AIG62154.1	471	3.73404e-55	S-adenosyl-L-homocysteine hydrolase [Populus tomentosa]	326518377	AK357003.1	210	1.93467e-104	Hordeum vulgare subsp. vulgare mRNA for predicted protein, complete cds, clone: NIASHv1043N02	K01251	E3.3.1.1, ahcY	adenosylhomocysteinase	http://www.genome.jp/dbget-bin/www_bget?ko:K01251	P35007	469	1.21642e-55	Adenosylhomocysteinase OS=Catharanthus roseus GN=SAHH PE=1 SV=1	PF05221	S-adenosyl-L-homocysteine hydrolase	GO:0006555//GO:0006730	methionine metabolic process//one-carbon metabolic process	GO:0004013	adenosylhomocysteinase activity	--	--	KOG1370	S-adenosylhomocysteine hydrolase
c119709_g1	Inf	1.2276e-17	4.638e-15	587	672119946	XP_008783224.1	161	1.12449e-10	PREDICTED: uncharacterized protein LOC103702534 [Phoenix dactylifera]	--	--	--	--	--	--	--	--	--	--	--	--	--	--	--	--	--	--	--	--	--	--	--
c114107_g4	1.8427	1.3445e-17	5.0677e-15	834	695021174	XP_009397666.1	418	8.48214e-45	PREDICTED: beta-glucosidase 18-like [Musa acuminata subsp. malaccensis]	--	--	--	--	--	K05350	bglB	beta-glucosidase	http://www.genome.jp/dbget-bin/www_bget?ko:K05350	O80689	400	5.89857e-43	Beta-glucosidase 45 OS=Arabidopsis thaliana GN=BGLU45 PE=1 SV=1	PF00232	Glycosyl hydrolase family 1	GO:0005975	carbohydrate metabolic process	GO:0004553	hydrolase activity, hydrolyzing O-glycosyl compounds	--	--	--	--
c113298_g1	3.0322	1.3897e-17	5.2257e-15	1935	672168196	XP_008804091.1	433	1.1353e-43	PREDICTED: glutamic acid-rich protein isoform X3 [Phoenix dactylifera]	--	--	--	--	--	K17046	DEK	protein DEK	http://www.genome.jp/dbget-bin/www_bget?ko:K17046	--	--	--	--	PF09004	Domain of unknown function (DUF1891)	GO:0055114	oxidation-reduction process	GO:0008168//GO:0016706	methyltransferase activity//oxidoreductase activity, acting on paired donors, with incorporation or reduction of molecular oxygen, 2-oxoglutarate as one donor, and incorporation of one atom each of oxygen into both donors	--	--	KOG2266	Chromatin-associated protein Dek and related proteins, contains SAP DNA binding domain
c96871_g1	-1.2237	1.4398e-17	5.4012e-15	1171	695040394	XP_009407772.1	1011	2.16926e-134	PREDICTED: pyridoxal biosynthesis protein PDX2 [Musa acuminata subsp. malaccensis]	672135370	XM_008793136.1	239	5.81884e-120	PREDICTED: Phoenix dactylifera pyridoxal biosynthesis protein PDX2 (LOC103708291), mRNA	K08681	pdxT, pdx2	5'-phosphate synthase pdxT subunit	http://www.genome.jp/dbget-bin/www_bget?ko:K08681	Q8LAD0	907	2.30201e-119	Pyridoxal biosynthesis protein PDX2 OS=Arabidopsis thaliana GN=PDX2 PE=1 SV=1	PF07722//PF07685//PF03575	Peptidase C26//CobB/CobQ-like glutamine amidotransferase domain//Peptidase family S51	GO:0006508//GO:0006541//GO:0009236	proteolysis//glutamine metabolic process//cobalamin biosynthetic process	GO:0003824//GO:0016787//GO:0008236	catalytic activity//hydrolase activity//serine-type peptidase activity	--	--	KOG3210	Imidazoleglycerol-phosphate synthase subunit H-like
c117585_g1	2.453	1.5245e-17	5.7057e-15	1437	--	--	--	--	--	--	--	--	--	--	--	--	--	--	--	--	--	--	--	--	--	--	--	--	--	--	--	--
c123648_g1	1.2817	1.6275e-17	6.077e-15	3614	672115979	XP_008781143.1	2119	0	PREDICTED: rab9 effector protein with kelch motifs-like isoform X3 [Phoenix dactylifera]	672177215	XM_008810475.1	476	0	PREDICTED: Phoenix dactylifera acyl-CoA-binding domain-containing protein 4-like (LOC103720654), mRNA	--	--	--	--	Q5EA50	368	5.53916e-36	Rab9 effector protein with kelch motifs OS=Bos taurus GN=RABEPK PE=2 SV=1	PF07646//PF01344	Kelch motif//Kelch motif	--	--	GO:0005515	protein binding	--	--	KOG0379	Kelch repeat-containing proteins
c119818_g2	1.1987	1.6344e-17	6.0885e-15	963	565390726	XP_006361086.1	389	1.61656e-43	PREDICTED: uncharacterized protein LOC102602224 [Solanum tuberosum]	--	--	--	--	--	K14332	psaO	photosystem I subunit PsaO	http://www.genome.jp/dbget-bin/www_bget?ko:K14332	Q949Q5	370	1.54283e-41	Photosystem I subunit O OS=Arabidopsis thaliana GN=PSAO PE=1 SV=1	--	--	--	--	--	--	--	--	--	--
c103736_g1	-1.2016	1.6747e-17	6.224e-15	1420	--	--	--	--	--	--	--	--	--	--	--	--	--	--	--	--	--	--	--	--	--	--	--	--	--	--	--	--
c115580_g3	1.1169	1.721e-17	6.3812e-15	1286	28140256	AAO26315.1	1094	4.81585e-146	putative 6-phosphogluconolactonase, partial [Elaeis guineensis]	571451898	XM_003523287.2	149	6.87709e-70	PREDICTED: Glycine max probable 6-phosphogluconolactonase 4, chloroplastic-like (LOC100794078), mRNA	K01057	PGLS, pgl, devB	6-phosphogluconolactonase	http://www.genome.jp/dbget-bin/www_bget?ko:K01057	A2Z3C4	1069	3.32828e-142	Probable 6-phosphogluconolactonase 4, chloroplastic OS=Oryza sativa subsp. indica GN=OsI_031067 PE=3 SV=2	PF01182	Glucosamine-6-phosphate isomerases/6-phosphogluconolactonase	GO:0005975	carbohydrate metabolic process	--	--	--	--	KOG3147	6-phosphogluconolactonase - like protein
c124456_g2	-1.1949	1.957e-17	7.2397e-15	5407	672121867	XP_008784243.1	1048	1.02309e-121	PREDICTED: two-component response regulator-like APRR3 [Phoenix dactylifera]	--	--	--	--	--	K12130	PRR5	pseudo-response regulator 5	http://www.genome.jp/dbget-bin/www_bget?ko:K12130	Q689G6	242	3.05212e-19	Two-component response regulator-like PRR95 OS=Oryza sativa subsp. japonica GN=PRR95 PE=2 SV=1	PF06203//PF00072	CCT motif//Response regulator receiver domain	GO:0000160//GO:0006355	phosphorelay signal transduction system//regulation of transcription, DNA-templated	GO:0005515//GO:0000156	protein binding//phosphorelay response regulator activity	--	--	--	--
c183165_g1	2.8035	2.0684e-17	7.6339e-15	953	695061942	XP_009419422.1	215	5.16399e-19	PREDICTED: uncharacterized protein LOC103999388 [Musa acuminata subsp. malaccensis]	557719673	KF573552.1	580	0	Lilium hybrid cultivar Sorbonne LS-ZJU28 microsatellite sequence	--	--	--	--	--	--	--	--	PF03604	DNA directed RNA polymerase, 7 kDa subunit	GO:0006206//GO:0006351//GO:0006144	pyrimidine nucleobase metabolic process//transcription, DNA-templated//purine nucleobase metabolic process	GO:0003899//GO:0003677	DNA-directed RNA polymerase activity//DNA binding	GO:0005730	nucleolus	--	--
c125352_g2	1.1029	2.2375e-17	8.2389e-15	1567	641808298	KDO36486.1	1331	1.72576e-179	hypothetical protein CISIN_1g020168mg [Citrus sinensis]	431143	D21824.1	573	0	Lilium longiflorum LIM18 mRNA, complete cds, clone:plim18	K03283	HSPA1_8	heat shock 70kDa protein 1/8	http://www.genome.jp/dbget-bin/www_bget?ko:K03283	P22953	1328	3.44085e-175	Probable mediator of RNA polymerase II transcription subunit 37e OS=Arabidopsis thaliana GN=MED37E PE=1 SV=3	PF02782	FGGY family of carbohydrate kinases, C-terminal domain	GO:0005975	carbohydrate metabolic process	GO:0016773	phosphotransferase activity, alcohol group as acceptor	--	--	KOG0101	Molecular chaperones HSP70/HSC70, HSP70 superfamily
c120476_g4	-2.7186	2.2546e-17	8.283e-15	1164	--	--	--	--	--	--	--	--	--	--	--	--	--	--	--	--	--	--	--	--	--	--	--	--	--	--	--	--
c115137_g4	1.1836	2.4084e-17	8.8275e-15	2580	590625194	XP_007025816.1	437	3.48314e-64	PapD-like superfamily protein isoform 1 [Theobroma cacao]>gi|508781182|gb|EOY28438.1| PapD-like superfamily protein isoform 1 [Theobroma cacao]	672167782	XM_008805643.1	194	1.34888e-94	PREDICTED: Phoenix dactylifera vesicle-associated protein 4-1-like (LOC103717317), mRNA	--	--	--	--	Q1ECE0	401	6.19908e-59	Vesicle-associated protein 4-1 OS=Arabidopsis thaliana GN=PVA41 PE=2 SV=1	--	--	--	--	--	--	--	--	--	--
c111569_g1	2.7163	2.4551e-17	8.9781e-15	2822	--	--	--	--	--	--	--	--	--	--	--	--	--	--	--	--	--	--	PF05151	Photosystem II reaction centre M protein (PsbM)	GO:0019684//GO:0015979	photosynthesis, light reaction//photosynthesis	--	--	GO:0009523//GO:0016021	photosystem II//integral component of membrane	--	--
c104200_g1	-2.6544	2.6522e-17	9.6768e-15	1243	--	--	--	--	--	--	--	--	--	--	--	--	--	--	--	--	--	--	PF08042	PqqA family	GO:0018189	pyrroloquinoline quinone biosynthetic process	--	--	--	--	--	--
c104794_g1	1.2537	3.1817e-17	1.1582e-14	1593	670437247	XP_008659247.1	350	6.23813e-36	PREDICTED: ethylene-responsive transcription factor RAP2-1-like [Zea mays]>gi|413953021|gb|AFW85670.1| putative AP2/EREBP transcription factor superfamily protein [Zea mays]>gi|645168086|gb|AIB05631.1| AP2-EREBP transcription factor, partial [Zea mays]	326525928	AK361937.1	113	8.80043e-50	Hordeum vulgare subsp. vulgare mRNA for predicted protein, complete cds, clone: NIASHv2001G06	K09286	EREBP	EREBP-like factor	http://www.genome.jp/dbget-bin/www_bget?ko:K09286	O22174	273	2.88823e-26	Ethylene-responsive transcription factor ERF008 OS=Arabidopsis thaliana GN=ERF008 PE=2 SV=1	PF00847	AP2 domain	GO:0006355	regulation of transcription, DNA-templated	GO:0003700	sequence-specific DNA binding transcription factor activity	GO:0005667	transcription factor complex	--	--
c124543_g2	2.5874	3.2055e-17	1.1643e-14	1640	672144704	XP_008796251.1	496	2.00482e-80	PREDICTED: cinnamoyl-CoA reductase 2-like [Phoenix dactylifera]	--	--	--	--	--	--	--	--	--	Q500U8	196	9.04503e-18	Tetraketide alpha-pyrone reductase 1 OS=Arabidopsis thaliana GN=TKPR1 PE=2 SV=1	PF01370//PF01548//PF07684//PF01073	NAD dependent epimerase/dehydratase family//Transposase//NOTCH protein//3-beta hydroxysteroid dehydrogenase/isomerase family	GO:0008210//GO:0007219//GO:0007275//GO:0008209//GO:0055114//GO:0006694//GO:0030154//GO:0044237//GO:0006313//GO:0008207	estrogen metabolic process//Notch signaling pathway//multicellular organismal development//androgen metabolic process//oxidation-reduction process//steroid biosynthetic process//cell differentiation//cellular metabolic process//transposition, DNA-mediated//C21-steroid hormone metabolic process	GO:0050662//GO:0003824//GO:0004803//GO:0016616//GO:0003854//GO:0003677	coenzyme binding//catalytic activity//transposase activity//oxidoreductase activity, acting on the CH-OH group of donors, NAD or NADP as acceptor//3-beta-hydroxy-delta5-steroid dehydrogenase activity//DNA binding	GO:0016021	integral component of membrane	--	--
c124845_g1	-1.2076	3.214e-17	1.1647e-14	3275	672111625	XP_008801600.1	1367	1.87985e-171	PREDICTED: ferric reduction oxidase 7, chloroplastic-like [Phoenix dactylifera]	672111624	XM_008803378.1	315	9.36052e-162	PREDICTED: Phoenix dactylifera ferric reduction oxidase 7, chloroplastic-like (LOC103715667), mRNA	--	--	--	--	Q8RWS6	1094	3.49629e-132	Ferric reduction oxidase 6 OS=Arabidopsis thaliana GN=FRO6 PE=2 SV=1	PF04999//PF00175//PF08030//PF01736//PF07143	Cell division protein FtsL//Oxidoreductase NAD-binding domain//Ferric reductase NAD binding domain//Polyomavirus agnoprotein//Hydroxyneurosporene synthase (CrtC)	GO:0015995//GO:0007049//GO:0051301//GO:0016117//GO:0055114//GO:0015979	chlorophyll biosynthetic process//cell cycle//cell division//carotenoid biosynthetic process//oxidation-reduction process//photosynthesis	GO:0016491//GO:0003677	oxidoreductase activity//DNA binding	GO:0016021	integral component of membrane	KOG0039	Ferric reductase, NADH/NADPH oxidase and related proteins
c123181_g3	-1.2074	3.4449e-17	1.2455e-14	1577	672162626	XP_008801132.1	854	8.42273e-106	PREDICTED: zinc finger protein CONSTANS-LIKE 13-like [Phoenix dactylifera]	645168764	KJ728418.1	44	1.98111e-11	Zea mays clone pUT6723 orphans transcription factor (Orphan268) mRNA, partial cds	--	--	--	--	Q9C7E8	364	1.47462e-36	Zinc finger protein CONSTANS-LIKE 15 OS=Arabidopsis thaliana GN=COL15 PE=2 SV=1	PF06203//PF00643	CCT motif//B-box zinc finger	--	--	GO:0008270//GO:0005515	zinc ion binding//protein binding	GO:0005622	intracellular	--	--
c110899_g1	1.1825	3.5642e-17	1.2858e-14	992	573939942	XP_006652386.1	231	2.37165e-21	PREDICTED: gibberellin-regulated protein 14-like [Oryza brachyantha]	--	--	--	--	--	--	--	--	--	Q9LFR3	163	1.42927e-11	Gibberellin-regulated protein 14 OS=Arabidopsis thaliana GN=GASA14 PE=1 SV=1	--	--	--	--	--	--	--	--	--	--
c117230_g1	1.0871	3.8296e-17	1.3784e-14	1618	226505912	NP_001150220.1	539	1.40045e-62	wound/stress protein precursor [Zea mays]>gi|195637636|gb|ACG38286.1| wound/stress protein [Zea mays]	694423892	XM_009341460.1	77	9.19828e-30	PREDICTED: Pyrus x bretschneideri lipoxygenase homology domain-containing protein 1-like (LOC103931929), mRNA	--	--	--	--	--	--	--	--	PF01477	PLAT/LH2 domain	--	--	GO:0005515	protein binding	GO:0009535//GO:0005773//GO:0005886	chloroplast thylakoid membrane//vacuole//plasma membrane	--	--
c93791_g1	9.3266	3.9061e-17	1.4028e-14	1008	19881727	AAM01128.1	138	4.97294e-07	putative non-LTR retroelement reverse transcriptase [Oryza sativa Japonica Group]	--	--	--	--	--	--	--	--	--	P53849	119	2.56424e-06	Zinc finger protein GIS2 OS=Saccharomyces cerevisiae (strain ATCC 204508 / S288c) GN=GIS2 PE=1 SV=1	--	--	--	--	--	--	--	--	--	--
c117424_g2	1.096	4.2319e-17	1.5164e-14	1660	695028625	XP_009401697.1	481	2.79521e-52	PREDICTED: putative lysozyme-like protein isoform X2 [Musa acuminata subsp. malaccensis]	--	--	--	--	--	--	--	--	--	--	--	--	--	PF02178	AT hook motif	--	--	GO:0003677	DNA binding	--	--	--	--
c122635_g2	#NAME?	4.506e-17	1.611e-14	3850	125527457	EAY75571.1	4929	0	hypothetical protein OsI_03474 [Oryza sativa Indica Group]	115439532	NM_001050581.1	3088	0	Oryza sativa Japonica Group Os01g0711400 (Os01g0711400) mRNA, complete cds >gnl|BL_ORD_ID|3660519 Oryza sativa (japonica cultivar-group) glycine dehydrogenase P protein mRNA, complete cds	K00281	GLDC, gcvP	glycine dehydrogenase	http://www.genome.jp/dbget-bin/www_bget?ko:K00281	O49954	4256	0	Glycine dehydrogenase (decarboxylating), mitochondrial OS=Solanum tuberosum GN=GDCSP PE=2 SV=1	PF00266//PF01212//PF02347	Aminotransferase class-V//Beta-eliminating lyase//Glycine cleavage system P-protein	GO:0006520//GO:0006563//GO:0055114//GO:0008152//GO:0006566//GO:0006544//GO:0006546	cellular amino acid metabolic process//L-serine metabolic process//oxidation-reduction process//metabolic process//threonine metabolic process//glycine metabolic process//glycine catabolic process	GO:0016829//GO:0004375	lyase activity//glycine dehydrogenase (decarboxylating) activity	--	--	KOG2040	Glycine dehydrogenase (decarboxylating)
c109303_g1	1.5909	4.552e-17	1.6238e-14	716	326517948	BAK07226.1	415	1.00162e-47	predicted protein [Hordeum vulgare subsp. vulgare]	--	--	--	--	--	--	--	--	--	Q41495	318	5.68503e-34	STS14 protein OS=Solanum tuberosum GN=STS14 PE=2 SV=1	--	--	--	--	--	--	--	--	KOG3017	Defense-related protein containing SCP domain
c115404_g1	2.6394	4.6635e-17	1.6598e-14	1957	--	--	--	--	--	--	--	--	--	--	--	--	--	--	--	--	--	--	PF00734//PF01635	Fungal cellulose binding domain//Coronavirus M matrix/glycoprotein	GO:0019058//GO:0005975	viral life cycle//carbohydrate metabolic process	GO:0004553//GO:0030248	hydrolase activity, hydrolyzing O-glycosyl compounds//cellulose binding	GO:0005576	extracellular region	--	--
c109573_g2	1.0866	5.0316e-17	1.7869e-14	1966	695017555	XP_009395718.1	1930	0	PREDICTED: aspartate aminotransferase, cytoplasmic [Musa acuminata subsp. malaccensis]	672131548	XM_008791115.1	570	0	PREDICTED: Phoenix dactylifera aspartate aminotransferase, cytoplasmic (LOC103706860), mRNA	K14454	GOT1	aspartate aminotransferase, cytoplasmic	http://www.genome.jp/dbget-bin/www_bget?ko:K14454	P37833	1897	0	Aspartate aminotransferase, cytoplasmic OS=Oryza sativa subsp. japonica GN=Os01g0760600 PE=2 SV=1	PF00155	Aminotransferase class I and II	GO:0009058	biosynthetic process	GO:0030170	pyridoxal phosphate binding	--	--	KOG1411	Aspartate aminotransferase/Glutamic oxaloacetic transaminase AAT1/GOT2
c92409_g1	1.1522	5.0948e-17	1.8053e-14	1183	568834517	XP_006471373.1	260	4.69505e-25	PREDICTED: 60S acidic ribosomal protein P2A-like isoform X1 [Citrus sinensis]>gi|568834519|ref|XP_006471374.1| PREDICTED: 60S acidic ribosomal protein P2A-like isoform X2 [Citrus sinensis]>gi|568834521|ref|XP_006471375.1| PREDICTED: 60S acidic ribosomal protein P2A-like isoform X3 [Citrus sinensis]>gi|568834523|ref|XP_006471376.1| PREDICTED: 60S acidic ribosomal protein P2A-like isoform X4 [Citru…	--	--	--	--	--	K02943	RP-LP2, RPLP2	large subunit ribosomal protein LP2	http://www.genome.jp/dbget-bin/www_bget?ko:K02943	O24415	230	1.17647e-21	60S acidic ribosomal protein P2B OS=Zea mays GN=RPP2B PE=1 SV=1	PF09179//PF00428	TilS substrate binding domain//60s Acidic ribosomal protein	GO:0042254//GO:0008033//GO:0006414	ribosome biogenesis//tRNA processing//translational elongation	GO:0003735//GO:0016879//GO:0005524//GO:0000166	structural constituent of ribosome//ligase activity, forming carbon-nitrogen bonds//ATP binding//nucleotide binding	GO:0005737//GO:0005840//GO:0005622	cytoplasm//ribosome//intracellular	KOG3449	60S acidic ribosomal protein P2
c110888_g1	3.255	5.3225e-17	1.8818e-14	1421	694998957	XP_009406831.1	633	5.60064e-75	PREDICTED: uncharacterized protein LOC103989641 [Musa acuminata subsp. malaccensis]	--	--	--	--	--	--	--	--	--	P0A573	144	1.57037e-08	Uncharacterized protein Mb2734 OS=Mycobacterium bovis (strain ATCC BAA-935 / AF2122/97) GN=Mb2734 PE=3 SV=1	PF00975	Thioesterase domain	GO:0009058	biosynthetic process	GO:0016788	hydrolase activity, acting on ester bonds	--	--	--	--
c90162_g1	7.3773	5.5611e-17	1.9618e-14	4537	21741247	CAD41731.1	1313	0	OSJNBb0034I13.10 [Oryza sativa Japonica Group]	--	--	--	--	--	--	--	--	--	P10978	561	4.77753e-141	Retrovirus-related Pol polyprotein from transposon TNT 1-94 OS=Nicotiana tabacum PE=2 SV=1	PF07469//PF06130//PF12404//PF06457//PF00665	Domain of unknown function (DUF1518)//Propanediol utilisation protein PduL//Peptidase//Ectatomin//Integrase core domain	GO:0009405//GO:0006508//GO:0015074//GO:0006811	pathogenesis//proteolysis//DNA integration//ion transport	GO:0030145//GO:0005216//GO:0016747//GO:0004177//GO:0008235	manganese ion binding//ion channel activity//transferase activity, transferring acyl groups other than amino-acyl groups//aminopeptidase activity//metalloexopeptidase activity	GO:0005576//GO:0005737//GO:0005634	extracellular region//cytoplasm//nucleus	KOG0017	FOG: Transposon-encoded proteins with TYA, reverse transcriptase, integrase domains in various combinations
c111440_g1	1.9227	5.7759e-17	2.0331e-14	2292	672119842	XP_008783171.1	729	1.94768e-111	PREDICTED: phospholipase A1-Igamma1, chloroplastic-like [Phoenix dactylifera]	--	--	--	--	--	--	--	--	--	Q3EBR6	566	3.92938e-86	Phospholipase A1-Igamma2, chloroplastic OS=Arabidopsis thaliana GN=At2g30550 PE=1 SV=2	PF07819//PF01764	PGAP1-like protein//Lipase (class 3)	GO:0046486//GO:0006629//GO:0016042//GO:0006886//GO:0006505	glycerolipid metabolic process//lipid metabolic process//lipid catabolic process//intracellular protein transport//GPI anchor metabolic process	GO:0004806//GO:0016788	triglyceride lipase activity//hydrolase activity, acting on ester bonds	--	--	KOG4569	Predicted lipase
c121726_g1	1.1436	6.0751e-17	2.1338e-14	1235	695062097	XP_009419509.1	343	1.69873e-34	PREDICTED: uncharacterized protein LOC103999476 [Musa acuminata subsp. malaccensis]	514742953	XM_004960212.1	67	2.52867e-24	PREDICTED: Setaria italica glycine-rich cell wall structural protein 1.8-like (LOC101777401), mRNA	--	--	--	--	Q9SZN7	142	3.23551e-09	Heavy metal-associated isoprenylated plant protein 26 OS=Arabidopsis thaliana GN=HIPP26 PE=1 SV=1	PF00403	Heavy-metal-associated domain	GO:0030001	metal ion transport	GO:0046872	metal ion binding	--	--	--	--
c104321_g1	-4.4382	7.1199e-17	2.4952e-14	668	--	--	--	--	--	--	--	--	--	--	--	--	--	--	--	--	--	--	PF06112//PF02378	Gammaherpesvirus capsid protein//Phosphotransferase system, EIIC	GO:0009401//GO:0008643	phosphoenolpyruvate-dependent sugar phosphotransferase system//carbohydrate transport	GO:0005351//GO:0008982	sugar:proton symporter activity//protein-N(PI)-phosphohistidine-sugar phosphotransferase activity	GO:0009357//GO:0019028//GO:0016020	protein-N(PI)-phosphohistidine-sugar phosphotransferase complex//viral capsid//membrane	--	--
c115761_g1	1.3664	7.335e-17	2.565e-14	1185	383290973	AFH03064.1	271	4.99183e-25	R2R3-MYB transcription factor MYB12 [Epimedium sagittatum]	--	--	--	--	--	K09422	MYBP	myb proto-oncogene protein, plant	http://www.genome.jp/dbget-bin/www_bget?ko:K09422	Q9S9K9	208	2.207e-17	Transcription factor MYB3 OS=Arabidopsis thaliana GN=MYB3 PE=1 SV=1	PF08925	Domain of Unknown Function (DUF1907)	--	--	--	--	GO:0005634	nucleus	--	--
c119696_g1	1.513	7.3728e-17	2.5726e-14	1655	672170445	XP_008805279.1	881	2.396e-110	PREDICTED: uncharacterized protein LOC103718303 [Phoenix dactylifera]	672170444	XM_008807057.1	177	2.42129e-85	PREDICTED: Phoenix dactylifera uncharacterized LOC103718303 (LOC103718303), mRNA	--	--	--	--	--	--	--	--	PF01080	Presenilin	--	--	GO:0004190	aspartic-type endopeptidase activity	GO:0016021	integral component of membrane	--	--
c123174_g7	Inf	7.7351e-17	2.6931e-14	432	--	--	--	--	--	--	--	--	--	--	--	--	--	--	--	--	--	--	--	--	--	--	--	--	--	--	--	--
c99902_g1	3.2432	8.235e-17	2.8609e-14	1028	359497525	XP_003635553.1	1334	0	PREDICTED: tubulin alpha-1 chain-like, partial [Vitis vinifera]	672168894	XM_008806242.1	395	0	PREDICTED: Phoenix dactylifera tubulin alpha chain-like (LOC103717748), mRNA	K07374	TUBA	tubulin alpha	http://www.genome.jp/dbget-bin/www_bget?ko:K07374	P33623	1338	0	Tubulin alpha-1 chain OS=Anemia phyllitidis GN=TUBA1 PE=2 SV=1	PF01384//PF03953	Phosphate transporter family//Tubulin C-terminal domain	GO:0051258//GO:0006184//GO:0006817	protein polymerization//GTP catabolic process//phosphate ion transport	GO:0005315//GO:0003924//GO:0005525	inorganic phosphate transmembrane transporter activity//GTPase activity//GTP binding	GO:0016020//GO:0043234	membrane//protein complex	KOG1376	Alpha tubulin
c118934_g2	-1.5754	8.6342e-17	2.9931e-14	1073	672144341	XP_008796071.1	1193	1.71067e-158	PREDICTED: 3-ketoacyl-CoA synthase 11-like [Phoenix dactylifera]	242093487	XM_002437189.1	160	4.38076e-76	Sorghum bicolor hypothetical protein, mRNA	K15397	KCS	3-ketoacyl-CoA synthase	http://www.genome.jp/dbget-bin/www_bget?ko:K15397	Q5XEP9	1116	1.81221e-147	3-ketoacyl-CoA synthase 17 OS=Arabidopsis thaliana GN=KCS17 PE=2 SV=2	PF00195//PF02797//PF08541//PF08392//PF08545	Chalcone and stilbene synthases, N-terminal domain//Chalcone and stilbene synthases, C-terminal domain//3-Oxoacyl-[acyl-carrier-protein (ACP)] synthase III C terminal//FAE1/Type III polyketide synthase-like protein//3-Oxoacyl-[acyl-carrier-protein (ACP)] synthase III	GO:0042967//GO:0006633//GO:0008610//GO:0009058	acyl-carrier-protein biosynthetic process//fatty acid biosynthetic process//lipid biosynthetic process//biosynthetic process	GO:0016747//GO:0004315//GO:0016746	transferase activity, transferring acyl groups other than amino-acyl groups//3-oxoacyl-[acyl-carrier-protein] synthase activity//transferase activity, transferring acyl groups	GO:0016020//GO:0005835	membrane//fatty acid synthase complex	--	--
c97464_g1	3.3377	9.2731e-17	3.2076e-14	932	672140724	XP_008794173.1	430	2.2646e-48	PREDICTED: dehydration-responsive element-binding protein 3-like [Phoenix dactylifera]	672180906	XM_008812437.1	118	8.43105e-53	PREDICTED: Phoenix dactylifera ethylene-responsive transcription factor TINY-like (LOC103722021), mRNA	K09286	EREBP	EREBP-like factor	http://www.genome.jp/dbget-bin/www_bget?ko:K09286	Q9LYD3	413	7.76483e-47	Dehydration-responsive element-binding protein 3 OS=Arabidopsis thaliana GN=DREB3 PE=2 SV=1	PF00847	AP2 domain	GO:0006355	regulation of transcription, DNA-templated	GO:0003700	sequence-specific DNA binding transcription factor activity	GO:0005667	transcription factor complex	--	--
c116415_g1	1.0779	9.3429e-17	3.2248e-14	1995	672143061	XP_008795399.1	898	3.74295e-110	PREDICTED: protein IQ-DOMAIN 1-like [Phoenix dactylifera]	672159519	XM_008801302.1	39	1.51553e-08	PREDICTED: Phoenix dactylifera protein IQ-DOMAIN 1 (LOC103714147), mRNA	--	--	--	--	--	--	--	--	PF00612	IQ calmodulin-binding motif	--	--	GO:0005515	protein binding	--	--	--	--
c101834_g1	1.9825	9.9802e-17	3.4374e-14	2019	672185768	XP_008812908.1	1286	1.36941e-167	PREDICTED: isoflavone 2'-hydroxylase-like [Phoenix dactylifera]	--	--	--	--	--	K13260	CYP81E1_7	isoflavone 2'-hydroxylase	http://www.genome.jp/dbget-bin/www_bget?ko:K13260	P93147	1124	1.85491e-144	Isoflavone 2'-hydroxylase OS=Glycyrrhiza echinata GN=CYP81E1 PE=1 SV=2	PF00067	Cytochrome P450	GO:0055114	oxidation-reduction process	GO:0020037//GO:0016705//GO:0005506	heme binding//oxidoreductase activity, acting on paired donors, with incorporation or reduction of molecular oxygen//iron ion binding	--	--	KOG0156	Cytochrome P450 CYP2 subfamily
c121400_g1	1.4515	1.0289e-16	3.5362e-14	1251	672198660	XP_008777393.1	1045	4.68928e-136	PREDICTED: serine carboxypeptidase-like 45 isoform X2 [Phoenix dactylifera]	672134788	XM_008792825.1	317	2.71898e-163	PREDICTED: Phoenix dactylifera serine carboxypeptidase-like 45 (LOC103708062), transcript variant X2, mRNA	K16297	SCPL-II	serine carboxypeptidase-like clade II	http://www.genome.jp/dbget-bin/www_bget?ko:K16297	Q93Y09	955	3.07402e-123	Serine carboxypeptidase-like 45 OS=Arabidopsis thaliana GN=SCPL45 PE=2 SV=1	PF03583//PF00450	Secretory lipase//Serine carboxypeptidase	GO:0006508//GO:0046486//GO:0016042	proteolysis//glycerolipid metabolic process//lipid catabolic process	GO:0004185//GO:0004806	serine-type carboxypeptidase activity//triglyceride lipase activity	--	--	KOG1282	Serine carboxypeptidases (lysosomal cathepsin A)
c118421_g1	1.1183	1.0679e-16	3.6623e-14	1899	672118259	XP_008782336.1	1020	9.69328e-131	PREDICTED: cyclin-D3-1-like [Phoenix dactylifera]	--	--	--	--	--	--	--	--	--	Q69QB8	751	1.06942e-91	Cyclin-D3-1 OS=Oryza sativa subsp. japonica GN=CYCD3-1 PE=2 SV=2	PF02984	Cyclin, C-terminal domain	--	--	--	--	GO:0005634	nucleus	KOG0656	G1/S-specific cyclin D
c124228_g3	3.9598	1.0979e-16	3.7571e-14	344	473965199	EMS51250.1	272	1.26916e-28	Histone H2A [Triticum urartu]	171703938	AK224361.1	67	6.55033e-25	Oryza officinalis cDNA, clone: CCP06D12, expressed in panicle of CC genome	K11251	H2A	histone H2A	http://www.genome.jp/dbget-bin/www_bget?ko:K11251	Q75L11	267	9.83051e-29	Probable histone H2A.6 OS=Oryza sativa subsp. japonica GN=Os05g0113900 PE=2 SV=2	PF00125	Core histone H2A/H2B/H3/H4	--	--	GO:0003677	DNA binding	--	--	KOG1756	Histone 2A
c105019_g1	1.3167	1.2859e-16	4.3912e-14	689	672108849	XP_008787126.1	663	2.82749e-81	PREDICTED: glucomannan 4-beta-mannosyltransferase 1-like [Phoenix dactylifera]	--	--	--	--	--	K13680	CSLA	beta-mannan synthase	http://www.genome.jp/dbget-bin/www_bget?ko:K13680	Q6Z2T9	538	5.97497e-63	Probable mannan synthase 6 OS=Oryza sativa subsp. japonica GN=CSLA6 PE=2 SV=2	PF07496	CW-type Zinc Finger	--	--	GO:0008270	zinc ion binding	--	--	--	--
c122922_g6	1.2828	1.4147e-16	4.8206e-14	1177	670406916	XP_008644968.1	873	1.99964e-112	PREDICTED: protein IRREGULAR XYLEM 15 [Zea mays]>gi|413934624|gb|AFW69175.1| hypothetical protein ZEAMMB73_790817 [Zea mays]	242388953	FP095216.1	167	6.19016e-80	Phyllostachys edulis cDNA clone: bphyem124k13, full insert sequence	--	--	--	--	Q9FH92	676	9.0069e-84	Protein IRX15-LIKE OS=Arabidopsis thaliana GN=IRX15-L PE=2 SV=1	--	--	--	--	--	--	--	--	--	--
c117798_g1	-1.8125	1.5346e-16	5.2178e-14	1138	672116947	XP_008781648.1	714	3.655e-86	PREDICTED: uncharacterized protein LOC103701388 [Phoenix dactylifera]	--	--	--	--	--	--	--	--	--	--	--	--	--	PF02537//PF03271	CrcB-like protein//EB1-like C-terminal motif	--	--	GO:0008017	microtubule binding	GO:0016021//GO:0045298	integral component of membrane//tubulin complex	--	--
c88435_g1	5.3192	1.5839e-16	5.374e-14	410	593699723	XP_007150300.1	291	3.19188e-31	hypothetical protein PHAVU_005G141800g [Phaseolus vulgaris]>gi|561023564|gb|ESW22294.1| hypothetical protein PHAVU_005G141800g [Phaseolus vulgaris]	--	--	--	--	--	K11251	H2A	histone H2A	http://www.genome.jp/dbget-bin/www_bget?ko:K11251	Q6L500	277	8.69356e-30	Probable histone H2A.4 OS=Oryza sativa subsp. japonica GN=Os05g0461400 PE=2 SV=1	PF04758//PF00125	Ribosomal protein S30//Core histone H2A/H2B/H3/H4	GO:0006412//GO:0042254	translation//ribosome biogenesis	GO:0003677//GO:0003735	DNA binding//structural constituent of ribosome	GO:0005622//GO:0005840	intracellular//ribosome	KOG1756	Histone 2A
c108025_g2	1.368	1.7256e-16	5.8388e-14	1164	685323847	XP_009151583.1	553	3.32915e-66	PREDICTED: uncharacterized protein LOC103874910 [Brassica rapa]	695041521	XM_009410094.1	98	1.39195e-41	PREDICTED: Musa acuminata subsp. malaccensis uncharacterized LOC103990825 (LOC103990825), mRNA	--	--	--	--	--	--	--	--	--	--	--	--	--	--	--	--	--	--
c96177_g1	Inf	1.7282e-16	5.8388e-14	809	--	--	--	--	--	--	--	--	--	--	--	--	--	--	--	--	--	--	--	--	--	--	--	--	--	--	--	--
c56340_g1	4.4938	1.8968e-16	6.3951e-14	2356	695040746	XP_009407963.1	1466	0	PREDICTED: scarecrow-like protein 28 isoform X2 [Musa acuminata subsp. malaccensis]	--	--	--	--	--	--	--	--	--	Q9CAN3	1117	7.08362e-140	Scarecrow-like protein 28 OS=Arabidopsis thaliana GN=SCL28 PE=1 SV=1	--	--	--	--	--	--	--	--	--	--
c76948_g1	1.8946	2.087e-16	7.0215e-14	1040	657993675	XP_008389132.1	182	4.53687e-13	PREDICTED: uncharacterized protein LOC103451506 [Malus domestica]	--	--	--	--	--	--	--	--	--	--	--	--	--	--	--	--	--	--	--	--	--	--	--
c115953_g7	-2.3878	2.3579e-16	7.9162e-14	425	--	--	--	--	--	--	--	--	--	--	--	--	--	--	--	--	--	--	--	--	--	--	--	--	--	--	--	--
c102387_g1	1.4086	2.4245e-16	8.1229e-14	601	6474950	BAA87331.1	145	2.24288e-09	variant of histone H1 [Lilium longiflorum]	6474949	AB012694.1	435	0	Lilium longiflorum p35 mRNA for variant of histone H1, complete cds	--	--	--	--	--	--	--	--	--	--	--	--	--	--	--	--	--	--
c94098_g1	1.0829	2.5409e-16	8.4951e-14	683	218189944	EEC72371.1	318	3.12997e-34	hypothetical protein OsI_05633 [Oryza sativa Indica Group]	514710685	XM_004952038.1	130	1.30043e-59	PREDICTED: Setaria italica glycine-rich protein 2-like (LOC101783401), mRNA	--	--	--	--	P27484	296	7.66633e-31	Glycine-rich protein 2 OS=Nicotiana sylvestris GN=GRP-2 PE=1 SV=1	PF00313//PF00098	'Cold-shock' DNA-binding domain//Zinc knuckle	GO:0006355	regulation of transcription, DNA-templated	GO:0008270//GO:0003676//GO:0003677	zinc ion binding//nucleic acid binding//DNA binding	--	--	KOG3070	Predicted RNA-binding protein containing PIN domain and invovled in translation or RNA processing
c109326_g7	6.8408	3.0571e-16	1.02e-13	954	661889397	CDP06984.1	201	1.9188e-16	unnamed protein product [Coffea canephora]	--	--	--	--	--	--	--	--	--	--	--	--	--	PF02260//PF02262	FATC domain//CBL proto-oncogene N-terminal domain 1	GO:0007166//GO:0007165	cell surface receptor signaling pathway//signal transduction	GO:0004871//GO:0005515	signal transducer activity//protein binding	GO:0005634	nucleus	--	--
c100532_g1	3.9166	3.1656e-16	1.054e-13	457	672187876	XP_008813443.1	355	5.67538e-37	PREDICTED: E3 ubiquitin-protein ligase ORTHRUS 2-like [Phoenix dactylifera]	--	--	--	--	--	K10638	UHRF1, NP95	E3 ubiquitin-protein ligase UHRF1	http://www.genome.jp/dbget-bin/www_bget?ko:K10638	Q8VYZ0	305	3.51568e-31	E3 ubiquitin-protein ligase ORTHRUS 2 OS=Arabidopsis thaliana GN=ORTH2 PE=1 SV=1	PF00628//PF03280	PHD-finger//Proteobacterial lipase chaperone protein	GO:0006457	protein folding	GO:0051082//GO:0005515	unfolded protein binding//protein binding	GO:0016020	membrane	--	--
c119986_g1	1.256	3.2268e-16	1.0721e-13	903	672207462	XP_008779708.1	196	7.33975e-16	PREDICTED: cucumber peeling cupredoxin-like [Phoenix dactylifera]>gi|334263614|gb|AEG74553.1| hypothetical protein [Phoenix dactylifera]	--	--	--	--	--	--	--	--	--	P29602	118	2.06979e-06	Cucumber peeling cupredoxin OS=Cucumis sativus PE=1 SV=3	PF02298	Plastocyanin-like domain	GO:0006118	electron transport	GO:0009055//GO:0005507	electron carrier activity//copper ion binding	--	--	--	--
c106114_g1	1.1367	3.2937e-16	1.0906e-13	1693	672143012	XP_008795372.1	1184	2.72775e-156	PREDICTED: arogenate dehydratase 3, chloroplastic-like [Phoenix dactylifera]	672143011	XM_008797150.1	274	2.96561e-139	PREDICTED: Phoenix dactylifera arogenate dehydratase 3, chloroplastic-like (LOC103711131), mRNA	--	--	--	--	Q9SGD6	642	1.79602e-75	Arogenate dehydratase/prephenate dehydratase 6, chloroplastic OS=Arabidopsis thaliana GN=ADT6 PE=1 SV=1	PF00800//PF01842	Prephenate dehydratase//ACT domain	GO:0000162//GO:0008152//GO:0006571//GO:0009094	tryptophan biosynthetic process//metabolic process//tyrosine biosynthetic process//L-phenylalanine biosynthetic process	GO:0016597//GO:0004664	amino acid binding//prephenate dehydratase activity	--	--	--	--
c118592_g1	1.4981	3.2961e-16	1.0906e-13	1234	672182266	XP_008811374.1	866	2.38926e-112	PREDICTED: caffeoyl-CoA O-methyltransferase-like [Phoenix dactylifera]	--	--	--	--	--	K00588	E2.1.1.104	caffeoyl-CoA O-methyltransferase	http://www.genome.jp/dbget-bin/www_bget?ko:K00588	O65162	711	1.25197e-89	Caffeoyl-CoA O-methyltransferase OS=Mesembryanthemum crystallinum PE=2 SV=1	PF01596	O-methyltransferase	--	--	GO:0008171	O-methyltransferase activity	--	--	KOG1663	O-methyltransferase
c118236_g1	-1.9672	3.4482e-16	1.1386e-13	2188	672184202	XP_008812406.1	1473	0	PREDICTED: LOW QUALITY PROTEIN: receptor-like protein kinase 2 [Phoenix dactylifera]	695070285	XM_009383890.1	230	1.10927e-114	PREDICTED: Musa acuminata subsp. malaccensis receptor-like protein kinase 2 (LOC103970211), mRNA	--	--	--	--	Q9LHP4	1125	1.559e-136	Receptor-like protein kinase 2 OS=Arabidopsis thaliana GN=RCH2 PE=1 SV=1	PF00560	Leucine Rich Repeat	--	--	GO:0005515	protein binding	--	--	KOG0619	FOG: Leucine rich repeat
c123933_g1	-2.0917	3.6139e-16	1.1908e-13	2464	672177075	XP_008808621.1	2688	0	PREDICTED: leucine-rich repeat receptor-like kinase protein FLORAL ORGAN NUMBER1 [Phoenix dactylifera]	242047361	XM_002461382.1	108	8.2575e-47	Sorghum bicolor hypothetical protein, mRNA	K00924	E2.7.1.-	--	http://www.genome.jp/dbget-bin/www_bget?ko:K00924	Q9SYQ8	2359	0	Receptor protein kinase CLAVATA1 OS=Arabidopsis thaliana GN=CLV1 PE=1 SV=3	PF00560//PF07714//PF00069	Leucine Rich Repeat//Protein tyrosine kinase//Protein kinase domain	GO:0006468	protein phosphorylation	GO:0004672//GO:0005515//GO:0005524	protein kinase activity//protein binding//ATP binding	--	--	--	--
c120919_g6	1.0453	3.8153e-16	1.2546e-13	1299	590608419	XP_007021260.1	1101	3.79292e-147	Light-harvesting chlorophyll B-binding protein 3 [Theobroma cacao]>gi|508720888|gb|EOY12785.1| Light-harvesting chlorophyll B-binding protein 3 [Theobroma cacao]	126566045	EF091845.1	329	6.03173e-170	Lilium longiflorum chlorophyll a/b binding protein of LHCII type I mRNA, complete cds	K08914	LHCB3	light-harvesting complex II chlorophyll a/b binding protein 3	http://www.genome.jp/dbget-bin/www_bget?ko:K08914	P27489	1097	3.10092e-147	Chlorophyll a-b binding protein 13, chloroplastic OS=Solanum lycopersicum GN=CAB13 PE=1 SV=1	--	--	--	--	--	--	--	--	--	--
c85861_g1	6.753	3.8682e-16	1.2693e-13	1413	--	--	--	--	--	--	--	--	--	--	--	--	--	--	--	--	--	--	--	--	--	--	--	--	--	--	--	--
c96469_g1	2.1421	3.9375e-16	1.2894e-13	1112	--	--	--	--	--	--	--	--	--	--	--	--	--	--	--	--	--	--	--	--	--	--	--	--	--	--	--	--
c111796_g9	-1.6574	4.379e-16	1.4311e-13	1362	--	--	--	--	--	--	--	--	--	--	--	--	--	--	--	--	--	--	PF10152//PF01102	Predicted coiled-coil domain-containing protein (DUF2360)//Glycophorin A	--	--	--	--	GO:0016021//GO:0071203	integral component of membrane//WASH complex	--	--
c52228_g1	Inf	4.4074e-16	1.4374e-13	407	672164651	XP_008802210.1	371	2.75534e-40	PREDICTED: sugar transport protein 5 [Phoenix dactylifera]	--	--	--	--	--	--	--	--	--	Q93Y91	316	2.02212e-33	Sugar transport protein 5 OS=Arabidopsis thaliana GN=STP5 PE=2 SV=1	PF00083	Sugar (and other) transporter	GO:0055085	transmembrane transport	GO:0022857	transmembrane transporter activity	GO:0016021	integral component of membrane	--	--
c1267_g1	-1.6864	5.1632e-16	1.6805e-13	1199	--	--	--	--	--	--	--	--	--	--	--	--	--	--	--	--	--	--	--	--	--	--	--	--	--	--	--	--
c102205_g1	1.9581	6.2732e-16	2.0376e-13	383	674866614	CDY67115.1	236	8.78147e-23	BnaCnng53640D [Brassica napus]	--	--	--	--	--	--	--	--	--	Q9T076	231	2.86995e-22	Early nodulin-like protein 2 OS=Arabidopsis thaliana GN=At4g27520 PE=1 SV=1	PF02298	Plastocyanin-like domain	GO:0006118	electron transport	GO:0005507//GO:0009055	copper ion binding//electron carrier activity	--	--	--	--
c96880_g1	1.131	6.9928e-16	2.2667e-13	835	695004487	XP_009388657.1	303	3.71696e-31	PREDICTED: zinc finger Ran-binding domain-containing protein 2-like [Musa acuminata subsp. malaccensis]	695031883	XM_009405195.1	80	1.00074e-31	PREDICTED: Musa acuminata subsp. malaccensis TATA-binding protein-associated factor 2N-like (LOC103987018), mRNA	--	--	--	--	--	--	--	--	PF01155//PF00641	Hydrogenase expression/synthesis hypA family//Zn-finger in Ran binding protein and others	GO:0006464	cellular protein modification process	GO:0016151//GO:0008270	nickel cation binding//zinc ion binding	--	--	KOG4198	RNA-binding Ran Zn-finger protein and related proteins
c121455_g1	2.5543	8.2171e-16	2.6582e-13	1747	695012499	XP_009393009.1	1394	0	PREDICTED: allene oxide synthase 2-like [Musa acuminata subsp. malaccensis]	695012498	XM_009394734.1	87	2.74638e-35	PREDICTED: Musa acuminata subsp. malaccensis allene oxide synthase 2-like (LOC103978804), mRNA	K01723	AOS	hydroperoxide dehydratase	http://www.genome.jp/dbget-bin/www_bget?ko:K01723	Q96242	1235	5.01658e-162	Allene oxide synthase, chloroplastic OS=Arabidopsis thaliana GN=CYP74A PE=1 SV=3	PF00067	Cytochrome P450	GO:0055114	oxidation-reduction process	GO:0016705//GO:0020037//GO:0005506	oxidoreductase activity, acting on paired donors, with incorporation or reduction of molecular oxygen//heme binding//iron ion binding	--	--	KOG0684	Cytochrome P450
c113224_g1	-1.208	8.2609e-16	2.667e-13	2593	--	--	--	--	--	--	--	--	--	--	--	--	--	--	--	--	--	--	PF07710	P53 tetramerisation motif	GO:0051262	protein tetramerization	--	--	--	--	--	--
c119053_g2	1.3168	8.4122e-16	2.7103e-13	2469	672109404	XP_008789971.1	1065	4.40228e-133	PREDICTED: uncharacterized protein LOC103707308 [Phoenix dactylifera]	670441967	XR_559643.1	89	3.01844e-36	PREDICTED: Zea mays LOC100191480 (cl5992_1b), transcript variant X3, misc_RNA	--	--	--	--	--	--	--	--	PF04111//PF03938//PF03710//PF00228	Autophagy protein Apg6//Outer membrane protein (OmpH-like)//Glutamate-ammonia ligase adenylyltransferase//Bowman-Birk serine protease inhibitor family	GO:0006914	autophagy	GO:0051082//GO:0004867//GO:0008882	unfolded protein binding//serine-type endopeptidase inhibitor activity//[glutamate-ammonia-ligase] adenylyltransferase activity	GO:0005576	extracellular region	--	--
c114214_g1	1.8847	8.429e-16	2.7103e-13	1861	695036899	XP_009405922.1	437	2.8436e-46	PREDICTED: cyclin-D6-1-like isoform X1 [Musa acuminata subsp. malaccensis]	--	--	--	--	--	--	--	--	--	Q9ZR04	297	4.19647e-28	Putative cyclin-D6-1 OS=Arabidopsis thaliana GN=CYCD6-1 PE=3 SV=1	PF02984	Cyclin, C-terminal domain	--	--	--	--	GO:0005634	nucleus	KOG0656	G1/S-specific cyclin D
c120974_g3	1.172	8.4497e-16	2.7115e-13	2090	695018601	XP_009396270.1	1625	0	PREDICTED: probable LRR receptor-like serine/threonine-protein kinase At4g37250 [Musa acuminata subsp. malaccensis]	--	--	--	--	--	--	--	--	--	C0LGS3	1254	5.22923e-160	Probable LRR receptor-like serine/threonine-protein kinase At4g37250 OS=Arabidopsis thaliana GN=At4g37250 PE=2 SV=1	PF00560//PF07714//PF10099//PF00069	Leucine Rich Repeat//Protein tyrosine kinase//Anti-sigma-K factor rskA//Protein kinase domain	GO:0006468	protein phosphorylation	GO:0005524//GO:0005515//GO:0004672	ATP binding//protein binding//protein kinase activity	GO:0005886//GO:0016021	plasma membrane//integral component of membrane	--	--
c126340_g3	1.2275	9.7229e-16	3.1138e-13	420	--	--	--	--	--	--	--	--	--	--	--	--	--	--	--	--	--	--	--	--	--	--	--	--	--	--	--	--
c128563_g1	Inf	1.2419e-15	3.9693e-13	1155	78708690	ABB47665.1	131	6.50943e-14	retrotransposon protein, putative, unclassified, expressed [Oryza sativa Japonica Group]>gi|78708691|gb|ABB47666.1| retrotransposon protein, putative, unclassified, expressed [Oryza sativa Japonica Group]	--	--	--	--	--	--	--	--	--	--	--	--	--	PF00223//PF06061	Photosystem I psaA/psaB protein//Baculoviridae ME53	GO:0015979	photosynthesis	GO:0003677//GO:0008270	DNA binding//zinc ion binding	GO:0009579//GO:0009522//GO:0016021	thylakoid//photosystem I//integral component of membrane	--	--
c121759_g2	1.9335	1.2514e-15	3.9917e-13	2024	657945248	XP_008378896.1	775	8.87233e-92	PREDICTED: U-box domain-containing protein 4 [Malus domestica]	156763654	EU106658.1	95	1.1395e-39	Camellia sinensis inosine-5'-monophosphate dehydrogenase (TIDH) mRNA, complete cds	--	--	--	--	Q9SA34	344	4.28352e-36	Inosine-5'-monophosphate dehydrogenase 2 OS=Arabidopsis thaliana GN=At1g16350 PE=1 SV=1	PF00478//PF13748//PF00514	IMP dehydrogenase / GMP reductase domain//ABC transporter transmembrane region//Armadillo/beta-catenin-like repeat	GO:0055114//GO:0006810//GO:0055085	oxidation-reduction process//transport//transmembrane transport	GO:0042626//GO:0005524//GO:0003824//GO:0005515	ATPase activity, coupled to transmembrane movement of substances//ATP binding//catalytic activity//protein binding	GO:0016021	integral component of membrane	KOG2550	IMP dehydrogenase/GMP reductase
c113712_g1	1.429	1.2909e-15	4.1094e-13	1327	672115282	XP_008780282.1	782	4.66174e-96	PREDICTED: LOW QUALITY PROTEIN: RING-H2 finger protein ATL13-like [Phoenix dactylifera]	567218161	XM_006412647.1	84	9.65383e-34	Eutrema salsugineum hypothetical protein (EUTSA_v10025087mg) mRNA, complete cds	--	--	--	--	Q9ZV53	582	7.37299e-68	Putative RING-H2 finger protein ATL49 OS=Arabidopsis thaliana GN=ATL49 PE=3 SV=1	PF12861//PF14634//PF00097//PF12678//PF13639//PF12906	Anaphase-promoting complex subunit 11 RING-H2 finger//zinc-RING finger domain//Zinc finger, C3HC4 type (RING finger)//RING-H2 zinc finger//Ring finger domain//RING-variant domain	GO:0016567	protein ubiquitination	GO:0008270//GO:0046872//GO:0005515//GO:0004842	zinc ion binding//metal ion binding//protein binding//ubiquitin-protein transferase activity	GO:0005680	anaphase-promoting complex	KOG0800	FOG: Predicted E3 ubiquitin ligase
c122177_g4	1.1442	1.343e-15	4.267e-13	1151	13559510	AAK29783.1	794	2.82951e-100	polyphenol oxidase [Ananas comosus]	--	--	--	--	--	--	--	--	--	P43309	711	8.56647e-86	Polyphenol oxidase, chloroplastic OS=Malus domestica PE=2 SV=1	PF00264//PF12142//PF12143	Common central domain of tyrosinase//Polyphenol oxidase middle domain//Protein of unknown function (DUF_B2219)	GO:0008152//GO:0006570//GO:0006118//GO:0055114	metabolic process//tyrosine metabolic process//electron transport//oxidation-reduction process	GO:0016491//GO:0004097	oxidoreductase activity//catechol oxidase activity	--	--	--	--
c118038_g2	1.368	1.4156e-15	4.4886e-13	2890	672118291	XP_008782353.1	500	4.86294e-53	PREDICTED: transcription factor bHLH30-like [Phoenix dactylifera]	672179322	XM_008811606.1	121	5.75926e-54	PREDICTED: Phoenix dactylifera transcription factor bHLH30-like (LOC103721408), mRNA	--	--	--	--	Q9S7Y1	340	1.49639e-32	Transcription factor bHLH30 OS=Arabidopsis thaliana GN=BHLH30 PE=1 SV=1	PF00010	Helix-loop-helix DNA-binding domain	--	--	GO:0046983	protein dimerization activity	--	--	--	--
c104925_g1	#NAME?	1.4209e-15	4.4965e-13	677	255571760	XP_002526823.1	277	1.16399e-28	Gibberellin-regulated protein 2 precursor, putative [Ricinus communis]>gi|223533827|gb|EEF35558.1| Gibberellin-regulated protein 2 precursor, putative [Ricinus communis]	--	--	--	--	--	--	--	--	--	P46687	214	2.55944e-20	Gibberellin-regulated protein 3 OS=Arabidopsis thaliana GN=GASA3 PE=2 SV=1	PF11057	Cortexin of kidney	--	--	--	--	GO:0031224	intrinsic component of membrane	--	--
c110782_g6	1.0701	1.4512e-15	4.5832e-13	1412	657389580	KEH31236.1	441	1.05368e-48	beta-hydroxyacyl-ACP dehydratase [Medicago truncatula]	353440999	JN003462.1	132	2.13451e-60	Elaeis guineensis putative 3-hydroxyacyl-ACP dehydrogenase (DHACP) gene, partial cds	K02372	fabZ	3-hydroxyacyl-	http://www.genome.jp/dbget-bin/www_bget?ko:K02372	Q8DI01	194	7.21761e-16	3-hydroxyacyl-[acyl-carrier-protein] dehydratase FabZ OS=Thermosynechococcus elongatus (strain BP-1) GN=fabZ PE=3 SV=1	PF01575	MaoC like domain	GO:0008152	metabolic process	GO:0016491	oxidoreductase activity	--	--	--	--
c119667_g2	-1.3573	1.5235e-15	4.802e-13	3493	672116263	XP_008781287.1	1758	0	PREDICTED: BTB/POZ domain-containing protein At2g30600 isoform X2 [Phoenix dactylifera]	--	--	--	--	--	--	--	--	--	Q8LEV3	1350	5.91239e-168	BTB/POZ domain-containing protein At2g30600 OS=Arabidopsis thaliana GN=At2g30600/At2g30610 PE=2 SV=1	PF00651	BTB/POZ domain	--	--	GO:0005515	protein binding	--	--	KOG4441	Proteins containing BTB/POZ and Kelch domains, involved in regulatory/signal transduction processes
c123016_g2	1.0513	1.6666e-15	5.2428e-13	1581	697114597	XP_009611210.1	535	5.67988e-69	PREDICTED: GDSL esterase/lipase LTL1-like [Nicotiana tomentosiformis]	359476558	XM_002268790.2	97	6.84694e-41	PREDICTED: Vitis vinifera GDSL esterase/lipase At5g33370-like (LOC100260283), mRNA	--	--	--	--	Q8LB81	541	1.00347e-61	GDSL esterase/lipase At5g33370 OS=Arabidopsis thaliana GN=At5g33370 PE=2 SV=1	PF00657	GDSL-like Lipase/Acylhydrolase	GO:0006629	lipid metabolic process	GO:0016788	hydrolase activity, acting on ester bonds	--	--	--	--
c118271_g4	-3.3208	1.7033e-15	5.3479e-13	1698	695047252	XP_009411499.1	164	9.48142e-19	PREDICTED: hsp70-Hsp90 organizing protein-like [Musa acuminata subsp. malaccensis]	--	--	--	--	--	K09553	STIP1	stress-induced-phosphoprotein 1	http://www.genome.jp/dbget-bin/www_bget?ko:K09553	Q5XEP2	222	1.30504e-17	Hsp70-Hsp90 organizing protein 2 OS=Arabidopsis thaliana GN=HOP2 PE=2 SV=1	--	--	--	--	--	--	--	--	KOG0548	Molecular co-chaperone STI1
c87197_g1	5.6796	1.7096e-15	5.357e-13	768	672203021	XP_008778537.1	279	1.81559e-31	PREDICTED: COBRA-like protein 10 [Phoenix dactylifera]	--	--	--	--	--	--	--	--	--	Q9T045	230	2.11658e-23	COBRA-like protein 11 OS=Arabidopsis thaliana GN=COBL11 PE=2 SV=2	PF04833//PF10371	COBRA-like protein//Domain of unknown function	GO:0016049//GO:0055114//GO:0010215	cell growth//oxidation-reduction process//cellulose microfibril organization	GO:0016903	oxidoreductase activity, acting on the aldehyde or oxo group of donors	GO:0031225	anchored component of membrane	--	--
c116728_g1	-1.085	1.7224e-15	5.3865e-13	755	--	--	--	--	--	--	--	--	--	--	--	--	--	--	--	--	--	--	--	--	--	--	--	--	--	--	--	--
c96069_g1	4.2401	1.7483e-15	5.4568e-13	490	514820138	XP_004984759.1	252	5.05637e-25	PREDICTED: histone H2A-like [Setaria italica]	--	--	--	--	--	K11251	H2A	histone H2A	http://www.genome.jp/dbget-bin/www_bget?ko:K11251	P40280	250	2.06032e-25	Histone H2A OS=Zea mays PE=2 SV=1	--	--	--	--	--	--	--	--	KOG1756	Histone 2A
c119357_g1	1.1381	1.8901e-15	5.8879e-13	1863	695041362	XP_009408288.1	1081	2.21355e-138	PREDICTED: UDP-glycosyltransferase 91C1-like [Musa acuminata subsp. malaccensis]	--	--	--	--	--	--	--	--	--	Q940V3	893	5.06681e-111	UDP-glycosyltransferase 91A1 OS=Arabidopsis thaliana GN=UGT91A1 PE=2 SV=1	PF04101//PF00201//PF03033	Glycosyltransferase family 28 C-terminal domain//UDP-glucoronosyl and UDP-glucosyl transferase//Glycosyltransferase family 28 N-terminal domain	GO:0008152//GO:0005975//GO:0030259	metabolic process//carbohydrate metabolic process//lipid glycosylation	GO:0016758//GO:0030246	transferase activity, transferring hexosyl groups//carbohydrate binding	--	--	KOG1192	UDP-glucuronosyl and UDP-glucosyl transferase
c92900_g3	Inf	1.9664e-15	6.1137e-13	1524	--	--	--	--	--	--	--	--	--	--	--	--	--	--	--	--	--	--	--	--	--	--	--	--	--	--	--	--
c125816_g2	1.3785	1.993e-15	6.1846e-13	2031	672107437	XP_008810970.1	681	5.94221e-80	PREDICTED: dnaJ homolog subfamily B member 4-like [Phoenix dactylifera]	672107436	XM_008812748.1	145	1.83398e-67	PREDICTED: Phoenix dactylifera dnaJ homolog subfamily B member 4-like (LOC103722238), mRNA	K09510	DNAJB4	DnaJ homolog subfamily B member 4	http://www.genome.jp/dbget-bin/www_bget?ko:K09510	P59910	392	8.71676e-41	DnaJ homolog subfamily B member 13 OS=Homo sapiens GN=DNAJB13 PE=2 SV=1	--	--	--	--	--	--	--	--	KOG0714	Molecular chaperone (DnaJ superfamily)
c22068_g1	#NAME?	2.0303e-15	6.2879e-13	2188	672204524	XP_008778938.1	2483	0	PREDICTED: alpha-dioxygenase 1-like [Phoenix dactylifera]	--	--	--	--	--	K10529	DOX1	alpha-dioxygenase	http://www.genome.jp/dbget-bin/www_bget?ko:K10529	Q9SGH6	2052	0	Alpha-dioxygenase 1 OS=Arabidopsis thaliana GN=DOX1 PE=1 SV=1	PF03098//PF04921	Animal haem peroxidase//XAP5, circadian clock regulator	GO:0055114//GO:0006979//GO:0006804	oxidation-reduction process//response to oxidative stress//peroxidase reaction	GO:0020037//GO:0004601	heme binding//peroxidase activity	GO:0005634	nucleus	KOG2408	Peroxidase/oxygenase
c115777_g1	-2.5404	2.0595e-15	6.366e-13	2156	632800122	AHZ35571.1	143	4.36738e-08	LEA protein [Triticum aestivum]	--	--	--	--	--	--	--	--	--	--	--	--	--	--	--	--	--	--	--	--	--	--	--
c115726_g4	-1.895	2.0989e-15	6.4753e-13	2176	49328070	AAT58770.1	142	1.52284e-09	putative polyprotein [Oryza sativa Japonica Group]	--	--	--	--	--	--	--	--	--	--	--	--	--	--	--	--	--	--	--	--	--	--	--
c106247_g1	1.0355	2.214e-15	6.8172e-13	778	697124483	XP_009616240.1	217	1.84626e-19	PREDICTED: uncharacterized protein LOC104108818 [Nicotiana tomentosiformis]	--	--	--	--	--	--	--	--	--	--	--	--	--	PF06596	Photosystem II reaction centre X protein (PsbX)	GO:0015979	photosynthesis	--	--	GO:0016020//GO:0009523	membrane//photosystem II	--	--
c120482_g2	1.1569	2.2236e-15	6.8336e-13	1272	685324020	XP_009151655.1	1090	3.30352e-141	PREDICTED: peptidyl-prolyl cis-trans isomerase FKBP65 [Brassica rapa]	593263965	XM_007134099.1	175	2.39442e-84	Phaseolus vulgaris hypothetical protein (PHAVU_010G024500g) mRNA, complete cds	K09571	FKBP4_5	FK506-binding protein 4/5	http://www.genome.jp/dbget-bin/www_bget?ko:K09571	Q9FJL3	1067	2.00216e-138	Peptidyl-prolyl cis-trans isomerase FKBP65 OS=Arabidopsis thaliana GN=FKBP65 PE=1 SV=1	PF00515//PF00254	Tetratricopeptide repeat//FKBP-type peptidyl-prolyl cis-trans isomerase	GO:0006457	protein folding	GO:0005515	protein binding	--	--	KOG0543	FKBP-type peptidyl-prolyl cis-trans isomerase
c116041_g3	2.3222	2.3369e-15	7.1682e-13	920	565496180	XP_006305729.1	226	8.89261e-32	hypothetical protein CARUB_v10010499mg, partial [Capsella rubella]>gi|482574440|gb|EOA38627.1| hypothetical protein CARUB_v10010499mg, partial [Capsella rubella]	573943184	XM_006653909.1	86	5.11377e-35	PREDICTED: Oryza brachyantha probable histone H2A.6-like (LOC102718455), mRNA	K11251	H2A	histone H2A	http://www.genome.jp/dbget-bin/www_bget?ko:K11251	O04848	212	7.30339e-31	Probable histone H2AXa OS=Arabidopsis thaliana GN=At1g08880 PE=1 SV=1	PF00125//PF00808	Core histone H2A/H2B/H3/H4//Histone-like transcription factor (CBF/NF-Y) and archaeal histone	--	--	GO:0003677//GO:0043565	DNA binding//sequence-specific DNA binding	GO:0005622	intracellular	KOG1756	Histone 2A
c123768_g4	2.8403	2.5811e-15	7.9021e-13	2312	164605008	BAF98300.1	268	3.65733e-23	geranyl-diphosphate synthase [Hevea brasiliensis]	--	--	--	--	--	--	--	--	--	P10978	167	1.62141e-10	Retrovirus-related Pol polyprotein from transposon TNT 1-94 OS=Nicotiana tabacum PE=2 SV=1	PF04941//PF00348	Late expression factor 8 (LEF-8)//Polyprenyl synthetase	GO:0008299//GO:0006351//GO:0006206//GO:0006144	isoprenoid biosynthetic process//transcription, DNA-templated//pyrimidine nucleobase metabolic process//purine nucleobase metabolic process	GO:0003899//GO:0003677	DNA-directed RNA polymerase activity//DNA binding	GO:0005730	nucleolus	--	--
c107955_g1	4.5764	2.6478e-15	8.0908e-13	645	514783946	XP_004970471.1	292	3.29496e-30	PREDICTED: histone H2A-like [Setaria italica]	168067081	XM_001785403.1	43	2.82434e-11	Physcomitrella patens subsp. patens histone H2A (HTA1508) mRNA, complete cds	K11251	H2A	histone H2A	http://www.genome.jp/dbget-bin/www_bget?ko:K11251	P40280	285	6.8051e-30	Histone H2A OS=Zea mays PE=2 SV=1	PF00125	Core histone H2A/H2B/H3/H4	--	--	GO:0003677	DNA binding	--	--	KOG1756	Histone 2A
c123919_g1	1.142	2.6723e-15	8.1501e-13	3537	672162638	XP_008801139.1	448	5.66474e-73	PREDICTED: formin-like protein 11 [Phoenix dactylifera]	--	--	--	--	--	--	--	--	--	Q9MA60	475	2.78108e-47	Formin-like protein 11 OS=Arabidopsis thaliana GN=FH11 PE=2 SV=1	PF08702	Fibrinogen alpha/beta chain family	GO:0007165//GO:0030168//GO:0051258	signal transduction//platelet activation//protein polymerization	GO:0030674//GO:0005102	protein binding, bridging//receptor binding	GO:0005577	fibrinogen complex	KOG1922	Rho GTPase effector BNI1 and related formins
c126340_g2	1.1125	2.8658e-15	8.7236e-13	1533	672163128	XP_008801397.1	306	2.77491e-28	PREDICTED: uncharacterized protein LOC103715520 isoform X1 [Phoenix dactylifera]	--	--	--	--	--	--	--	--	--	--	--	--	--	PF04111//PF01496//PF03040//PF07195	Autophagy protein Apg6//V-type ATPase 116kDa subunit family//CemA family//Flagellar hook-associated protein 2 C-terminus	GO:0006914//GO:0015991//GO:0007155//GO:0015992	autophagy//ATP hydrolysis coupled proton transport//cell adhesion//proton transport	GO:0015078	hydrogen ion transmembrane transporter activity	GO:0009288//GO:0016021//GO:0033179	bacterial-type flagellum//integral component of membrane//proton-transporting V-type ATPase, V0 domain	--	--
c117478_g1	-3.7564	3.087e-15	9.3789e-13	636	--	--	--	--	--	--	--	--	--	--	--	--	--	--	--	--	--	--	--	--	--	--	--	--	--	--	--	--
c102268_g1	-1.5416	3.1374e-15	9.5141e-13	431	--	--	--	--	--	--	--	--	--	--	--	--	--	--	--	--	--	--	--	--	--	--	--	--	--	--	--	--
c125641_g1	1.3986	3.1815e-15	9.6295e-13	1018	--	--	--	--	--	--	--	--	--	--	--	--	--	--	--	--	--	--	--	--	--	--	--	--	--	--	--	--
c111711_g1	1.2009	3.339e-15	1.0087e-12	1597	695006736	XP_009389881.1	451	6.30164e-50	PREDICTED: uncharacterized protein LOC103976416 [Musa acuminata subsp. malaccensis]	--	--	--	--	--	--	--	--	--	--	--	--	--	PF00397	WW domain	--	--	GO:0005515	protein binding	--	--	--	--
c114952_g1	1.3734	3.5849e-15	1.0809e-12	1491	672115670	XP_008780978.1	903	3.44101e-124	PREDICTED: chorismate mutase 3, chloroplastic [Phoenix dactylifera]	255584338	XM_002532859.1	160	6.13679e-76	Ricinus communis Chorismate mutase, chloroplast precursor, putative, mRNA	K01850	E5.4.99.5	chorismate mutase	http://www.genome.jp/dbget-bin/www_bget?ko:K01850	P42738	797	2.66206e-106	Chorismate mutase 1, chloroplastic OS=Arabidopsis thaliana GN=CM1 PE=1 SV=3	PF01817	Chorismate mutase type II	GO:0046417	chorismate metabolic process	--	--	--	--	KOG0795	Chorismate mutase
c112528_g2	2.2914	3.638e-15	1.0949e-12	1906	672122246	XP_008784445.1	1022	5.59353e-131	PREDICTED: GDSL esterase/lipase At5g45950-like [Phoenix dactylifera]	--	--	--	--	--	--	--	--	--	Q9FJ41	857	3.62239e-107	GDSL esterase/lipase At5g45950 OS=Arabidopsis thaliana GN=At5g45950 PE=2 SV=1	PF00657	GDSL-like Lipase/Acylhydrolase	GO:0006629	lipid metabolic process	GO:0016788	hydrolase activity, acting on ester bonds	--	--	--	--
c117354_g1	1.0639	3.6837e-15	1.1065e-12	1711	641847437	KDO66317.1	249	4.98972e-22	hypothetical protein CISIN_1g029668mg [Citrus sinensis]	--	--	--	--	--	--	--	--	--	Q9LZH5	195	1.95725e-15	Non-specific lipid transfer protein GPI-anchored 2 OS=Arabidopsis thaliana GN=LTPG2 PE=2 SV=1	--	--	--	--	--	--	--	--	--	--
c114140_g1	1.0555	3.9012e-15	1.1697e-12	1648	672160425	XP_008799994.1	315	1.57278e-31	PREDICTED: beta-galactosidase 5-like [Phoenix dactylifera]	--	--	--	--	--	--	--	--	--	Q10RB4	289	2.69989e-29	Beta-galactosidase 5 OS=Oryza sativa subsp. japonica GN=Os03g0165400 PE=2 SV=1	PF01301	Glycosyl hydrolases family 35	GO:0005975	carbohydrate metabolic process	GO:0004553	hydrolase activity, hydrolyzing O-glycosyl compounds	--	--	KOG0496	Beta-galactosidase
c124300_g4	4.8669	4.1197e-15	1.2329e-12	1133	--	--	--	--	--	--	--	--	--	--	--	--	--	--	--	--	--	--	--	--	--	--	--	--	--	--	--	--
c61171_g1	Inf	4.1928e-15	1.2524e-12	1052	--	--	--	--	--	--	--	--	--	--	--	--	--	--	--	--	--	--	--	--	--	--	--	--	--	--	--	--
c108621_g1	Inf	4.3778e-15	1.3052e-12	1531	--	--	--	--	--	--	--	--	--	--	--	--	--	--	--	--	--	--	--	--	--	--	--	--	--	--	--	--
c213720_g1	2.5401	4.4059e-15	1.3112e-12	870	695025444	XP_009399975.1	628	2.97488e-75	PREDICTED: regulatory protein NPR6-like [Musa acuminata subsp. malaccensis]>gi|695025446|ref|XP_009399976.1| PREDICTED: regulatory protein NPR6-like [Musa acuminata subsp. malaccensis]	--	--	--	--	--	K14508	NPR1	regulatory protein NPR1	http://www.genome.jp/dbget-bin/www_bget?ko:K14508	Q9M1I7	587	4.18593e-70	Regulatory protein NPR6 OS=Arabidopsis thaliana GN=NPR6 PE=1 SV=1	PF00023//PF13606	Ankyrin repeat//Ankyrin repeat	--	--	GO:0005515	protein binding	--	--	KOG0504	FOG: Ankyrin repeat
c122415_g1	1.2364	4.4994e-15	1.3365e-12	1245	672191361	XP_008775490.1	918	2.0046e-120	PREDICTED: probable glutathione S-transferase parA [Phoenix dactylifera]	242389703	FP100734.1	138	8.66584e-64	Phyllostachys edulis cDNA clone: bphylf029n18, full insert sequence	K00799	GST, gst	glutathione S-transferase	http://www.genome.jp/dbget-bin/www_bget?ko:K00799	Q03666	819	3.28794e-106	Probable glutathione S-transferase OS=Nicotiana tabacum PE=2 SV=1	PF02798//PF13409//PF13417	Glutathione S-transferase, N-terminal domain//Glutathione S-transferase, N-terminal domain//Glutathione S-transferase, N-terminal domain	--	--	GO:0005515	protein binding	--	--	KOG0406	Glutathione S-transferase
c114365_g4	7.365	5.3346e-15	1.5817e-12	827	115464161	NP_001055680.1	131	1.21736e-11	Os05g0444300 [Oryza sativa Japonica Group]>gi|50080280|gb|AAT69615.1| unknown protein [Oryza sativa Japonica Group]>gi|113579231|dbj|BAF17594.1| Os05g0444300 [Oryza sativa Japonica Group]>gi|215694600|dbj|BAG89791.1| unnamed protein product [Oryza sativa Japonica Group]>gi|222631760|gb|EEE63892.1| hypothetical protein OsJ_18717 [Oryza sativa Japonica Group]	--	--	--	--	--	--	--	--	--	--	--	--	--	PF06027	Eukaryotic protein of unknown function (DUF914)	GO:0006810	transport	--	--	GO:0016021	integral component of membrane	--	--
c123934_g1	1.2501	5.8197e-15	1.7223e-12	614	672144411	XP_008796105.1	639	9.09346e-80	PREDICTED: S-norcoclaurine synthase 1-like [Phoenix dactylifera]	--	--	--	--	--	--	--	--	--	A2A1A0	489	3.98173e-58	S-norcoclaurine synthase 1 OS=Coptis japonica GN=NCS1 PE=1 SV=1	--	--	--	--	--	--	--	--	--	--
c82142_g1	1.9285	5.8415e-15	1.7256e-12	804	672178509	XP_008809388.1	741	1.5161e-90	PREDICTED: sulfate transporter 3.1-like [Phoenix dactylifera]	--	--	--	--	--	K17471	SULTR3	sulfate transporter 3	http://www.genome.jp/dbget-bin/www_bget?ko:K17471	Q9SV13	614	9.5121e-73	Sulfate transporter 3.1 OS=Arabidopsis thaliana GN=SULTR3;1 PE=2 SV=1	--	--	--	--	--	--	--	--	KOG0236	Sulfate/bicarbonate/oxalate exchanger SAT-1 and related transporters (SLC26 family)
c62069_g1	1.1962	5.8715e-15	1.7312e-12	302	672138182	XP_008792839.1	157	8.39383e-12	PREDICTED: 20 kDa chaperonin, chloroplastic-like [Phoenix dactylifera]	--	--	--	--	--	--	--	--	--	--	--	--	--	--	--	--	--	--	--	--	--	--	--
c111567_g1	1.1831	6.4963e-15	1.9119e-12	1181	695032748	XP_009403933.1	617	6.63046e-74	PREDICTED: uncharacterized GPI-anchored protein At4g28100-like [Musa acuminata subsp. malaccensis]	--	--	--	--	--	--	--	--	--	Q9SUC9	281	8.00183e-27	Uncharacterized GPI-anchored protein At4g28100 OS=Arabidopsis thaliana GN=At4g28100 PE=1 SV=1	--	--	--	--	--	--	--	--	--	--
c116835_g1	1.0041	6.5562e-15	1.926e-12	3067	672127798	XP_008787375.1	812	8.81153e-98	PREDICTED: photosystem I reaction center subunit III, chloroplastic, partial [Phoenix dactylifera]	695038461	XM_009408468.1	247	5.53957e-124	PREDICTED: Musa acuminata subsp. malaccensis photosystem I reaction center subunit III, chloroplastic-like (LOC103989585), mRNA	K02694	psaF	photosystem I subunit III	http://www.genome.jp/dbget-bin/www_bget?ko:K02694	P13192	743	7.27674e-89	Photosystem I reaction center subunit III, chloroplastic OS=Hordeum vulgare GN=PSAF PE=1 SV=2	PF15202//PF00157//PF02507	Adipogenin//Pou domain - N-terminal to homeobox domain//Photosystem I reaction centre subunit III	GO:0045444//GO:0015979//GO:0006355	fat cell differentiation//photosynthesis//regulation of transcription, DNA-templated	GO:0003700	sequence-specific DNA binding transcription factor activity	GO:0009522//GO:0009538//GO:0005667	photosystem I//photosystem I reaction center//transcription factor complex	--	--
c114358_g1	4.3005	7.2515e-15	2.1263e-12	1695	672182970	XP_008811747.1	980	7.36381e-121	PREDICTED: exocyst complex component EXO70B1-like [Phoenix dactylifera]	--	--	--	--	--	--	--	--	--	Q9FGH9	428	6.7401e-44	Exocyst complex component EXO70B1 OS=Arabidopsis thaliana GN=EXO70B1 PE=1 SV=1	PF03081	Exo70 exocyst complex subunit	GO:0006887	exocytosis	--	--	GO:0000145	exocyst	--	--
c123669_g1	1.6657	7.5937e-15	2.2226e-12	2032	695070944	XP_009382522.1	2139	0	PREDICTED: endoglucanase 3-like isoform X1 [Musa acuminata subsp. malaccensis]	663434125	KJ948238.1	476	0	Pyrus x bretschneideri endo-1,4-beta-glucanase (EG3) mRNA, complete cds	--	--	--	--	O81416	1989	0	Endoglucanase 17 OS=Arabidopsis thaliana GN=At4g02290 PE=2 SV=1	PF00759	Glycosyl hydrolase family 9	GO:0005975	carbohydrate metabolic process	GO:0004553	hydrolase activity, hydrolyzing O-glycosyl compounds	--	--	--	--
c122508_g1	1.3513	7.6261e-15	2.228e-12	1770	695056934	XP_009416713.1	1010	2.41999e-128	PREDICTED: vicilin-like antimicrobial peptides 2-2 [Musa acuminata subsp. malaccensis]	--	--	--	--	--	--	--	--	--	Q9SPL4	319	1.44556e-29	Vicilin-like antimicrobial peptides 2-2 OS=Macadamia integrifolia GN=AMP2-2 PE=2 SV=1	PF00190//PF01925	Cupin//Sulfite exporter TauE/SafE	--	--	GO:0045735	nutrient reservoir activity	GO:0016021	integral component of membrane	--	--
c103986_g1	2.9352	8.0284e-15	2.3413e-12	911	695046384	XP_009411019.1	346	6.20487e-37	PREDICTED: F-box protein SNE-like [Musa acuminata subsp. malaccensis]	--	--	--	--	--	--	--	--	--	Q9LUB6	276	7.53734e-28	F-box protein SNE OS=Arabidopsis thaliana GN=SNE PE=1 SV=1	PF00646	F-box domain	--	--	GO:0005515	protein binding	--	--	--	--
c124966_g1	1.0165	8.2119e-15	2.3904e-12	1508	695030356	XP_009402635.1	516	1.82111e-56	PREDICTED: bifunctional aspartate aminotransferase and glutamate/aspartate-prephenate aminotransferase [Musa acuminata subsp. malaccensis]	238014995	BT088180.1	85	3.0567e-34	Zea mays full-length cDNA clone ZM_BFc0045L20 mRNA, complete cds	K15849	PAT, AAT	bifunctional aspartate aminotransferase and glutamate/aspartate-prephenate aminotransferase	http://www.genome.jp/dbget-bin/www_bget?ko:K15849	E9L7A5	485	8.13296e-53	Bifunctional aspartate aminotransferase and glutamate/aspartate-prephenate aminotransferase OS=Petunia hybrida PE=1 SV=1	PF00155	Aminotransferase class I and II	GO:0009058	biosynthetic process	GO:0030170	pyridoxal phosphate binding	--	--	--	--
c109200_g1	3.6322	8.5512e-15	2.4802e-12	1404	694997380	XP_009399069.1	571	8.2951e-68	PREDICTED: small heat shock protein, chloroplastic-like [Musa acuminata subsp. malaccensis]	--	--	--	--	--	K13993	HSP20	HSP20 family protein	http://www.genome.jp/dbget-bin/www_bget?ko:K13993	P31170	287	4.79847e-28	25.3 kDa heat shock protein, chloroplastic OS=Arabidopsis thaliana GN=HSP25.3 PE=2 SV=1	--	--	--	--	--	--	--	--	KOG0710	Molecular chaperone (small heat-shock protein Hsp26/Hsp42)
c126007_g1	4.6316	8.675e-15	2.5115e-12	606	672207018	XP_008779589.1	236	1.55842e-20	PREDICTED: uncharacterized protein LOC103699337 [Phoenix dactylifera]	--	--	--	--	--	K07437	CYP26A	cytochrome P450, family 26, subfamily A	http://www.genome.jp/dbget-bin/www_bget?ko:K07437	--	--	--	--	PF02160	Cauliflower mosaic virus peptidase (A3)	GO:0006508	proteolysis	GO:0004190	aspartic-type endopeptidase activity	--	--	--	--
c110624_g1	1.0123	9.2221e-15	2.6602e-12	1361	672170497	XP_008805305.1	1089	6.22925e-145	PREDICTED: chlorophyll a-b binding protein 7, chloroplastic-like [Phoenix dactylifera]	571524745	XM_003547970.2	336	8.12726e-174	PREDICTED: Glycine max chlorophyll a-b binding protein 7, chloroplastic-like (LOC100802138), transcript variant 1, mRNA	K08908	LHCA2	light-harvesting complex I chlorophyll a/b binding protein 2	http://www.genome.jp/dbget-bin/www_bget?ko:K08908	P10708	1068	1.68439e-142	Chlorophyll a-b binding protein 7, chloroplastic OS=Solanum lycopersicum GN=CAB7 PE=3 SV=1	--	--	--	--	--	--	--	--	--	--
c122964_g1	1.2399	9.2173e-15	2.6602e-12	1988	695003026	XP_009383319.1	1266	5.86046e-165	PREDICTED: cytochrome P450 94B3-like [Musa acuminata subsp. malaccensis]	357509132	XM_003624807.1	57	1.4889e-18	Medicago truncatula Cytochrome P450 (MTR_7g088330) mRNA, complete cds	--	--	--	--	O81117	949	2.50377e-118	Cytochrome P450 94A1 OS=Vicia sativa GN=CYP94A1 PE=2 SV=2	PF00067	Cytochrome P450	GO:0055114	oxidation-reduction process	GO:0020037//GO:0016705//GO:0005506	heme binding//oxidoreductase activity, acting on paired donors, with incorporation or reduction of molecular oxygen//iron ion binding	--	--	KOG0157	Cytochrome P450 CYP4/CYP19/CYP26 subfamilies
c109444_g1	1.0362	9.5263e-15	2.743e-12	3006	672110289	XP_008794526.1	627	4.74237e-78	PREDICTED: annexin D1-like [Phoenix dactylifera]	--	--	--	--	--	K17095	ANXA7_11	annexin A7/11	http://www.genome.jp/dbget-bin/www_bget?ko:K17095	Q9SYT0	474	6.94131e-65	Annexin D1 OS=Arabidopsis thaliana GN=ANN1 PE=1 SV=1	PF00191	Annexin	--	--	GO:0005544//GO:0005509	calcium-dependent phospholipid binding//calcium ion binding	--	--	KOG0819	Annexin
c120324_g5	1.2639	1.1038e-14	3.1727e-12	2912	695013937	XP_009393770.1	137	2.77655e-07	PREDICTED: cytochrome b5 isoform B [Musa acuminata subsp. malaccensis]	--	--	--	--	--	--	--	--	--	O48845	128	6.35845e-07	Cytochrome b5 isoform B OS=Arabidopsis thaliana GN=CYTB5-B PE=1 SV=1	PF00173	Cytochrome b5-like Heme/Steroid binding domain	--	--	GO:0020037	heme binding	--	--	--	--
c60978_g1	-1.3126	1.1135e-14	3.1946e-12	928	--	--	--	--	--	--	--	--	--	--	--	--	--	--	--	--	--	--	--	--	--	--	--	--	--	--	--	--
c117494_g7	-1.1125	1.123e-14	3.2163e-12	1690	--	--	--	--	--	--	--	--	--	--	--	--	--	--	--	--	--	--	--	--	--	--	--	--	--	--	--	--
c122177_g1	1.0972	1.1817e-14	3.3783e-12	1016	37359228	AAO16865.1	534	4.62288e-60	polyphenol oxidase [Ananas comosus]	--	--	--	--	--	--	--	--	--	P43309	486	7.73988e-54	Polyphenol oxidase, chloroplastic OS=Malus domestica PE=2 SV=1	PF00264	Common central domain of tyrosinase	GO:0008152	metabolic process	GO:0016491	oxidoreductase activity	--	--	--	--
c109959_g1	1.2629	1.2102e-14	3.4534e-12	922	672134656	XP_008790977.1	1032	4.07177e-139	PREDICTED: stem-specific protein TSJT1 [Phoenix dactylifera]	--	--	--	--	--	--	--	--	--	P24805	307	2.43513e-32	Stem-specific protein TSJT1 OS=Nicotiana tabacum GN=TSJT1 PE=2 SV=1	PF13537//PF00310	Glutamine amidotransferase domain//Glutamine amidotransferases class-II	GO:0008152	metabolic process	--	--	--	--	KOG0571	Asparagine synthase (glutamine-hydrolyzing)
c121600_g9	1.5014	1.2508e-14	3.5615e-12	362	641846907	KDO65788.1	127	4.79461e-08	hypothetical protein CISIN_1g030613mg [Citrus sinensis]	--	--	--	--	--	--	--	--	--	Q8GWS0	123	4.88134e-08	Glutaredoxin-C5, chloroplastic OS=Arabidopsis thaliana GN=GRXC5 PE=1 SV=1	--	--	--	--	--	--	--	--	--	--
c102205_g2	2.3902	1.2525e-14	3.5615e-12	449	--	--	--	--	--	--	--	--	--	--	--	--	--	--	--	--	--	--	PF02298	Plastocyanin-like domain	GO:0006118	electron transport	GO:0005507//GO:0009055	copper ion binding//electron carrier activity	--	--	--	--
c113468_g2	1.1158	1.3197e-14	3.7394e-12	922	695031713	XP_009403380.1	437	1.944e-50	PREDICTED: uncharacterized protein LOC103986946 [Musa acuminata subsp. malaccensis]	--	--	--	--	--	--	--	--	--	--	--	--	--	--	--	--	--	--	--	--	--	--	--
c69678_g1	1.2166	1.3192e-14	3.7394e-12	1262	672175982	XP_008808054.1	1137	1.10014e-152	PREDICTED: microtubule-associated protein RP/EB family member 1B-like [Phoenix dactylifera]	514804255	XM_004976945.1	180	3.94633e-87	PREDICTED: Setaria italica microtubule-associated protein RP/EB family member 1A-like (LOC101758597), mRNA	K10436	MAPRE	microtubule-associated protein, RP/EB family	http://www.genome.jp/dbget-bin/www_bget?ko:K10436	Q9FJJ5	887	2.66179e-115	Microtubule-associated protein RP/EB family member 1B OS=Arabidopsis thaliana GN=EB1B PE=1 SV=1	PF03271//PF05008//PF00307	EB1-like C-terminal motif//Vesicle transport v-SNARE protein N-terminus//Calponin homology (CH) domain	GO:0006886	intracellular protein transport	GO:0005515//GO:0008017	protein binding//microtubule binding	GO:0045298//GO:0016020	tubulin complex//membrane	KOG3000	Microtubule-binding protein involved in cell cycle control
c80618_g1	-1.2147	1.3522e-14	3.8246e-12	564	527197456	EPS65955.1	481	6.26358e-56	hypothetical protein M569_08822, partial [Genlisea aurea]	672113817	XM_008814535.1	180	1.70704e-87	PREDICTED: Phoenix dactylifera SNF1-related protein kinase catalytic subunit alpha KIN10 (LOC103723553), transcript variant X5, mRNA	K07198	PRKAA, AMPK	5'-AMP-activated protein kinase, catalytic alpha subunit	http://www.genome.jp/dbget-bin/www_bget?ko:K07198	Q38997	466	1.74624e-53	SNF1-related protein kinase catalytic subunit alpha KIN10 OS=Arabidopsis thaliana GN=KIN10 PE=1 SV=2	PF00069//PF07714	Protein kinase domain//Protein tyrosine kinase	GO:0006468	protein phosphorylation	GO:0004672//GO:0005524	protein kinase activity//ATP binding	--	--	KOG0583	Serine/threonine protein kinase
c122992_g1	2.2657	1.3565e-14	3.83e-12	2046	672163843	XP_008801780.1	1392	0	PREDICTED: heat shock protein 83 [Phoenix dactylifera]	672163842	XM_008803558.1	474	0	PREDICTED: Phoenix dactylifera heat shock protein 83 (LOC103715800), mRNA	K04079	htpG, HSP90A	molecular chaperone HtpG	http://www.genome.jp/dbget-bin/www_bget?ko:K04079	P51819	1336	3.1448e-173	Heat shock protein 83 OS=Ipomoea nil GN=HSP83A PE=2 SV=1	PF00183	Hsp90 protein	GO:0006950//GO:0006457	response to stress//protein folding	GO:0051082//GO:0005524	unfolded protein binding//ATP binding	--	--	KOG0019	Molecular chaperone (HSP90 family)
c125454_g1	1.1774	1.3963e-14	3.9355e-12	2012	225435092	XP_002284473.1	2338	0	PREDICTED: laccase-17 [Vitis vinifera]	1621466	U73106.1	345	1.20186e-178	Liriodendron tulipifera high-pI laccase (LAC2-4) mRNA, complete cds	--	--	--	--	Q9FJD5	2176	0	Laccase-17 OS=Arabidopsis thaliana GN=LAC17 PE=2 SV=1	PF07732//PF07731//PF00394	Multicopper oxidase//Multicopper oxidase//Multicopper oxidase	GO:0055114	oxidation-reduction process	GO:0005507//GO:0016491	copper ion binding//oxidoreductase activity	--	--	KOG1263	Multicopper oxidases
c38932_g1	1.3405	1.4171e-14	3.9871e-12	599	672123832	XP_008785286.1	149	1.90419e-10	PREDICTED: uncharacterized protein LOC103703967 [Phoenix dactylifera]	--	--	--	--	--	--	--	--	--	--	--	--	--	--	--	--	--	--	--	--	--	--	--
c87143_g1	-1.2009	1.4343e-14	4.0212e-12	1712	571488289	XP_006590895.1	396	1.57899e-43	PREDICTED: transcription factor bHLH49-like isoform X2 [Glycine max]	--	--	--	--	--	--	--	--	--	Q8GY61	369	1.53357e-40	Transcription factor bHLH63 OS=Arabidopsis thaliana GN=BHLH63 PE=1 SV=1	PF00010//PF00187	Helix-loop-helix DNA-binding domain//Chitin recognition protein	--	--	GO:0008061//GO:0046983	chitin binding//protein dimerization activity	--	--	--	--
c80832_g1	2.169	1.4951e-14	4.177e-12	578	672137570	XP_008792513.1	346	5.66855e-36	PREDICTED: cyclic dof factor 2-like [Phoenix dactylifera]	--	--	--	--	--	--	--	--	--	Q8LFV3	163	5.5094e-12	Cyclic dof factor 3 OS=Arabidopsis thaliana GN=CDF3 PE=1 SV=2	PF02701	Dof domain, zinc finger	GO:0006355	regulation of transcription, DNA-templated	GO:0003677	DNA binding	--	--	--	--
c124228_g2	3.3439	1.5518e-14	4.3278e-12	398	297796941	XP_002866355.1	231	1.99187e-22	hypothetical protein ARALYDRAFT_358204 [Arabidopsis lyrata subsp. lyrata]>gi|297312190|gb|EFH42614.1| hypothetical protein ARALYDRAFT_358204 [Arabidopsis lyrata subsp. lyrata]	672157304	XM_008800133.1	77	2.12239e-30	PREDICTED: Phoenix dactylifera histone H2A.1-like (LOC103713266), mRNA	K11251	H2A	histone H2A	http://www.genome.jp/dbget-bin/www_bget?ko:K11251	Q9FJE8	226	2.14182e-22	Probable histone H2A.7 OS=Arabidopsis thaliana GN=At5g59870 PE=1 SV=1	PF00808//PF00125	Histone-like transcription factor (CBF/NF-Y) and archaeal histone//Core histone H2A/H2B/H3/H4	GO:0006334	nucleosome assembly	GO:0043565//GO:0046982//GO:0003677	sequence-specific DNA binding//protein heterodimerization activity//DNA binding	GO:0000786//GO:0005634//GO:0005622	nucleosome//nucleus//intracellular	KOG1756	Histone 2A
c104732_g4	1.1547	1.5611e-14	4.3464e-12	1762	695003016	XP_009383264.1	1900	0	PREDICTED: endoglucanase 23-like [Musa acuminata subsp. malaccensis]	326531051	AK373680.1	255	1.12684e-128	Hordeum vulgare subsp. vulgare mRNA for predicted protein, partial cds, clone: NIASHv3039L10	K01179	E3.2.1.4	endoglucanase	http://www.genome.jp/dbget-bin/www_bget?ko:K01179	Q69NF5	1742	0	Endoglucanase 23 OS=Oryza sativa subsp. japonica GN=GLU12 PE=2 SV=1	PF01097//PF00759	Arthropod defensin//Glycosyl hydrolase family 9	GO:0006952//GO:0005975	defense response//carbohydrate metabolic process	GO:0004553	hydrolase activity, hydrolyzing O-glycosyl compounds	--	--	--	--
c112026_g1	-3.1981	1.5743e-14	4.3754e-12	1617	--	--	--	--	--	--	--	--	--	--	--	--	--	--	--	--	--	--	--	--	--	--	--	--	--	--	--	--
c123311_g1	-2.1367	1.6235e-14	4.5044e-12	3356	695034743	XP_009404836.1	3390	0	PREDICTED: probable sucrose-phosphate synthase 4 [Musa acuminata subsp. malaccensis]	695034742	XM_009406561.1	448	0	PREDICTED: Musa acuminata subsp. malaccensis probable sucrose-phosphate synthase 4 (LOC103988055), mRNA	K00696	E2.4.1.14	sucrose-phosphate synthase	http://www.genome.jp/dbget-bin/www_bget?ko:K00696	F4JLK2	3146	0	Probable sucrose-phosphate synthase 4 OS=Arabidopsis thaliana GN=SPS4 PE=1 SV=1	PF00862//PF00534	Sucrose synthase//Glycosyl transferases group 1	GO:0005985//GO:0009058	sucrose metabolic process//biosynthetic process	--	--	--	--	--	--
c115367_g1	1.5457	1.6812e-14	4.6564e-12	1183	672194842	XP_008776392.1	1102	2.3839e-145	PREDICTED: glyceraldehyde-3-phosphate dehydrogenase GAPCP2, chloroplastic-like [Phoenix dactylifera]	695052849	XM_009416223.1	329	5.47863e-170	PREDICTED: Musa acuminata subsp. malaccensis glyceraldehyde-3-phosphate dehydrogenase GAPCP1, chloroplastic-like (LOC103995602), mRNA	K00134	GAPDH, gapA	glyceraldehyde 3-phosphate dehydrogenase	http://www.genome.jp/dbget-bin/www_bget?ko:K00134	Q5E924	1030	1.92837e-135	Glyceraldehyde-3-phosphate dehydrogenase GAPCP2, chloroplastic OS=Arabidopsis thaliana GN=GAPCP2 PE=2 SV=1	PF00044//PF02826//PF00107//PF02800//PF01113	Glyceraldehyde 3-phosphate dehydrogenase, NAD binding domain//D-isomer specific 2-hydroxyacid dehydrogenase, NAD binding domain//Zinc-binding dehydrogenase//Glyceraldehyde 3-phosphate dehydrogenase, C-terminal domain//Dihydrodipicolinate reductase, N-terminus	GO:0055114//GO:0009085//GO:0009089	oxidation-reduction process//lysine biosynthetic process//lysine biosynthetic process via diaminopimelate	GO:0008839//GO:0016616//GO:0008270//GO:0016620//GO:0016491//GO:0048037	4-hydroxy-tetrahydrodipicolinate reductase//oxidoreductase activity, acting on the CH-OH group of donors, NAD or NADP as acceptor//zinc ion binding//oxidoreductase activity, acting on the aldehyde or oxo group of donors, NAD or NADP as acceptor//oxidoreductase activity//cofactor binding	--	--	KOG0657	Glyceraldehyde 3-phosphate dehydrogenase
c117050_g1	-1.4824	1.9132e-14	5.2897e-12	2610	672184994	XP_008812704.1	2307	0	PREDICTED: uncharacterized protein LOC103723538 [Phoenix dactylifera]	685266672	XM_009122829.1	77	1.49625e-29	PREDICTED: Brassica rapa uncharacterized LOC103845912 (LOC103845912), mRNA	--	--	--	--	--	--	--	--	PF13417//PF00610//PF00042//PF00462	Glutathione S-transferase, N-terminal domain//Domain found in Dishevelled, Egl-10, and Pleckstrin (DEP)//Globin//Glutaredoxin	GO:0045454//GO:0035556//GO:0006118	cell redox homeostasis//intracellular signal transduction//electron transport	GO:0005506//GO:0005515//GO:0009055//GO:0020037//GO:0015035	iron ion binding//protein binding//electron carrier activity//heme binding//protein disulfide oxidoreductase activity	--	--	KOG2378	cAMP-regulated guanine nucleotide exchange factor
c102689_g1	1.249	1.9519e-14	5.3875e-12	928	695060627	XP_009418711.1	215	9.89842e-19	PREDICTED: lipid transfer-like protein VAS isoform X1 [Musa acuminata subsp. malaccensis]	--	--	--	--	--	--	--	--	--	--	--	--	--	--	--	--	--	--	--	--	--	--	--
c112599_g2	7.5146	2.0626e-14	5.6832e-12	739	672179537	XP_008809937.1	134	9.49588e-11	PREDICTED: uncharacterized protein At1g04910-like isoform X1 [Phoenix dactylifera]	--	--	--	--	--	--	--	--	--	--	--	--	--	--	--	--	--	--	--	--	--	--	--
c115991_g1	-1.6842	2.0798e-14	5.7206e-12	1141	--	--	--	--	--	--	--	--	--	--	--	--	--	--	--	--	--	--	--	--	--	--	--	--	--	--	--	--
c118820_g1	2.2329	2.0934e-14	5.7482e-12	2747	356523777	XP_003530511.1	723	4.03392e-110	PREDICTED: short-chain dehydrogenase TIC 32, chloroplastic-like isoform 1 [Glycine max]	567219703	XM_006413418.1	65	7.38378e-23	Eutrema salsugineum hypothetical protein (EUTSA_v10025670mg) mRNA, complete cds	--	--	--	--	A2RVM0	331	2.76747e-41	Short-chain dehydrogenase TIC 32, chloroplastic OS=Arabidopsis thaliana GN=TIC32 PE=2 SV=1	PF02554//PF01370//PF00106	Carbon starvation protein CstA//NAD dependent epimerase/dehydratase family//short chain dehydrogenase	GO:0008152//GO:0009267//GO:0044237	metabolic process//cellular response to starvation//cellular metabolic process	GO:0050662//GO:0003824//GO:0016491	coenzyme binding//catalytic activity//oxidoreductase activity	GO:0016020	membrane	KOG1208	Dehydrogenases with different specificities (related to short-chain alcohol dehydrogenases)
c31975_g1	2.4312	2.3339e-14	6.3977e-12	1307	695053535	XP_009414863.1	987	1.49378e-129	PREDICTED: desiccation-related protein PCC13-62-like [Musa acuminata subsp. malaccensis]	--	--	--	--	--	--	--	--	--	P22242	690	2.27742e-85	Desiccation-related protein PCC13-62 OS=Craterostigma plantagineum PE=2 SV=1	--	--	--	--	--	--	--	--	--	--
c94873_g1	1.8727	2.3721e-14	6.4912e-12	643	672116144	XP_008781227.1	335	3.70897e-34	PREDICTED: cyclic dof factor 3-like [Phoenix dactylifera]	--	--	--	--	--	--	--	--	--	Q93ZL5	201	8.74916e-17	Cyclic dof factor 2 OS=Arabidopsis thaliana GN=CDF2 PE=1 SV=2	--	--	--	--	--	--	--	--	--	--
c107579_g1	1.2346	2.3776e-14	6.4952e-12	431	672135331	XP_008791336.1	346	2.36517e-39	PREDICTED: probable calcium-binding protein CML7 [Phoenix dactylifera]	672135330	XM_008793114.1	114	6.25504e-51	PREDICTED: Phoenix dactylifera probable calcium-binding protein CML7 (LOC103708271), mRNA	K13448	CML	calcium-binding protein CML	http://www.genome.jp/dbget-bin/www_bget?ko:K13448	Q84VG0	318	6.70132e-36	Probable calcium-binding protein CML7 OS=Oryza sativa subsp. japonica GN=CML7 PE=2 SV=1	PF00036//PF13202//PF13499//PF13405	EF hand//EF hand//EF-hand domain pair//EF-hand domain	--	--	GO:0005509	calcium ion binding	--	--	KOG0027	Calmodulin and related proteins (EF-Hand superfamily)
c116004_g1	1.5755	2.4937e-14	6.8006e-12	763	695074823	XP_009384631.1	333	1.17638e-33	PREDICTED: glucan endo-1,3-beta-glucosidase 10-like isoform X1 [Musa acuminata subsp. malaccensis]	--	--	--	--	--	--	--	--	--	Q8L868	243	2.88746e-22	Glucan endo-1,3-beta-glucosidase 11 OS=Arabidopsis thaliana GN=At1g32860 PE=1 SV=1	--	--	--	--	--	--	--	--	--	--
c123616_g1	1.0587	2.6771e-14	7.2884e-12	2083	672178187	XP_008809219.1	1606	0	PREDICTED: LOW QUALITY PROTEIN: D-xylose-proton symporter-like 2 [Phoenix dactylifera]	672109616	XM_008792833.1	547	0	PREDICTED: Phoenix dactylifera D-xylose-proton symporter-like 2 (LOC103708066), mRNA	--	--	--	--	Q6AWX0	1350	4.70467e-178	D-xylose-proton symporter-like 2 OS=Arabidopsis thaliana GN=At5g17010 PE=1 SV=1	PF03137//PF07690//PF00083	Organic Anion Transporter Polypeptide (OATP) family//Major Facilitator Superfamily//Sugar (and other) transporter	GO:0006810//GO:0055085	transport//transmembrane transport	GO:0005215//GO:0022857	transporter activity//transmembrane transporter activity	GO:0016020//GO:0016021	membrane//integral component of membrane	KOG0254	Predicted transporter (major facilitator superfamily)
c118426_g1	1.26	2.7528e-14	7.4816e-12	741	672114299	XP_008776339.1	284	2.24698e-29	PREDICTED: uncharacterized protein LOC103696468 [Phoenix dactylifera]	645220743	XM_008243381.1	40	1.5205e-09	PREDICTED: Prunus mume uncharacterized LOC103340015 (LOC103340015), mRNA	--	--	--	--	--	--	--	--	--	--	--	--	--	--	--	--	--	--
c111159_g2	1.0038	2.7645e-14	7.5007e-12	342	1076678		409	1.53244e-49	ubiquitin / ribosomal protein S27a - potato (fragment)	685285768	XM_009135549.1	220	5.77072e-110	PREDICTED: Brassica rapa ubiquitin-40S ribosomal protein S27a-3-like (LOC103858235), mRNA	K02977	RP-S27Ae, RPS27A	small subunit ribosomal protein S27Ae	http://www.genome.jp/dbget-bin/www_bget?ko:K02977	P0CG86	395	6.80576e-48	Ubiquitin-40S ribosomal protein S27a OS=Hordeum vulgare GN=MUB1 PE=3 SV=1	PF00240	Ubiquitin family	--	--	GO:0005515	protein binding	--	--	KOG0004	Ubiquitin/40S ribosomal protein S27a fusion
c110269_g1	1.0555	2.8115e-14	7.6154e-12	730	596187489	XP_007223412.1	271	3.46827e-27	hypothetical protein PRUPE_ppa013391mg [Prunus persica]>gi|645232266|ref|XP_008222787.1| PREDICTED: cysteine proteinase inhibitor B [Prunus mume]>gi|462420348|gb|EMJ24611.1| hypothetical protein PRUPE_ppa013391mg [Prunus persica]	--	--	--	--	--	--	--	--	--	P0C579	248	2.33032e-24	Cysteine proteinase inhibitor 10 OS=Oryza sativa subsp. japonica GN=Os04g0350100 PE=2 SV=1	PF00031	Cystatin domain	--	--	GO:0004869	cysteine-type endopeptidase inhibitor activity	--	--	--	--
c87750_g1	3.5333	2.9302e-14	7.9234e-12	1582	672110083	XP_008793485.1	352	3.93744e-34	PREDICTED: uncharacterized protein LOC103709757 isoform X2 [Phoenix dactylifera]	--	--	--	--	--	--	--	--	--	--	--	--	--	--	--	--	--	--	--	--	--	--	--
c203399_g1	-1.9301	3.0486e-14	8.2156e-12	942	645252265	XP_008232043.1	825	9.48279e-107	PREDICTED: alkaline/neutral invertase CINV2-like, partial [Prunus mume]	590587152	XM_007015831.1	181	8.11305e-88	Theobroma cacao Alkaline/neutral invertase isoform 1 (TCM_041478) mRNA, complete cds	--	--	--	--	Q9LQF2	598	1.19581e-70	Alkaline/neutral invertase CINV1 OS=Arabidopsis thaliana GN=CINV1 PE=1 SV=1	PF12899	Alkaline and neutral invertase	--	--	GO:0033926	glycopeptide alpha-N-acetylgalactosaminidase activity	--	--	--	--
c38247_g1	5.2782	3.0806e-14	8.288e-12	625	672176220	XP_008808183.1	208	1.37415e-16	PREDICTED: probable beta-D-xylosidase 7 [Phoenix dactylifera]	--	--	--	--	--	--	--	--	--	P83344	163	6.32814e-12	Putative beta-D-xylosidase (Fragment) OS=Prunus persica PE=2 SV=1	--	--	--	--	--	--	--	--	--	--
c123445_g5	1.0129	3.3056e-14	8.8784e-12	2510	672133902	XP_008790589.1	1144	1.52531e-145	PREDICTED: calreticulin-3-like isoform X1 [Phoenix dactylifera]	195624261	EU961843.1	151	1.05058e-70	Zea mays clone 238570 calreticulin-3 precursor, mRNA, complete cds	K08057	CALR	calreticulin	http://www.genome.jp/dbget-bin/www_bget?ko:K08057	O04153	1057	1.86591e-133	Calreticulin-3 OS=Arabidopsis thaliana GN=CRT3 PE=1 SV=2	PF00262	Calreticulin family	GO:0006457	protein folding	GO:0005509//GO:0051082	calcium ion binding//unfolded protein binding	GO:0005783	endoplasmic reticulum	KOG0674	Calreticulin
c117136_g1	1.0624	3.3692e-14	9.0341e-12	2925	672108448	XP_008785199.1	170	3.37621e-11	PREDICTED: cytochrome c oxidase subunit 5b-2, mitochondrial-like [Phoenix dactylifera]	--	--	--	--	--	--	--	--	--	Q9SSB8	139	3.47583e-08	Cytochrome c oxidase subunit 5b-2, mitochondrial OS=Arabidopsis thaliana GN=COX5B-2 PE=2 SV=1	PF01215	Cytochrome c oxidase subunit Vb	GO:0015992//GO:0006123	proton transport//mitochondrial electron transport, cytochrome c to oxygen	GO:0004129	cytochrome-c oxidase activity	GO:0005740//GO:0045277	mitochondrial envelope//respiratory chain complex IV	--	--
c121753_g5	-1.4522	3.5363e-14	9.4662e-12	1190	672116605	XP_008781470.1	489	4.99195e-53	PREDICTED: uncharacterized protein LOC103701252 [Phoenix dactylifera]	567883162	XM_006434077.1	56	3.17083e-18	Citrus clementina hypothetical protein (CICLE_v10001037mg) mRNA, complete cds	--	--	--	--	--	--	--	--	PF02537	CrcB-like protein	--	--	--	--	GO:0016021	integral component of membrane	--	--
c98923_g2	1.0639	3.6261e-14	9.6902e-12	540	659075879	XP_008438380.1	459	9.12418e-55	PREDICTED: putative vesicle-associated membrane protein 726 [Cucumis melo]	695004117	XM_009390182.1	144	1.67667e-67	PREDICTED: Musa acuminata subsp. malaccensis vesicle-associated membrane protein 721-like (LOC103975266), mRNA	K08511	ATVAMP72	vesicle-associated membrane protein 72	http://www.genome.jp/dbget-bin/www_bget?ko:K08511	Q9MAS5	445	1.55962e-53	Putative vesicle-associated membrane protein 726 OS=Arabidopsis thaliana GN=VAMP726 PE=3 SV=2	PF08031	Berberine and berberine like	GO:0055114	oxidation-reduction process	GO:0016491//GO:0050660	oxidoreductase activity//flavin adenine dinucleotide binding	--	--	KOG0859	Synaptobrevin/VAMP-like protein
c116004_g3	1.0497	3.9307e-14	1.0469e-11	2185	672190590	XP_008775290.1	1013	1.11394e-127	PREDICTED: glucan endo-1,3-beta-glucosidase 11 [Phoenix dactylifera]	672161689	XM_008802449.1	111	1.57097e-48	PREDICTED: Phoenix dactylifera glucan endo-1,3-beta-glucosidase 11-like (LOC103714959), mRNA	--	--	--	--	Q8L868	809	4.48889e-98	Glucan endo-1,3-beta-glucosidase 11 OS=Arabidopsis thaliana GN=At1g32860 PE=1 SV=1	PF00332	Glycosyl hydrolases family 17	GO:0005975	carbohydrate metabolic process	GO:0004553	hydrolase activity, hydrolyzing O-glycosyl compounds	--	--	--	--
c99915_g1	1.7105	4.1223e-14	1.0961e-11	755	672132906	XP_008790047.1	231	4.95012e-21	PREDICTED: uncharacterized protein LOC103707372 [Phoenix dactylifera]	--	--	--	--	--	--	--	--	--	--	--	--	--	--	--	--	--	--	--	--	--	--	--
c100702_g1	1.1011	4.3409e-14	1.1523e-11	689	695037843	XP_009406420.1	395	1.32992e-45	PREDICTED: cytochrome b5-like [Musa acuminata subsp. malaccensis]	672111535	XM_008802947.1	116	7.955e-52	PREDICTED: Phoenix dactylifera cytochrome b5-like (LOC103715346), mRNA	--	--	--	--	O04354	235	6.34339e-23	Cytochrome b5 OS=Borago officinalis PE=2 SV=1	PF00173	Cytochrome b5-like Heme/Steroid binding domain	--	--	GO:0020037	heme binding	--	--	KOG0537	Cytochrome b5
c112206_g2	1.5117	4.6406e-14	1.2278e-11	305	672193769	XP_008776121.1	200	3.15124e-18	PREDICTED: uncharacterized protein At5g48480-like [Phoenix dactylifera]	--	--	--	--	--	--	--	--	--	--	--	--	--	--	--	--	--	--	--	--	--	--	--
c116073_g2	8.1388	4.9429e-14	1.3057e-11	1982	--	--	--	--	--	--	--	--	--	--	--	--	--	--	--	--	--	--	--	--	--	--	--	--	--	--	--	--
c78181_g1	-2.2069	4.9564e-14	1.3071e-11	2365	--	--	--	--	--	--	--	--	--	--	--	--	--	--	--	--	--	--	--	--	--	--	--	--	--	--	--	--
c107826_g1	1.4715	5.1381e-14	1.3527e-11	1183	--	--	--	--	--	--	--	--	--	--	--	--	--	--	--	--	--	--	--	--	--	--	--	--	--	--	--	--
c114324_g1	1.0029	5.1983e-14	1.3663e-11	1890	695003556	XP_009386035.1	2256	0	PREDICTED: 6-phosphogluconate dehydrogenase, decarboxylating 2, chloroplastic-like [Musa acuminata subsp. malaccensis]	672170547	XM_008807112.1	635	0	PREDICTED: Phoenix dactylifera 6-phosphogluconate dehydrogenase, decarboxylating 1, chloroplastic-like (LOC103718335), mRNA	K00033	PGD, gnd	6-phosphogluconate dehydrogenase	http://www.genome.jp/dbget-bin/www_bget?ko:K00033	Q9FFR3	2180	0	6-phosphogluconate dehydrogenase, decarboxylating 2, chloroplastic OS=Arabidopsis thaliana GN=At5g41670 PE=1 SV=1	PF03446//PF00393	NAD binding domain of 6-phosphogluconate dehydrogenase//6-phosphogluconate dehydrogenase, C-terminal domain	GO:0019521//GO:0006098//GO:0055114	D-gluconate metabolic process//pentose-phosphate shunt//oxidation-reduction process	GO:0050661//GO:0004616	NADP binding//phosphogluconate dehydrogenase (decarboxylating) activity	--	--	KOG2653	6-phosphogluconate dehydrogenase
c126381_g1	1.6466	5.3026e-14	1.3915e-11	4118	--	--	--	--	--	--	--	--	--	--	--	--	--	--	--	--	--	--	--	--	--	--	--	--	--	--	--	--
c76439_g1	5.1472	5.328e-14	1.3959e-11	2007	--	--	--	--	--	--	--	--	--	--	--	--	--	--	--	--	--	--	--	--	--	--	--	--	--	--	--	--
c64769_g1	1.013	5.6438e-14	1.4738e-11	606	595808867	XP_007202826.1	322	8.09698e-36	hypothetical protein PRUPE_ppa014374mg [Prunus persica]>gi|645272100|ref|XP_008241232.1| PREDICTED: cytochrome b-c1 complex subunit 9-like [Prunus mume]>gi|462398357|gb|EMJ04025.1| hypothetical protein PRUPE_ppa014374mg [Prunus persica]	672169598	XM_008806613.1	110	1.50692e-48	PREDICTED: Phoenix dactylifera cytochrome b-c1 complex subunit 9 (LOC103717998), mRNA	K00419	QCR9, UCRC	ubiquinol-cytochrome c reductase subunit 9	http://www.genome.jp/dbget-bin/www_bget?ko:K00419	P46270	267	1.68445e-28	Cytochrome b-c1 complex subunit 9 OS=Solanum tuberosum PE=1 SV=1	PF05365	Ubiquinol-cytochrome C reductase, UQCRX/QCR9 like	GO:0006122	mitochondrial electron transport, ubiquinol to cytochrome c	--	--	GO:0005740//GO:0005750	mitochondrial envelope//mitochondrial respiratory chain complex III	--	--
c122147_g3	-1.5573	6.3862e-14	1.6649e-11	1444	326520333	BAK07425.1	249	2.6973e-20	predicted protein [Hordeum vulgare subsp. vulgare]	--	--	--	--	--	--	--	--	--	Q6ZJJ0	203	2.11771e-15	Beta-galactosidase 11 OS=Oryza sativa subsp. japonica GN=Os08g0549200 PE=2 SV=1	PF02140	Galactose binding lectin domain	--	--	GO:0030246	carbohydrate binding	--	--	--	--
c119419_g1	1.0221	6.6081e-14	1.7171e-11	3297	590629516	XP_007027012.1	548	1.40566e-60	Expansin A4, ALPHA 1.6,EXPA4 [Theobroma cacao]>gi|508715617|gb|EOY07514.1| Expansin A4, ALPHA 1.6,EXPA4 [Theobroma cacao]	672122519	XM_008786372.1	162	1.06285e-76	PREDICTED: Phoenix dactylifera expansin-A4-like (LOC103703502), mRNA	--	--	--	--	Q38865	534	1.84241e-59	Expansin-A6 OS=Arabidopsis thaliana GN=EXPA6 PE=2 SV=2	--	--	--	--	--	--	--	--	--	--
c17493_g1	1.4527	6.6802e-14	1.733e-11	266	661877651	CDP18531.1	120	8.32219e-07	unnamed protein product [Coffea canephora]	--	--	--	--	--	--	--	--	--	--	--	--	--	PF06112//PF04625	Gammaherpesvirus capsid protein//DEC-1 protein, N-terminal region	GO:0007304	chorion-containing eggshell formation	GO:0005213	structural constituent of chorion	GO:0019028//GO:0042600//GO:0005576	viral capsid//chorion//extracellular region	KOG0877	40S ribosomal protein S2/30S ribosomal protein S5
c97774_g1	Inf	6.7876e-14	1.7581e-11	792	--	--	--	--	--	--	--	--	--	--	--	--	--	--	--	--	--	--	--	--	--	--	--	--	--	--	--	--
c117926_g1	1.0928	6.8928e-14	1.7824e-11	2247	672126621	XP_008786768.1	1257	5.46957e-163	PREDICTED: SUN domain-containing protein 3-like [Phoenix dactylifera]>gi|672126623|ref|XP_008786769.1| PREDICTED: SUN domain-containing protein 3-like [Phoenix dactylifera]	672169875	XM_008806763.1	156	1.5601e-73	PREDICTED: Phoenix dactylifera SUN domain-containing protein 1-like (LOC103718099), mRNA	--	--	--	--	Q8BJS4	282	1.75948e-24	SUN domain-containing protein 2 OS=Mus musculus GN=Sun2 PE=1 SV=3	--	--	--	--	--	--	--	--	KOG2687	Spindle pole body protein, contains UNC-84 domain
c117279_g2	3.3751	7.5897e-14	1.9563e-11	474	643724418	KDP33619.1	613	1.51364e-76	hypothetical protein JCGZ_07190 [Jatropha curcas]	--	--	--	--	--	--	--	--	--	--	--	--	--	--	--	--	--	--	--	--	--	--	--
c109545_g15	4.7325	7.6185e-14	1.9606e-11	865	--	--	--	--	--	--	--	--	--	--	--	--	--	--	--	--	--	--	--	--	--	--	--	--	--	--	--	--
c122955_g3	1.0783	8.3351e-14	2.1415e-11	3717	672182362	XP_008811426.1	2538	0	PREDICTED: LOW QUALITY PROTEIN: filament-like plant protein 4 [Phoenix dactylifera]	672195181	XM_008778263.1	314	3.82352e-161	PREDICTED: Phoenix dactylifera filament-like plant protein 4 (LOC103696588), transcript variant X4, mRNA	--	--	--	--	Q0WSY2	1460	0	Filament-like plant protein 4 OS=Arabidopsis thaliana GN=FPP4 PE=1 SV=1	--	--	--	--	--	--	--	--	--	--
c114753_g1	-2.5022	9.4109e-14	2.414e-11	3619	672113755	XP_008812472.1	415	9.84295e-41	PREDICTED: uncharacterized protein LOC103723346 isoform X2 [Phoenix dactylifera]	672113754	XM_008814250.1	69	5.82766e-25	PREDICTED: Phoenix dactylifera protein CCA1-like (LOC103723346), transcript variant X2, mRNA	K12133	LHY	MYB-related transcription factor LHY	http://www.genome.jp/dbget-bin/www_bget?ko:K12133	Q6R0H1	186	9.54078e-13	Protein LHY OS=Arabidopsis thaliana GN=LHY PE=1 SV=2	--	--	--	--	--	--	--	--	--	--
c115836_g1	-1.8018	9.7213e-14	2.4897e-11	2204	695074300	XP_009384346.1	1538	0	PREDICTED: probable protein S-acyltransferase 4 [Musa acuminata subsp. malaccensis]	571556696	XM_006604238.1	134	2.59633e-61	PREDICTED: Glycine max probable protein S-acyltransferase 4-like (LOC102668608), mRNA	K16675	ZDHHC14	probable palmitoyltransferase ZDHHC14	http://www.genome.jp/dbget-bin/www_bget?ko:K16675	Q9M1K5	1174	1.65088e-151	Probable protein S-acyltransferase 4 OS=Arabidopsis thaliana GN=PAT04 PE=2 SV=1	PF05969//PF04893//PF01529//PF03098	Photosystem II complex subunit Ycf12//Yip1 domain//DHHC palmitoyltransferase//Animal haem peroxidase	GO:0006979//GO:0055114//GO:0015979//GO:0006804	response to oxidative stress//oxidation-reduction process//photosynthesis//peroxidase reaction	GO:0004601//GO:0008270//GO:0020037	peroxidase activity//zinc ion binding//heme binding	GO:0016021//GO:0016020//GO:0009523	integral component of membrane//membrane//photosystem II	KOG1311	DHHC-type Zn-finger proteins
c201928_g1	4.9091	9.8198e-14	2.5109e-11	739	--	--	--	--	--	--	--	--	--	--	--	--	--	--	--	--	--	--	--	--	--	--	--	--	--	--	--	--
c122196_g4	1.2812	1.0016e-13	2.5569e-11	1530	672173993	XP_008807138.1	1065	4.83341e-139	PREDICTED: GDSL esterase/lipase EXL3 [Phoenix dactylifera]	--	--	--	--	--	--	--	--	--	Q94CH6	834	4.13746e-105	GDSL esterase/lipase EXL3 OS=Arabidopsis thaliana GN=EXL3 PE=2 SV=1	PF00657	GDSL-like Lipase/Acylhydrolase	GO:0006629	lipid metabolic process	GO:0016788	hydrolase activity, acting on ester bonds	--	--	--	--
c114878_g1	1.1337	1.0253e-13	2.6092e-11	2568	672124876	XP_008785839.1	1900	0	PREDICTED: LOW QUALITY PROTEIN: sterol 3-beta-glucosyltransferase UGT80B1 [Phoenix dactylifera]	695041387	XM_009410025.1	507	0	PREDICTED: Musa acuminata subsp. malaccensis sterol 3-beta-glucosyltransferase UGT80B1 (LOC103990765), transcript variant X2, mRNA	K05841	E2.4.1.173	sterol 3beta-glucosyltransferase	http://www.genome.jp/dbget-bin/www_bget?ko:K05841	Q9XIG1	1574	0	Sterol 3-beta-glucosyltransferase UGT80B1 OS=Arabidopsis thaliana GN=UGT80B1 PE=2 SV=1	PF03033	Glycosyltransferase family 28 N-terminal domain	GO:0030259//GO:0005975	lipid glycosylation//carbohydrate metabolic process	GO:0016758	transferase activity, transferring hexosyl groups	--	--	--	--
c110428_g2	1.064	1.0608e-13	2.6953e-11	5934	695002078	XP_009419759.1	625	1.06809e-68	PREDICTED: heat stress transcription factor A-2c-like [Musa acuminata subsp. malaccensis]>gi|695002080|ref|XP_009419767.1| PREDICTED: heat stress transcription factor A-2c-like [Musa acuminata subsp. malaccensis]	--	--	--	--	--	K09419	HSFF	heat shock transcription factor, other eukaryote	http://www.genome.jp/dbget-bin/www_bget?ko:K09419	Q6VBB2	544	1.33989e-58	Heat stress transcription factor A-2b OS=Oryza sativa subsp. japonica GN=HSFA2B PE=2 SV=1	PF04735//PF06009//PF03310//PF03938	Baculovirus DNA helicase//Laminin Domain II//Caulimovirus DNA-binding protein//Outer membrane protein (OmpH-like)	GO:0007155//GO:0019079	cell adhesion//viral genome replication	GO:0003678//GO:0051082//GO:0003677	DNA helicase activity//unfolded protein binding//DNA binding	GO:0005657//GO:0005604	replication fork//basement membrane	--	--
c83048_g1	-1.9924	1.1714e-13	2.9714e-11	2796	73760264	BAE20057.1	3479	0	bHLH transcription factor [Lilium hybrid division I]	73760263	AB222075.1	2109	0	Lilium hybrid division I LHbHLH1 mRNA for bHLH transcription factor, complete cds	--	--	--	--	Q9FN69	1080	4.90186e-133	Transcription factor GLABRA 3 OS=Arabidopsis thaliana GN=GL3 PE=1 SV=1	PF00010	Helix-loop-helix DNA-binding domain	--	--	GO:0046983	protein dimerization activity	--	--	--	--
c122143_g5	1.3428	1.1827e-13	2.9953e-11	857	7271955	AAF44707.1	318	4.5617e-31	cytosolic pyruvate kinase [Lilium longiflorum]	7271954	AF242871.1	291	5.22198e-149	Lilium longiflorum cytosolic pyruvate kinase mRNA, complete cds	K00873	PK, pyk	pyruvate kinase	http://www.genome.jp/dbget-bin/www_bget?ko:K00873	P22200	288	9.59862e-28	Pyruvate kinase, cytosolic isozyme OS=Solanum tuberosum PE=2 SV=1	PF00224	Pyruvate kinase, barrel domain	GO:0006094//GO:0006144//GO:0015976//GO:0006096	gluconeogenesis//purine nucleobase metabolic process//carbon utilization//glycolytic process	GO:0000287//GO:0004743//GO:0030955	magnesium ion binding//pyruvate kinase activity//potassium ion binding	--	--	KOG2323	Pyruvate kinase
c122817_g4	1.0317	1.3005e-13	3.2885e-11	4091	514793305	XP_004972784.1	507	1.03692e-55	PREDICTED: LOW QUALITY PROTEIN: protein LSD1-like [Setaria italica]	697164096	XM_009592570.1	171	1.31145e-81	PREDICTED: Nicotiana tomentosiformis protein LOL1 (LOC104087970), transcript variant X4, mRNA	--	--	--	--	Q0J7V9	500	2.0379e-55	Protein LSD1 OS=Oryza sativa subsp. japonica GN=LSD1 PE=2 SV=1	PF05495//PF02219	CHY zinc finger//Methylenetetrahydrofolate reductase	GO:0055114//GO:0046653//GO:0006555	oxidation-reduction process//tetrahydrofolate metabolic process//methionine metabolic process	GO:0008270//GO:0004489	zinc ion binding//methylenetetrahydrofolate reductase (NAD(P)H) activity	--	--	--	--
c114393_g2	1.6352	1.5171e-13	3.8301e-11	2004	567895172	XP_006440074.1	1159	8.31617e-153	hypothetical protein CICLE_v10021896mg [Citrus clementina]>gi|568846309|ref|XP_006476999.1| PREDICTED: adenylate kinase B-like [Citrus sinensis]>gi|557542336|gb|ESR53314.1| hypothetical protein CICLE_v10021896mg [Citrus clementina]>gi|641833588|gb|KDO52598.1| hypothetical protein CISIN_1g025529mg [Citrus sinensis]	695066113	XM_009381660.1	336	1.20549e-173	PREDICTED: Musa acuminata subsp. malaccensis adenylate kinase 4 (LOC103968436), mRNA	K00939	E2.7.4.3, adk	adenylate kinase	http://www.genome.jp/dbget-bin/www_bget?ko:K00939	Q08480	1151	2.12032e-152	Adenylate kinase 4 OS=Oryza sativa subsp. japonica GN=ADK-B PE=1 SV=1	PF06414//PF05496//PF05191	Zeta toxin//Holliday junction DNA helicase ruvB N-terminus//Adenylate kinase, active site lid	GO:0006144//GO:0006310//GO:0006281//GO:0046034	purine nucleobase metabolic process//DNA recombination//DNA repair//ATP metabolic process	GO:0009378//GO:0016301//GO:0004017//GO:0005524	four-way junction helicase activity//kinase activity//adenylate kinase activity//ATP binding	GO:0009379//GO:0005657	Holliday junction helicase complex//replication fork	KOG3078	Adenylate kinase
c105905_g2	1.1526	1.626e-13	4.0985e-11	372	695008330	XP_009390753.1	252	4.28746e-26	PREDICTED: 40S ribosomal protein S25-like [Musa acuminata subsp. malaccensis]	573954910	XM_006659633.1	149	1.86275e-70	PREDICTED: Oryza brachyantha 40S ribosomal protein S25-4-like (LOC102722237), mRNA	K02975	RP-S25e, RPS25	small subunit ribosomal protein S25e	http://www.genome.jp/dbget-bin/www_bget?ko:K02975	Q9T029	217	1.20591e-21	40S ribosomal protein S25-4 OS=Arabidopsis thaliana GN=RPS25E PE=2 SV=1	--	--	--	--	--	--	--	--	KOG1767	40S ribosomal protein S25
c119221_g1	1.5991	1.6493e-13	4.1508e-11	2026	672114570	XP_008777533.1	1440	0	PREDICTED: ultraviolet-B receptor UVR8 isoform X2 [Phoenix dactylifera]	672114569	XM_008779311.1	288	5.87548e-147	PREDICTED: Phoenix dactylifera ultraviolet-B receptor UVR8 (LOC103697450), transcript variant X2, mRNA	--	--	--	--	Q9LIC3	371	5.36174e-36	Putative pentatricopeptide repeat-containing protein At3g13770, mitochondrial OS=Arabidopsis thaliana GN=PCMP-H85 PE=3 SV=1	--	--	--	--	--	--	--	--	KOG1426	FOG: RCC1 domain
c119420_g6	4.2954	1.8327e-13	4.605e-11	437	115461717	NP_001054458.1	137	4.92769e-09	Os05g0113900 [Oryza sativa Japonica Group]>gi|108936004|sp|Q75L11.2|H2A6_ORYSJ RecName: Full=Probable histone H2A.6 [Oryza sativa Japonica Group]>gi|158513178|sp|A2XZN0.2|H2A6_ORYSI RecName: Full=Probable histone H2A.6 [Oryza sativa Indica Group]>gi|113578009|dbj|BAF16372.1| Os05g0113900 [Oryza sativa Japonica Group]>gi|215704330|dbj|BAG93764.1| unnamed protein product [Oryza sativa Japonica Grou…	--	--	--	--	--	--	--	--	--	Q75L11	137	8.37717e-10	Probable histone H2A.6 OS=Oryza sativa subsp. japonica GN=Os05g0113900 PE=2 SV=2	--	--	GO:0006334	nucleosome assembly	GO:0046982//GO:0003677	protein heterodimerization activity//DNA binding	GO:0000786//GO:0005634	nucleosome//nucleus	--	--
c115280_g3	1.6047	2.0091e-13	5.0403e-11	1335	672124206	XP_008785478.1	376	8.69705e-41	PREDICTED: uncharacterized protein LOC103704106 [Phoenix dactylifera]	--	--	--	--	--	--	--	--	--	--	--	--	--	PF08093	Magi 5 toxic peptide family	GO:0006810//GO:0009405	transport//pathogenesis	GO:0019871	sodium channel inhibitor activity	GO:0005576	extracellular region	--	--
c111978_g1	1.3813	2.0871e-13	5.2278e-11	2170	--	--	--	--	--	--	--	--	--	--	--	--	--	--	--	--	--	--	PF03529	Otx1 transcription factor	GO:0007275	multicellular organismal development	GO:0003700	sequence-specific DNA binding transcription factor activity	GO:0005634//GO:0005667	nucleus//transcription factor complex	--	--
c125908_g2	-1.0187	2.4363e-13	6.0929e-11	3908	654205728	AIC82456.1	1922	0	lipoxygenase [Cocos nucifera]	514814624	XM_004982026.1	129	2.78848e-58	PREDICTED: Setaria italica putative linoleate 9S-lipoxygenase 3-like (LOC101757274), mRNA	K15718	LOX1_5	linoleate 9S-lipoxygenase	http://www.genome.jp/dbget-bin/www_bget?ko:K15718	Q43191	1876	0	Probable linoleate 9S-lipoxygenase 5 OS=Solanum tuberosum GN=LOX1.5 PE=2 SV=1	PF00305//PF01477	Lipoxygenase//PLAT/LH2 domain	GO:0055114	oxidation-reduction process	GO:0046872//GO:0005515//GO:0016702	metal ion binding//protein binding//oxidoreductase activity, acting on single donors with incorporation of molecular oxygen, incorporation of two atoms of oxygen	--	--	--	--
c121497_g1	1.0094	2.6693e-13	6.6652e-11	2645	695032068	XP_009403567.1	889	2.05233e-110	PREDICTED: probable 3-beta-hydroxysteroid-Delta(8),Delta(7)-isomerase [Musa acuminata subsp. malaccensis]	672204981	XM_008780838.1	248	1.32584e-124	PREDICTED: Phoenix dactylifera probable 3-beta-hydroxysteroid-Delta(8),Delta(7)-isomerase (LOC103698789), mRNA	K01824	EBP	cholestenol delta-isomerase	http://www.genome.jp/dbget-bin/www_bget?ko:K01824	Q9FTZ2	790	8.4986e-97	Probable 3-beta-hydroxysteroid-Delta(8),Delta(7)-isomerase OS=Oryza sativa subsp. japonica GN=Os01g0103600 PE=2 SV=1	PF05241//PF03145	Emopamil binding protein//Seven in absentia protein family	GO:0006694//GO:0007275//GO:0006511//GO:0016125	steroid biosynthetic process//multicellular organismal development//ubiquitin-dependent protein catabolic process//sterol metabolic process	GO:0047750	cholestenol delta-isomerase activity	GO:0005634//GO:0005783//GO:0016021	nucleus//endoplasmic reticulum//integral component of membrane	KOG3002	Zn finger protein
c113603_g1	-1.4415	2.7246e-13	6.7927e-11	1330	672123381	XP_008785051.1	200	7.58007e-16	PREDICTED: uncharacterized protein LOC103703822 [Phoenix dactylifera]	--	--	--	--	--	--	--	--	--	--	--	--	--	PF02300	Fumarate reductase subunit C	--	--	--	--	GO:0016020	membrane	--	--
c106280_g1	2.2866	2.7723e-13	6.901e-11	1249	672180152	XP_008810258.1	1312	8.82524e-178	PREDICTED: uncharacterized oxidoreductase At4g09670-like [Phoenix dactylifera]	--	--	--	--	--	--	--	--	--	Q9SZ83	1022	1.05213e-134	Uncharacterized oxidoreductase At4g09670 OS=Arabidopsis thaliana GN=At4g09670 PE=1 SV=1	PF01408//PF02894	Oxidoreductase family, NAD-binding Rossmann fold//Oxidoreductase family, C-terminal alpha/beta domain	GO:0008152//GO:0055114	metabolic process//oxidation-reduction process	GO:0016491	oxidoreductase activity	--	--	KOG2741	Dimeric dihydrodiol dehydrogenase
c118352_g1	1.1906	2.8956e-13	7.1942e-11	1906	672198596	XP_008777374.1	1159	2.69202e-150	PREDICTED: protein IQ-DOMAIN 14 [Phoenix dactylifera]	--	--	--	--	--	--	--	--	--	Q8L4D8	204	2.06101e-15	Protein IQ-DOMAIN 31 OS=Arabidopsis thaliana GN=IQD31 PE=1 SV=1	PF00612	IQ calmodulin-binding motif	--	--	GO:0005515	protein binding	--	--	--	--
c118357_g2	-1.1944	2.9609e-13	7.336e-11	1603	661881261	CDP15008.1	524	1.01614e-56	unnamed protein product [Coffea canephora]	672172641	XM_008808199.1	97	6.94438e-41	PREDICTED: Phoenix dactylifera CBS domain-containing protein CBSCBSPB1-like (LOC103719119), transcript variant X4, mRNA	--	--	--	--	P0DH79	417	7.43728e-43	CBS domain-containing protein CBSCBSPB5 OS=Arabidopsis thaliana GN=CBSCBSPB5 PE=1 SV=1	PF00564//PF00571	PB1 domain//CBS domain	--	--	GO:0005515//GO:0030554	protein binding//adenyl nucleotide binding	--	--	--	--
c116838_g1	-4.6753	3.0139e-13	7.4558e-11	3543	--	--	--	--	--	--	--	--	--	--	--	--	--	--	--	--	--	--	--	--	--	--	--	--	--	--	--	--
c108733_g2	3.0463	3.0552e-13	7.5462e-11	974	672113263	XP_008810071.1	437	9.91817e-50	PREDICTED: probable WRKY transcription factor 50 [Phoenix dactylifera]	--	--	--	--	--	--	--	--	--	Q93WU9	332	2.65141e-35	Probable WRKY transcription factor 51 OS=Arabidopsis thaliana GN=WRKY51 PE=2 SV=1	PF03106	WRKY DNA -binding domain	GO:0006355	regulation of transcription, DNA-templated	GO:0043565//GO:0003700	sequence-specific DNA binding//sequence-specific DNA binding transcription factor activity	GO:0005667	transcription factor complex	--	--
c226098_g1	5.7344	3.0936e-13	7.6295e-11	1851	672124056	XP_008785405.1	2202	0	PREDICTED: cytochrome P450 86A1 [Phoenix dactylifera]	672124055	XM_008787183.1	464	0	PREDICTED: Phoenix dactylifera cytochrome P450 86A1 (LOC103704048), mRNA	K15401	CYP86A1	fatty acid omega-hydroxylase	http://www.genome.jp/dbget-bin/www_bget?ko:K15401	P48422	1876	0	Cytochrome P450 86A1 OS=Arabidopsis thaliana GN=CYP86A1 PE=1 SV=2	PF00067//PF08015	Cytochrome P450//Fungal mating-type pheromone	GO:0055114//GO:0007165	oxidation-reduction process//signal transduction	GO:0016705//GO:0000772//GO:0020037//GO:0005506	oxidoreductase activity, acting on paired donors, with incorporation or reduction of molecular oxygen//mating pheromone activity//heme binding//iron ion binding	GO:0016020	membrane	KOG0157	Cytochrome P450 CYP4/CYP19/CYP26 subfamilies
c105260_g1	-1.2381	3.1361e-13	7.7224e-11	828	--	--	--	--	--	--	--	--	--	--	--	--	--	--	--	--	--	--	PF09606	ARC105 or Med15 subunit of Mediator complex non-fungal	GO:0006357	regulation of transcription from RNA polymerase II promoter	GO:0001104	RNA polymerase II transcription cofactor activity	GO:0016592	mediator complex	--	--
c107657_g1	1.2733	3.1781e-13	7.8136e-11	925	672125067	XP_008785940.1	463	3.63051e-54	PREDICTED: mavicyanin-like [Phoenix dactylifera]>gi|672137920|ref|XP_008792698.1| PREDICTED: mavicyanin-like [Phoenix dactylifera]>gi|672137922|ref|XP_008792699.1| PREDICTED: mavicyanin-like [Phoenix dactylifera]	--	--	--	--	--	--	--	--	--	Q39131	259	2.87022e-25	Lamin-like protein OS=Arabidopsis thaliana GN=At5g15350 PE=1 SV=1	PF02298//PF02285//PF00127	Plastocyanin-like domain//Cytochrome oxidase c subunit VIII//Copper binding proteins, plastocyanin/azurin family	GO:0015992//GO:0006123//GO:0006118	proton transport//mitochondrial electron transport, cytochrome c to oxygen//electron transport	GO:0009055//GO:0005507//GO:0004129	electron carrier activity//copper ion binding//cytochrome-c oxidase activity	GO:0045277	respiratory chain complex IV	--	--
c84876_g1	-1.2042	3.2199e-13	7.8981e-11	1202	--	--	--	--	--	--	--	--	--	--	--	--	--	--	--	--	--	--	--	--	--	--	--	--	--	--	--	--
c116253_g1	1.2069	3.2223e-13	7.8981e-11	812	643733703	KDP40546.1	523	2.93818e-64	hypothetical protein JCGZ_24545 [Jatropha curcas]	--	--	--	--	--	K03950	NDUFA6	NADH dehydrogenase (ubiquinone) 1 alpha subcomplex subunit 6	http://www.genome.jp/dbget-bin/www_bget?ko:K03950	Q9LHI0	457	4.73545e-55	NADH dehydrogenase [ubiquinone] 1 alpha subcomplex subunit 6 OS=Arabidopsis thaliana GN=At3g12260 PE=2 SV=1	--	--	--	--	--	--	--	--	KOG3426	NADH:ubiquinone oxidoreductase, NDUFA6/B14 subunit
c115937_g1	1.574	3.3487e-13	8.1952e-11	897	672136517	XP_008791960.1	915	1.09865e-121	PREDICTED: glutathione S-transferase F9-like [Phoenix dactylifera]	--	--	--	--	--	K00799	GST, gst	glutathione S-transferase	http://www.genome.jp/dbget-bin/www_bget?ko:K00799	Q96266	446	1.55946e-51	Glutathione S-transferase F8, chloroplastic OS=Arabidopsis thaliana GN=GSTF8 PE=1 SV=3	PF13417//PF13409//PF02798	Glutathione S-transferase, N-terminal domain//Glutathione S-transferase, N-terminal domain//Glutathione S-transferase, N-terminal domain	--	--	GO:0005515	protein binding	--	--	KOG0867	Glutathione S-transferase
c118762_g1	-1.0169	3.3562e-13	8.201e-11	2916	672127389	XP_008787157.1	2240	0	PREDICTED: BTB/POZ domain-containing protein At5g67385 [Phoenix dactylifera]	571537017	XM_006600861.1	68	1.68594e-24	PREDICTED: Glycine max BTB/POZ domain-containing protein At5g67385-like (LOC100811047), mRNA	--	--	--	--	Q66GP0	1880	0	BTB/POZ domain-containing protein At5g67385 OS=Arabidopsis thaliana GN=At5g67385 PE=1 SV=2	PF00651	BTB/POZ domain	--	--	GO:0005515	protein binding	--	--	--	--
c116672_g3	1.1369	3.4009e-13	8.2976e-11	2531	255575890	XP_002528842.1	155	1.08738e-09	Cytochrome c, putative [Ricinus communis]>gi|223531693|gb|EEF33516.1| Cytochrome c, putative [Ricinus communis]	147773265	AM432116.2	63	8.79078e-22	Vitis vinifera contig VV78X113208.30, whole genome shotgun sequence	K08738	CYC	cytochrome c	http://www.genome.jp/dbget-bin/www_bget?ko:K08738	P00057	154	2.05417e-10	Cytochrome c OS=Ricinus communis PE=1 SV=1	--	--	--	--	--	--	--	--	KOG3453	Cytochrome c
c115171_g1	1.305	3.4405e-13	8.3814e-11	1987	225442168	XP_002276168.1	1194	2.99542e-156	PREDICTED: protein Brevis radix-like 2 isoform 2 [Vitis vinifera]>gi|297743026|emb|CBI35893.3| unnamed protein product [Vitis vinifera]	359484447	XM_002280057.2	131	1.0871e-59	PREDICTED: Vitis vinifera protein Brevis radix-like 4-like (LOC100250851), mRNA	--	--	--	--	Q6YUB8	1033	2.08589e-132	Protein Brevis radix-like 1 OS=Oryza sativa subsp. japonica GN=BRXL1 PE=2 SV=1	--	--	--	--	--	--	--	--	--	--
c112671_g1	-1.0088	3.6621e-13	8.9077e-11	3404	672130033	XP_008788541.1	1184	2.37295e-147	PREDICTED: uncharacterized protein LOC103706263 [Phoenix dactylifera]>gi|672130035|ref|XP_008788542.1| PREDICTED: uncharacterized protein LOC103706263 [Phoenix dactylifera]	514819180	XM_004984232.1	70	1.52308e-25	PREDICTED: Setaria italica uncharacterized LOC101759597 (LOC101759597), mRNA	--	--	--	--	--	--	--	--	--	--	--	--	--	--	--	--	--	--
c25328_g1	-4.4062	3.9415e-13	9.5582e-11	2316	--	--	--	--	--	--	--	--	--	--	--	--	--	--	--	--	--	--	--	--	--	--	--	--	--	--	--	--
c118127_g1	-2.4343	4.1691e-13	1.0095e-10	1333	596141908	XP_007222498.1	1418	0	hypothetical protein PRUPE_ppa008264mg [Prunus persica]>gi|462419434|gb|EMJ23697.1| hypothetical protein PRUPE_ppa008264mg [Prunus persica]	349718753	FQ392469.1	284	6.41686e-145	Vitis vinifera clone SS0AFA5YI07	--	--	--	--	Q9XGN4	1399	0	Galactinol synthase 1 OS=Ajuga reptans GN=GOLS1 PE=1 SV=1	PF11051//PF01501	Mannosyltransferase putative//Glycosyl transferase family 8	GO:0006486	protein glycosylation	GO:0016757	transferase activity, transferring glycosyl groups	--	--	KOG1950	Glycosyl transferase, family 8 - glycogenin
c113622_g2	2.4502	4.2067e-13	1.0171e-10	725	--	--	--	--	--	--	--	--	--	--	--	--	--	--	--	--	--	--	--	--	--	--	--	--	--	--	--	--
c120233_g2	1.55	4.3306e-13	1.0454e-10	892	672198233	XP_008777273.1	499	1.0073e-55	PREDICTED: pentatricopeptide repeat-containing protein At5g06540-like [Phoenix dactylifera]	519758963	JX620794.1	119	2.23973e-53	Gossypium hirsutum clone NBRI_GE67126 microsatellite sequence	K00789	metK	S-adenosylmethionine synthetase	http://www.genome.jp/dbget-bin/www_bget?ko:K00789	Q56TU3	317	7.88476e-32	S-adenosylmethionine synthase 2 OS=Daucus carota GN=SAMS2 PE=2 SV=1	PF02773	S-adenosylmethionine synthetase, C-terminal domain	GO:0006555//GO:0006556	methionine metabolic process//S-adenosylmethionine biosynthetic process	GO:0004478	methionine adenosyltransferase activity	--	--	KOG1506	S-adenosylmethionine synthetase
c51685_g1	5.6726	4.6221e-13	1.1141e-10	537	695005200	XP_009389042.1	322	1.51686e-32	PREDICTED: protein NRT1/ PTR FAMILY 2.13-like [Musa acuminata subsp. malaccensis]	--	--	--	--	--	--	--	--	--	Q9CAR9	239	6.20987e-22	Putative protein NRT1/ PTR FAMILY 2.14 OS=Arabidopsis thaliana GN=NPF2.14 PE=5 SV=1	--	--	--	--	--	--	--	--	KOG1237	H+/oligopeptide symporter
c225969_g1	#NAME?	4.7203e-13	1.1361e-10	1571	115484401	NP_001065862.1	2064	0	Os11g0171300 [Oryza sativa Japonica Group]>gi|78099750|sp|Q40677.2|ALFC_ORYSJ RecName: Full=Fructose-bisphosphate aldolase, chloroplastic; Short=ALDP; Flags: Precursor [Oryza sativa Japonica Group]>gi|62732953|gb|AAX95072.1| Fructose-bisphosphate aldolase class-I [Oryza sativa Japonica Group]>gi|108864046|gb|ABA91630.2| Fructose-bisphosphate aldolase, chloroplast precursor, putative, expressed [O…	115484400	NM_001072394.1	1571	0	Oryza sativa Japonica Group Os11g0171300 (Os11g0171300) mRNA, complete cds	K01623	ALDO	fructose-bisphosphate aldolase, class I	http://www.genome.jp/dbget-bin/www_bget?ko:K01623	Q40677	2064	0	Fructose-bisphosphate aldolase, chloroplastic OS=Oryza sativa subsp. japonica GN=Os11g0171300 PE=1 SV=2	PF00274	Fructose-bisphosphate aldolase class-I	GO:0006096//GO:0006000//GO:0046686//GO:0006013//GO:0009737//GO:0006020//GO:0015976//GO:0006098//GO:0006094	glycolytic process//fructose metabolic process//response to cadmium ion//mannose metabolic process//response to abscisic acid//inositol metabolic process//carbon utilization//pentose-phosphate shunt//gluconeogenesis	GO:0004332	fructose-bisphosphate aldolase activity	GO:0005739//GO:0009941//GO:0048046//GO:0022626//GO:0010287//GO:0016020//GO:0031977	mitochondrion//chloroplast envelope//apoplast//cytosolic ribosome//plastoglobule//membrane//thylakoid lumen	KOG1557	Fructose-biphosphate aldolase
c118426_g2	-1.071	4.7369e-13	1.1384e-10	814	672114299	XP_008776339.1	318	3.65815e-34	PREDICTED: uncharacterized protein LOC103696468 [Phoenix dactylifera]	--	--	--	--	--	--	--	--	--	--	--	--	--	PF04900	Fcf1	--	--	--	--	GO:0032040	small-subunit processome	--	--
c115281_g1	-1.585	4.8676e-13	1.1662e-10	366	--	--	--	--	--	--	--	--	--	--	--	--	--	--	--	--	--	--	--	--	--	--	--	--	--	--	--	--
c114182_g3	1.7151	5.157e-13	1.2337e-10	404	--	--	--	--	--	--	--	--	--	--	--	--	--	--	--	--	--	--	--	--	--	--	--	--	--	--	--	--
c123433_g1	1.08	5.4289e-13	1.2968e-10	2313	527194578	EPS64155.1	442	1.84933e-45	hypothetical protein M569_10627, partial [Genlisea aurea]	672125875	XM_008788147.1	131	1.26866e-59	PREDICTED: Phoenix dactylifera nudix hydrolase 8-like (LOC103704734), mRNA	K01890	FARSB, pheT	phenylalanyl-tRNA synthetase beta chain	http://www.genome.jp/dbget-bin/www_bget?ko:K01890	Q9SGE9	385	1.03402e-37	Probable phenylalanine--tRNA ligase beta subunit OS=Arabidopsis thaliana GN=At1g72550 PE=2 SV=1	PF03483//PF00293	B3/4 domain//NUDIX domain	GO:0000162//GO:0006432//GO:0006571//GO:0009094	tryptophan biosynthetic process//phenylalanyl-tRNA aminoacylation//tyrosine biosynthetic process//L-phenylalanine biosynthetic process	GO:0003723//GO:0016787//GO:0004826	RNA binding//hydrolase activity//phenylalanine-tRNA ligase activity	GO:0009328	phenylalanine-tRNA ligase complex	KOG2472	Phenylalanyl-tRNA synthetase beta subunit
c116255_g1	1.0377	5.5048e-13	1.313e-10	933	695026434	XP_009400513.1	565	2.96427e-64	PREDICTED: probable inactive receptor kinase At2g26730 [Musa acuminata subsp. malaccensis]	--	--	--	--	--	--	--	--	--	O48788	487	4.38817e-54	Probable inactive receptor kinase At2g26730 OS=Arabidopsis thaliana GN=At2g26730 PE=1 SV=1	PF02480//PF00560//PF12822	Alphaherpesvirus glycoprotein E//Leucine Rich Repeat//Protein of unknown function (DUF3816)	GO:0006810	transport	GO:0005215//GO:0005515	transporter activity//protein binding	GO:0016020	membrane	--	--
c99418_g1	1.4036	5.6914e-13	1.3535e-10	721	--	--	--	--	--	--	--	--	--	--	--	--	--	--	--	--	--	--	--	--	--	--	--	--	--	--	--	--
c117861_g3	1.0044	5.9219e-13	1.4e-10	1040	565399017	XP_006365059.1	405	5.92784e-45	PREDICTED: thioredoxin O1, mitochondrial-like [Solanum tuberosum]	672191997	XM_008777430.1	111	7.35329e-49	PREDICTED: Phoenix dactylifera thioredoxin O, mitochondrial-like (LOC103695969), transcript variant X2, mRNA	K03671	trxA	thioredoxin 1	http://www.genome.jp/dbget-bin/www_bget?ko:K03671	O64764	360	3.26281e-39	Thioredoxin O1, mitochondrial OS=Arabidopsis thaliana GN=At2g35010 PE=2 SV=1	PF00578//PF00085//PF08534	AhpC/TSA family//Thioredoxin//Redoxin	GO:0045454//GO:0055114	cell redox homeostasis//oxidation-reduction process	GO:0016491//GO:0016209	oxidoreductase activity//antioxidant activity	--	--	KOG0907	Thioredoxin
c121863_g4	4.044	6.0362e-13	1.4249e-10	856	672141083	XP_008794359.1	448	3.92522e-52	PREDICTED: early nodulin-like protein 3 [Phoenix dactylifera]	--	--	--	--	--	--	--	--	--	Q8LC95	371	1.55245e-41	Early nodulin-like protein 3 OS=Arabidopsis thaliana GN=At5g25090 PE=1 SV=2	PF02298	Plastocyanin-like domain	GO:0006118	electron transport	GO:0005507//GO:0009055	copper ion binding//electron carrier activity	--	--	--	--
c104403_g1	4.522	6.112e-13	1.4406e-10	1188	695042342	XP_009408822.1	293	3.82268e-28	PREDICTED: zinc finger protein CONSTANS-LIKE 9-like [Musa acuminata subsp. malaccensis]	--	--	--	--	--	--	--	--	--	Q9LJB7	153	2.46544e-10	B-box zinc finger protein 32 OS=Arabidopsis thaliana GN=BBX32 PE=1 SV=1	PF12567//PF00643	Leukocyte receptor CD45//B-box zinc finger	GO:0006470//GO:0050852//GO:0006570	protein dephosphorylation//T cell receptor signaling pathway//tyrosine metabolic process	GO:0004725//GO:0008270	protein tyrosine phosphatase activity//zinc ion binding	GO:0005622	intracellular	--	--
c41396_g1	Inf	6.4412e-13	1.516e-10	356	--	--	--	--	--	--	--	--	--	--	--	--	--	--	--	--	--	--	--	--	--	--	--	--	--	--	--	--
c114182_g2	2.117	6.4517e-13	1.5162e-10	281	--	--	--	--	--	--	--	--	--	--	--	--	--	--	--	--	--	--	--	--	--	--	--	--	--	--	--	--
c123503_g2	1.0532	7.0045e-13	1.6413e-10	497	672194213	XP_008776234.1	160	6.95206e-12	PREDICTED: uncharacterized protein At5g48480 [Phoenix dactylifera]	--	--	--	--	--	--	--	--	--	--	--	--	--	--	--	--	--	--	--	--	--	--	--
c115102_g4	1.2872	7.003e-13	1.6413e-10	4022	672178892	XP_008809595.1	3407	0	PREDICTED: uncharacterized protein LOC103721249 [Phoenix dactylifera]	672178891	XM_008811373.1	816	0	PREDICTED: Phoenix dactylifera uncharacterized LOC103721249 (LOC103721249), mRNA	--	--	--	--	Q559T8	910	7.40067e-99	Probable serine/threonine-protein kinase DDB_G0272282 OS=Dictyostelium discoideum GN=DDB_G0272282 PE=3 SV=1	PF06293//PF00069//PF07714//PF01163	Lipopolysaccharide kinase (Kdo/WaaP) family//Protein kinase domain//Protein tyrosine kinase//RIO1 family	GO:0009103//GO:0006468	lipopolysaccharide biosynthetic process//protein phosphorylation	GO:0016773//GO:0004672//GO:0005524//GO:0003824	phosphotransferase activity, alcohol group as acceptor//protein kinase activity//ATP binding//catalytic activity	GO:0016020	membrane	KOG0606	Microtubule-associated serine/threonine kinase and related proteins
c113341_g2	1.054	7.0813e-13	1.6569e-10	536	--	--	--	--	--	150172315	CU406719.1	39	3.89211e-09	Oryza rufipogon (W1943) cDNA clone: ORW1943C102M07, full insert sequence	--	--	--	--	Q9SUI4	113	8.06668e-06	Photosystem I reaction center subunit XI, chloroplastic OS=Arabidopsis thaliana GN=PSAL PE=1 SV=2	--	--	--	--	--	--	--	--	--	--
c125041_g1	1.9564	7.2194e-13	1.6867e-10	690	147771549	CAN71555.1	332	7.1107e-34	hypothetical protein VITISV_039552 [Vitis vinifera]>gi|296084198|emb|CBI24586.3| unnamed protein product [Vitis vinifera]	--	--	--	--	--	K01087	otsB	trehalose 6-phosphate phosphatase	http://www.genome.jp/dbget-bin/www_bget?ko:K01087	Q9FWQ2	248	3.12982e-23	Probable trehalose-phosphate phosphatase 2 OS=Oryza sativa subsp. japonica GN=TPP2 PE=1 SV=1	--	--	--	--	--	--	--	--	--	--
c91745_g1	1.6101	7.3873e-13	1.7234e-10	430	195656179	ACG47557.1	278	8.29088e-30	hypothetical protein [Zea mays]	--	--	--	--	--	K01736	aroC	chorismate synthase	http://www.genome.jp/dbget-bin/www_bget?ko:K01736	Q42885	278	3.43339e-28	Chorismate synthase 2, chloroplastic OS=Solanum lycopersicum GN=CS2 PE=2 SV=1	PF01264	Chorismate synthase	GO:0009073//GO:0000162//GO:0006571//GO:0009094	aromatic amino acid family biosynthetic process//tryptophan biosynthetic process//tyrosine biosynthetic process//L-phenylalanine biosynthetic process	GO:0004107	chorismate synthase activity	--	--	KOG4492	Chorismate synthase
c121201_g1	-1.1163	7.6061e-13	1.7702e-10	1259	695050313	XP_009413135.1	1041	1.46497e-137	PREDICTED: bifunctional epoxide hydrolase 2-like [Musa acuminata subsp. malaccensis]	--	--	--	--	--	--	--	--	--	P34914	283	6.08159e-26	Bifunctional epoxide hydrolase 2 OS=Mus musculus GN=Ephx2 PE=1 SV=2	PF07224	Chlorophyllase	GO:0015996//GO:0015994	chlorophyll catabolic process//chlorophyll metabolic process	GO:0047746	chlorophyllase activity	--	--	KOG4178	Soluble epoxide hydrolase
c124720_g4	1.4238	7.6117e-13	1.7702e-10	3263	672139510	XP_008793538.1	1332	7.04391e-166	PREDICTED: subtilisin-like protease isoform X2 [Phoenix dactylifera]	530537936	KF509950.1	58	6.84229e-19	Lilium longiflorum clone fosmid LLF1, complete sequence	--	--	--	--	O64495	235	1.7417e-18	Subtilisin-like protease SDD1 OS=Arabidopsis thaliana GN=SDD1 PE=2 SV=1	PF02920//PF00078//PF00082	DNA binding domain of tn916 integrase//Reverse transcriptase (RNA-dependent DNA polymerase)//Subtilase family	GO:0006508//GO:0006278//GO:0015074	proteolysis//RNA-dependent DNA replication//DNA integration	GO:0003723//GO:0003677//GO:0008907//GO:0004252//GO:0003964	RNA binding//DNA binding//integrase activity//serine-type endopeptidase activity//RNA-directed DNA polymerase activity	--	--	--	--
c111696_g1	1.5306	7.8475e-13	1.8175e-10	1252	695029721	XP_009402295.1	940	8.24754e-121	PREDICTED: 3-oxo-Delta(4,5)-steroid 5-beta-reductase [Musa acuminata subsp. malaccensis]	--	--	--	--	--	--	--	--	--	Q9STX2	557	5.46372e-65	3-oxo-Delta(4,5)-steroid 5-beta-reductase OS=Arabidopsis thaliana GN=VEP1 PE=1 SV=1	PF01370//PF01073//PF00106//PF01118//PF01113//PF04321	NAD dependent epimerase/dehydratase family//3-beta hydroxysteroid dehydrogenase/isomerase family//short chain dehydrogenase//Semialdehyde dehydrogenase, NAD binding domain//Dihydrodipicolinate reductase, N-terminus//RmlD substrate binding domain	GO:0019872//GO:0006694//GO:0044237//GO:0008207//GO:0009117//GO:0045226//GO:0009225//GO:0009089//GO:0008210//GO:0055114//GO:0009085//GO:0008152//GO:0030639//GO:0008209	streptomycin biosynthetic process//steroid biosynthetic process//cellular metabolic process//C21-steroid hormone metabolic process//nucleotide metabolic process//extracellular polysaccharide biosynthetic process//nucleotide-sugar metabolic process//lysine biosynthetic process via diaminopimelate//estrogen metabolic process//oxidation-reduction process//lysine biosynthetic process//metabolic proce…	GO:0016491//GO:0016620//GO:0008831//GO:0003854//GO:0051287//GO:0008839//GO:0003824//GO:0050662//GO:0016616	oxidoreductase activity//oxidoreductase activity, acting on the aldehyde or oxo group of donors, NAD or NADP as acceptor//dTDP-4-dehydrorhamnose reductase activity//3-beta-hydroxy-delta5-steroid dehydrogenase activity//NAD binding//4-hydroxy-tetrahydrodipicolinate reductase//catalytic activity//coenzyme binding//oxidoreductase activity, acting on the CH-OH group of donors, NAD or NADP as acceptor	--	--	--	--
c117657_g1	1.8221	8.3112e-13	1.9221e-10	455	672136383	XP_008791887.1	403	1.12162e-44	PREDICTED: cyanidin 3-O-rutinoside 5-O-glucosyltransferase-like [Phoenix dactylifera]	--	--	--	--	--	K13692	IAGLU	UDP-glucose:(indol-3-yl)acetate beta-D-glucosyltransferase	http://www.genome.jp/dbget-bin/www_bget?ko:K13692	Q767C8	327	8.55522e-35	Cyanidin 3-O-rutinoside 5-O-glucosyltransferase OS=Iris hollandica GN=5GT PE=1 SV=1	PF00201//PF04101//PF13405	UDP-glucoronosyl and UDP-glucosyl transferase//Glycosyltransferase family 28 C-terminal domain//EF-hand domain	GO:0005975//GO:0008152//GO:0030259	carbohydrate metabolic process//metabolic process//lipid glycosylation	GO:0016758//GO:0030246//GO:0005509	transferase activity, transferring hexosyl groups//carbohydrate binding//calcium ion binding	--	--	KOG1192	UDP-glucuronosyl and UDP-glucosyl transferase
c124329_g9	-1.2675	8.398e-13	1.9394e-10	2426	672112289	XP_008804971.1	221	1.20146e-16	PREDICTED: probable LRR receptor-like serine/threonine-protein kinase MRH1 isoform X2 [Phoenix dactylifera]	--	--	--	--	--	--	--	--	--	C0LGQ4	130	2.7439e-06	Probable LRR receptor-like serine/threonine-protein kinase MRH1 OS=Arabidopsis thaliana GN=MRH1 PE=2 SV=1	--	--	--	--	--	--	--	--	--	--
c118341_g3	-1.8255	9.0704e-13	2.0887e-10	1701	672195478	XP_008776552.1	421	4.81553e-43	PREDICTED: transcription factor bHLH130-like [Phoenix dactylifera]	670378721	XM_008672060.1	45	5.95118e-12	PREDICTED: Zea mays transcription factor bHLH130-like (LOC103647540), mRNA	--	--	--	--	Q66GR3	257	1.08946e-22	Transcription factor bHLH130 OS=Arabidopsis thaliana GN=BHLH130 PE=1 SV=1	--	--	--	--	--	--	--	--	--	--
c110087_g2	1.3431	9.0605e-13	2.0887e-10	733	672116166	XP_008781240.1	945	4.92078e-122	PREDICTED: rop guanine nucleotide exchange factor 1-like [Phoenix dactylifera]	672113649	XR_606559.1	212	3.65402e-105	PREDICTED: Phoenix dactylifera rop guanine nucleotide exchange factor 1-like (LOC103722953), transcript variant X4, misc_RNA	--	--	--	--	Q93ZY2	798	2.79144e-101	Rop guanine nucleotide exchange factor 1 OS=Arabidopsis thaliana GN=ROPGEF1 PE=1 SV=2	PF03759//PF15306	PRONE (Plant-specific Rop nucleotide exchanger)//LIN37	GO:0043087//GO:0007049	regulation of GTPase activity//cell cycle	GO:0005089	Rho guanyl-nucleotide exchange factor activity	GO:0017053	transcriptional repressor complex	--	--
c113798_g1	1.2147	9.9617e-13	2.2906e-10	1658	672111892	XP_008802991.1	216	3.75442e-17	PREDICTED: uncharacterized protein LOC103716661 isoform X2 [Phoenix dactylifera]	--	--	--	--	--	--	--	--	--	--	--	--	--	PF02728	Copper amine oxidase, N3 domain	GO:0055114//GO:0009308	oxidation-reduction process//amine metabolic process	GO:0048038//GO:0008131//GO:0005507	quinone binding//primary amine oxidase activity//copper ion binding	--	--	--	--
c61707_g1	-1.0669	1.0098e-12	2.3185e-10	776	695028683	XP_009401728.1	177	5.02129e-14	PREDICTED: uncharacterized protein LOC103985675 [Musa acuminata subsp. malaccensis]	--	--	--	--	--	--	--	--	--	--	--	--	--	PF00050	Kazal-type serine protease inhibitor domain	--	--	GO:0005515	protein binding	--	--	--	--
c125089_g3	1.823	1.0117e-12	2.3197e-10	797	672186057	XP_008812987.1	377	1.10426e-41	PREDICTED: uncharacterized protein LOC103723744 [Phoenix dactylifera]	--	--	--	--	--	--	--	--	--	--	--	--	--	PF04433//PF10099	SWIRM domain//Anti-sigma-K factor rskA	--	--	GO:0005515	protein binding	GO:0016021//GO:0005886	integral component of membrane//plasma membrane	--	--
c119738_g7	1.7293	1.0324e-12	2.3637e-10	1364	--	--	--	--	--	--	--	--	--	--	--	--	--	--	--	--	--	--	--	--	--	--	--	--	--	--	--	--
c107917_g3	-1.6378	1.0601e-12	2.4168e-10	529	672179367	XP_008809854.1	342	1.80664e-35	PREDICTED: pectinesterase-like [Phoenix dactylifera]	--	--	--	--	--	K01051	E3.1.1.11	pectinesterase	http://www.genome.jp/dbget-bin/www_bget?ko:K01051	Q96576	319	3.80716e-33	Pectinesterase 3 OS=Solanum lycopersicum GN=PME3 PE=3 SV=1	PF01095	Pectinesterase	GO:0005985//GO:0042545//GO:0005982	sucrose metabolic process//cell wall modification//starch metabolic process	GO:0030599	pectinesterase activity	GO:0005618	cell wall	--	--
c112013_g2	1.0218	1.0601e-12	2.4168e-10	1172	296087326	CBI33700.3	514	1.62363e-58	unnamed protein product [Vitis vinifera]	--	--	--	--	--	--	--	--	--	Q94CD8	260	2.69088e-23	Glucan endo-1,3-beta-glucosidase 4 OS=Arabidopsis thaliana GN=At3g13560 PE=1 SV=1	PF00332//PF09339	Glycosyl hydrolases family 17//IclR helix-turn-helix domain	GO:0006355//GO:0005975	regulation of transcription, DNA-templated//carbohydrate metabolic process	GO:0004553//GO:0003677	hydrolase activity, hydrolyzing O-glycosyl compounds//DNA binding	--	--	--	--
c124539_g2	1.5602	1.058e-12	2.4168e-10	1251	672183211	XP_008811876.1	581	1.33827e-69	PREDICTED: small heat shock protein, chloroplastic [Phoenix dactylifera]	--	--	--	--	--	K13993	HSP20	HSP20 family protein	http://www.genome.jp/dbget-bin/www_bget?ko:K13993	Q10P60	477	6.12907e-55	26.7 kDa heat shock protein, chloroplastic OS=Oryza sativa subsp. japonica GN=HSP26.7 PE=2 SV=1	--	--	--	--	--	--	--	--	--	--
c124527_g6	-1.988	1.1153e-12	2.539e-10	4893	53981174	AAV24814.1	541	1.21588e-115	putative polyprotein [Oryza sativa Japonica Group]	663680609	HG975513.1	35	6.2822e-06	Solanum lycopersicum chromosome ch01, complete genome	--	--	--	--	P10978	324	3.28324e-47	Retrovirus-related Pol polyprotein from transposon TNT 1-94 OS=Nicotiana tabacum PE=2 SV=1	--	--	--	--	--	--	--	--	--	--
c116960_g1	1.1306	1.142e-12	2.5951e-10	1846	672163783	XP_008801747.1	810	3.12373e-99	PREDICTED: probable pectinesterase 53 [Phoenix dactylifera]	--	--	--	--	--	K01051	E3.1.1.11	pectinesterase	http://www.genome.jp/dbget-bin/www_bget?ko:K01051	Q8LPF3	438	1.38352e-46	Probable pectinesterase 68 OS=Arabidopsis thaliana GN=PME68 PE=2 SV=1	PF01095	Pectinesterase	GO:0042545//GO:0005982//GO:0005985	cell wall modification//starch metabolic process//sucrose metabolic process	GO:0030599	pectinesterase activity	GO:0005618	cell wall	--	--
c90148_g1	#NAME?	1.1432e-12	2.5951e-10	720	255552047	XP_002517068.1	670	4.57612e-86	early light-induced protein, putative [Ricinus communis]>gi|223543703|gb|EEF45231.1| early light-induced protein, putative [Ricinus communis]	566184200	XM_006379792.1	142	2.93361e-66	Populus trichocarpa early light-induced protein precursor (POPTR_0008s15800g) mRNA, complete cds	--	--	--	--	P11432	518	6.77416e-64	Early light-induced protein, chloroplastic OS=Pisum sativum PE=2 SV=1	--	--	--	--	--	--	--	--	--	--
c75894_g1	4.9733	1.166e-12	2.643e-10	462	--	--	--	--	--	--	--	--	--	--	--	--	--	--	--	--	--	--	--	--	--	--	--	--	--	--	--	--
c17658_g1	#NAME?	1.1773e-12	2.665e-10	1589	672109597	XP_008790927.1	1315	3.70405e-174	PREDICTED: cytochrome P450 94C1-like [Phoenix dactylifera]	--	--	--	--	--	--	--	--	--	Q9ZUX1	1183	1.92195e-155	Cytochrome P450 94C1 OS=Arabidopsis thaliana GN=CYP94C1 PE=2 SV=1	PF00067	Cytochrome P450	GO:0055114	oxidation-reduction process	GO:0016705//GO:0020037//GO:0005506	oxidoreductase activity, acting on paired donors, with incorporation or reduction of molecular oxygen//heme binding//iron ion binding	--	--	KOG0157	Cytochrome P450 CYP4/CYP19/CYP26 subfamilies
c114465_g2	3.7927	1.1925e-12	2.6956e-10	1065	672173264	XP_008806758.1	442	1.40078e-48	PREDICTED: uncharacterized protein LOC103719337 [Phoenix dactylifera]	695002893	XM_009384324.1	74	2.78823e-28	PREDICTED: Musa acuminata subsp. malaccensis uncharacterized LOC103970519 (LOC103970519), mRNA	--	--	--	--	--	--	--	--	--	--	--	--	--	--	--	--	--	--
c109329_g1	2.5183	1.2216e-12	2.7574e-10	2592	544581489	AGW23637.1	2234	0	soluble acid invertase [Lilium davidii]	378407619	JQ346799.1	103	5.23162e-44	Cichorium intybus sucrose:sucrose 1-fructosyl transferase (1-sst) mRNA, complete cds	K01193	E3.2.1.26, sacA	beta-fructofuranosidase	http://www.genome.jp/dbget-bin/www_bget?ko:K01193	P49175	2099	0	Beta-fructofuranosidase 1 OS=Zea mays GN=IVR1 PE=3 SV=1	PF11837	Domain of unknown function (DUF3357)	GO:0006012//GO:0005985//GO:0005982	galactose metabolic process//sucrose metabolic process//starch metabolic process	GO:0004564//GO:0004575	beta-fructofuranosidase activity//sucrose alpha-glucosidase activity	GO:0017177	glucosidase II complex	KOG0228	Beta-fructofuranosidase (invertase)
c101979_g2	1.0597	1.3107e-12	2.9543e-10	483	672156634	XP_008798004.1	380	3.19884e-44	PREDICTED: uncharacterized protein LOC103713026 [Phoenix dactylifera]	--	--	--	--	--	--	--	--	--	--	--	--	--	--	--	--	--	--	--	--	--	--	--
c117279_g4	3.546	1.3132e-12	2.9558e-10	744	695040172	XP_009407651.1	705	8.48057e-89	PREDICTED: uncharacterized protein LOC103990295 [Musa acuminata subsp. malaccensis]	--	--	--	--	--	--	--	--	--	--	--	--	--	--	--	--	--	--	--	--	--	--	--
c114424_g1	-2.0935	1.3624e-12	3.0578e-10	1494	672117386	XP_008781877.1	1206	2.1198e-160	PREDICTED: metacaspase-1-like [Phoenix dactylifera]>gi|672117388|ref|XP_008781878.1| PREDICTED: metacaspase-1-like [Phoenix dactylifera]>gi|672117390|ref|XP_008781879.1| PREDICTED: metacaspase-1-like [Phoenix dactylifera]>gi|672117392|ref|XP_008781880.1| PREDICTED: metacaspase-1-like [Phoenix dactylifera]>gi|672117394|ref|XP_008781881.1| PREDICTED: metacaspase-1-like [Phoenix dactylifera]	--	--	--	--	--	--	--	--	--	Q7XJE6	896	1.52124e-114	Metacaspase-1 OS=Arabidopsis thaliana GN=AMC1 PE=1 SV=1	PF05854//PF00656	Non-histone chromosomal protein MC1//Caspase domain	GO:0006508//GO:0042262	proteolysis//DNA protection	GO:0004197	cysteine-type endopeptidase activity	--	--	KOG1546	Metacaspase involved in regulation of apoptosis
c78789_g1	1.9	1.4031e-12	3.1449e-10	1172	672162256	XP_008800963.1	281	1.05488e-27	PREDICTED: uncharacterized protein At1g05835 [Phoenix dactylifera]	--	--	--	--	--	--	--	--	--	A8MS78	195	1.42422e-16	Uncharacterized protein At1g05835 OS=Arabidopsis thaliana GN=At1g05835 PE=2 SV=1	--	--	--	--	--	--	--	--	--	--
c110565_g1	1.2226	1.4317e-12	3.2044e-10	1709	695010992	XP_009392194.1	198	1.98956e-14	PREDICTED: serine/arginine repetitive matrix protein 3-like [Musa acuminata subsp. malaccensis]	--	--	--	--	--	--	--	--	--	--	--	--	--	PF00646	F-box domain	--	--	GO:0005515	protein binding	--	--	--	--
c122332_g3	1.8893	1.4812e-12	3.3107e-10	1486	19453	CAA78966.1	196	4.57257e-15	pollen preferential protein [Lilium longiflorum]>gi|19455|emb|CAA78977.1| pollen preferential protein [Lilium longiflorum]>gi|308904|gb|AAA33399.1| pollen preferential protein [Lilium longiflorum]	--	--	--	--	--	--	--	--	--	--	--	--	--	--	--	--	--	--	--	--	--	--	--
c117064_g1	1.1982	1.4907e-12	3.3272e-10	851	695009107	XP_009391170.1	314	3.66267e-31	PREDICTED: squamosa promoter-binding-like protein 10 [Musa acuminata subsp. malaccensis]	695023605	XM_009400708.1	63	2.87845e-22	PREDICTED: Musa acuminata subsp. malaccensis squamosa promoter-binding-like protein 10 (LOC103983496), mRNA	--	--	--	--	Q0DAE8	222	4.20516e-19	Squamosa promoter-binding-like protein 10 OS=Oryza sativa subsp. japonica GN=SPL10 PE=2 SV=1	PF03110	SBP domain	--	--	GO:0003677	DNA binding	GO:0005634	nucleus	--	--
c116252_g2	4.016	1.5255e-12	3.4001e-10	570	672120232	XP_008783376.1	270	2.34113e-26	PREDICTED: myb-related protein 308-like [Phoenix dactylifera]	42541170	AY456181.1	54	1.90606e-17	Tradescantia fluminensis MYB3 (myb3) mRNA, partial cds	K09422	MYBP	myb proto-oncogene protein, plant	http://www.genome.jp/dbget-bin/www_bget?ko:K09422	P81393	245	7.73657e-24	Myb-related protein 308 OS=Antirrhinum majus GN=MYB308 PE=2 SV=1	PF00249	Myb-like DNA-binding domain	--	--	GO:0003682	chromatin binding	GO:0000785	chromatin	KOG0048	Transcription factor, Myb superfamily
c122543_g3	1.4093	1.601e-12	3.5633e-10	613	119370645	Q402E1.3	607	6.34028e-78	RecName: Full=Histone H3.2 [Lilium longiflorum]>gi|73808028|dbj|BAE20250.1| histone H3 [Lilium longiflorum]	73808027	AB195975.1	216	1.81254e-107	Lilium longiflorum YAH3 mRNA for histone H3, complete cds	K11253	H3	histone H3	http://www.genome.jp/dbget-bin/www_bget?ko:K11253	Q402E1	607	1.07786e-78	Histone H3.2 OS=Lilium longiflorum GN=YAH3 PE=1 SV=3	--	--	--	--	--	--	--	--	KOG1745	Histones H3 and H4
c96050_g1	-3.1948	1.6362e-12	3.6367e-10	551	217071400	ACJ84060.1	147	1.76732e-10	unknown [Medicago truncatula]>gi|388502548|gb|AFK39340.1| unknown [Medicago truncatula]	--	--	--	--	--	--	--	--	--	--	--	--	--	--	--	--	--	--	--	--	--	--	--
c114153_g4	2.0569	1.7679e-12	3.924e-10	1787	586708039	XP_006846273.1	414	7.13777e-68	hypothetical protein AMTR_s00012p00248110 [Amborella trichopoda]>gi|548849043|gb|ERN07948.1| hypothetical protein AMTR_s00012p00248110 [Amborella trichopoda]	672114515	XR_602550.1	54	6.21426e-17	PREDICTED: Phoenix dactylifera probable protein S-acyltransferase 16 (LOC103697206), transcript variant X16, misc_RNA	--	--	--	--	Q93VV0	329	1.06666e-32	Probable protein S-acyltransferase 16 OS=Arabidopsis thaliana GN=PAT16 PE=2 SV=1	PF01529	DHHC palmitoyltransferase	--	--	GO:0008270	zinc ion binding	--	--	KOG1315	Predicted DHHC-type Zn-finger protein
c118169_g6	3.9921	1.7943e-12	3.9772e-10	380	--	--	--	--	--	--	--	--	--	--	--	--	--	--	--	--	--	--	--	--	--	--	--	--	--	--	--	--
c23950_g1	1.7197	1.8459e-12	4.0858e-10	504	68532869	BAE06059.1	199	9.29732e-16	sucrose synthase [Potamogeton distinctus]	594543403	KF982842.1	268	1.8249e-136	Lilium davidii var. unicolor sucrose synthase (SuSy1) mRNA, complete cds	K00695	E2.4.1.13	sucrose synthase	http://www.genome.jp/dbget-bin/www_bget?ko:K00695	Q41608	192	1.26459e-15	Sucrose synthase 1 OS=Tulipa gesneriana PE=2 SV=1	--	--	--	--	--	--	--	--	--	--
c117734_g7	6.4777	1.9554e-12	4.3222e-10	836	695044542	XP_009410026.1	441	3.8824e-51	PREDICTED: WUSCHEL-related homeobox 3B-like [Musa acuminata subsp. malaccensis]	223973568	BT065096.1	87	1.28702e-35	Zea mays full-length cDNA clone ZM_BFb0377N07 mRNA, complete cds	--	--	--	--	Q9SIB4	310	5.1706e-32	WUSCHEL-related homeobox 3 OS=Arabidopsis thaliana GN=WOX3 PE=2 SV=1	PF00046	Homeobox domain	GO:0006355	regulation of transcription, DNA-templated	GO:0043565//GO:0003700	sequence-specific DNA binding//sequence-specific DNA binding transcription factor activity	GO:0005667	transcription factor complex	--	--
c111785_g2	1.0601	2.146e-12	4.7238e-10	1353	695031362	XP_009403195.1	1228	1.20833e-164	PREDICTED: arogenate dehydrogenase 2, chloroplastic-like [Musa acuminata subsp. malaccensis]	695031361	XM_009404920.1	364	0	PREDICTED: Musa acuminata subsp. malaccensis arogenate dehydrogenase 2, chloroplastic-like (LOC103986814), mRNA	K15227	TYRAAT	arogenate dehydrogenase (NADP+), plant	http://www.genome.jp/dbget-bin/www_bget?ko:K15227	Q9LMR3	964	1.33219e-125	Arogenate dehydrogenase 2, chloroplastic OS=Arabidopsis thaliana GN=TYRAAT2 PE=1 SV=1	PF02558//PF03446//PF01408//PF02153//PF01210//PF02826	Ketopantoate reductase PanE/ApbA//NAD binding domain of 6-phosphogluconate dehydrogenase//Oxidoreductase family, NAD-binding Rossmann fold//Prephenate dehydrogenase//NAD-dependent glycerol-3-phosphate dehydrogenase N-terminus//D-isomer specific 2-hydroxyacid dehydrogenase, NAD binding domain	GO:0015940//GO:0046168//GO:0000162//GO:0009094//GO:0019521//GO:0006571//GO:0055114//GO:0006098	pantothenate biosynthetic process//glycerol-3-phosphate catabolic process//tryptophan biosynthetic process//L-phenylalanine biosynthetic process//D-gluconate metabolic process//tyrosine biosynthetic process//oxidation-reduction process//pentose-phosphate shunt	GO:0008677//GO:0016491//GO:0048037//GO:0051287//GO:0004665//GO:0004616//GO:0016616//GO:0008977	2-dehydropantoate 2-reductase activity//oxidoreductase activity//cofactor binding//NAD binding//prephenate dehydrogenase (NADP+) activity//phosphogluconate dehydrogenase (decarboxylating) activity//oxidoreductase activity, acting on the CH-OH group of donors, NAD or NADP as acceptor//prephenate dehydrogenase activity	GO:0005737	cytoplasm	--	--
c118570_g3	1.1802	2.1542e-12	4.7354e-10	1788	672110772	XP_008797234.1	563	4.04364e-63	PREDICTED: GDSL esterase/lipase At3g48460 [Phoenix dactylifera]	--	--	--	--	--	--	--	--	--	Q9STM6	444	2.71318e-47	GDSL esterase/lipase At3g48460 OS=Arabidopsis thaliana GN=At3g48460 PE=2 SV=1	PF00657	GDSL-like Lipase/Acylhydrolase	GO:0006629	lipid metabolic process	GO:0016788	hydrolase activity, acting on ester bonds	--	--	--	--
c121692_g1	2.5654	2.367e-12	5.1818e-10	2806	672119925	XP_008783215.1	2194	0	PREDICTED: DNA replication licensing factor MCM6 [Phoenix dactylifera]	672119924	XM_008784993.1	703	0	PREDICTED: Phoenix dactylifera DNA replication licensing factor MCM6 (LOC103702526), mRNA	K02542	MCM6	DNA replication licensing factor MCM6	http://www.genome.jp/dbget-bin/www_bget?ko:K02542	Q6F353	2117	0	DNA replication licensing factor MCM6 OS=Oryza sativa subsp. japonica GN=Os05g0235800 PE=3 SV=1	PF00493//PF07728//PF07726//PF00158//PF01078	MCM2/3/5 family//AAA domain (dynein-related subfamily)//ATPase family associated with various cellular activities (AAA)//Sigma-54 interaction domain//Magnesium chelatase, subunit ChlI	GO:0006260//GO:0006355//GO:0015979//GO:0015995//GO:0015994	DNA replication//regulation of transcription, DNA-templated//photosynthesis//chlorophyll biosynthetic process//chlorophyll metabolic process	GO:0005524//GO:0016887//GO:0003677//GO:0008134//GO:0016851	ATP binding//ATPase activity//DNA binding//transcription factor binding//magnesium chelatase activity	GO:0010007//GO:0005667	magnesium chelatase complex//transcription factor complex	KOG0480	DNA replication licensing factor, MCM6 component
c75316_g1	6.6286	2.5044e-12	5.4676e-10	683	672131391	XP_008789254.1	128	2.42015e-14	PREDICTED: cell number regulator 10-like [Phoenix dactylifera]	--	--	--	--	--	--	--	--	--	D9HP19	103	6.43805e-08	Cell number regulator 3 OS=Zea mays GN=CNR3 PE=2 SV=1	--	--	--	--	--	--	--	--	--	--
c121562_g1	2.0488	2.603e-12	5.6751e-10	1349	697142787	XP_009625497.1	634	2.46654e-72	PREDICTED: uncharacterized protein LOC104116365 [Nicotiana tomentosiformis]	--	--	--	--	--	--	--	--	--	P37707	204	7.25081e-17	B2 protein OS=Daucus carota PE=2 SV=1	--	--	--	--	--	--	--	--	--	--
c118189_g1	1.2316	2.6932e-12	5.8638e-10	6222	470119025	XP_004295618.1	188	6.40261e-12	PREDICTED: uncharacterized protein LOC101300039 [Fragaria vesca subsp. vesca]	--	--	--	--	--	--	--	--	--	--	--	--	--	PF07527	Hairy Orange	GO:0006355	regulation of transcription, DNA-templated	GO:0003677	DNA binding	--	--	--	--
c59977_g1	1.4811	2.9087e-12	6.3242e-10	218	672164775	XP_008802275.1	244	6.83437e-24	PREDICTED: 60S ribosomal protein L4-like [Phoenix dactylifera]	470133983	XM_004302790.1	81	6.46565e-33	PREDICTED: Fragaria vesca subsp. vesca 60S ribosomal protein L4-like (LOC101298038), mRNA	K02930	RP-L4e, RPL4	large subunit ribosomal protein L4e	http://www.genome.jp/dbget-bin/www_bget?ko:K02930	Q9XF97	220	2.66427e-21	60S ribosomal protein L4 OS=Prunus armeniaca GN=RPL4 PE=1 SV=1	PF00573	Ribosomal protein L4/L1 family	GO:0006412//GO:0042254	translation//ribosome biogenesis	GO:0003735	structural constituent of ribosome	GO:0005840	ribosome	KOG1475	Ribosomal protein RPL1/RPL2/RL4L4
c113224_g2	-1.0209	2.9433e-12	6.3908e-10	617	--	--	--	--	--	--	--	--	--	--	--	--	--	--	--	--	--	--	--	--	--	--	--	--	--	--	--	--
c113167_g1	3.0713	3.1287e-12	6.7749e-10	826	502083989	XP_004487625.1	373	8.73475e-42	PREDICTED: probable histone H2A.1-like [Cicer arietinum]	695020234	XM_009398887.1	125	9.55107e-57	PREDICTED: Musa acuminata subsp. malaccensis probable histone H2A.2 (LOC103982081), mRNA	K11251	H2A	histone H2A	http://www.genome.jp/dbget-bin/www_bget?ko:K11251	O81826	371	3.33956e-42	Probable histone H2A.3 OS=Arabidopsis thaliana GN=At4g27230 PE=1 SV=1	PF00808//PF00125	Histone-like transcription factor (CBF/NF-Y) and archaeal histone//Core histone H2A/H2B/H3/H4	--	--	GO:0043565//GO:0003677	sequence-specific DNA binding//DNA binding	GO:0005622	intracellular	KOG1756	Histone 2A
c116420_g1	-2.1324	3.2723e-12	7.0668e-10	1733	--	--	--	--	--	--	--	--	--	--	--	--	--	--	--	--	--	--	PF08112	ATP synthase epsilon subunit	GO:0015986//GO:0006810	ATP synthesis coupled proton transport//transport	GO:0042626	ATPase activity, coupled to transmembrane movement of substances	GO:0033178	proton-transporting two-sector ATPase complex, catalytic domain	--	--
c102564_g1	1.0263	3.2719e-12	7.0668e-10	740	672107073	XP_008792664.1	127	1.78965e-07	PREDICTED: arabinogalactan peptide 16-like [Phoenix dactylifera]	--	--	--	--	--	--	--	--	--	--	--	--	--	--	--	--	--	--	--	--	--	--	--
c123136_g4	#NAME?	3.3849e-12	7.3002e-10	1923	695009364	XP_009391314.1	1770	0	PREDICTED: 7-deoxyloganetin glucosyltransferase-like [Musa acuminata subsp. malaccensis]	695009363	XM_009393039.1	222	2.72378e-110	PREDICTED: Musa acuminata subsp. malaccensis 7-deoxyloganetin glucosyltransferase-like (LOC103977501), mRNA	--	--	--	--	F8WKW1	1583	0	7-deoxyloganetin glucosyltransferase OS=Gardenia jasminoides GN=UGT85A24 PE=1 SV=1	PF00201//PF08094	UDP-glucoronosyl and UDP-glucosyl transferase//Conotoxin TVIIA/GS family	GO:0006810//GO:0009405//GO:0008152	transport//pathogenesis//metabolic process	GO:0019871//GO:0016758	sodium channel inhibitor activity//transferase activity, transferring hexosyl groups	GO:0005576	extracellular region	KOG1192	UDP-glucuronosyl and UDP-glucosyl transferase
c125739_g2	-1.382	3.7891e-12	8.1609e-10	6139	672171219	XP_008805674.1	1662	0	PREDICTED: RNA polymerase sigma factor sigB-like [Phoenix dactylifera]	672156507	XM_008799734.1	457	0	PREDICTED: Phoenix dactylifera WAT1-related protein At4g19185-like (LOC103712995), transcript variant X1, mRNA	--	--	--	--	O22056	1330	3.83738e-162	RNA polymerase sigma factor sigB OS=Arabidopsis thaliana GN=SIGB PE=2 SV=2	PF04539//PF00140//PF01381//PF08281//PF04542//PF00892//PF00196//PF13404//PF04545	Sigma-70 region 3//Sigma-70 factor, region 1.2//Helix-turn-helix//Sigma-70, region 4//Sigma-70 region 2//EamA-like transporter family//Bacterial regulatory proteins, luxR family//AsnC-type helix-turn-helix domain//Sigma-70, region 4	GO:0006355//GO:0006352	regulation of transcription, DNA-templated//DNA-templated transcription, initiation	GO:0016987//GO:0003677//GO:0043565//GO:0003700	sigma factor activity//DNA binding//sequence-specific DNA binding//sequence-specific DNA binding transcription factor activity	GO:0016020//GO:0005667	membrane//transcription factor complex	--	--
c126457_g2	1.0153	3.9154e-12	8.4101e-10	5596	672117816	XP_008782098.1	441	1.10075e-46	PREDICTED: zinc-finger homeodomain protein 4-like [Phoenix dactylifera]	557719667	KF573546.1	168	8.36615e-80	Lilium hybrid cultivar Sorbonne LS-ZJU22 microsatellite sequence	--	--	--	--	Q53N87	286	3.43006e-25	Zinc-finger homeodomain protein 4 OS=Oryza sativa subsp. japonica GN=ZHD4 PE=2 SV=2	PF03332	Eukaryotic phosphomannomutase	GO:0006000//GO:0006013//GO:0019307	fructose metabolic process//mannose metabolic process//mannose biosynthetic process	GO:0004615	phosphomannomutase activity	GO:0005737	cytoplasm	KOG3189	Phosphomannomutase
c100413_g1	Inf	4.0229e-12	8.618e-10	646	--	--	--	--	--	--	--	--	--	--	--	--	--	--	--	--	--	--	--	--	--	--	--	--	--	--	--	--
c123582_g2	1.3195	4.1148e-12	8.8029e-10	853	672127876	XP_008787416.1	759	2.16871e-98	PREDICTED: uncharacterized protein LOC103705475 [Phoenix dactylifera]>gi|672127878|ref|XP_008787417.1| PREDICTED: uncharacterized protein LOC103705475 [Phoenix dactylifera]	--	--	--	--	--	--	--	--	--	--	--	--	--	PF13867	Sin3 binding region of histone deacetylase complex subunit SAP30	--	--	GO:0005515	protein binding	--	--	--	--
c113958_g2	1.183	4.1653e-12	8.899e-10	1003	695043362	XP_009409368.1	982	1.29933e-128	PREDICTED: leucine-rich repeat extensin-like protein 4 [Musa acuminata subsp. malaccensis]	--	--	--	--	--	--	--	--	--	Q9LHF1	531	3.90415e-61	Leucine-rich repeat extensin-like protein 4 OS=Arabidopsis thaliana GN=LRX4 PE=2 SV=1	PF00560	Leucine Rich Repeat	--	--	GO:0005515	protein binding	--	--	--	--
c123767_g1	1.1938	4.2618e-12	9.0932e-10	761	225463177	XP_002270210.1	367	6.82248e-39	PREDICTED: probable carboxylesterase 18 [Vitis vinifera]	--	--	--	--	--	--	--	--	--	Q9LT10	302	1.53587e-30	Probable carboxylesterase 18 OS=Arabidopsis thaliana GN=CXE18 PE=1 SV=1	PF03403//PF07859//PF04636	Platelet-activating factor acetylhydrolase, isoform II//alpha/beta hydrolase fold//PA26 p53-induced protein (sestrin)	GO:0046486//GO:0007050//GO:0008152//GO:0016042	glycerolipid metabolic process//cell cycle arrest//metabolic process//lipid catabolic process	GO:0016787//GO:0003847	hydrolase activity//1-alkyl-2-acetylglycerophosphocholine esterase activity	GO:0005634//GO:0008247	nucleus//1-alkyl-2-acetylglycerophosphocholine esterase complex	KOG1515	Arylacetamide deacetylase
c114309_g1	1.3138	4.4374e-12	9.4551e-10	3218	672168018	XP_008803990.1	1861	0	PREDICTED: somatic embryogenesis receptor kinase 1 [Phoenix dactylifera]	--	--	--	--	--	--	--	--	--	Q8RY65	537	2.53766e-56	Protein NSP-INTERACTING KINASE 2 OS=Arabidopsis thaliana GN=NIK2 PE=1 SV=1	PF07714//PF00069	Protein tyrosine kinase//Protein kinase domain	GO:0006468	protein phosphorylation	GO:0004672//GO:0005524	protein kinase activity//ATP binding	--	--	--	--
c121679_g1	1.0409	4.7899e-12	1.0193e-09	2038	162463634	NP_001105009.1	225	1.92321e-18	high mobility group I/Y-2 [Zea mays]>gi|9837562|gb|AAG00601.1|AF291748_1 high mobility group I/Y-2 [Zea mays]>gi|195605198|gb|ACG24429.1| hypothetical protein [Zea mays]>gi|414870485|tpg|DAA49042.1| TPA: high mobility group I/Y-2 [Zea mays]	--	--	--	--	--	--	--	--	--	Q00423	143	7.60622e-09	HMG-Y-related protein A OS=Glycine max PE=2 SV=1	PF00538	linker histone H1 and H5 family	GO:0006334	nucleosome assembly	GO:0003677	DNA binding	GO:0005634//GO:0000786	nucleus//nucleosome	--	--
c125237_g1	1.3096	5.1985e-12	1.1047e-09	604	672115010	XP_008779426.1	412	3.71828e-45	PREDICTED: malonyl-coenzyme A:anthocyanin 3-O-glucoside-6''-O-malonyltransferase-like [Phoenix dactylifera]	--	--	--	--	--	--	--	--	--	Q8GSN8	304	6.16927e-31	Malonyl-coenzyme A:anthocyanin 3-O-glucoside-6''-O-malonyltransferase OS=Dahlia pinnata GN=3MAT PE=1 SV=1	PF02458	Transferase family	--	--	GO:0016747	transferase activity, transferring acyl groups other than amino-acyl groups	--	--	--	--
c112592_g2	-1.3523	5.2638e-12	1.1171e-09	1643	672107960	XP_008782663.1	2296	0	PREDICTED: probable lipoxygenase 6 [Phoenix dactylifera]	193884876	AC229909.1	90	5.54436e-37	Oryza minuta clone OM__Ba0163A13, complete sequence	K00454	LOX2S	lipoxygenase	http://www.genome.jp/dbget-bin/www_bget?ko:K00454	Q8H016	2195	0	Probable lipoxygenase 6 OS=Oryza sativa subsp. japonica GN=Os03g0179900 PE=2 SV=2	PF00305	Lipoxygenase	GO:0055114	oxidation-reduction process	GO:0046872//GO:0016702	metal ion binding//oxidoreductase activity, acting on single donors with incorporation of molecular oxygen, incorporation of two atoms of oxygen	--	--	--	--
c107968_g1	3.1407	5.3339e-12	1.1305e-09	3323	672141405	XP_008794532.1	3048	0	PREDICTED: uncharacterized protein LOC103710544 [Phoenix dactylifera]	672141404	XM_008796310.1	525	0	PREDICTED: Phoenix dactylifera uncharacterized LOC103710544 (LOC103710544), mRNA	--	--	--	--	Q9FN03	443	2.36275e-45	Ultraviolet-B receptor UVR8 OS=Arabidopsis thaliana GN=UVR8 PE=1 SV=1	PF01363//PF02318//PF12814	FYVE zinc finger//FYVE-type zinc finger//Meiotic cell cortex C-terminal pleckstrin homology	GO:0032065//GO:0006886	cortical protein anchoring//intracellular protein transport	GO:0017137//GO:0046872//GO:0005515//GO:0005543	Rab GTPase binding//metal ion binding//protein binding//phospholipid binding	GO:0005938	cell cortex	KOG1426	FOG: RCC1 domain
c90612_g1	1.3948	5.8418e-12	1.2316e-09	496	672179541	XP_008809939.1	402	2.36996e-45	PREDICTED: uncharacterized protein At1g04910-like isoform X3 [Phoenix dactylifera]	--	--	--	--	--	--	--	--	--	Q8W486	324	5.46634e-34	Uncharacterized protein At1g04910 OS=Arabidopsis thaliana GN=At1g04910 PE=2 SV=1	--	--	--	--	--	--	--	--	--	--
c121581_g2	1.4051	5.9565e-12	1.2542e-09	554	--	--	--	--	--	--	--	--	--	--	--	--	--	--	--	--	--	--	--	--	--	--	--	--	--	--	--	--
c96976_g1	1.7446	6.0076e-12	1.2632e-09	1460	695003044	XP_009383402.1	680	4.02447e-83	PREDICTED: expansin-A11-like [Musa acuminata subsp. malaccensis]	566175235	XM_002309025.2	39	1.10185e-08	Populus trichocarpa expansin family protein (POPTR_0006s08630g) mRNA, complete cds	--	--	--	--	Q4PR39	627	4.8191e-76	Expansin-A29 OS=Oryza sativa subsp. japonica GN=EXPA29 PE=2 SV=2	--	--	--	--	--	--	--	--	--	--
c126209_g2	2.6968	6.0201e-12	1.2642e-09	1412	--	--	--	--	--	--	--	--	--	--	--	--	--	--	--	--	--	--	--	--	--	--	--	--	--	--	--	--
c106840_g1	1.7247	6.4161e-12	1.3438e-09	1737	672117121	XP_008781740.1	1087	1.73462e-140	PREDICTED: uncharacterized protein LOC103701466 [Phoenix dactylifera]>gi|672117123|ref|XP_008781741.1| PREDICTED: uncharacterized protein LOC103701466 [Phoenix dactylifera]>gi|672117125|ref|XP_008781742.1| PREDICTED: uncharacterized protein LOC103701466 [Phoenix dactylifera]	672117124	XM_008783520.1	268	6.58977e-136	PREDICTED: Phoenix dactylifera uncharacterized LOC103701466 (LOC103701466), transcript variant X3, mRNA	--	--	--	--	--	--	--	--	PF09398	FOP N terminal dimerisation domain	GO:0034453	microtubule anchoring	--	--	GO:0005815	microtubule organizing center	--	--
c96654_g1	1.0854	6.5234e-12	1.3645e-09	697	672122443	XP_008784553.1	1059	1.57876e-138	PREDICTED: homeobox-leucine zipper protein ROC2-like isoform X2 [Phoenix dactylifera]	695013114	XM_009395061.1	239	3.39304e-120	PREDICTED: Musa acuminata subsp. malaccensis homeobox-leucine zipper protein ROC2-like (LOC103979046), mRNA	K09338	HD-ZIP	homeobox-leucine zipper protein	http://www.genome.jp/dbget-bin/www_bget?ko:K09338	Q0J9X2	1024	1.49611e-132	Homeobox-leucine zipper protein ROC2 OS=Oryza sativa subsp. japonica GN=ROC2 PE=2 SV=1	PF01852//PF01113	START domain//Dihydrodipicolinate reductase, N-terminus	GO:0009089//GO:0055114//GO:0009085	lysine biosynthetic process via diaminopimelate//oxidation-reduction process//lysine biosynthetic process	GO:0008839//GO:0008289	4-hydroxy-tetrahydrodipicolinate reductase//lipid binding	--	--	--	--
c119963_g1	-1.7407	6.5704e-12	1.3726e-09	1156	--	--	--	--	--	--	--	--	--	--	--	--	--	--	--	--	--	--	PF02325	YGGT family	--	--	--	--	GO:0016020	membrane	--	--
c228785_g1	Inf	6.6561e-12	1.3886e-09	303	223973253	ACN30814.1	209	2.47838e-18	unknown [Zea mays]	--	--	--	--	--	K09250	CNBP	cellular nucleic acid-binding protein	http://www.genome.jp/dbget-bin/www_bget?ko:K09250	P27484	183	2.40522e-16	Glycine-rich protein 2 OS=Nicotiana sylvestris GN=GRP-2 PE=1 SV=1	PF00313	'Cold-shock' DNA-binding domain	GO:0006355	regulation of transcription, DNA-templated	GO:0003677	DNA binding	--	--	KOG3070	Predicted RNA-binding protein containing PIN domain and invovled in translation or RNA processing
c118876_g3	-5.101	6.7649e-12	1.4077e-09	607	--	--	--	--	--	--	--	--	--	--	--	--	--	--	--	--	--	--	--	--	--	--	--	--	--	--	--	--
c120994_g1	2.826	6.76e-12	1.4077e-09	2713	672127529	XP_008787232.1	274	1.56388e-22	PREDICTED: uncharacterized protein LOC103705346 [Phoenix dactylifera]	--	--	--	--	--	--	--	--	--	--	--	--	--	PF10541	Nuclear envelope localisation domain	--	--	GO:0003779	actin binding	GO:0016021	integral component of membrane	--	--
c124847_g2	-1.2096	6.8011e-12	1.4114e-09	1914	672161994	XP_008800825.1	1521	0	PREDICTED: ABC transporter C family member 14-like [Phoenix dactylifera]>gi|672161996|ref|XP_008800826.1| PREDICTED: ABC transporter C family member 14-like [Phoenix dactylifera]>gi|672161998|ref|XP_008800828.1| PREDICTED: ABC transporter C family member 14-like [Phoenix dactylifera]	672184582	XR_606633.1	208	1.64306e-102	PREDICTED: Phoenix dactylifera ABC transporter C family member 14-like (LOC103723467), transcript variant X3, misc_RNA	--	--	--	--	Q9LZJ5	1267	2.78549e-155	ABC transporter C family member 14 OS=Arabidopsis thaliana GN=ABCC14 PE=1 SV=1	PF00664//PF00622	ABC transporter transmembrane region//SPRY domain	GO:0055085//GO:0006810	transmembrane transport//transport	GO:0042626//GO:0005524//GO:0005515	ATPase activity, coupled to transmembrane movement of substances//ATP binding//protein binding	GO:0016021	integral component of membrane	KOG0054	Multidrug resistance-associated protein/mitoxantrone resistance protein, ABC superfamily
c97826_g1	1.0839	6.8091e-12	1.4114e-09	416	326495918	BAJ90581.1	133	4.00298e-09	predicted protein [Hordeum vulgare subsp. vulgare]	--	--	--	--	--	--	--	--	--	--	--	--	--	--	--	--	--	--	--	--	--	--	--
c96898_g1	-3.155	6.8532e-12	1.4187e-09	985	672120952	XP_008783762.1	586	5.60429e-70	PREDICTED: cytochrome P450 93A1-like [Phoenix dactylifera]	--	--	--	--	--	--	--	--	--	O23976	360	4.54094e-37	7-ethoxycoumarin O-deethylase OS=Helianthus tuberosus GN=CYP76B1 PE=1 SV=1	PF00067	Cytochrome P450	GO:0055114	oxidation-reduction process	GO:0016705//GO:0020037//GO:0005506	oxidoreductase activity, acting on paired donors, with incorporation or reduction of molecular oxygen//heme binding//iron ion binding	--	--	KOG0156	Cytochrome P450 CYP2 subfamily
c74863_g1	1.2183	6.991e-12	1.4453e-09	355	672112545	XP_008806509.1	141	8.18155e-10	PREDICTED: RNA polymerase II transcriptional coactivator KELP [Phoenix dactylifera]	--	--	--	--	--	--	--	--	--	--	--	--	--	--	--	--	--	--	--	--	--	--	--
c117638_g1	1.0011	7.0382e-12	1.4532e-09	1900	672188589	XP_008813619.1	750	6.8775e-90	PREDICTED: probable inactive receptor kinase At2g26730 [Phoenix dactylifera]	672113276	XM_008811936.1	139	3.70932e-64	PREDICTED: Phoenix dactylifera probable inactive receptor kinase At2g26730 (LOC103721644), mRNA	--	--	--	--	O48788	706	1.95015e-81	Probable inactive receptor kinase At2g26730 OS=Arabidopsis thaliana GN=At2g26730 PE=1 SV=1	PF08099//PF07714//PF00069	Scorpion calcine family//Protein tyrosine kinase//Protein kinase domain	GO:0006810//GO:0006468//GO:0009405	transport//protein phosphorylation//pathogenesis	GO:0004672//GO:0019855//GO:0005524	protein kinase activity//calcium channel inhibitor activity//ATP binding	GO:0005576	extracellular region	--	--
c120656_g3	3.0239	7.1912e-12	1.4829e-09	2949	--	--	--	--	--	--	--	--	--	--	--	--	--	--	--	--	--	--	PF00046	Homeobox domain	GO:0006355	regulation of transcription, DNA-templated	GO:0003700//GO:0043565	sequence-specific DNA binding transcription factor activity//sequence-specific DNA binding	GO:0005667	transcription factor complex	--	--
c115150_g2	1.5274	7.5658e-12	1.5541e-09	1467	672193665	XP_008776092.1	1388	0	PREDICTED: uncharacterized protein LOC103696299 [Phoenix dactylifera]	--	--	--	--	--	--	--	--	--	--	--	--	--	--	--	--	--	--	--	--	--	--	--
c78565_g1	-1.0544	7.7673e-12	1.5934e-09	1779	672146045	XP_008796960.1	1530	0	PREDICTED: organic cation/carnitine transporter 7 [Phoenix dactylifera]	--	--	--	--	--	--	--	--	--	Q940M4	1291	1.30864e-170	Organic cation/carnitine transporter 7 OS=Arabidopsis thaliana GN=OCT7 PE=2 SV=1	PF07690//PF01130//PF00083	Major Facilitator Superfamily//CD36 family//Sugar (and other) transporter	GO:0007155//GO:0055085	cell adhesion//transmembrane transport	GO:0022857	transmembrane transporter activity	GO:0016020//GO:0016021	membrane//integral component of membrane	KOG0253	Synaptic vesicle transporter SV2 (major facilitator superfamily)
c123934_g3	1.7579	7.8383e-12	1.6059e-09	434	672144411	XP_008796105.1	452	8.65133e-53	PREDICTED: S-norcoclaurine synthase 1-like [Phoenix dactylifera]	--	--	--	--	--	K06892	K06892	--	http://www.genome.jp/dbget-bin/www_bget?ko:K06892	Q39224	383	2.0736e-43	Protein SRG1 OS=Arabidopsis thaliana GN=SRG1 PE=2 SV=1	PF03171	2OG-Fe(II) oxygenase superfamily	GO:0055114	oxidation-reduction process	GO:0016706//GO:0016491	oxidoreductase activity, acting on paired donors, with incorporation or reduction of molecular oxygen, 2-oxoglutarate as one donor, and incorporation of one atom each of oxygen into both donors//oxidoreductase activity	--	--	KOG0143	Iron/ascorbate family oxidoreductases
c124924_g2	1.4212	8.947e-12	1.8261e-09	1827	695047342	XP_009411549.1	258	7.72503e-21	PREDICTED: mediator of RNA polymerase II transcription subunit 16-like isoform X2 [Musa acuminata subsp. malaccensis]	--	--	--	--	--	--	--	--	--	F4JGZ1	223	2.00204e-17	Mediator of RNA polymerase II transcription subunit 16 OS=Arabidopsis thaliana GN=MED16 PE=1 SV=1	PF00078//PF00978	Reverse transcriptase (RNA-dependent DNA polymerase)//RNA dependent RNA polymerase	GO:0006351//GO:0006144//GO:0006278	transcription, DNA-templated//purine nucleobase metabolic process//RNA-dependent DNA replication	GO:0003968//GO:0003723//GO:0003964	RNA-directed RNA polymerase activity//RNA binding//RNA-directed DNA polymerase activity	GO:0031379	RNA-directed RNA polymerase complex	--	--
c112746_g3	-1.0926	9.3035e-12	1.8964e-09	955	587886581	EXB75372.1	944	1.35538e-121	hypothetical protein L484_012746 [Morus notabilis]	672171657	XM_008807681.1	295	3.49226e-151	PREDICTED: Phoenix dactylifera uncharacterized protein At1g04910-like (LOC103718732), transcript variant X3, mRNA	--	--	--	--	Q8W486	362	2.58009e-37	Uncharacterized protein At1g04910 OS=Arabidopsis thaliana GN=At1g04910 PE=2 SV=1	--	--	--	--	--	--	--	--	--	--
c115979_g1	1.4688	9.5553e-12	1.9428e-09	2683	672141201	XP_008794421.1	2257	0	PREDICTED: serine/threonine-protein kinase 4-like [Phoenix dactylifera]	573923075	XM_006649056.1	302	1.28924e-154	PREDICTED: Oryza brachyantha serine/threonine-protein kinase 4-like (LOC102704220), mRNA	K08835	OXSR1, STK39	serine/threonine-protein kinase OSR1/STK39	http://www.genome.jp/dbget-bin/www_bget?ko:K08835	Q551H4	924	6.65775e-107	Serine/threonine-protein kinase fray2 OS=Dictyostelium discoideum GN=fray2 PE=3 SV=1	PF00069//PF04135//PF07714	Protein kinase domain//Nucleolar RNA-binding protein, Nop10p family//Protein tyrosine kinase	GO:0001522//GO:0042254//GO:0006468	pseudouridine synthesis//ribosome biogenesis//protein phosphorylation	GO:0004672//GO:0005524//GO:0030515	protein kinase activity//ATP binding//snoRNA binding	GO:0072588	box H/ACA RNP complex	KOG0582	Ste20-like serine/threonine protein kinase
c87701_g1	1.1886	1.025e-11	2.0813e-09	852	587887212	EXB75967.1	206	2.79454e-23	DnaJ homolog subfamily B member 6 [Morus notabilis]	--	--	--	--	--	--	--	--	--	--	--	--	--	--	--	--	--	--	--	--	--	--	--
c107225_g1	2.4607	1.1352e-11	2.3022e-09	963	695005032	XP_009388948.1	272	8.19864e-31	PREDICTED: probable BOI-related E3 ubiquitin-protein ligase 3 [Musa acuminata subsp. malaccensis]	--	--	--	--	--	--	--	--	--	Q9LDD1	196	2.95379e-19	Probable BOI-related E3 ubiquitin-protein ligase 3 OS=Arabidopsis thaliana GN=BRG3 PE=1 SV=1	PF10414	Sirohaem synthase dimerisation region	GO:0006779//GO:0055114	porphyrin-containing compound biosynthetic process//oxidation-reduction process	--	--	--	--	--	--
c111790_g2	1.2775	1.1367e-11	2.3023e-09	1099	593799364	XP_007162720.1	371	1.39629e-39	hypothetical protein PHAVU_001G174600g, partial [Phaseolus vulgaris]>gi|561036184|gb|ESW34714.1| hypothetical protein PHAVU_001G174600g, partial [Phaseolus vulgaris]	--	--	--	--	--	K08065	NFYB	nuclear transcription Y subunit beta	http://www.genome.jp/dbget-bin/www_bget?ko:K08065	Q8VYK4	342	1.20353e-36	Nuclear transcription factor Y subunit B-8 OS=Arabidopsis thaliana GN=NFYB8 PE=2 SV=1	PF00808//PF00125	Histone-like transcription factor (CBF/NF-Y) and archaeal histone//Core histone H2A/H2B/H3/H4	--	--	GO:0003677//GO:0043565	DNA binding//sequence-specific DNA binding	GO:0005622	intracellular	KOG0869	CCAAT-binding factor, subunit A (HAP3)
c86114_g1	2.5855	1.1423e-11	2.3108e-09	900	255545840	XP_002513980.1	358	1.13583e-38	Blue copper protein precursor, putative [Ricinus communis]>gi|223547066|gb|EEF48563.1| Blue copper protein precursor, putative [Ricinus communis]	--	--	--	--	--	--	--	--	--	Q41001	352	1.77204e-38	Blue copper protein OS=Pisum sativum PE=2 SV=1	PF11593//PF02298	Mediator complex subunit 3 fungal//Plastocyanin-like domain	GO:0006357//GO:0006118	regulation of transcription from RNA polymerase II promoter//electron transport	GO:0005507//GO:0009055//GO:0001104	copper ion binding//electron carrier activity//RNA polymerase II transcription cofactor activity	GO:0016592	mediator complex	--	--
c36371_g1	1.7156	1.1513e-11	2.326e-09	780	--	--	--	--	--	--	--	--	--	--	--	--	--	--	--	--	--	--	--	--	--	--	--	--	--	--	--	--
c156691_g1	1.4082	1.1727e-11	2.3662e-09	355	672149122	XP_008797245.1	236	3.27194e-22	PREDICTED: polyadenylate-binding protein RBP47-like [Phoenix dactylifera]	--	--	--	--	--	--	--	--	--	Q9LEB3	181	4.0474e-15	Polyadenylate-binding protein RBP47 OS=Nicotiana plumbaginifolia GN=RBP47 PE=1 SV=1	--	--	--	--	--	--	--	--	--	--
c122065_g3	2.4162	1.1833e-11	2.3846e-09	494	--	--	--	--	--	--	--	--	--	--	--	--	--	--	--	--	--	--	PF01345	Domain of unknown function DUF11	--	--	--	--	GO:0005727	extrachromosomal circular DNA	--	--
c119065_g1	1.037	1.2059e-11	2.4211e-09	1497	695041382	XP_009408297.1	800	1.15111e-101	PREDICTED: soluble inorganic pyrophosphatase [Musa acuminata subsp. malaccensis]>gi|695041384|ref|XP_009408298.1| PREDICTED: soluble inorganic pyrophosphatase [Musa acuminata subsp. malaccensis]	695013254	XM_009395131.1	248	7.42672e-125	PREDICTED: Musa acuminata subsp. malaccensis soluble inorganic pyrophosphatase-like (LOC103979098), mRNA	K01507	ppa	inorganic pyrophosphatase	http://www.genome.jp/dbget-bin/www_bget?ko:K01507	O48556	777	6.3708e-99	Soluble inorganic pyrophosphatase OS=Zea mays GN=IPP PE=2 SV=1	PF07578//PF00719	Lipid A Biosynthesis N-terminal domain//Inorganic pyrophosphatase	GO:0006796//GO:0009245//GO:0006119	phosphate-containing compound metabolic process//lipid A biosynthetic process//oxidative phosphorylation	GO:0000287//GO:0008915//GO:0004427	magnesium ion binding//lipid-A-disaccharide synthase activity//inorganic diphosphatase activity	GO:0005737	cytoplasm	KOG1626	Inorganic pyrophosphatase/Nucleosome remodeling factor, subunit NURF38
c86513_g1	Inf	1.2266e-11	2.4595e-09	706	--	--	--	--	--	--	--	--	--	--	--	--	--	--	--	--	--	--	--	--	--	--	--	--	--	--	--	--
c117715_g3	1.0241	1.2753e-11	2.554e-09	1420	568836400	XP_006472232.1	628	1.41065e-74	PREDICTED: uncharacterized protein LOC102630729 [Citrus sinensis]	--	--	--	--	--	--	--	--	--	--	--	--	--	PF00018//PF08111	SH3 domain//Pea-VEAacid family	GO:0007218	neuropeptide signaling pathway	GO:0005184//GO:0005515	neuropeptide hormone activity//protein binding	GO:0005576	extracellular region	--	--
c1481_g1	5.2655	1.3425e-11	2.6852e-09	1779	--	--	--	--	--	--	--	--	--	--	--	--	--	--	--	--	--	--	--	--	--	--	--	--	--	--	--	--
c90811_g1	3.1028	1.3673e-11	2.7313e-09	574	593689651	XP_007145433.1	124	3.21199e-07	hypothetical protein PHAVU_007G2388001g, partial [Phaseolus vulgaris]>gi|561018623|gb|ESW17427.1| hypothetical protein PHAVU_007G2388001g, partial [Phaseolus vulgaris]	--	--	--	--	--	--	--	--	--	Q8GS60	114	9.68567e-06	7-hydroxymethyl chlorophyll a reductase, chloroplastic OS=Arabidopsis thaliana GN=HCAR PE=1 SV=1	--	--	--	--	--	--	--	--	--	--
c115792_g1	1.2393	1.4058e-11	2.8047e-09	1285	672177295	XP_008808737.1	1550	0	PREDICTED: L-lactate dehydrogenase B [Phoenix dactylifera]	672177294	XM_008810515.1	388	0	PREDICTED: Phoenix dactylifera L-lactate dehydrogenase B (LOC103720685), mRNA	K00016	LDH, ldh	L-lactate dehydrogenase	http://www.genome.jp/dbget-bin/www_bget?ko:K00016	P22989	1259	9.4096e-171	L-lactate dehydrogenase B (Fragment) OS=Hordeum vulgare PE=1 SV=1	PF01113//PF02056//PF02737//PF01210//PF02866//PF03949//PF00056//PF02254	Dihydrodipicolinate reductase, N-terminus//Family 4 glycosyl hydrolase//3-hydroxyacyl-CoA dehydrogenase, NAD binding domain//NAD-dependent glycerol-3-phosphate dehydrogenase N-terminus//lactate/malate dehydrogenase, alpha/beta C-terminal domain//Malic enzyme, NAD binding domain//lactate/malate dehydrogenase, NAD binding domain//TrkA-N domain	GO:0006090//GO:0006108//GO:0006633//GO:0046168//GO:0006099//GO:0006554//GO:0009085//GO:0055114//GO:0015976//GO:0018874//GO:0006631//GO:0006574//GO:0009089//GO:0005975//GO:0006813//GO:0006552//GO:0006550//GO:0006568	pyruvate metabolic process//malate metabolic process//fatty acid biosynthetic process//glycerol-3-phosphate catabolic process//tricarboxylic acid cycle//lysine catabolic process//lysine biosynthetic process//oxidation-reduction process//carbon utilization//benzoate metabolic process//fatty acid metabolic process//valine catabolic process//lysine biosynthetic process via diaminopimelate//carbohydr…	GO:0051287//GO:0008839//GO:0004553//GO:0016491//GO:0016616//GO:0004471//GO:0003857	NAD binding//4-hydroxy-tetrahydrodipicolinate reductase//hydrolase activity, hydrolyzing O-glycosyl compounds//oxidoreductase activity//oxidoreductase activity, acting on the CH-OH group of donors, NAD or NADP as acceptor//malate dehydrogenase (decarboxylating) (NAD+) activity//3-hydroxyacyl-CoA dehydrogenase activity	GO:0005737	cytoplasm	KOG1495	Lactate dehydrogenase
c112474_g3	3.2392	1.4459e-11	2.8811e-09	689	672133878	XP_008790575.1	575	5.85235e-72	PREDICTED: uncharacterized protein LOC103707743 [Phoenix dactylifera]	--	--	--	--	--	--	--	--	--	--	--	--	--	PF00335	Tetraspanin family	--	--	--	--	GO:0016021	integral component of membrane	--	--
[truncated: 1,274 more rows]
