# Supplementary material for: Spatiotemporal Transcriptome Analysis Provides Insights into Bicolor Tepal Development in Lilium “Tiny Padhye”
Source: Front Plant Sci. 2017 Mar 24;8:398. doi: 10.3389/fpls.2017.00398 (PMC5364178; doi:10.3389/fpls.2017.00398)
Supplement: Supplementary file 6 [file Table6.XLSX]

## Sheet: S3-D vs S2-D.DEGannot
Table S6. Differentially expressed genes between S3-D and S2-D.
gene_id	log2FoldChange	pval	padj	Gene Length	NR GI	NR ID	NR Score	NR Evalue	NR Description	NT GI	NT ID	NT Score	NT Evalue	NT Description	KO ID	KO Name	KO Description	Http Link	Swissprot ID	Swissprot Score	Swissprot Evalue	Swissprot Description	PFAM ID	PFAM description	Gene Ontology Biological Pathway	BP Description	Gene Ontology Molecular Function	MF Description	Gene Ontology Cellular Component	CC Description	KOG ID	KOG Description
c125559_g1	10.64	0	0	1861	695019097	XP_009396534.1	1432	0	PREDICTED: O-acyltransferase WSD1-like [Musa acuminata subsp. malaccensis]	--	--	--	--	--	--	--	--	--	Q93ZR6	958	1.14301e-120	O-acyltransferase WSD1 OS=Arabidopsis thaliana GN=WSD1 PE=2 SV=1	PF06974//PF03007	Protein of unknown function (DUF1298)//Wax ester synthase-like Acyl-CoA acyltransferase domain	GO:0046486//GO:0042967//GO:0045017	glycerolipid metabolic process//acyl-carrier-protein biosynthetic process//glycerolipid biosynthetic process	GO:0004144	diacylglycerol O-acyltransferase activity	--	--	--	--
c126257_g3	12.476	0	0	3676	672206054	XP_008779328.1	1069	1.52392e-129	PREDICTED: cytochrome P450 71A1-like [Phoenix dactylifera]	--	--	--	--	--	--	--	--	--	P37117	876	6.34895e-103	Cytochrome P450 71A4 OS=Solanum melongena GN=CYP71A4 PE=2 SV=1	PF00067//PF01267	Cytochrome P450//F-actin capping protein alpha subunit	GO:0055114//GO:0030036	oxidation-reduction process//actin cytoskeleton organization	GO:0003779//GO:0016705//GO:0005506//GO:0020037	actin binding//oxidoreductase activity, acting on paired donors, with incorporation or reduction of molecular oxygen//iron ion binding//heme binding	GO:0071203//GO:0008290	WASH complex//F-actin capping protein complex	KOG0156	Cytochrome P450 CYP2 subfamily
c123136_g4	Inf	0	0	1923	695009364	XP_009391314.1	1770	0	PREDICTED: 7-deoxyloganetin glucosyltransferase-like [Musa acuminata subsp. malaccensis]	695009363	XM_009393039.1	222	2.72378e-110	PREDICTED: Musa acuminata subsp. malaccensis 7-deoxyloganetin glucosyltransferase-like (LOC103977501), mRNA	--	--	--	--	F8WKW1	1583	0	7-deoxyloganetin glucosyltransferase OS=Gardenia jasminoides GN=UGT85A24 PE=1 SV=1	PF00201//PF08094	UDP-glucoronosyl and UDP-glucosyl transferase//Conotoxin TVIIA/GS family	GO:0006810//GO:0009405//GO:0008152	transport//pathogenesis//metabolic process	GO:0019871//GO:0016758	sodium channel inhibitor activity//transferase activity, transferring hexosyl groups	GO:0005576	extracellular region	KOG1192	UDP-glucuronosyl and UDP-glucosyl transferase
c119459_g2	10.921	1.33690000000226e-312	5.0147e-308	2066	--	--	--	--	--	--	--	--	--	--	--	--	--	--	--	--	--	--	--	--	--	--	--	--	--	--	--	--
c125627_g1	12.95	3.03699999999999e-310	9.1132e-306	2802	672199444	XP_008777613.1	772	3.34457e-92	PREDICTED: isoflavone reductase-like protein [Phoenix dactylifera]	--	--	--	--	--	--	--	--	--	E1U332	558	9.93419e-63	Isoflavone reductase-like protein OS=Olea europaea PE=1 SV=1	--	--	--	--	--	--	--	--	--	--
c108729_g1	11.037	2.7143e-307	6.7875e-303	1390	672161794	XP_008800726.1	228	4.98994e-38	PREDICTED: myb-related protein 305-like [Phoenix dactylifera]	--	--	--	--	--	K09422	MYBP	myb proto-oncogene protein, plant	http://www.genome.jp/dbget-bin/www_bget?ko:K09422	Q9LK95	229	2.11236e-35	Transcription factor MYB21 OS=Arabidopsis thaliana GN=MYB21 PE=1 SV=1	PF00249	Myb-like DNA-binding domain	--	--	GO:0003682	chromatin binding	GO:0000785	chromatin	KOG0048	Transcription factor, Myb superfamily
c125733_g1	-10.226	1.2421e-287	2.6622e-283	2139	672108208	XP_008783951.1	2045	0	PREDICTED: glucomannan 4-beta-mannosyltransferase 1-like [Phoenix dactylifera]	672108207	XM_008785729.1	499	0	PREDICTED: Phoenix dactylifera glucomannan 4-beta-mannosyltransferase 1-like (LOC103703027), mRNA	K13680	CSLA	beta-mannan synthase	http://www.genome.jp/dbget-bin/www_bget?ko:K13680	Q9LZR3	1714	0	Glucomannan 4-beta-mannosyltransferase 9 OS=Arabidopsis thaliana GN=CSLA9 PE=2 SV=1	PF13506	Glycosyl transferase family 21	--	--	GO:0016757	transferase activity, transferring glycosyl groups	--	--	--	--
c109257_g1	-8.4297	5.3486e-283	1.0031e-278	1652	695077727	XP_009386220.1	1544	0	PREDICTED: BAHD acyltransferase DCR [Musa acuminata subsp. malaccensis]	672127899	XM_008789207.1	430	0	PREDICTED: Phoenix dactylifera BAHD acyltransferase DCR (LOC103705482), mRNA	--	--	--	--	Q9FF86	1147	8.24635e-150	BAHD acyltransferase DCR OS=Arabidopsis thaliana GN=DCR PE=2 SV=1	PF02458	Transferase family	--	--	GO:0016747	transferase activity, transferring acyl groups other than amino-acyl groups	--	--	--	--
c100070_g1	-11.96	1.9867e-260	3.3119e-256	1459	695054129	XP_009415185.1	310	6.46306e-31	PREDICTED: protodermal factor 1-like [Musa acuminata subsp. malaccensis]	--	--	--	--	--	--	--	--	--	Q9S728	242	2.96636e-21	Protodermal factor 1 OS=Arabidopsis thaliana GN=PDF1 PE=2 SV=1	PF02603	HPr Serine kinase N terminus	GO:0000160//GO:0006109//GO:0016310	phosphorelay signal transduction system//regulation of carbohydrate metabolic process//phosphorylation	GO:0004672//GO:0000155//GO:0005524	protein kinase activity//phosphorelay sensor kinase activity//ATP binding	GO:0009365	protein histidine kinase complex	--	--
c121125_g1	-10.255	7.8878e-260	1.1834e-255	1185	255562023	XP_002522020.1	1519	0	zinc finger protein, putative [Ricinus communis]>gi|223538824|gb|EEF40424.1| zinc finger protein, putative [Ricinus communis]	255562022	XM_002521974.1	213	1.67291e-105	Ricinus communis zinc finger protein, putative, mRNA	--	--	--	--	Q8LB81	1361	0	GDSL esterase/lipase At5g33370 OS=Arabidopsis thaliana GN=At5g33370 PE=2 SV=1	PF00657	GDSL-like Lipase/Acylhydrolase	GO:0006629	lipid metabolic process	GO:0016788	hydrolase activity, acting on ester bonds	--	--	--	--
c124306_g4	12.355	1.3849e-248	1.8889e-244	598	695077653	XP_009386178.1	546	4.98943e-67	PREDICTED: protein STAY-GREEN, chloroplastic-like isoform X2 [Musa acuminata subsp. malaccensis]	695077652	XM_009387903.1	136	5.23194e-63	PREDICTED: Musa acuminata subsp. malaccensis protein STAY-GREEN, chloroplastic-like (LOC103973357), transcript variant X2, mRNA	--	--	--	--	A2Z3E5	498	1.80222e-60	Protein STAY-GREEN, chloroplastic OS=Oryza sativa subsp. indica GN=SGR PE=3 SV=1	--	--	--	--	--	--	--	--	--	--
c121940_g2	-7.8982	2.9396e-247	3.6753e-243	3304	672196714	XP_008776876.1	1067	7.43237e-129	PREDICTED: long chain acyl-CoA synthetase 2 isoform X2 [Phoenix dactylifera]	571466583	XM_003530287.2	146	8.35126e-68	PREDICTED: Glycine max long chain acyl-CoA synthetase 2-like (LOC100795926), mRNA	K01897	ACSL, fadD	long-chain acyl-CoA synthetase	http://www.genome.jp/dbget-bin/www_bget?ko:K01897	Q9XIA9	908	2.60199e-106	Long chain acyl-CoA synthetase 2 OS=Arabidopsis thaliana GN=LACS2 PE=2 SV=1	PF00501	AMP-binding enzyme	GO:0008152	metabolic process	GO:0003824	catalytic activity	--	--	KOG1256	Long-chain acyl-CoA synthetases (AMP-forming)
c125819_g1	-7.3436	4.6163e-240	5.3278e-236	1181	113913391	ABI48859.1	321	1.76656e-33	LLA-115 [Lilium longiflorum]>gi|189409350|gb|ACD93462.1| tapetum-specific protein LLA-115 [Lilium longiflorum]	189409349	EU718493.1	155	2.9106e-73	Lilium longiflorum tapetum-specific protein LLA-115 (LLA-115) gene, complete cds	--	--	--	--	Q4PR42	215	3.21802e-18	Expansin-A24 OS=Oryza sativa subsp. japonica GN=EXPA24 PE=2 SV=2	--	--	--	--	--	--	--	--	--	--
c115262_g5	8.1452	6.4201e-238	6.8803e-234	1765	672124645	XP_008785715.1	1144	2.65888e-149	PREDICTED: branched-chain-amino-acid aminotransferase 2, chloroplastic-like isoform X2 [Phoenix dactylifera]	--	--	--	--	--	K00826	E2.6.1.42, ilvE	branched-chain amino acid aminotransferase	http://www.genome.jp/dbget-bin/www_bget?ko:K00826	Q9M401	1024	7.08072e-132	Branched-chain-amino-acid aminotransferase 3, chloroplastic OS=Arabidopsis thaliana GN=BCAT3 PE=1 SV=1	PF01063	Aminotransferase class IV	GO:0008152	metabolic process	GO:0003824	catalytic activity	--	--	KOG0975	Branched chain aminotransferase BCAT1, pyridoxal phosphate enzymes type IV superfamily
c122691_g4	7.0109	7.6358e-225	7.6376e-221	2686	672175306	XP_008807703.1	467	1.6353e-47	PREDICTED: vacuolar amino acid transporter 1-like, partial [Phoenix dactylifera]	672187998	XM_008815252.1	146	6.77247e-68	PREDICTED: Phoenix dactylifera vacuolar amino acid transporter 1-like (LOC103724098), transcript variant X2, mRNA	K15015	SLC32A, VGAT	solute carrier family 32 (vesicular inhibitory amino acid transporter)	http://www.genome.jp/dbget-bin/www_bget?ko:K15015	--	--	--	--	PF00945//PF08019//PF05425	Rhabdovirus nucleocapsid protein//Domain of unknown function (DUF1705)//Copper resistance protein D	--	--	--	--	GO:0019013//GO:0016021	viral nucleocapsid//integral component of membrane	KOG1303	Amino acid transporters
c123016_g2	-8.5735	3.2348e-215	3.0333e-211	1581	697114597	XP_009611210.1	535	5.67988e-69	PREDICTED: GDSL esterase/lipase LTL1-like [Nicotiana tomentosiformis]	359476558	XM_002268790.2	97	6.84694e-41	PREDICTED: Vitis vinifera GDSL esterase/lipase At5g33370-like (LOC100260283), mRNA	--	--	--	--	Q8LB81	541	1.00347e-61	GDSL esterase/lipase At5g33370 OS=Arabidopsis thaliana GN=At5g33370 PE=2 SV=1	PF00657	GDSL-like Lipase/Acylhydrolase	GO:0006629	lipid metabolic process	GO:0016788	hydrolase activity, acting on ester bonds	--	--	--	--
c121762_g1	8.9868	4.3185e-213	3.8113e-209	2098	672175862	XP_008807998.1	152	1.41253e-14	PREDICTED: uncharacterized protein LOC103720179 [Phoenix dactylifera]	--	--	--	--	--	--	--	--	--	Q9ZPE7	122	1.21574e-10	Protein EXORDIUM OS=Arabidopsis thaliana GN=EXO PE=2 SV=1	--	--	--	--	--	--	--	--	--	--
c111602_g1	Inf	1.0929e-205	9.11e-202	1515	--	--	--	--	--	--	--	--	--	--	--	--	--	--	--	--	--	--	--	--	--	--	--	--	--	--	--	--
c124827_g7	-6.8468	1.1545e-205	9.1168e-202	1953	225426453	XP_002275806.1	1447	0	PREDICTED: cytochrome P450 86A2 [Vitis vinifera]	514803191	XM_004976428.1	102	1.4114e-43	PREDICTED: Setaria italica cytochrome P450 86A2-like (LOC101786122), mRNA	K15398	CYP86A4S	fatty acid omega-hydroxylase	http://www.genome.jp/dbget-bin/www_bget?ko:K15398	O80823	1336	5.16412e-176	Cytochrome P450 86A8 OS=Arabidopsis thaliana GN=CYP86A8 PE=2 SV=1	PF00067	Cytochrome P450	GO:0055114	oxidation-reduction process	GO:0020037//GO:0016705//GO:0005506	heme binding//oxidoreductase activity, acting on paired donors, with incorporation or reduction of molecular oxygen//iron ion binding	--	--	KOG0157	Cytochrome P450 CYP4/CYP19/CYP26 subfamilies
c107272_g1	Inf	1.2367e-201	9.2775e-198	1877	672119004	XP_008782728.1	328	8.59972e-52	PREDICTED: protein LURP-one-related 8-like [Phoenix dactylifera]	--	--	--	--	--	--	--	--	--	Q9ZVI6	228	1.07211e-34	Protein LURP-one-related 8 OS=Arabidopsis thaliana GN=At2g38640 PE=2 SV=1	--	--	--	--	--	--	--	--	--	--
c110279_g1	-10.527	1.6078e-193	1.1487e-189	318	113913391	ABI48859.1	274	1.45963e-29	LLA-115 [Lilium longiflorum]>gi|189409350|gb|ACD93462.1| tapetum-specific protein LLA-115 [Lilium longiflorum]	--	--	--	--	--	--	--	--	--	--	--	--	--	--	--	--	--	--	--	--	--	--	--
c123952_g2	8.4247	4.1499e-188	2.8302e-184	1010	590699240	XP_007045874.1	592	8.04694e-71	Galactose oxidase/kelch repeat superfamily protein [Theobroma cacao]>gi|508709809|gb|EOY01706.1| Galactose oxidase/kelch repeat superfamily protein [Theobroma cacao]	--	--	--	--	--	--	--	--	--	O80582	313	6.72184e-31	F-box/kelch-repeat protein At2g44130 OS=Arabidopsis thaliana GN=At2g44130 PE=2 SV=2	PF01344//PF07646	Kelch motif//Kelch motif	--	--	GO:0005515	protein binding	--	--	KOG4441	Proteins containing BTB/POZ and Kelch domains, involved in regulatory/signal transduction processes
c123315_g1	-8.2831	1.0939e-185	7.1357e-182	2877	695010416	XP_009391881.1	3258	0	PREDICTED: linoleate 13S-lipoxygenase 2-1, chloroplastic-like [Musa acuminata subsp. malaccensis]	695010415	XM_009393606.1	361	0	PREDICTED: Musa acuminata subsp. malaccensis linoleate 13S-lipoxygenase 2-1, chloroplastic-like (LOC103977941), mRNA	K00454	LOX2S	lipoxygenase	http://www.genome.jp/dbget-bin/www_bget?ko:K00454	O24370	2933	0	Linoleate 13S-lipoxygenase 2-1, chloroplastic OS=Solanum tuberosum GN=LOX2.1 PE=1 SV=1	PF08300//PF00305//PF01477	Hepatitis C virus non-structural 5a zinc finger domain//Lipoxygenase//PLAT/LH2 domain	GO:0055114	oxidation-reduction process	GO:0005515//GO:0046872//GO:0016702//GO:0008270	protein binding//metal ion binding//oxidoreductase activity, acting on single donors with incorporation of molecular oxygen, incorporation of two atoms of oxygen//zinc ion binding	--	--	--	--
c102577_g2	5.9859	3.0918e-179	1.9328e-175	559	672108260	XP_008784232.1	337	7.76818e-38	PREDICTED: gibberellin-regulated protein 6 [Phoenix dactylifera]	695044495	XM_009411726.1	88	2.34776e-36	PREDICTED: Musa acuminata subsp. malaccensis gibberellin-regulated protein 6-like (LOC103992132), mRNA	--	--	--	--	Q6NMQ7	288	2.10758e-31	Gibberellin-regulated protein 6 OS=Arabidopsis thaliana GN=GASA6 PE=3 SV=1	PF00335//PF10717	Tetraspanin family//Occlusion-derived virus envelope protein ODV-E18	--	--	--	--	GO:0016021//GO:0019031	integral component of membrane//viral envelope	--	--
c108729_g2	10.012	2.464e-178	1.4788e-174	370	--	--	--	--	--	--	--	--	--	--	--	--	--	--	--	--	--	--	--	--	--	--	--	--	--	--	--	--
c74322_g1	#NAME?	1.9185e-177	1.1071e-173	346	--	--	--	--	--	--	--	--	--	--	--	--	--	--	--	--	--	--	--	--	--	--	--	--	--	--	--	--
c113315_g1	5.8661	8.262e-177	4.5911e-173	1203	565490439	XP_006302859.1	371	1.4408e-39	hypothetical protein CARUB_v10020989mg [Capsella rubella]>gi|482571569|gb|EOA35757.1| hypothetical protein CARUB_v10020989mg [Capsella rubella]	--	--	--	--	--	--	--	--	--	--	--	--	--	PF01643	Acyl-ACP thioesterase	GO:0006633	fatty acid biosynthetic process	GO:0016790	thiolester hydrolase activity	--	--	--	--
c124521_g1	-7.2862	1.1869e-176	6.3599e-173	1060	--	--	--	--	--	--	--	--	--	--	--	--	--	--	--	--	--	--	--	--	--	--	--	--	--	--	--	--
c57423_g1	-6.0893	7.7012e-176	3.9843e-172	877	672129704	XP_008788366.1	329	2.7721e-33	PREDICTED: proline-rich protein 4-like [Phoenix dactylifera]	--	--	--	--	--	--	--	--	--	Q9T0I5	205	8.43999e-17	Proline-rich protein 4 OS=Arabidopsis thaliana GN=PRP4 PE=2 SV=1	--	--	--	--	--	--	--	--	--	--
c105313_g1	Inf	5.5027e-174	2.752e-170	552	27461096	AAL61539.1	139	3.80982e-09	glycine-rich protein [Lilium hybrid division VII]	--	--	--	--	--	--	--	--	--	--	--	--	--	PF05225	helix-turn-helix, Psq domain	--	--	GO:0003677	DNA binding	--	--	--	--
c126143_g1	6.0431	9.3015e-174	4.5018e-170	2023	672159587	XP_008799558.1	2279	0	PREDICTED: probable trehalase isoform X1 [Phoenix dactylifera]	672159584	XM_008801335.1	564	0	PREDICTED: Phoenix dactylifera probable trehalase (LOC103714168), mRNA	K01194	E3.2.1.28, treA, treF	alpha,alpha-trehalase	http://www.genome.jp/dbget-bin/www_bget?ko:K01194	Q9FWC1	1897	0	Probable trehalase OS=Oryza sativa subsp. japonica GN=Os10g0521000 PE=2 SV=1	PF01204	Trehalase	GO:0005982//GO:0005985//GO:0005991	starch metabolic process//sucrose metabolic process//trehalose metabolic process	GO:0004555	alpha,alpha-trehalase activity	--	--	KOG0602	Neutral trehalase
c117930_g1	-7.4317	4.5692e-173	2.1423e-169	2406	672133238	XP_008790228.1	579	4.1757e-64	PREDICTED: probable vacuolar amino acid transporter YPQ1 [Phoenix dactylifera]>gi|672133240|ref|XP_008790229.1| PREDICTED: probable vacuolar amino acid transporter YPQ1 [Phoenix dactylifera]	--	--	--	--	--	--	--	--	--	Q95XZ6	177	1.56637e-12	Lysosomal amino acid transporter 1 OS=Caenorhabditis elegans GN=laat-1 PE=1 SV=2	--	--	--	--	--	--	--	--	KOG2913	Predicted membrane protein
c103193_g1	9.1191	1.7292e-172	7.8617e-169	1018	--	--	--	--	--	--	--	--	--	--	--	--	--	--	--	--	--	--	--	--	--	--	--	--	--	--	--	--
c110624_g1	-6.5572	2.0073e-172	8.8578e-169	1361	672170497	XP_008805305.1	1089	6.22925e-145	PREDICTED: chlorophyll a-b binding protein 7, chloroplastic-like [Phoenix dactylifera]	571524745	XM_003547970.2	336	8.12726e-174	PREDICTED: Glycine max chlorophyll a-b binding protein 7, chloroplastic-like (LOC100802138), transcript variant 1, mRNA	K08908	LHCA2	light-harvesting complex I chlorophyll a/b binding protein 2	http://www.genome.jp/dbget-bin/www_bget?ko:K08908	P10708	1068	1.68439e-142	Chlorophyll a-b binding protein 7, chloroplastic OS=Solanum lycopersicum GN=CAB7 PE=3 SV=1	--	--	--	--	--	--	--	--	--	--
c108299_g1	-9.8518	3.4857e-171	1.4942e-167	1431	--	--	--	--	--	--	--	--	--	--	--	--	--	--	--	--	--	--	--	--	--	--	--	--	--	--	--	--
c11694_g1	Inf	4.0459e-171	1.6862e-167	881	672172749	XP_008806479.1	365	9.69915e-41	PREDICTED: flowering-promoting factor 1-like protein 3 [Phoenix dactylifera]>gi|672200022|ref|XP_008777768.1| PREDICTED: flowering-promoting factor 1-like protein 3 [Phoenix dactylifera]>gi|672203541|ref|XP_008778674.1| PREDICTED: flowering-promoting factor 1-like protein 3 [Phoenix dactylifera]	--	--	--	--	--	--	--	--	--	Q0E1D7	361	1.23391e-40	Flowering-promoting factor 1-like protein 3 OS=Oryza sativa subsp. japonica GN=Os02g0460200 PE=2 SV=1	--	--	--	--	--	--	--	--	--	--
c105019_g1	-11.019	5.6731e-168	2.3004e-164	689	672108849	XP_008787126.1	663	2.82749e-81	PREDICTED: glucomannan 4-beta-mannosyltransferase 1-like [Phoenix dactylifera]	--	--	--	--	--	K13680	CSLA	beta-mannan synthase	http://www.genome.jp/dbget-bin/www_bget?ko:K13680	Q6Z2T9	538	5.97497e-63	Probable mannan synthase 6 OS=Oryza sativa subsp. japonica GN=CSLA6 PE=2 SV=2	PF07496	CW-type Zinc Finger	--	--	GO:0008270	zinc ion binding	--	--	--	--
c123372_g1	-5.9137	2.4375e-165	9.6241e-162	968	672200353	XP_008777856.1	899	6.50292e-119	PREDICTED: glutathione S-transferase F10-like [Phoenix dactylifera]	672200352	XM_008779634.1	222	1.34794e-110	PREDICTED: Phoenix dactylifera glutathione S-transferase F10-like (LOC103697719), mRNA	K00799	GST, gst	glutathione S-transferase	http://www.genome.jp/dbget-bin/www_bget?ko:K00799	P42761	467	7.22591e-55	Glutathione S-transferase F10 OS=Arabidopsis thaliana GN=GSTF10 PE=1 SV=3	PF13409//PF02798//PF13417	Glutathione S-transferase, N-terminal domain//Glutathione S-transferase, N-terminal domain//Glutathione S-transferase, N-terminal domain	--	--	GO:0005515	protein binding	--	--	KOG0867	Glutathione S-transferase
c124936_g1	5.7514	9.9563e-164	3.8302e-160	4230	672204209	XP_008778851.1	1008	1.95131e-119	PREDICTED: S-linalool synthase-like [Phoenix dactylifera]	--	--	--	--	--	K17982	TPS04, GES	geranyllinalool synthase	http://www.genome.jp/dbget-bin/www_bget?ko:K17982	Q96376	696	1.68736e-79	S-linalool synthase OS=Clarkia breweri GN=LIS PE=2 SV=1	PF03936//PF01397	Terpene synthase family, metal binding domain//Terpene synthase, N-terminal domain	GO:0008152	metabolic process	GO:0010333//GO:0000287//GO:0016829	terpene synthase activity//magnesium ion binding//lyase activity	--	--	--	--
c107870_g2	-7.5084	1.1996e-162	4.4994e-159	790	590586689	XP_007015774.1	224	5.34422e-20	Pollen Ole e 1 allergen and extensin family protein, putative [Theobroma cacao]>gi|508786137|gb|EOY33393.1| Pollen Ole e 1 allergen and extensin family protein, putative [Theobroma cacao]	--	--	--	--	--	--	--	--	--	--	--	--	--	--	--	--	--	--	--	--	--	--	--
c126257_g1	10.666	2.6732e-162	9.7823e-159	464	604302646	EYU22203.1	124	1.5912e-06	hypothetical protein MIMGU_mgv1a021448mg [Erythranthe guttata]	--	--	--	--	--	--	--	--	--	--	--	--	--	--	--	--	--	--	--	--	--	--	--
c102577_g1	5.3514	3.183e-159	1.1371e-155	653	115479153	NP_001063170.1	356	3.61428e-40	Os09g0414900 [Oryza sativa Japonica Group]>gi|50251529|dbj|BAD28903.1| putative gibberellin-induced protein 1 [Oryza sativa Japonica Group]>gi|113631403|dbj|BAF25084.1| Os09g0414900 [Oryza sativa Japonica Group]>gi|125563715|gb|EAZ09095.1| hypothetical protein OsI_31361 [Oryza sativa Indica Group]>gi|215765189|dbj|BAG86886.1| unnamed protein product [Oryza sativa Japonica Group]	695044495	XM_009411726.1	85	1.28498e-34	PREDICTED: Musa acuminata subsp. malaccensis gibberellin-regulated protein 6-like (LOC103992132), mRNA	--	--	--	--	Q6NMQ7	300	8.63122e-33	Gibberellin-regulated protein 6 OS=Arabidopsis thaliana GN=GASA6 PE=3 SV=1	--	--	--	--	--	--	GO:0016023	cytoplasmic membrane-bounded vesicle	--	--
c119419_g1	-6.4055	1.714e-158	5.9804e-155	3297	590629516	XP_007027012.1	548	1.40566e-60	Expansin A4, ALPHA 1.6,EXPA4 [Theobroma cacao]>gi|508715617|gb|EOY07514.1| Expansin A4, ALPHA 1.6,EXPA4 [Theobroma cacao]	672122519	XM_008786372.1	162	1.06285e-76	PREDICTED: Phoenix dactylifera expansin-A4-like (LOC103703502), mRNA	--	--	--	--	Q38865	534	1.84241e-59	Expansin-A6 OS=Arabidopsis thaliana GN=EXPA6 PE=2 SV=2	--	--	--	--	--	--	--	--	--	--
c115662_g1	5.3974	1.8181e-158	6.1995e-155	1948	695068404	XP_009381142.1	411	1.24904e-41	PREDICTED: 3'-N-debenzoyl-2'-deoxytaxol N-benzoyltransferase-like [Musa acuminata subsp. malaccensis]	--	--	--	--	--	--	--	--	--	Q8GT20	263	6.71032e-23	Benzyl alcohol O-benzoyltransferase OS=Nicotiana tabacum GN=HSR201 PE=1 SV=1	PF02458	Transferase family	--	--	GO:0016747	transferase activity, transferring acyl groups other than amino-acyl groups	--	--	--	--
c124827_g6	-7.4292	3.5788e-151	1.1932e-147	867	672168098	XP_008804035.1	582	6.48919e-68	PREDICTED: cytochrome P450 86A8-like [Phoenix dactylifera]	326511406	AK356500.1	142	3.56224e-66	Hordeum vulgare subsp. vulgare mRNA for predicted protein, complete cds, clone: NIASHv1035I01	K15398	CYP86A4S	fatty acid omega-hydroxylase	http://www.genome.jp/dbget-bin/www_bget?ko:K15398	O80823	554	9.68566e-65	Cytochrome P450 86A8 OS=Arabidopsis thaliana GN=CYP86A8 PE=2 SV=1	PF00067	Cytochrome P450	GO:0055114	oxidation-reduction process	GO:0016705//GO:0020037//GO:0005506	oxidoreductase activity, acting on paired donors, with incorporation or reduction of molecular oxygen//heme binding//iron ion binding	--	--	--	--
c81229_g1	-5.8073	2.0863e-150	6.8048e-147	527	--	--	--	--	--	--	--	--	--	--	--	--	--	--	--	--	--	--	--	--	--	--	--	--	--	--	--	--
c124306_g1	7.6128	4.2062e-150	1.3427e-146	2212	--	--	--	--	--	--	--	--	--	--	--	--	--	--	--	--	--	--	--	--	--	--	--	--	--	--	--	--
c114786_g1	12.176	1.1077e-148	3.4623e-145	1936	672139809	XP_008793701.1	1806	0	PREDICTED: cytochrome P450 86B1 [Phoenix dactylifera]	--	--	--	--	--	K15402	CYP86B1	fatty acid omega-hydroxylase	http://www.genome.jp/dbget-bin/www_bget?ko:K15402	Q9FMY1	1389	0	Cytochrome P450 86B1 OS=Arabidopsis thaliana GN=CYP86B1 PE=2 SV=1	PF00067	Cytochrome P450	GO:0055114	oxidation-reduction process	GO:0005506//GO:0020037//GO:0016705	iron ion binding//heme binding//oxidoreductase activity, acting on paired donors, with incorporation or reduction of molecular oxygen	--	--	KOG0157	Cytochrome P450 CYP4/CYP19/CYP26 subfamilies
c72365_g1	5.339	6.539e-148	2.0022e-144	1646	695049401	XP_009412637.1	1277	1.14657e-164	PREDICTED: probable potassium transporter 9 [Musa acuminata subsp. malaccensis]>gi|695049403|ref|XP_009412638.1| PREDICTED: probable potassium transporter 9 [Musa acuminata subsp. malaccensis]>gi|695049405|ref|XP_009412639.1| PREDICTED: probable potassium transporter 9 [Musa acuminata subsp. malaccensis]>gi|695049407|ref|XP_009412640.1| PREDICTED: probable potassium transporter 9 [Musa acuminata …	658037211	XM_008355949.1	48	1.23689e-13	PREDICTED: Malus x domestica potassium transporter 2-like (LOC103417793), mRNA	K03549	kup	KUP system potassium uptake protein	http://www.genome.jp/dbget-bin/www_bget?ko:K03549	O22881	1212	1.43921e-155	Potassium transporter 2 OS=Arabidopsis thaliana GN=POT2 PE=1 SV=2	PF00063//PF02705	Myosin head (motor domain)//K+ potassium transporter	GO:0071805//GO:0006813	potassium ion transmembrane transport//potassium ion transport	GO:0015079//GO:0005524//GO:0003774	potassium ion transmembrane transporter activity//ATP binding//motor activity	GO:0016020//GO:0016459	membrane//myosin complex	--	--
c119247_g2	-7.4677	8.4056e-146	2.5223e-142	958	--	--	--	--	--	--	--	--	--	--	--	--	--	--	--	--	--	--	--	--	--	--	--	--	--	--	--	--
c116224_g1	-5.4914	8.2345e-145	2.4225e-141	1848	224071429	XP_002303455.1	1449	0	Phosphoribulokinase family protein [Populus trichocarpa]>gi|222840887|gb|EEE78434.1| Phosphoribulokinase family protein [Populus trichocarpa]	672178182	XM_008810994.1	465	0	PREDICTED: Phoenix dactylifera phosphoribulokinase, chloroplastic-like (LOC103720990), mRNA	K00855	PRK, prkB	phosphoribulokinase	http://www.genome.jp/dbget-bin/www_bget?ko:K00855	P26302	1415	0	Phosphoribulokinase, chloroplastic OS=Triticum aestivum PE=2 SV=1	PF00485	Phosphoribulokinase / Uridine kinase family	GO:0016310//GO:0042742//GO:0005975//GO:0015976//GO:0009409//GO:0008152	phosphorylation//defense response to bacterium//carbohydrate metabolic process//carbon utilization//response to cold//metabolic process	GO:0016301//GO:0008974//GO:0005524	kinase activity//phosphoribulokinase activity//ATP binding	GO:0009535//GO:0010319//GO:0009570//GO:0048046//GO:0009941	chloroplast thylakoid membrane//stromule//chloroplast stroma//apoplast//chloroplast envelope	KOG4203	Armadillo/beta-Catenin/plakoglobin
c118570_g3	-10.488	5.1784e-144	1.4941e-140	1788	672110772	XP_008797234.1	563	4.04364e-63	PREDICTED: GDSL esterase/lipase At3g48460 [Phoenix dactylifera]	--	--	--	--	--	--	--	--	--	Q9STM6	444	2.71318e-47	GDSL esterase/lipase At3g48460 OS=Arabidopsis thaliana GN=At3g48460 PE=2 SV=1	PF00657	GDSL-like Lipase/Acylhydrolase	GO:0006629	lipid metabolic process	GO:0016788	hydrolase activity, acting on ester bonds	--	--	--	--
c96880_g1	-7.0722	6.0005e-143	1.6987e-139	835	695004487	XP_009388657.1	303	3.71696e-31	PREDICTED: zinc finger Ran-binding domain-containing protein 2-like [Musa acuminata subsp. malaccensis]	695031883	XM_009405195.1	80	1.00074e-31	PREDICTED: Musa acuminata subsp. malaccensis TATA-binding protein-associated factor 2N-like (LOC103987018), mRNA	--	--	--	--	--	--	--	--	PF01155//PF00641	Hydrogenase expression/synthesis hypA family//Zn-finger in Ran binding protein and others	GO:0006464	cellular protein modification process	GO:0016151//GO:0008270	nickel cation binding//zinc ion binding	--	--	KOG4198	RNA-binding Ran Zn-finger protein and related proteins
c101688_g1	-6.4063	9.6088e-143	2.6697e-139	3457	695050089	XP_009413011.1	1365	9.99944e-173	PREDICTED: protein HOTHEAD [Musa acuminata subsp. malaccensis]	117582655	DQ907931.1	259	1.33347e-130	Lilium longiflorum putative mandelonitrile lyase mRNA, partial cds	K00108	E1.1.99.1, betA, CHDH	choline dehydrogenase	http://www.genome.jp/dbget-bin/www_bget?ko:K00108	Q9S746	992	8.46766e-119	Protein HOTHEAD OS=Arabidopsis thaliana GN=HTH PE=1 SV=1	PF00732//PF07992//PF01266//PF05199//PF05834//PF01134//PF00070	GMC oxidoreductase//Pyridine nucleotide-disulphide oxidoreductase//FAD dependent oxidoreductase//GMC oxidoreductase//Lycopene cyclase protein//Glucose inhibited division protein A//Pyridine nucleotide-disulphide oxidoreductase	GO:0055114//GO:0016117//GO:0008033	oxidation-reduction process//carotenoid biosynthetic process//tRNA processing	GO:0050660//GO:0016705//GO:0016614//GO:0016491	flavin adenine dinucleotide binding//oxidoreductase activity, acting on paired donors, with incorporation or reduction of molecular oxygen//oxidoreductase activity, acting on CH-OH group of donors//oxidoreductase activity	--	--	--	--
c122107_g1	9.5718	3.0393e-142	8.291e-139	1273	--	--	--	--	--	--	--	--	--	--	--	--	--	--	--	--	--	--	PF15202	Adipogenin	GO:0045444	fat cell differentiation	--	--	--	--	--	--
c111580_g3	-6.3378	3.6976e-142	9.9065e-139	1246	672182596	XP_008811548.1	1177	1.91721e-157	PREDICTED: peroxidase 19 [Phoenix dactylifera]	695002113	XM_009421681.1	129	8.73457e-59	PREDICTED: Musa acuminata subsp. malaccensis peroxidase 19 (LOC103999814), mRNA	K00430	E1.11.1.7	peroxidase	http://www.genome.jp/dbget-bin/www_bget?ko:K00430	O22959	949	6.31473e-124	Peroxidase 19 OS=Arabidopsis thaliana GN=PER19 PE=2 SV=1	PF00141	Peroxidase	GO:0006804//GO:0006979//GO:0055114	peroxidase reaction//response to oxidative stress//oxidation-reduction process	GO:0020037//GO:0004601	heme binding//peroxidase activity	--	--	--	--
c117863_g2	5.3217	3.8464e-141	1.0124e-137	1485	695049401	XP_009412637.1	1206	7.85567e-155	PREDICTED: probable potassium transporter 9 [Musa acuminata subsp. malaccensis]>gi|695049403|ref|XP_009412638.1| PREDICTED: probable potassium transporter 9 [Musa acuminata subsp. malaccensis]>gi|695049405|ref|XP_009412639.1| PREDICTED: probable potassium transporter 9 [Musa acuminata subsp. malaccensis]>gi|695049407|ref|XP_009412640.1| PREDICTED: probable potassium transporter 9 [Musa acuminata …	672157716	XM_008800355.1	255	9.46105e-129	PREDICTED: Phoenix dactylifera putative potassium transporter 8 (LOC103713428), transcript variant X2, mRNA	K03549	kup	KUP system potassium uptake protein	http://www.genome.jp/dbget-bin/www_bget?ko:K03549	Q7XIV8	1141	9.53464e-146	Probable potassium transporter 9 OS=Oryza sativa subsp. japonica GN=HAK9 PE=2 SV=1	PF05313//PF02705	Poxvirus P21 membrane protein//K+ potassium transporter	GO:0071805//GO:0006813	potassium ion transmembrane transport//potassium ion transport	GO:0015079	potassium ion transmembrane transporter activity	GO:0016020//GO:0016021	membrane//integral component of membrane	--	--
c120420_g2	#NAME?	5.3037e-141	1.372e-137	314	--	--	--	--	--	--	--	--	--	--	--	--	--	--	--	--	--	--	--	--	--	--	--	--	--	--	--	--
c57389_g1	#NAME?	1.7738e-140	4.5108e-137	568	695054129	XP_009415185.1	271	2.69553e-27	PREDICTED: protodermal factor 1-like [Musa acuminata subsp. malaccensis]	--	--	--	--	--	--	--	--	--	Q9S728	212	5.42357e-19	Protodermal factor 1 OS=Arabidopsis thaliana GN=PDF1 PE=2 SV=1	--	--	--	--	--	--	--	--	--	--
c108389_g1	-5.1288	1.9282e-139	4.8217e-136	615	58045197	AAW64931.1	443	5.77892e-53	chloroplast ferredoxin I [Nicotiana tabacum]	126566041	EF091843.1	99	1.99399e-42	Lilium longiflorum chloroplast ferredoxin-I mRNA, partial cds; nuclear gene for chloroplast product	K02639	petF	ferredoxin	http://www.genome.jp/dbget-bin/www_bget?ko:K02639	Q43517	429	9.48115e-52	Ferredoxin-1, chloroplastic OS=Solanum lycopersicum GN=SEND33 PE=2 SV=1	PF00111	2Fe-2S iron-sulfur cluster binding domain	GO:0006118	electron transport	GO:0009055//GO:0051536	electron carrier activity//iron-sulfur cluster binding	--	--	--	--
c103663_g1	-5.7221	2.3036e-139	5.6659e-136	1054	672159209	XP_008799361.1	458	3.43263e-66	PREDICTED: glycine cleavage system H protein 3, mitochondrial-like [Phoenix dactylifera]	672130306	XM_008790460.1	72	3.56833e-27	PREDICTED: Phoenix dactylifera glycine cleavage system H protein 3, mitochondrial (LOC103706384), mRNA	K02437	gcvH, GCSH	glycine cleavage system H protein	http://www.genome.jp/dbget-bin/www_bget?ko:K02437	Q39732	431	2.27338e-59	Glycine cleavage system H protein, mitochondrial OS=Flaveria anomala GN=GDCSH PE=2 SV=1	PF01597	Glycine cleavage H-protein	GO:0006546	glycine catabolic process	--	--	GO:0005960	glycine cleavage complex	KOG3373	Glycine cleavage system H protein (lipoate-binding)
c98759_g1	-5.3071	3.0665e-137	7.4206e-134	889	674250229	KFK42994.1	260	3.22338e-25	hypothetical protein AALP_AA1G065700 [Arabis alpina]	--	--	--	--	--	K02721	psbW	photosystem II PsbW protein	http://www.genome.jp/dbget-bin/www_bget?ko:K02721	Q39194	249	2.54766e-24	Photosystem II reaction center W protein, chloroplastic OS=Arabidopsis thaliana GN=PSBW PE=1 SV=2	PF07123	Photosystem II reaction centre W protein (PsbW)	GO:0015979	photosynthesis	--	--	GO:0009523//GO:0009507	photosystem II//chloroplast	--	--
c120338_g1	6.9244	1.9342e-136	4.6063e-133	2055	695065347	XP_009421259.1	136	3.28517e-07	PREDICTED: uncharacterized protein LOC104000846 [Musa acuminata subsp. malaccensis]	--	--	--	--	--	--	--	--	--	--	--	--	--	PF00664	ABC transporter transmembrane region	GO:0006810//GO:0055085	transport//transmembrane transport	GO:0005524//GO:0042626	ATP binding//ATPase activity, coupled to transmembrane movement of substances	GO:0016021	integral component of membrane	--	--
c122334_g1	6.8585	3.6325e-136	8.5156e-133	941	629119978	KCW84468.1	372	1.84403e-41	hypothetical protein EUGRSUZ_B01304 [Eucalyptus grandis]	--	--	--	--	--	--	--	--	--	Q0E1D7	368	1.84125e-41	Flowering-promoting factor 1-like protein 3 OS=Oryza sativa subsp. japonica GN=Os02g0460200 PE=2 SV=1	--	--	--	--	--	--	--	--	--	--
c120618_g4	-5.7465	8.8663e-136	2.0465e-132	4469	672174836	XP_008807513.1	2804	0	PREDICTED: uncharacterized protein LOC103719855 isoform X3 [Phoenix dactylifera]	672174835	XM_008809291.1	269	4.77044e-136	PREDICTED: Phoenix dactylifera uncharacterized LOC103719855 (LOC103719855), transcript variant X4, mRNA	--	--	--	--	Q9SJQ6	1748	0	Protein ROS1 OS=Arabidopsis thaliana GN=ROS1 PE=1 SV=2	PF11808//PF10576//PF00730	Domain of unknown function (DUF3329)//Iron-sulfur binding domain of endonuclease III//HhH-GPD superfamily base excision DNA repair protein	GO:0016310//GO:0006284	phosphorylation//base-excision repair	GO:0051539//GO:0004673	4 iron, 4 sulfur cluster binding//protein histidine kinase activity	GO:0009365	protein histidine kinase complex	--	--
c120064_g3	6.6793	9.6488e-134	2.1934e-130	1613	672191321	XP_008775478.1	1641	0	PREDICTED: pyrophosphate--fructose 6-phosphate 1-phosphotransferase subunit alpha-like [Phoenix dactylifera]	460385552	XM_004238420.1	306	4.59129e-157	PREDICTED: Solanum lycopersicum pyrophosphate--fructose 6-phosphate 1-phosphotransferase subunit alpha-like (LOC101245455), mRNA	K00895	E2.7.1.90, pfk	pyrophosphate--fructose-6-phosphate 1-phosphotransferase	http://www.genome.jp/dbget-bin/www_bget?ko:K00895	Q41140	1581	0	Pyrophosphate--fructose 6-phosphate 1-phosphotransferase subunit alpha OS=Ricinus communis GN=PFP-ALPHA PE=1 SV=1	PF00365	Phosphofructokinase	GO:0006098//GO:0006094//GO:0006013//GO:0006096//GO:0006000//GO:0006012	pentose-phosphate shunt//gluconeogenesis//mannose metabolic process//glycolytic process//fructose metabolic process//galactose metabolic process	GO:0003872	6-phosphofructokinase activity	GO:0005945	6-phosphofructokinase complex	--	--
c125470_g1	-6.5861	1.7435e-133	3.9043e-130	2802	694390411	XP_009370774.1	1650	0	PREDICTED: uncharacterized protein LOC103960094 isoform X4 [Pyrus x bretschneideri]	--	--	--	--	--	--	--	--	--	Q9C7A2	148	2.63084e-08	Ankyrin repeat-containing protein At3g12360 OS=Arabidopsis thaliana GN=At3g12360 PE=2 SV=1	PF13606//PF00023//PF04434	Ankyrin repeat//Ankyrin repeat//SWIM zinc finger	--	--	GO:0008270//GO:0005515	zinc ion binding//protein binding	--	--	KOG0504	FOG: Ankyrin repeat
c123952_g1	8.1126	9.5261e-132	2.1018e-128	832	659097778	XP_008449809.1	444	9.44124e-50	PREDICTED: F-box/kelch-repeat protein At2g44130-like [Cucumis melo]	--	--	--	--	--	--	--	--	--	O80582	271	8.53669e-26	F-box/kelch-repeat protein At2g44130 OS=Arabidopsis thaliana GN=At2g44130 PE=2 SV=2	PF01344//PF00646//PF07646	Kelch motif//F-box domain//Kelch motif	--	--	GO:0005515	protein binding	--	--	--	--
c114384_g1	4.7778	1.6652e-131	3.6209e-128	1145	695051759	XP_009413916.1	379	3.32236e-40	PREDICTED: auxin-responsive protein IAA30-like [Musa acuminata subsp. malaccensis]	659100795	XM_008453048.1	127	1.03573e-57	PREDICTED: Cucumis melo auxin-induced protein AUX28-like (LOC103492619), mRNA	K14484	IAA	auxin-responsive protein IAA	http://www.genome.jp/dbget-bin/www_bget?ko:K14484	P0C132	350	1.53737e-36	Auxin-responsive protein IAA30 OS=Oryza sativa subsp. japonica GN=IAA30 PE=2 SV=1	PF02309	AUX/IAA family	GO:0006355	regulation of transcription, DNA-templated	--	--	GO:0005634	nucleus	--	--
c118421_g1	-5.8756	3.9841e-131	8.5394e-128	1899	672118259	XP_008782336.1	1020	9.69328e-131	PREDICTED: cyclin-D3-1-like [Phoenix dactylifera]	--	--	--	--	--	--	--	--	--	Q69QB8	751	1.06942e-91	Cyclin-D3-1 OS=Oryza sativa subsp. japonica GN=CYCD3-1 PE=2 SV=2	PF02984	Cyclin, C-terminal domain	--	--	--	--	GO:0005634	nucleus	KOG0656	G1/S-specific cyclin D
c120949_g1	4.8652	1.9325e-130	4.0837e-127	4258	672115848	XP_008781075.1	1073	4.64092e-128	PREDICTED: uncharacterized protein LOC103700951 isoform X2 [Phoenix dactylifera]	--	--	--	--	--	--	--	--	--	P19515	145	4.91688e-08	Lipase OS=Rhizomucor miehei PE=1 SV=2	PF01764//PF00975//PF02973	Lipase (class 3)//Thioesterase domain//Sialidase, N-terminal domain	GO:0006687//GO:0009058//GO:0006629//GO:0046486//GO:0005975//GO:0016042	glycosphingolipid metabolic process//biosynthetic process//lipid metabolic process//glycerolipid metabolic process//carbohydrate metabolic process//lipid catabolic process	GO:0016788//GO:0004806//GO:0004308	hydrolase activity, acting on ester bonds//triglyceride lipase activity//exo-alpha-sialidase activity	--	--	--	--
c99738_g2	9.1172	4.0483e-130	8.4359e-127	526	--	--	--	--	--	--	--	--	--	--	--	--	--	--	--	--	--	--	--	--	--	--	--	--	--	--	--	--
c124736_g1	-5.5286	1.893e-129	3.8907e-126	1465	695001278	XP_009415502.1	1051	8.76579e-137	PREDICTED: F-box/kelch-repeat protein At3g24760-like [Musa acuminata subsp. malaccensis]	--	--	--	--	--	--	--	--	--	Q3EB08	745	6.44951e-92	F-box/kelch-repeat protein At3g24760 OS=Arabidopsis thaliana GN=At3g24760 PE=2 SV=1	PF07646//PF01344//PF00646	Kelch motif//Kelch motif//F-box domain	--	--	GO:0005515	protein binding	--	--	--	--
c117984_g4	4.8531	8.1141e-129	1.6451e-125	1124	672114061	XP_008775195.1	1350	0	PREDICTED: LOW QUALITY PROTEIN: 3-ketoacyl-CoA synthase 6-like [Phoenix dactylifera]	658008963	XM_008341458.1	161	1.2778e-76	PREDICTED: Malus x domestica 3-ketoacyl-CoA synthase 6 (LOC103402707), mRNA	K15397	KCS	3-ketoacyl-CoA synthase	http://www.genome.jp/dbget-bin/www_bget?ko:K15397	Q9XF43	1259	3.2785e-169	3-ketoacyl-CoA synthase 6 OS=Arabidopsis thaliana GN=CUT1 PE=1 SV=1	PF00195//PF08392//PF08545	Chalcone and stilbene synthases, N-terminal domain//FAE1/Type III polyketide synthase-like protein//3-Oxoacyl-[acyl-carrier-protein (ACP)] synthase III	GO:0042967//GO:0006633//GO:0009058	acyl-carrier-protein biosynthetic process//fatty acid biosynthetic process//biosynthetic process	GO:0004315//GO:0016746//GO:0016747	3-oxoacyl-[acyl-carrier-protein] synthase activity//transferase activity, transferring acyl groups//transferase activity, transferring acyl groups other than amino-acyl groups	GO:0005835//GO:0016020	fatty acid synthase complex//membrane	--	--
c124116_g2	-6.9264	1.4739e-128	2.9485e-125	1131	672182732	XP_008811620.1	1126	2.62062e-148	PREDICTED: anthocyanin 3'-O-beta-glucosyltransferase-like [Phoenix dactylifera]	695037540	XM_009407989.1	34	5.10687e-06	PREDICTED: Musa acuminata subsp. malaccensis scopoletin glucosyltransferase-like (LOC103989197), mRNA	--	--	--	--	Q9AT54	714	1.37546e-87	Scopoletin glucosyltransferase OS=Nicotiana tabacum GN=TOGT1 PE=1 SV=1	PF00201	UDP-glucoronosyl and UDP-glucosyl transferase	GO:0008152	metabolic process	GO:0016758	transferase activity, transferring hexosyl groups	--	--	KOG1192	UDP-glucuronosyl and UDP-glucosyl transferase
c121561_g1	12.481	9.528e-128	1.881e-124	2066	672115989	XP_008781147.1	1304	1.92931e-172	PREDICTED: GDSL esterase/lipase At4g16230-like [Phoenix dactylifera]	672115988	XM_008782925.1	96	3.23515e-40	PREDICTED: Phoenix dactylifera GDSL esterase/lipase At4g16230-like (LOC103700999), mRNA	--	--	--	--	O23470	1124	4.04054e-146	GDSL esterase/lipase At4g16230 OS=Arabidopsis thaliana GN=At4g16230 PE=3 SV=2	PF00657	GDSL-like Lipase/Acylhydrolase	GO:0006629	lipid metabolic process	GO:0016788	hydrolase activity, acting on ester bonds	--	--	--	--
c110739_g1	-8.1497	5.3342e-127	1.0394e-123	874	672118812	XP_008782626.1	271	4.608e-26	PREDICTED: uncharacterized protein LOC103702108 [Phoenix dactylifera]	312283755	AC243224.1	71	1.05692e-26	Panicum virgatum clone PV_ABa006-H10, complete sequence	--	--	--	--	--	--	--	--	--	--	--	--	--	--	--	--	--	--
c123027_g2	-4.6453	5.8735e-126	1.1298e-122	1253	470110823	XP_004291662.1	1059	4.85695e-139	PREDICTED: protochlorophyllide reductase, chloroplastic-like [Fragaria vesca subsp. vesca]	672178512	XM_008811168.1	331	4.49326e-171	PREDICTED: Phoenix dactylifera protochlorophyllide reductase-like (LOC103721112), mRNA	K00218	E1.3.1.33, por	protochlorophyllide reductase	http://www.genome.jp/dbget-bin/www_bget?ko:K00218	Q9SDT1	1057	1.99436e-139	Protochlorophyllide reductase, chloroplastic OS=Daucus carota GN=POR1 PE=2 SV=1	PF00106//PF01055	short chain dehydrogenase//Glycosyl hydrolases family 31	GO:0008152//GO:0005975	metabolic process//carbohydrate metabolic process	GO:0004553//GO:0016491	hydrolase activity, hydrolyzing O-glycosyl compounds//oxidoreductase activity	--	--	KOG1208	Dehydrogenases with different specificities (related to short-chain alcohol dehydrogenases)
c113109_g1	-7.9583	9.8794e-126	1.8763e-122	1189	470145611	XP_004308429.1	866	3.34382e-111	PREDICTED: probable carboxylesterase 8-like [Fragaria vesca subsp. vesca]	--	--	--	--	--	--	--	--	--	O64640	767	3.96091e-97	Probable carboxylesterase 8 OS=Arabidopsis thaliana GN=CXE8 PE=2 SV=1	PF07859	alpha/beta hydrolase fold	GO:0008152	metabolic process	GO:0016787	hydrolase activity	--	--	KOG1515	Arylacetamide deacetylase
c125266_g1	-4.9746	4.6147e-123	8.6547e-120	2068	672185696	XP_008812889.1	660	4.81818e-75	PREDICTED: isoflavone 2'-hydroxylase-like [Phoenix dactylifera]	--	--	--	--	--	--	--	--	--	Q6WNQ8	457	8.59753e-48	Cytochrome P450 81E8 OS=Medicago truncatula GN=CYP81E8 PE=2 SV=1	PF00067	Cytochrome P450	GO:0055114	oxidation-reduction process	GO:0020037//GO:0016705//GO:0005506	heme binding//oxidoreductase activity, acting on paired donors, with incorporation or reduction of molecular oxygen//iron ion binding	--	--	KOG0156	Cytochrome P450 CYP2 subfamily
c117984_g1	4.849	7.8073e-123	1.4461e-119	838	695008507	XP_009390849.1	788	4.25279e-99	PREDICTED: 3-ketoacyl-CoA synthase 6-like [Musa acuminata subsp. malaccensis]	359488266	XM_002283694.2	131	4.47921e-60	PREDICTED: Vitis vinifera 3-ketoacyl-CoA synthase 6-like (LOC100266928), mRNA	K15397	KCS	3-ketoacyl-CoA synthase	http://www.genome.jp/dbget-bin/www_bget?ko:K15397	Q9XF43	749	5.09594e-94	3-ketoacyl-CoA synthase 6 OS=Arabidopsis thaliana GN=CUT1 PE=1 SV=1	PF08392//PF08541//PF01180//PF02797	FAE1/Type III polyketide synthase-like protein//3-Oxoacyl-[acyl-carrier-protein (ACP)] synthase III C terminal//Dihydroorotate dehydrogenase//Chalcone and stilbene synthases, C-terminal domain	GO:0006206//GO:0006633//GO:0008610//GO:0055114//GO:0006222	pyrimidine nucleobase metabolic process//fatty acid biosynthetic process//lipid biosynthetic process//oxidation-reduction process//UMP biosynthetic process	GO:0016746//GO:0004152//GO:0016747	transferase activity, transferring acyl groups//dihydroorotate dehydrogenase activity//transferase activity, transferring acyl groups other than amino-acyl groups	GO:0016020	membrane	--	--
c125369_g3	4.998	7.9247e-123	1.45e-119	1001	695055101	XP_009415710.1	544	1.74277e-62	PREDICTED: LOW QUALITY PROTEIN: putative UDP-rhamnose:rhamnosyltransferase 1 [Musa acuminata subsp. malaccensis]	--	--	--	--	--	--	--	--	--	Q66PF2	465	9.13607e-52	Putative UDP-rhamnose:rhamnosyltransferase 1 OS=Fragaria ananassa GN=GT4 PE=2 SV=1	PF00201//PF13931	UDP-glucoronosyl and UDP-glucosyl transferase//Kinesin-associated microtubule-binding	GO:0008152	metabolic process	GO:0008017//GO:0016758	microtubule binding//transferase activity, transferring hexosyl groups	GO:0045298	tubulin complex	KOG1192	UDP-glucuronosyl and UDP-glucosyl transferase
c118154_g4	-4.8029	2.709e-122	4.8969e-119	1316	672115236	XP_008780099.1	1469	0	PREDICTED: subtilisin-like protease [Phoenix dactylifera]	--	--	--	--	--	--	--	--	--	O65351	963	1.60136e-120	Subtilisin-like protease OS=Arabidopsis thaliana GN=ARA12 PE=1 SV=1	PF00082	Subtilase family	GO:0006508	proteolysis	GO:0004252	serine-type endopeptidase activity	--	--	--	--
c124558_g1	4.8289	4.1342e-122	7.3842e-119	3315	672169387	XP_008804723.1	2801	0	PREDICTED: probable receptor-like protein kinase At1g30570 [Phoenix dactylifera]>gi|672169389|ref|XP_008804724.1| PREDICTED: probable receptor-like protein kinase At1g30570 [Phoenix dactylifera]>gi|672169391|ref|XP_008804725.1| PREDICTED: probable receptor-like protein kinase At1g30570 [Phoenix dactylifera]>gi|672169393|ref|XP_008804726.1| PREDICTED: probable receptor-like protein kinase At1g3057…	695040279	XM_009409435.1	329	1.56238e-169	PREDICTED: Musa acuminata subsp. malaccensis probable receptor-like protein kinase At1g30570 (LOC103990336), mRNA	--	--	--	--	Q9SA72	2335	0	Probable receptor-like protein kinase At1g30570 OS=Arabidopsis thaliana GN=At1g30570 PE=3 SV=1	PF00069//PF07714	Protein kinase domain//Protein tyrosine kinase	GO:0006468	protein phosphorylation	GO:0005524//GO:0004672	ATP binding//protein kinase activity	--	--	--	--
c111711_g1	#NAME?	9.9512e-122	1.7565e-118	1597	695006736	XP_009389881.1	451	6.30164e-50	PREDICTED: uncharacterized protein LOC103976416 [Musa acuminata subsp. malaccensis]	--	--	--	--	--	--	--	--	--	--	--	--	--	PF00397	WW domain	--	--	GO:0005515	protein binding	--	--	--	--
c102273_g2	-7.7722	1.1335e-121	1.9776e-118	1699	20513260	BAB91550.1	807	1.72921e-101	MADS-box transcription factor [Lilium regale]	20531752	AF503913.1	459	0	Lilium longiflorum MADS box protein (MADS1) mRNA, complete cds	K09264	K09264	MADS-box transcription factor, plant	http://www.genome.jp/dbget-bin/www_bget?ko:K09264	Q944S9	646	2.08439e-78	MADS-box transcription factor 16 OS=Oryza sativa subsp. japonica GN=MADS16 PE=1 SV=2	PF01486//PF00319//PF04048//PF07743//PF03352//PF05192	K-box region//SRF-type transcription factor (DNA-binding and dimerisation domain)//Sec8 exocyst complex component specific domain//HSCB C-terminal oligomerisation domain//Methyladenine glycosylase//MutS domain III	GO:0015031//GO:0006904//GO:0006298//GO:0051259//GO:0006284//GO:0006355	protein transport//vesicle docking involved in exocytosis//mismatch repair//protein oligomerization//base-excision repair//regulation of transcription, DNA-templated	GO:0030983//GO:0003700//GO:0008725//GO:0003677//GO:0046983//GO:0005524	mismatched DNA binding//sequence-specific DNA binding transcription factor activity//DNA-3-methyladenine glycosylase activity//DNA binding//protein dimerization activity//ATP binding	GO:0005634//GO:0005667//GO:0000145	nucleus//transcription factor complex//exocyst	KOG0014	MADS box transcription factor
c118197_g1	-4.4767	2.7617e-121	4.7626e-118	2340	695081681	XP_009388374.1	1040	1.38253e-133	PREDICTED: pectinesterase-like, partial [Musa acuminata subsp. malaccensis]	658047461	XM_008361191.1	206	2.60731e-101	PREDICTED: Malus x domestica pectinesterase-like (LOC103423120), mRNA	K01051	E3.1.1.11	pectinesterase	http://www.genome.jp/dbget-bin/www_bget?ko:K01051	P85076	908	1.65473e-113	Pectinesterase OS=Actinidia deliciosa PE=1 SV=1	--	--	--	--	--	--	--	--	--	--
c124476_g1	-4.3774	1.5771e-120	2.6888e-117	3344	695026525	XP_009400562.1	834	6.24501e-99	PREDICTED: BURP domain-containing protein 3-like [Musa acuminata subsp. malaccensis]	--	--	--	--	--	--	--	--	--	Q942D4	781	3.06243e-91	BURP domain-containing protein 3 OS=Oryza sativa subsp. japonica GN=BURP3 PE=2 SV=1	--	--	--	--	--	--	--	--	--	--
c115159_g1	-4.6304	1.8717e-120	3.1553e-117	1366	643717184	KDP28810.1	471	1.08961e-52	hypothetical protein JCGZ_14581 [Jatropha curcas]	357114513	XM_003558997.1	159	2.01992e-75	PREDICTED: Brachypodium distachyon GATA transcription factor 2-like (LOC100846147), mRNA	--	--	--	--	O49743	393	1.95736e-42	GATA transcription factor 4 OS=Arabidopsis thaliana GN=GATA4 PE=2 SV=1	PF00320	GATA zinc finger	GO:0006355	regulation of transcription, DNA-templated	GO:0008270//GO:0003700//GO:0043565	zinc ion binding//sequence-specific DNA binding transcription factor activity//sequence-specific DNA binding	GO:0005667	transcription factor complex	KOG1601	GATA-4/5/6 transcription factors
c118463_g1	5.7909	2.8491e-119	4.7496e-116	3023	672190222	XP_008775188.1	1714	0	PREDICTED: hexose carrier protein HEX6-like [Phoenix dactylifera]	672190221	XM_008776966.1	359	0	PREDICTED: Phoenix dactylifera hexose carrier protein HEX6-like (LOC103695597), mRNA	--	--	--	--	Q07423	1666	0	Hexose carrier protein HEX6 OS=Ricinus communis GN=HEX6 PE=2 SV=1	PF07690//PF00083	Major Facilitator Superfamily//Sugar (and other) transporter	GO:0055085	transmembrane transport	GO:0022857	transmembrane transporter activity	GO:0016021	integral component of membrane	KOG0254	Predicted transporter (major facilitator superfamily)
c124485_g1	5.8345	5.799e-119	9.561e-116	1725	695025250	XP_009399871.1	1185	4.78421e-155	PREDICTED: uncharacterized protein LOC103984154 [Musa acuminata subsp. malaccensis]	--	--	--	--	--	--	--	--	--	Q8R116	251	2.15335e-21	Protein notum homolog OS=Mus musculus GN=Notum PE=2 SV=2	PF00326	Prolyl oligopeptidase family	GO:0006508	proteolysis	GO:0008236	serine-type peptidase activity	--	--	--	--
c90037_g1	-6.3471	1.4577e-118	2.3772e-115	250	--	--	--	--	--	--	--	--	--	--	--	--	--	--	--	--	--	--	--	--	--	--	--	--	--	--	--	--
c121217_g2	-7.057	2.1111e-118	3.4059e-115	3192	672183358	XP_008811953.1	1542	0	PREDICTED: CBL-interacting protein kinase 32 isoform X3 [Phoenix dactylifera]	695045316	XM_009412171.1	275	1.57003e-139	PREDICTED: Musa acuminata subsp. malaccensis CBL-interacting protein kinase 32 (LOC103992468), transcript variant X2, mRNA	--	--	--	--	Q2QY53	1450	0	CBL-interacting protein kinase 32 OS=Oryza sativa subsp. japonica GN=CIPK32 PE=2 SV=2	PF01004//PF00069//PF06293//PF03822//PF07714	Flavivirus envelope glycoprotein M//Protein kinase domain//Lipopolysaccharide kinase (Kdo/WaaP) family//NAF domain//Protein tyrosine kinase	GO:0019058//GO:0009103//GO:0006468//GO:0007165	viral life cycle//lipopolysaccharide biosynthetic process//protein phosphorylation//signal transduction	GO:0005524//GO:0004672//GO:0016773	ATP binding//protein kinase activity//phosphotransferase activity, alcohol group as acceptor	GO:0016020//GO:0019031	membrane//viral envelope	KOG0583	Serine/threonine protein kinase
c110558_g1	-6.9366	4.9531e-118	7.9058e-115	1558	695003026	XP_009383319.1	1352	5.28326e-180	PREDICTED: cytochrome P450 94B3-like [Musa acuminata subsp. malaccensis]	685332617	XM_009105766.1	41	9.10365e-10	PREDICTED: Brassica rapa cytochrome P450 94B3-like (LOC103830061), mRNA	--	--	--	--	O81117	960	8.23652e-122	Cytochrome P450 94A1 OS=Vicia sativa GN=CYP94A1 PE=2 SV=2	PF00067	Cytochrome P450	GO:0055114	oxidation-reduction process	GO:0005506//GO:0020037//GO:0016705	iron ion binding//heme binding//oxidoreductase activity, acting on paired donors, with incorporation or reduction of molecular oxygen	--	--	KOG0157	Cytochrome P450 CYP4/CYP19/CYP26 subfamilies
c106131_g1	-4.3979	1.5564e-117	2.458e-114	1203	672179052	XP_008809683.1	512	1.72116e-57	PREDICTED: fasciclin-like arabinogalactan protein 2 [Phoenix dactylifera]	557719675	KF573554.1	122	6.55892e-55	Lilium hybrid cultivar Sorbonne LS-ZJU30 microsatellite sequence	--	--	--	--	Q9SU13	367	8.89535e-38	Fasciclin-like arabinogalactan protein 2 OS=Arabidopsis thaliana GN=FLA2 PE=1 SV=1	PF08267	Cobalamin-independent synthase, N-terminal domain	GO:0008652//GO:0009086	cellular amino acid biosynthetic process//methionine biosynthetic process	GO:0008270//GO:0003871	zinc ion binding//5-methyltetrahydropteroyltriglutamate-homocysteine S-methyltransferase activity	--	--	--	--
c112384_g1	-4.9106	5.9821e-117	9.3493e-114	1238	596136187	XP_007222338.1	791	1.33288e-97	hypothetical protein PRUPE_ppa004761mg [Prunus persica]>gi|462419274|gb|EMJ23537.1| hypothetical protein PRUPE_ppa004761mg [Prunus persica]	--	--	--	--	--	--	--	--	--	Q9M2D8	122	2.67113e-06	Uncharacterized protein At3g61260 OS=Arabidopsis thaliana GN=At3g61260 PE=1 SV=1	--	--	--	--	--	--	--	--	--	--
c108956_g1	4.8749	1.2955e-116	2.0038e-113	461	672203336	XP_008778618.1	239	2.28939e-23	PREDICTED: S-linalool synthase-like [Phoenix dactylifera]	--	--	--	--	--	K17982	TPS04, GES	geranyllinalool synthase	http://www.genome.jp/dbget-bin/www_bget?ko:K17982	Q93YV0	147	4.93998e-10	(E,E)-geranyllinalool synthase OS=Arabidopsis thaliana GN=GES PE=1 SV=1	--	--	--	--	--	--	--	--	--	--
c125628_g3	-6.28	1.488e-116	2.2781e-113	3941	672169377	XP_008804717.1	3755	0	PREDICTED: probable LRR receptor-like serine/threonine-protein kinase At4g20940 [Phoenix dactylifera]	672169376	XM_008806495.1	832	0	PREDICTED: Phoenix dactylifera probable LRR receptor-like serine/threonine-protein kinase At4g20940 (LOC103717919), mRNA	--	--	--	--	C0LGQ9	2948	0	Probable LRR receptor-like serine/threonine-protein kinase At4g20940 OS=Arabidopsis thaliana GN=At4g20940 PE=1 SV=1	PF00069//PF07714//PF00560	Protein kinase domain//Protein tyrosine kinase//Leucine Rich Repeat	GO:0006468	protein phosphorylation	GO:0004672//GO:0005524//GO:0005515	protein kinase activity//ATP binding//protein binding	--	--	--	--
c124217_g4	4.3226	1.6011e-116	2.4265e-113	1915	672141160	XP_008794400.1	2071	0	PREDICTED: protein ECERIFERUM 3-like [Phoenix dactylifera]	--	--	--	--	--	--	--	--	--	Q8H1Z0	1729	0	Protein ECERIFERUM 3 OS=Arabidopsis thaliana GN=CER3 PE=1 SV=1	PF04116//PF00106//PF05676	Fatty acid hydroxylase superfamily//short chain dehydrogenase//NADH-ubiquinone oxidoreductase B18 subunit (NDUFB7)	GO:0008152//GO:0006118//GO:0055114//GO:0006633//GO:0006744//GO:0015992//GO:0006120//GO:0006814	metabolic process//electron transport//oxidation-reduction process//fatty acid biosynthetic process//ubiquinone biosynthetic process//proton transport//mitochondrial electron transport, NADH to ubiquinone//sodium ion transport	GO:0003954//GO:0005506//GO:0008137//GO:0016491	NADH dehydrogenase activity//iron ion binding//NADH dehydrogenase (ubiquinone) activity//oxidoreductase activity	GO:0005739	mitochondrion	KOG0873	C-4 sterol methyl oxidase
c119291_g1	-4.5602	9.2122e-116	1.3822e-112	2688	695062281	XP_009419605.1	915	4.34275e-113	PREDICTED: xyloglucan endotransglucosylase/hydrolase protein 9-like [Musa acuminata subsp. malaccensis]	--	--	--	--	--	K08235	E2.4.1.207	xyloglucan:xyloglucosyl transferase	http://www.genome.jp/dbget-bin/www_bget?ko:K08235	Q8LDW9	873	8.74042e-108	Xyloglucan endotransglucosylase/hydrolase protein 9 OS=Arabidopsis thaliana GN=XTH9 PE=2 SV=2	PF06955//PF11057//PF00722	Xyloglucan endo-transglycosylase (XET) C-terminus//Cortexin of kidney//Glycosyl hydrolases family 16	GO:0005975//GO:0006073	carbohydrate metabolic process//cellular glucan metabolic process	GO:0016762//GO:0004553	xyloglucan:xyloglucosyl transferase activity//hydrolase activity, hydrolyzing O-glycosyl compounds	GO:0005618//GO:0031224//GO:0048046	cell wall//intrinsic component of membrane//apoplast	--	--
c91727_g1	9.2713	1.0052e-115	1.4932e-112	1181	695051461	XP_009413756.1	589	1.97302e-70	PREDICTED: putative HVA22-like protein g [Musa acuminata subsp. malaccensis]	--	--	--	--	--	--	--	--	--	Q8LE10	553	9.93361e-66	HVA22-like protein i OS=Arabidopsis thaliana GN=HVA22I PE=2 SV=2	PF05793	Transcription initiation factor IIF, alpha subunit (TFIIF-alpha)	GO:0045893	positive regulation of transcription, DNA-templated	GO:0003677	DNA binding	GO:0005634	nucleus	KOG1726	HVA22/DP1 gene product-related proteins
c125606_g1	-5.2228	2.0021e-115	2.945e-112	1475	672145985	XP_008796930.1	903	9.00944e-111	PREDICTED: trihelix transcription factor GTL1-like [Phoenix dactylifera]	--	--	--	--	--	--	--	--	--	Q39117	236	1.44132e-19	Trihelix transcription factor GT-2 OS=Arabidopsis thaliana GN=GT-2 PE=2 SV=1	--	--	--	--	--	--	--	--	--	--
c124090_g1	-7.5593	8.6175e-115	1.2553e-111	1915	672148977	XP_008797231.1	1517	0	PREDICTED: cytochrome P450 89A2-like [Phoenix dactylifera]	--	--	--	--	--	--	--	--	--	Q42602	1123	9.74514e-145	Cytochrome P450 89A2 OS=Arabidopsis thaliana GN=CYP89A2 PE=2 SV=2	PF00067	Cytochrome P450	GO:0055114	oxidation-reduction process	GO:0005506//GO:0016705//GO:0020037	iron ion binding//oxidoreductase activity, acting on paired donors, with incorporation or reduction of molecular oxygen//heme binding	--	--	KOG0156	Cytochrome P450 CYP2 subfamily
c103094_g1	4.6064	9.8771e-115	1.4249e-111	1365	672192220	XP_008775713.1	392	6.10113e-43	PREDICTED: uncharacterized protein LOC103696010 [Phoenix dactylifera]>gi|672203752|ref|XP_008778729.1| PREDICTED: uncharacterized protein LOC103698480 [Phoenix dactylifera]	--	--	--	--	--	--	--	--	--	--	--	--	--	--	--	--	--	--	--	--	--	--	--
c118490_g1	8.2925	2.083e-114	2.9764e-111	883	672116188	XP_008781251.1	337	3.64659e-36	PREDICTED: indole-3-acetic acid-induced protein ARG7-like [Phoenix dactylifera]	--	--	--	--	--	--	--	--	--	P33083	115	2.61989e-06	Auxin-induced protein 6B OS=Glycine max PE=2 SV=1	--	--	--	--	--	--	--	--	--	--
c96532_g1	-4.4561	3.3474e-114	4.738e-111	632	672145272	XP_008796549.1	591	3.67587e-75	PREDICTED: photosystem I reaction center subunit V, chloroplastic-like [Phoenix dactylifera]	694439636	XM_009348416.1	109	5.6543e-48	PREDICTED: Pyrus x bretschneideri photosystem I reaction center subunit V, chloroplastic-like (LOC103938417), mRNA	K08905	psaG	photosystem I subunit V	http://www.genome.jp/dbget-bin/www_bget?ko:K08905	Q9S7N7	519	6.02038e-65	Photosystem I reaction center subunit V, chloroplastic OS=Arabidopsis thaliana GN=PSAG PE=2 SV=1	PF01241	Photosystem I psaG / psaK	GO:0015979	photosynthesis	--	--	GO:0016020//GO:0009522	membrane//photosystem I	--	--
c103358_g1	-7.4037	5.2255e-114	7.3272e-111	512	357457953	XP_003599257.1	161	2.19175e-12	Photosystem II 5 kDa protein [Medicago truncatula]>gi|355488305|gb|AES69508.1| photosystem II 5 kDa protein [Medicago truncatula]	--	--	--	--	--	--	--	--	--	P31336	132	3.16011e-09	Photosystem II 5 kDa protein, chloroplastic OS=Gossypium hirsutum GN=PSBT PE=1 SV=1	PF02771	Acyl-CoA dehydrogenase, N-terminal domain	GO:0055114//GO:0008152	oxidation-reduction process//metabolic process	GO:0016627//GO:0050660	oxidoreductase activity, acting on the CH-CH group of donors//flavin adenine dinucleotide binding	--	--	--	--
c108265_g1	10.163	2.7147e-113	3.7714e-110	905	58201617	AAW66885.1	687	2.97808e-87	MADS box transcription factor [Elaeis guineensis]	115467099	NM_001063684.1	116	1.05783e-51	Oryza sativa Japonica Group Os06g0217300 (Os06g0217300) mRNA, complete cds	--	--	--	--	Q9FVC1	600	1.35722e-74	MADS-box protein SVP OS=Arabidopsis thaliana GN=SVP PE=1 SV=1	PF01486//PF00319	K-box region//SRF-type transcription factor (DNA-binding and dimerisation domain)	GO:0006355	regulation of transcription, DNA-templated	GO:0046983//GO:0003700//GO:0003677	protein dimerization activity//sequence-specific DNA binding transcription factor activity//DNA binding	GO:0005667//GO:0005634	transcription factor complex//nucleus	KOG0014	MADS box transcription factor
c123276_g1	4.7913	1.3428e-112	1.8484e-109	1481	672174481	XP_008807392.1	839	4.57293e-106	PREDICTED: bifunctional epoxide hydrolase 2-like [Phoenix dactylifera]	571560027	XM_003554587.2	71	1.81876e-26	PREDICTED: Glycine max bifunctional epoxide hydrolase 2-like (LOC100812717), mRNA	--	--	--	--	Q6Q2C2	272	3.40542e-24	Bifunctional epoxide hydrolase 2 OS=Sus scrofa GN=EPHX2 PE=2 SV=1	PF07224//PF12740	Chlorophyllase//Chlorophyllase enzyme	GO:0015996//GO:0015994	chlorophyll catabolic process//chlorophyll metabolic process	GO:0047746	chlorophyllase activity	--	--	KOG4178	Soluble epoxide hydrolase
c118570_g5	-10.476	2.5198e-112	3.4369e-109	325	658032482	XP_008351751.1	239	2.30952e-23	PREDICTED: LOW QUALITY PROTEIN: GDSL esterase/lipase At3g48460-like [Malus domestica]	241983550	AK331491.1	86	1.68595e-35	Triticum aestivum cDNA, clone: WT007_K03, cultivar: Chinese Spring	--	--	--	--	Q9STM6	210	1.9893e-19	GDSL esterase/lipase At3g48460 OS=Arabidopsis thaliana GN=At3g48460 PE=2 SV=1	PF00657	GDSL-like Lipase/Acylhydrolase	GO:0006629	lipid metabolic process	GO:0016788	hydrolase activity, acting on ester bonds	--	--	--	--
c125136_g1	-4.183	8.4161e-112	1.1376e-108	2843	672207984	XP_008779984.1	1218	6.70109e-155	PREDICTED: benzyl alcohol O-benzoyltransferase-like [Phoenix dactylifera]	--	--	--	--	--	--	--	--	--	Q8GT20	1157	1.36491e-146	Benzyl alcohol O-benzoyltransferase OS=Nicotiana tabacum GN=HSR201 PE=1 SV=1	PF02458	Transferase family	--	--	GO:0016747	transferase activity, transferring acyl groups other than amino-acyl groups	--	--	--	--
c106385_g1	-4.4976	1.2959e-111	1.7359e-108	1388	694994535	XP_009400376.1	866	3.54376e-111	PREDICTED: expansin-B16-like [Musa acuminata subsp. malaccensis]	695077463	XM_009387798.1	225	4.20002e-112	PREDICTED: Musa acuminata subsp. malaccensis expansin-B16 (LOC103973276), mRNA	--	--	--	--	Q0DZ85	820	6.05455e-105	Expansin-B16 OS=Oryza sativa subsp. japonica GN=EXPB16 PE=3 SV=1	--	--	--	--	--	--	--	--	--	--
c112228_g1	4.7456	1.3433e-111	1.7836e-108	524	388522899	AFK49511.1	382	1.29388e-44	unknown [Medicago truncatula]	--	--	--	--	--	--	--	--	--	Q00874	332	2.01136e-35	DNA-damage-repair/toleration protein DRT100 OS=Arabidopsis thaliana GN=DRT100 PE=2 SV=2	PF00560	Leucine Rich Repeat	--	--	GO:0005515	protein binding	--	--	--	--
c106777_g2	4.2528	1.5967e-111	2.1014e-108	1293	672176428	XP_008808289.1	426	7.22222e-60	PREDICTED: neurofilament medium polypeptide-like isoform X2 [Phoenix dactylifera]	695028704	XM_009403464.1	120	9.1377e-54	PREDICTED: Musa acuminata subsp. malaccensis nucleolar protein 58-like (LOC103985681), transcript variant X2, mRNA	--	--	--	--	--	--	--	--	PF00935//PF12242//PF02724//PF06459//PF02535//PF02388//PF00403//PF01213	Ribosomal protein L44//NAD(P)H binding domain of trans-2-enoyl-CoA reductase//CDC45-like protein//Ryanodine Receptor TM 4-6//ZIP Zinc transporter//FemAB family//Heavy-metal-associated domain//Adenylate cyclase associated (CAP) N terminal	GO:0006412//GO:0055114//GO:0007010//GO:0006816//GO:0055085//GO:0042254//GO:0030001//GO:0006270//GO:0006874	translation//oxidation-reduction process//cytoskeleton organization//calcium ion transport//transmembrane transport//ribosome biogenesis//metal ion transport//DNA replication initiation//cellular calcium ion homeostasis	GO:0005219//GO:0003779//GO:0003735//GO:0016755//GO:0046873//GO:0046872//GO:0016491	ryanodine-sensitive calcium-release channel activity//actin binding//structural constituent of ribosome//transferase activity, transferring amino-acyl groups//metal ion transmembrane transporter activity//metal ion binding//oxidoreductase activity	GO:0016020//GO:0005622//GO:0016021//GO:0005840	membrane//intracellular//integral component of membrane//ribosome	--	--
c113381_g1	Inf	2.5118e-111	3.277e-108	861	565387502	XP_006359537.1	151	3.09057e-10	PREDICTED: uncharacterized protein LOC102593527 [Solanum tuberosum]>gi|565387504|ref|XP_006359538.1| PREDICTED: uncharacterized protein LOC102593846 [Solanum tuberosum]	65331331	DQ019467.1	384	0	Lilium longiflorum clone LP54 unknown mRNA	--	--	--	--	--	--	--	--	--	--	--	--	--	--	--	--	--	--
c126294_g1	8.1244	1.1219e-110	1.4511e-107	2021	672199973	XP_008777755.1	1457	0	PREDICTED: scopoletin glucosyltransferase-like [Phoenix dactylifera]	--	--	--	--	--	--	--	--	--	Q9AT54	1267	3.20169e-166	Scopoletin glucosyltransferase OS=Nicotiana tabacum GN=TOGT1 PE=1 SV=1	PF00201	UDP-glucoronosyl and UDP-glucosyl transferase	GO:0008152	metabolic process	GO:0016758	transferase activity, transferring hexosyl groups	--	--	KOG1192	UDP-glucuronosyl and UDP-glucosyl transferase
c115244_g2	-9.3576	1.5422e-110	1.9776e-107	285	12044708	CAC19831.1	186	4.25436e-16	hypothetical protein [Avicennia marina]	--	--	--	--	--	--	--	--	--	P13087	128	7.97434e-09	Miraculin OS=Synsepalum dulcificum PE=1 SV=3	PF00197	Trypsin and protease inhibitor	--	--	GO:0004866	endopeptidase inhibitor activity	--	--	--	--
c97975_g2	9.5094	9.1892e-110	1.1684e-106	387	672137535	XP_008792497.1	265	3.75444e-28	PREDICTED: mini zinc finger protein 1-like [Phoenix dactylifera]	--	--	--	--	--	--	--	--	--	Q9CA51	204	1.11918e-19	Mini zinc finger protein 1 OS=Arabidopsis thaliana GN=MIF1 PE=1 SV=1	--	--	--	--	--	--	--	--	--	--
c119953_g1	-7.4452	1.5628e-109	1.9703e-106	731	--	--	--	--	--	--	--	--	--	--	--	--	--	--	--	--	--	--	--	--	--	--	--	--	--	--	--	--
c102145_g1	4.4769	1.8269e-109	2.2841e-106	883	--	--	--	--	--	--	--	--	--	--	--	--	--	--	--	--	--	--	--	--	--	--	--	--	--	--	--	--
c123384_g3	-4.2366	3.1163e-109	3.8641e-106	3182	672139891	XP_008793745.1	454	4.30333e-48	PREDICTED: oxygen-evolving enhancer protein 3-1, chloroplastic-like [Phoenix dactylifera]	--	--	--	--	--	K08901	psbQ	photosystem II oxygen-evolving enhancer protein 3	http://www.genome.jp/dbget-bin/www_bget?ko:K08901	Q41048	445	6.72865e-48	Oxygen-evolving enhancer protein 3-1, chloroplastic OS=Zea mays GN=PSBQ1 PE=2 SV=1	PF05757	Oxygen evolving enhancer protein 3 (PsbQ)	GO:0015979	photosynthesis	GO:0005509	calcium ion binding	GO:0009654//GO:0019898//GO:0009523	photosystem II oxygen evolving complex//extrinsic component of membrane//photosystem II	--	--
c123228_g1	5.123	8.4924e-109	1.0444e-105	2829	672171711	XP_008805930.1	1283	2.34737e-164	PREDICTED: receptor-like cytosolic serine/threonine-protein kinase RBK1 isoform X1 [Phoenix dactylifera]	670436185	XM_008660494.1	233	3.09407e-116	PREDICTED: Zea mays LOC100285401 (si660003b09), transcript variant X1, mRNA	--	--	--	--	Q8H1D6	914	8.57016e-111	Receptor-like cytosolic serine/threonine-protein kinase RBK1 OS=Arabidopsis thaliana GN=RBK1 PE=1 SV=1	PF07714//PF00069	Protein tyrosine kinase//Protein kinase domain	GO:0006468	protein phosphorylation	GO:0005524//GO:0004672	ATP binding//protein kinase activity	--	--	--	--
c121709_g4	-5.2583	1.7241e-108	2.1031e-105	1284	695038394	XP_009406707.1	380	2.47038e-41	PREDICTED: photosystem I reaction center subunit psaK, chloroplastic-like [Musa acuminata subsp. malaccensis]	--	--	--	--	--	K02698	psaK	photosystem I subunit X	http://www.genome.jp/dbget-bin/www_bget?ko:K02698	Q9SUI5	352	3.08499e-38	Photosystem I reaction center subunit psaK, chloroplastic OS=Arabidopsis thaliana GN=PSAK PE=2 SV=2	PF01241	Photosystem I psaG / psaK	GO:0015979	photosynthesis	--	--	GO:0016020//GO:0009522	membrane//photosystem I	--	--
c81505_g1	Inf	3.5829e-108	4.3352e-105	1069	672115268	XP_008780211.1	1187	6.79129e-157	PREDICTED: monocopper oxidase-like protein SKU5 [Phoenix dactylifera]	--	--	--	--	--	--	--	--	--	Q9FHN6	761	1.15596e-93	Monocopper oxidase-like protein SKS2 OS=Arabidopsis thaliana GN=SKS2 PE=1 SV=1	PF07732//PF00394	Multicopper oxidase//Multicopper oxidase	GO:0055114	oxidation-reduction process	GO:0005507//GO:0016491	copper ion binding//oxidoreductase activity	--	--	KOG1263	Multicopper oxidases
c121726_g1	-4.681	3.8959e-108	4.6762e-105	1235	695062097	XP_009419509.1	343	1.69873e-34	PREDICTED: uncharacterized protein LOC103999476 [Musa acuminata subsp. malaccensis]	514742953	XM_004960212.1	67	2.52867e-24	PREDICTED: Setaria italica glycine-rich cell wall structural protein 1.8-like (LOC101777401), mRNA	--	--	--	--	Q9SZN7	142	3.23551e-09	Heavy metal-associated isoprenylated plant protein 26 OS=Arabidopsis thaliana GN=HIPP26 PE=1 SV=1	PF00403	Heavy-metal-associated domain	GO:0030001	metal ion transport	GO:0046872	metal ion binding	--	--	--	--
c110487_g2	-8.0519	3.9591e-108	4.7143e-105	423	113913391	ABI48859.1	213	4.96462e-20	LLA-115 [Lilium longiflorum]>gi|189409350|gb|ACD93462.1| tapetum-specific protein LLA-115 [Lilium longiflorum]	189409349	EU718493.1	162	1.27162e-77	Lilium longiflorum tapetum-specific protein LLA-115 (LLA-115) gene, complete cds	--	--	--	--	--	--	--	--	--	--	--	--	--	--	--	--	--	--
c124516_g3	-5.7075	5.3515e-108	6.3222e-105	567	672145880	XP_008796872.1	251	3.60865e-24	PREDICTED: photosystem II core complex proteins psbY, chloroplastic [Phoenix dactylifera]	115474556	NM_001067410.1	50	3.1717e-15	Oryza sativa Japonica Group Os08g0119900 (Os08g0119900) mRNA, complete cds	K02723	psbY	photosystem II PsbY protein	http://www.genome.jp/dbget-bin/www_bget?ko:K02723	P80470	209	5.82762e-19	Photosystem II core complex proteins psbY, chloroplastic OS=Spinacia oleracea GN=PSBY PE=1 SV=2	PF06298	Photosystem II protein Y (PsbY)	GO:0015979	photosynthesis	GO:0030145	manganese ion binding	GO:0009523//GO:0016021	photosystem II//integral component of membrane	--	--
c125454_g1	-7.4512	1.1489e-107	1.3467e-104	2012	225435092	XP_002284473.1	2338	0	PREDICTED: laccase-17 [Vitis vinifera]	1621466	U73106.1	345	1.20186e-178	Liriodendron tulipifera high-pI laccase (LAC2-4) mRNA, complete cds	--	--	--	--	Q9FJD5	2176	0	Laccase-17 OS=Arabidopsis thaliana GN=LAC17 PE=2 SV=1	PF07732//PF07731//PF00394	Multicopper oxidase//Multicopper oxidase//Multicopper oxidase	GO:0055114	oxidation-reduction process	GO:0005507//GO:0016491	copper ion binding//oxidoreductase activity	--	--	KOG1263	Multicopper oxidases
c124217_g5	4.2959	3.5754e-107	4.1584e-104	854	388523027	AFK49575.1	162	1.55983e-11	unknown [Lotus japonicus]	--	--	--	--	--	--	--	--	--	Q8H1Z0	142	1.44028e-08	Protein ECERIFERUM 3 OS=Arabidopsis thaliana GN=CER3 PE=1 SV=1	PF03834	Binding domain of DNA repair protein Ercc1 (rad10/Swi10)	GO:0006281	DNA repair	GO:0003684//GO:0004519	damaged DNA binding//endonuclease activity	GO:0005634	nucleus	--	--
c114283_g2	-7.4815	4.7002e-107	5.4245e-104	1011	44887717	P60496.1	302	6.15217e-31	RecName: Full=Chemocyanin; AltName: Full=Basic blue protein; AltName: Full=Plantacyanin; Flags: Precursor [Lilium longiflorum]>gi|40288370|gb|AAR84219.1| chemocyanin [Lilium longiflorum]	--	--	--	--	--	--	--	--	--	P60496	302	1.04588e-31	Chemocyanin OS=Lilium longiflorum PE=1 SV=1	PF02298	Plastocyanin-like domain	GO:0006118	electron transport	GO:0009055//GO:0005507	electron carrier activity//copper ion binding	--	--	--	--
c121745_g2	-4.346	1.4636e-106	1.6763e-103	1673	672202269	XP_008778346.1	1858	0	PREDICTED: magnesium-protoporphyrin IX monomethyl ester [oxidative] cyclase, chloroplastic [Phoenix dactylifera]	695062440	XM_009421413.1	537	0	PREDICTED: Musa acuminata subsp. malaccensis magnesium-protoporphyrin IX monomethyl ester [oxidative] cyclase, chloroplastic-like (LOC103999618), transcript variant X2, mRNA	K04035	E1.14.13.81, acsF, chlE	magnesium-protoporphyrin IX monomethyl ester (oxidative) cyclase	http://www.genome.jp/dbget-bin/www_bget?ko:K04035	Q945B7	1777	0	Magnesium-protoporphyrin IX monomethyl ester [oxidative] cyclase, chloroplastic OS=Euphorbia esula GN=CRD1 PE=3 SV=1	PF02915//PF05478	Rubrerythrin//Prominin	GO:0055114	oxidation-reduction process	GO:0046872//GO:0016491	metal ion binding//oxidoreductase activity	GO:0016021	integral component of membrane	--	--
c110158_g7	-6.346	1.781e-106	2.0243e-103	512	--	--	--	--	--	--	--	--	--	--	--	--	--	--	--	--	--	--	PF00197	Trypsin and protease inhibitor	--	--	GO:0004866	endopeptidase inhibitor activity	--	--	--	--
c125179_g1	-9.0381	5.306e-106	5.9856e-103	942	645266382	XP_008238584.1	180	1.63084e-13	PREDICTED: miraculin-like [Prunus mume]	--	--	--	--	--	--	--	--	--	P13087	164	4.46889e-12	Miraculin OS=Synsepalum dulcificum PE=1 SV=3	PF00197	Trypsin and protease inhibitor	--	--	GO:0004866	endopeptidase inhibitor activity	--	--	--	--
c115990_g3	Inf	6.3988e-106	7.1645e-103	1210	672125490	XP_008786164.1	456	1.13462e-51	PREDICTED: tryptophan synthase alpha chain-like [Phoenix dactylifera]	672129308	XM_008789938.1	94	2.42404e-39	PREDICTED: Phoenix dactylifera tryptophan synthase alpha chain, chloroplastic-like (LOC103706010), partial mRNA	K01695	trpA	tryptophan synthase alpha chain	http://www.genome.jp/dbget-bin/www_bget?ko:K01695	O22765	435	1.42679e-48	Tryptophan synthase alpha chain OS=Arabidopsis thaliana GN=TRPA1 PE=1 SV=2	PF00290	Tryptophan synthase alpha chain	GO:0000162//GO:0006571//GO:0006568//GO:0009094	tryptophan biosynthetic process//tyrosine biosynthetic process//tryptophan metabolic process//L-phenylalanine biosynthetic process	GO:0004834	tryptophan synthase activity	--	--	KOG4175	Tryptophan synthase alpha chain
c109883_g1	-6.4507	8.3529e-106	9.2831e-103	909	566173836	XP_006380877.1	258	2.28372e-24	hypothetical protein POPTR_0006s01020g [Populus trichocarpa]>gi|550335191|gb|ERP58674.1| hypothetical protein POPTR_0006s01020g [Populus trichocarpa]	--	--	--	--	--	--	--	--	--	Q00451	146	3.07543e-09	36.4 kDa proline-rich protein OS=Solanum lycopersicum GN=TPRP-F1 PE=2 SV=1	--	--	--	--	--	--	--	--	--	--
c123380_g1	5.5419	2.6987e-105	2.9772e-102	2177	695049297	XP_009412580.1	481	7.02399e-96	PREDICTED: uncharacterized protein LOC103994041 [Musa acuminata subsp. malaccensis]	--	--	--	--	--	--	--	--	--	--	--	--	--	--	--	--	--	--	--	--	--	--	--
c123919_g1	-5.7209	6.027e-105	6.6005e-102	3537	672162638	XP_008801139.1	448	5.66474e-73	PREDICTED: formin-like protein 11 [Phoenix dactylifera]	--	--	--	--	--	--	--	--	--	Q9MA60	475	2.78108e-47	Formin-like protein 11 OS=Arabidopsis thaliana GN=FH11 PE=2 SV=1	PF08702	Fibrinogen alpha/beta chain family	GO:0007165//GO:0030168//GO:0051258	signal transduction//platelet activation//protein polymerization	GO:0030674//GO:0005102	protein binding, bridging//receptor binding	GO:0005577	fibrinogen complex	KOG1922	Rho GTPase effector BNI1 and related formins
c120758_g3	-4.0236	9.5393e-105	1.0371e-101	845	672137073	XP_008792249.1	679	1.05565e-82	PREDICTED: trans-cinnamate 4-monooxygenase [Phoenix dactylifera]	44889625	AY541032.1	188	9.30766e-92	Allium cepa cinammate 4-hydroxylase mRNA, complete cds	K00487	CYP73A	trans-cinnamate 4-monooxygenase	http://www.genome.jp/dbget-bin/www_bget?ko:K00487	Q04468	662	5.29863e-81	Trans-cinnamate 4-monooxygenase OS=Helianthus tuberosus GN=CYP73A1 PE=1 SV=1	PF00067	Cytochrome P450	GO:0055114	oxidation-reduction process	GO:0020037//GO:0016705//GO:0005506	heme binding//oxidoreductase activity, acting on paired donors, with incorporation or reduction of molecular oxygen//iron ion binding	--	--	KOG0156	Cytochrome P450 CYP2 subfamily
c124485_g3	9.7879	2.5396e-104	2.7412e-101	488	460377352	XP_004234457.1	139	2.42126e-09	PREDICTED: uncharacterized protein LOC101245135 [Solanum lycopersicum]	--	--	--	--	--	--	--	--	--	--	--	--	--	--	--	--	--	--	--	--	--	--	--
c113529_g1	-4.3065	4.2483e-104	4.5528e-101	1544	--	--	--	--	--	--	--	--	--	--	--	--	--	--	--	--	--	--	PF02159//PF11770	Oestrogen receptor//GRB2-binding adapter (GAPT)	GO:0006355//GO:0007165//GO:0043401	regulation of transcription, DNA-templated//signal transduction//steroid hormone mediated signaling pathway	GO:0003677//GO:0005496//GO:0030284	DNA binding//steroid binding//estrogen receptor activity	GO:0016021//GO:0005634	integral component of membrane//nucleus	--	--
c122463_g1	5.3025	1.5903e-103	1.6922e-100	2123	672116162	XP_008781238.1	1456	0	PREDICTED: cytochrome P450 71A1-like isoform X1 [Phoenix dactylifera]	--	--	--	--	--	--	--	--	--	P37117	1202	1.7217e-155	Cytochrome P450 71A4 OS=Solanum melongena GN=CYP71A4 PE=2 SV=1	PF00067	Cytochrome P450	GO:0055114	oxidation-reduction process	GO:0016705//GO:0020037//GO:0005506	oxidoreductase activity, acting on paired donors, with incorporation or reduction of molecular oxygen//heme binding//iron ion binding	--	--	KOG0156	Cytochrome P450 CYP2 subfamily
c152781_g1	6.4789	2.2013e-103	2.3259e-100	918	672129736	XP_008788382.1	271	3.25674e-26	PREDICTED: chaperone protein dnaJ 11, chloroplastic [Phoenix dactylifera]	--	--	--	--	--	--	--	--	--	Q9FYB5	228	3.21856e-21	Chaperone protein dnaJ 11, chloroplastic OS=Arabidopsis thaliana GN=ATJ11 PE=1 SV=2	--	--	--	--	--	--	--	--	KOG0712	Molecular chaperone (DnaJ superfamily)
c120455_g1	-4.1537	3.3479e-103	3.5126e-100	2936	147858960	CAN80825.1	1357	2.05423e-175	hypothetical protein VITISV_015452 [Vitis vinifera]	695015504	XM_009396351.1	168	4.36669e-80	PREDICTED: Musa acuminata subsp. malaccensis galactomannan galactosyltransferase 1-like (LOC103980068), mRNA	--	--	--	--	Q564G7	1234	4.31466e-158	Galactomannan galactosyltransferase 1 OS=Cyamopsis tetragonoloba GN=GMGT1 PE=1 SV=1	PF05637	galactosyl transferase GMA12/MNN10 family	--	--	GO:0016758	transferase activity, transferring hexosyl groups	GO:0016021	integral component of membrane	--	--
c120232_g1	-4.1526	6.3062e-103	6.5705e-100	1407	672130470	XP_008788767.1	878	9.71293e-110	PREDICTED: glucan endo-1,3-beta-glucosidase 10-like [Phoenix dactylifera]	672171064	XM_008807386.1	43	6.34667e-11	PREDICTED: Phoenix dactylifera glucan endo-1,3-beta-glucosidase 10-like (LOC103718521), mRNA	--	--	--	--	Q8L868	492	1.2595e-54	Glucan endo-1,3-beta-glucosidase 11 OS=Arabidopsis thaliana GN=At1g32860 PE=1 SV=1	PF00332	Glycosyl hydrolases family 17	GO:0005975	carbohydrate metabolic process	GO:0004553	hydrolase activity, hydrolyzing O-glycosyl compounds	--	--	--	--
c107387_g1	-5.3259	8.0737e-103	8.354e-100	1377	672177824	XP_008809020.1	1328	7.49583e-179	PREDICTED: methanol O-anthraniloyltransferase-like [Phoenix dactylifera]	--	--	--	--	--	--	--	--	--	Q8LL69	540	2.18213e-61	3'-N-debenzoyl-2'-deoxytaxol N-benzoyltransferase OS=Taxus canadensis GN=TAX10 PE=1 SV=1	PF02458	Transferase family	--	--	GO:0016747	transferase activity, transferring acyl groups other than amino-acyl groups	--	--	--	--
c111841_g1	Inf	2.5768e-102	2.6481e-99	1019	645231031	XP_008222204.1	535	3.36808e-72	PREDICTED: uncharacterized protein LOC103322101 [Prunus mume]	242072717	XM_002446250.1	86	5.68517e-35	Sorghum bicolor hypothetical protein, mRNA	--	--	--	--	--	--	--	--	--	--	--	--	--	--	--	--	--	--
c88380_g1	-4.1167	3.8008e-102	3.8793e-99	1595	695032043	XP_009403553.1	558	1.2115e-63	PREDICTED: neurofilament medium polypeptide-like [Musa acuminata subsp. malaccensis]	672134277	XM_008792568.1	110	4.0997e-48	PREDICTED: Phoenix dactylifera high mobility group nucleosome-binding domain-containing protein 5-like (LOC103707876), mRNA	--	--	--	--	Q9SZN7	144	2.88184e-09	Heavy metal-associated isoprenylated plant protein 26 OS=Arabidopsis thaliana GN=HIPP26 PE=1 SV=1	PF00403	Heavy-metal-associated domain	GO:0030001	metal ion transport	GO:0046872	metal ion binding	--	--	--	--
c111898_g3	5.0125	5.1457e-102	5.2165e-99	1887	695060695	XP_009418748.1	2235	0	PREDICTED: sugar carrier protein C-like [Musa acuminata subsp. malaccensis]	672184755	XM_008814422.1	565	0	PREDICTED: Phoenix dactylifera sugar carrier protein C-like (LOC103723497), mRNA	--	--	--	--	Q41144	1788	0	Sugar carrier protein C OS=Ricinus communis GN=STC PE=2 SV=1	PF07690//PF00083	Major Facilitator Superfamily//Sugar (and other) transporter	GO:0055085	transmembrane transport	GO:0022857	transmembrane transporter activity	GO:0016021	integral component of membrane	KOG0254	Predicted transporter (major facilitator superfamily)
c108984_g1	7.1679	1.8107e-101	1.8233e-98	915	695032547	XP_009403823.1	506	2.94963e-60	PREDICTED: uncharacterized protein LOC103987288 [Musa acuminata subsp. malaccensis]	695032546	XM_009405548.1	98	1.08523e-41	PREDICTED: Musa acuminata subsp. malaccensis uncharacterized LOC103987288 (LOC103987288), mRNA	--	--	--	--	--	--	--	--	--	--	--	--	--	--	--	--	--	--
c110274_g2	-4.2893	2.0807e-100	2.0812e-97	1415	672124109	XP_008785431.1	1040	4.39204e-178	PREDICTED: sedoheptulose-1,7-bisphosphatase, chloroplastic [Phoenix dactylifera]	154293564	EF519834.1	34	6.42897e-06	Carthamus oxyacanthus strain K604 clone 2 B12 locus genomic sequence	K01100	E3.1.3.37	sedoheptulose-bisphosphatase	http://www.genome.jp/dbget-bin/www_bget?ko:K01100	P46285	916	8.39879e-163	Sedoheptulose-1,7-bisphosphatase, chloroplastic OS=Triticum aestivum PE=2 SV=1	PF00316	Fructose-1-6-bisphosphatase	GO:0015976//GO:0006098//GO:0006094//GO:0006096//GO:0006013//GO:0005975//GO:0006000	carbon utilization//pentose-phosphate shunt//gluconeogenesis//glycolytic process//mannose metabolic process//carbohydrate metabolic process//fructose metabolic process	GO:0042132//GO:0042578	fructose 1,6-bisphosphate 1-phosphatase activity//phosphoric ester hydrolase activity	--	--	KOG1458	Fructose-1,6-bisphosphatase
c125302_g3	-4.161	4.6232e-100	4.5936e-97	1325	695061384	XP_009419122.1	1368	0	PREDICTED: probable mannitol dehydrogenase [Musa acuminata subsp. malaccensis]	359497138	XM_003635387.1	125	1.55687e-56	PREDICTED: Vitis vinifera probable mannitol dehydrogenase-like (LOC100855415), mRNA	K00083	E1.1.1.195	cinnamyl-alcohol dehydrogenase	http://www.genome.jp/dbget-bin/www_bget?ko:K00083	Q9ZRF1	1232	4.19296e-166	Probable mannitol dehydrogenase OS=Fragaria ananassa GN=CAD PE=1 SV=1	PF00571//PF03446//PF08240//PF00107//PF02826//PF13241	CBS domain//NAD binding domain of 6-phosphogluconate dehydrogenase//Alcohol dehydrogenase GroES-like domain//Zinc-binding dehydrogenase//D-isomer specific 2-hydroxyacid dehydrogenase, NAD binding domain//Putative NAD(P)-binding	GO:0019521//GO:0006779//GO:0019354//GO:0006098//GO:0055114	D-gluconate metabolic process//porphyrin-containing compound biosynthetic process//siroheme biosynthetic process//pentose-phosphate shunt//oxidation-reduction process	GO:0016491//GO:0004616//GO:0048037//GO:0030554//GO:0043115//GO:0016616//GO:0008270	oxidoreductase activity//phosphogluconate dehydrogenase (decarboxylating) activity//cofactor binding//adenyl nucleotide binding//precorrin-2 dehydrogenase activity//oxidoreductase activity, acting on the CH-OH group of donors, NAD or NADP as acceptor//zinc ion binding	--	--	KOG0023	Alcohol dehydrogenase, class V
c121876_g1	-4.9004	2.4045e-99	2.3734e-96	2269	793854	CAA57846.1	1008	1.01213e-125	legumin precur [Magnolia salicifolia]	--	--	--	--	--	--	--	--	--	Q6ERU3	950	1.52093e-117	Glutelin type-B 5 OS=Oryza sativa subsp. japonica GN=GLUB5 PE=2 SV=1	PF00190//PF03079	Cupin//ARD/ARD' family	GO:0055114	oxidation-reduction process	GO:0010309//GO:0045735	acireductone dioxygenase [iron(II)-requiring] activity//nutrient reservoir activity	--	--	--	--
c109426_g1	-3.9857	4.5251e-99	4.4374e-96	1614	697185651	XP_009601865.1	2321	0	PREDICTED: glucose-1-phosphate adenylyltransferase small subunit, chloroplastic/amyloplastic [Nicotiana tomentosiformis]	21666501	AF395516.1	731	0	Metroxylon sagu ADP-glucose pyrophosphorylase small subunit (agpl1) mRNA, complete cds	K00975	glgC	glucose-1-phosphate adenylyltransferase	http://www.genome.jp/dbget-bin/www_bget?ko:K00975	Q9M462	2271	0	Glucose-1-phosphate adenylyltransferase small subunit, chloroplastic OS=Brassica napus GN=AGPS1 PE=2 SV=1	PF00483	Nucleotidyl transferase	GO:0009058	biosynthetic process	GO:0016779	nucleotidyltransferase activity	--	--	KOG1322	GDP-mannose pyrophosphorylase/mannose-1-phosphate guanylyltransferase
c97294_g1	-7.5547	9.8527e-99	9.599e-96	1467	672138048	XP_008792767.1	286	6.06221e-25	PREDICTED: uncharacterized protein LOC103709275 [Phoenix dactylifera]	--	--	--	--	--	--	--	--	--	--	--	--	--	--	--	--	--	--	--	--	--	--	--
c125688_g1	4.3721	1.2225e-98	1.1833e-95	2688	672169616	XP_008804844.1	1184	1.32497e-151	PREDICTED: glucan endo-1,3-beta-glucosidase 14 [Phoenix dactylifera]>gi|672169618|ref|XP_008804845.1| PREDICTED: glucan endo-1,3-beta-glucosidase 14 [Phoenix dactylifera]	--	--	--	--	--	--	--	--	--	Q9ZQG9	1044	1.96023e-131	Glucan endo-1,3-beta-glucosidase 14 OS=Arabidopsis thaliana GN=At2g27500 PE=1 SV=2	PF00332	Glycosyl hydrolases family 17	GO:0005975	carbohydrate metabolic process	GO:0004553	hydrolase activity, hydrolyzing O-glycosyl compounds	--	--	--	--
c49639_g1	6.4577	1.6956e-98	1.6308e-95	813	672176408	XP_008808278.1	453	8.02247e-54	PREDICTED: uncharacterized protein LOC103720382 [Phoenix dactylifera]	--	--	--	--	--	--	--	--	--	Q94BT9	119	9.76041e-07	Copper transport protein ATX1 OS=Arabidopsis thaliana GN=ATX1 PE=1 SV=1	PF00403	Heavy-metal-associated domain	GO:0030001	metal ion transport	GO:0046872	metal ion binding	--	--	--	--
c125387_g2	-4.8909	4.955e-98	4.7352e-95	1368	672126962	XP_008786939.1	660	9.49208e-79	PREDICTED: UDP-glycosyltransferase 87A2-like [Phoenix dactylifera]	--	--	--	--	--	--	--	--	--	O64733	541	1.66219e-61	UDP-glycosyltransferase 87A2 OS=Arabidopsis thaliana GN=UGT87A2 PE=1 SV=1	PF00201	UDP-glucoronosyl and UDP-glucosyl transferase	GO:0008152	metabolic process	GO:0016758	transferase activity, transferring hexosyl groups	--	--	KOG1192	UDP-glucuronosyl and UDP-glucosyl transferase
c115244_g1	-3.7934	1.0193e-97	9.6211e-95	1022	661876944	CDP19138.1	310	5.15322e-31	unnamed protein product [Coffea canephora]	--	--	--	--	--	--	--	--	--	P13087	228	1.42387e-20	Miraculin OS=Synsepalum dulcificum PE=1 SV=3	PF00197	Trypsin and protease inhibitor	--	--	GO:0004866	endopeptidase inhibitor activity	--	--	--	--
c99447_g1	6.0792	1.0196e-97	9.6211e-95	1992	672134212	XP_008790753.1	1741	0	PREDICTED: uncharacterized protein LOC103707850 isoform X1 [Phoenix dactylifera]	573954764	XM_006659561.1	70	8.8531e-26	PREDICTED: Oryza brachyantha uncharacterized LOC102701471 (LOC102701471), mRNA	--	--	--	--	--	--	--	--	--	--	--	--	--	--	--	--	--	--
c112106_g6	-5.4959	1.7698e-97	1.6596e-94	1150	672142816	XP_008795272.1	161	1.34731e-17	PREDICTED: RNA-binding protein 24-like isoform X1 [Phoenix dactylifera]	--	--	--	--	--	--	--	--	--	--	--	--	--	--	--	--	--	--	--	--	--	--	--
c115863_g1	3.7945	6.3614e-97	5.9281e-94	1494	694997895	XP_009401767.1	1406	0	PREDICTED: uncharacterized protein LOC103985700 [Musa acuminata subsp. malaccensis]	--	--	--	--	--	--	--	--	--	--	--	--	--	--	--	--	--	--	--	--	--	--	--
c121047_g2	3.9094	7.5105e-97	6.9557e-94	4771	672184335	XP_008812476.1	2335	0	PREDICTED: chaperone protein ClpD2, chloroplastic [Phoenix dactylifera]	695064839	XM_009422714.1	477	0	PREDICTED: Musa acuminata subsp. malaccensis chaperone protein ClpD2, chloroplastic-like (LOC104000629), mRNA	K03696	clpC	ATP-dependent Clp protease ATP-binding subunit ClpC	http://www.genome.jp/dbget-bin/www_bget?ko:K03696	Q7XL03	2143	0	Chaperone protein ClpD2, chloroplastic OS=Oryza sativa subsp. japonica GN=CLPD2 PE=2 SV=2	PF06309//PF05496//PF00004//PF02861//PF00158//PF01637//PF02954//PF06414//PF07726//PF01695//PF07728//PF00910//PF01078//PF06068//PF07724	Torsin//Holliday junction DNA helicase ruvB N-terminus//ATPase family associated with various cellular activities (AAA)//Clp amino terminal domain//Sigma-54 interaction domain//Archaeal ATPase//Bacterial regulatory protein, Fis family//Zeta toxin//ATPase family associated with various cellular activities (AAA)//IstB-like ATP binding protein//AAA domain (dynein-related subfamily)//RNA helicase//Ma…	GO:0006355//GO:0019538//GO:0006310//GO:0015994//GO:0015995//GO:0015979//GO:0051085//GO:0006281	regulation of transcription, DNA-templated//protein metabolic process//DNA recombination//chlorophyll metabolic process//chlorophyll biosynthetic process//photosynthesis//chaperone mediated protein folding requiring cofactor//DNA repair	GO:0003723//GO:0016887//GO:0009378//GO:0008134//GO:0003678//GO:0043565//GO:0005524//GO:0016851//GO:0016301//GO:0003724	RNA binding//ATPase activity//four-way junction helicase activity//transcription factor binding//DNA helicase activity//sequence-specific DNA binding//ATP binding//magnesium chelatase activity//kinase activity//RNA helicase activity	GO:0005657//GO:0010007//GO:0009379//GO:0005667	replication fork//magnesium chelatase complex//Holliday junction helicase complex//transcription factor complex	KOG1051	Chaperone HSP104 and related ATP-dependent Clp proteases
c106055_g1	4.7807	2.8515e-96	2.6247e-93	2047	672123914	XP_008785327.1	2361	0	PREDICTED: protein FAR1-RELATED SEQUENCE 5-like [Phoenix dactylifera]	573950063	XM_006657266.1	49	4.29505e-14	PREDICTED: Oryza brachyantha protein FAR1-RELATED SEQUENCE 5-like (LOC102712738), mRNA	--	--	--	--	Q9ZVC9	1094	2.00991e-135	Protein FAR1-RELATED SEQUENCE 3 OS=Arabidopsis thaliana GN=FRS3 PE=2 SV=2	PF04434//PF00872//PF01525	SWIM zinc finger//Transposase, Mutator family//Rotavirus NS26	GO:0006313//GO:0006200//GO:0019079	transposition, DNA-mediated//ATP catabolic process//viral genome replication	GO:0016887//GO:0000287//GO:0008270//GO:0003677//GO:0004803	ATPase activity//magnesium ion binding//zinc ion binding//DNA binding//transposase activity	GO:0030430	host cell cytoplasm	--	--
c122156_g1	4.7484	3.6601e-96	3.3485e-93	2067	695070651	XP_009382363.1	1441	0	PREDICTED: protein notum homolog isoform X3 [Musa acuminata subsp. malaccensis]	--	--	--	--	--	--	--	--	--	Q8R116	220	2.71098e-17	Protein notum homolog OS=Mus musculus GN=Notum PE=2 SV=2	--	--	--	--	--	--	--	--	--	--
c125502_g1	-4.6686	1.1676e-95	1.0617e-92	2010	672121059	XP_008783821.1	1423	0	PREDICTED: protein trichome birefringence-like 23 [Phoenix dactylifera]	695062601	XM_009421501.1	163	1.78919e-77	PREDICTED: Musa acuminata subsp. malaccensis protein trichome birefringence-like 26 (LOC103999682), mRNA	--	--	--	--	O04621	1116	4.40627e-144	Protein trichome birefringence-like 26 OS=Arabidopsis thaliana GN=TBL26 PE=2 SV=1	--	--	--	--	--	--	--	--	--	--
c118072_g1	-4.7137	3.4971e-95	3.1607e-92	908	697161002	XP_009589279.1	225	2.82384e-20	PREDICTED: cysteine proteinase inhibitor B-like [Nicotiana tomentosiformis]>gi|662706313|gb|AIE76376.1| cysteine protease inhibitor [Nicotiana tabacum]	65330930	DQ019449.1	238	1.60873e-119	Lilium longiflorum clone LP01 cystatin-like mRNA, partial sequence	--	--	--	--	P0C579	206	2.28418e-18	Cysteine proteinase inhibitor 10 OS=Oryza sativa subsp. japonica GN=Os04g0350100 PE=2 SV=1	PF00031	Cystatin domain	--	--	GO:0004869	cysteine-type endopeptidase inhibitor activity	--	--	--	--
c112955_g1	4.6585	3.5964e-95	3.2311e-92	1219	672113065	XP_008809019.1	387	2.60765e-42	PREDICTED: copper transport protein CCH-like [Phoenix dactylifera]	--	--	--	--	--	--	--	--	--	O82089	158	1.98368e-11	Copper transport protein CCH OS=Arabidopsis thaliana GN=CCH PE=1 SV=1	PF00403//PF12242	Heavy-metal-associated domain//NAD(P)H binding domain of trans-2-enoyl-CoA reductase	GO:0055114//GO:0030001	oxidation-reduction process//metal ion transport	GO:0016491//GO:0046872	oxidoreductase activity//metal ion binding	--	--	--	--
c119711_g2	3.9473	1.7841e-94	1.5933e-91	1273	672130103	XP_008788579.1	769	9.49355e-94	PREDICTED: pheophytinase, chloroplastic isoform X1 [Phoenix dactylifera]>gi|672130105|ref|XP_008788580.1| PREDICTED: pheophytinase, chloroplastic isoform X1 [Phoenix dactylifera]	672130104	XM_008790358.1	227	2.97105e-113	PREDICTED: Phoenix dactylifera pheophytinase, chloroplastic (LOC103706293), transcript variant X2, mRNA	--	--	--	--	Q9FFZ1	607	3.77139e-71	Pheophytinase, chloroplastic OS=Arabidopsis thaliana GN=PPH PE=1 SV=1	PF06351	Allene oxide cyclase	--	--	GO:0016853	isomerase activity	GO:0009507	chloroplast	--	--
c109138_g1	4.1199	2.1046e-94	1.8684e-91	1102	672171300	XP_008805718.1	1421	0	PREDICTED: serine carboxypeptidase-like [Phoenix dactylifera]	514710894	XM_004952088.1	271	8.89089e-138	PREDICTED: Setaria italica serine carboxypeptidase 3-like (LOC101770578), transcript variant X2, mRNA	K16298	SCPL-IV	serine carboxypeptidase-like clade IV	http://www.genome.jp/dbget-bin/www_bget?ko:K16298	P37891	1294	1.22154e-174	Serine carboxypeptidase 3 OS=Oryza sativa subsp. japonica GN=CBP3 PE=2 SV=1	PF00450	Serine carboxypeptidase	GO:0006508	proteolysis	GO:0004185	serine-type carboxypeptidase activity	--	--	KOG1282	Serine carboxypeptidases (lysosomal cathepsin A)
c51942_g1	-4.8129	2.3027e-94	2.0323e-91	3130	672185830	XP_008812927.1	1876	0	PREDICTED: uncharacterized protein LOC103723700 [Phoenix dactylifera]	672185829	XM_008814705.1	820	0	PREDICTED: Phoenix dactylifera uncharacterized LOC103723700 (LOC103723700), mRNA	--	--	--	--	Q9SZ52	175	2.40223e-11	Pentatricopeptide repeat-containing protein At4g31850, chloroplastic OS=Arabidopsis thaliana GN=PGR3 PE=1 SV=1	PF13537//PF02037	Glutamine amidotransferase domain//SAP domain	GO:0008152	metabolic process	GO:0003676	nucleic acid binding	--	--	--	--
c112203_g4	-4.159	2.6344e-94	2.3114e-91	1394	672163933	XP_008801828.1	1195	5.6859e-159	PREDICTED: 2-methylene-furan-3-one reductase [Phoenix dactylifera]	695017487	XM_009397409.1	362	0	PREDICTED: Musa acuminata subsp. malaccensis 2-methylene-furan-3-one reductase (LOC103980885), mRNA	--	--	--	--	K4BW79	1150	6.2364e-153	2-methylene-furan-3-one reductase OS=Solanum lycopersicum GN=EO PE=1 SV=1	PF00107//PF01113//PF08240	Zinc-binding dehydrogenase//Dihydrodipicolinate reductase, N-terminus//Alcohol dehydrogenase GroES-like domain	GO:0009085//GO:0055114//GO:0009089	lysine biosynthetic process//oxidation-reduction process//lysine biosynthetic process via diaminopimelate	GO:0008270//GO:0016491//GO:0008839	zinc ion binding//oxidoreductase activity//4-hydroxy-tetrahydrodipicolinate reductase	--	--	KOG1198	Zinc-binding oxidoreductase
c106617_g1	10.123	4.5256e-94	3.9477e-91	1544	--	--	--	--	--	--	--	--	--	--	--	--	--	--	--	--	--	--	--	--	--	--	--	--	--	--	--	--
c115836_g1	4.7445	4.6834e-94	4.0617e-91	2204	695074300	XP_009384346.1	1538	0	PREDICTED: probable protein S-acyltransferase 4 [Musa acuminata subsp. malaccensis]	571556696	XM_006604238.1	134	2.59633e-61	PREDICTED: Glycine max probable protein S-acyltransferase 4-like (LOC102668608), mRNA	K16675	ZDHHC14	probable palmitoyltransferase ZDHHC14	http://www.genome.jp/dbget-bin/www_bget?ko:K16675	Q9M1K5	1174	1.65088e-151	Probable protein S-acyltransferase 4 OS=Arabidopsis thaliana GN=PAT04 PE=2 SV=1	PF05969//PF04893//PF01529//PF03098	Photosystem II complex subunit Ycf12//Yip1 domain//DHHC palmitoyltransferase//Animal haem peroxidase	GO:0006979//GO:0055114//GO:0015979//GO:0006804	response to oxidative stress//oxidation-reduction process//photosynthesis//peroxidase reaction	GO:0004601//GO:0008270//GO:0020037	peroxidase activity//zinc ion binding//heme binding	GO:0016021//GO:0016020//GO:0009523	integral component of membrane//membrane//photosystem II	KOG1311	DHHC-type Zn-finger proteins
c100354_g1	9.6617	5.0814e-94	4.3816e-91	407	695017567	XP_009395725.1	209	5.42014e-26	PREDICTED: O-acyltransferase WSD1-like [Musa acuminata subsp. malaccensis]	--	--	--	--	--	--	--	--	--	Q93ZR6	137	2.93752e-14	O-acyltransferase WSD1 OS=Arabidopsis thaliana GN=WSD1 PE=2 SV=1	PF06974	Protein of unknown function (DUF1298)	GO:0046486//GO:0042967	glycerolipid metabolic process//acyl-carrier-protein biosynthetic process	GO:0004144	diacylglycerol O-acyltransferase activity	--	--	--	--
c122964_g1	-5.5542	5.7265e-94	4.9096e-91	1988	695003026	XP_009383319.1	1266	5.86046e-165	PREDICTED: cytochrome P450 94B3-like [Musa acuminata subsp. malaccensis]	357509132	XM_003624807.1	57	1.4889e-18	Medicago truncatula Cytochrome P450 (MTR_7g088330) mRNA, complete cds	--	--	--	--	O81117	949	2.50377e-118	Cytochrome P450 94A1 OS=Vicia sativa GN=CYP94A1 PE=2 SV=2	PF00067	Cytochrome P450	GO:0055114	oxidation-reduction process	GO:0020037//GO:0016705//GO:0005506	heme binding//oxidoreductase activity, acting on paired donors, with incorporation or reduction of molecular oxygen//iron ion binding	--	--	KOG0157	Cytochrome P450 CYP4/CYP19/CYP26 subfamilies
c104510_g1	-10.034	1.2015e-93	1.0242e-90	477	--	--	--	--	--	--	--	--	--	--	--	--	--	--	--	--	--	--	--	--	--	--	--	--	--	--	--	--
c106247_g1	-3.8779	1.9187e-93	1.6264e-90	778	697124483	XP_009616240.1	217	1.84626e-19	PREDICTED: uncharacterized protein LOC104108818 [Nicotiana tomentosiformis]	--	--	--	--	--	--	--	--	--	--	--	--	--	PF06596	Photosystem II reaction centre X protein (PsbX)	GO:0015979	photosynthesis	--	--	GO:0016020//GO:0009523	membrane//photosystem II	--	--
c108175_g1	-4.486	2.8178e-93	2.3751e-90	1846	514804347	XP_004977047.1	1147	6.54185e-145	PREDICTED: probable inactive receptor kinase At5g67200-like [Setaria italica]	645220157	XM_008240737.1	131	1.00858e-59	PREDICTED: Prunus mume probable inactive receptor kinase At5g67200 (LOC103337569), mRNA	--	--	--	--	Q93Y06	704	3.29645e-81	Probable inactive receptor kinase At5g67200 OS=Arabidopsis thaliana GN=At5g67200 PE=1 SV=1	PF00560//PF07714//PF02515//PF11837//PF00069	Leucine Rich Repeat//Protein tyrosine kinase//CoA-transferase family III//Domain of unknown function (DUF3357)//Protein kinase domain	GO:0008152//GO:0005982//GO:0006012//GO:0005985//GO:0006468	metabolic process//starch metabolic process//galactose metabolic process//sucrose metabolic process//protein phosphorylation	GO:0004672//GO:0005524//GO:0004575//GO:0004564//GO:0003824//GO:0005515	protein kinase activity//ATP binding//sucrose alpha-glucosidase activity//beta-fructofuranosidase activity//catalytic activity//protein binding	GO:0017177	glucosidase II complex	--	--
c120758_g1	-4.0202	6.394e-93	5.3594e-90	2770	672129994	XP_008788521.1	1073	5.69122e-133	PREDICTED: trans-cinnamate 4-monooxygenase-like [Phoenix dactylifera]	672129993	XM_008790299.1	394	0	PREDICTED: Phoenix dactylifera trans-cinnamate 4-monooxygenase-like (LOC103706246), mRNA	K00487	CYP73A	trans-cinnamate 4-monooxygenase	http://www.genome.jp/dbget-bin/www_bget?ko:K00487	P37115	1061	4.26264e-132	Trans-cinnamate 4-monooxygenase OS=Vigna radiata var. radiata GN=CYP73A2 PE=1 SV=1	PF10403//PF00067	Rad4 beta-hairpin domain 1//Cytochrome P450	GO:0055114	oxidation-reduction process	GO:0005506//GO:0016705//GO:0020037//GO:0003677	iron ion binding//oxidoreductase activity, acting on paired donors, with incorporation or reduction of molecular oxygen//heme binding//DNA binding	--	--	KOG0156	Cytochrome P450 CYP2 subfamily
c117524_g5	-5.3606	7.606e-93	6.3398e-90	1971	212721502	NP_001132718.1	184	2.48402e-13	uncharacterized protein LOC100194201 [Zea mays]>gi|194695190|gb|ACF81679.1| unknown [Zea mays]>gi|413936095|gb|AFW70646.1| hypothetical protein ZEAMMB73_094634 [Zea mays]>gi|413936096|gb|AFW70647.1| hypothetical protein ZEAMMB73_094634 [Zea mays]	242386963	FP094216.1	69	3.14997e-25	Phyllostachys edulis cDNA clone: bphyst007a15, full insert sequence	--	--	--	--	--	--	--	--	--	--	--	--	GO:0008270	zinc ion binding	GO:0005622	intracellular	KOG1995	Conserved Zn-finger protein
c105260_g1	-5.7226	1.1611e-92	9.6247e-90	828	--	--	--	--	--	--	--	--	--	--	--	--	--	--	--	--	--	--	PF09606	ARC105 or Med15 subunit of Mediator complex non-fungal	GO:0006357	regulation of transcription from RNA polymerase II promoter	GO:0001104	RNA polymerase II transcription cofactor activity	GO:0016592	mediator complex	--	--
c107529_g3	-4.3965	2.4673e-92	2.0339e-89	469	356575833	XP_003556041.1	750	1.97204e-99	PREDICTED: photosystem I reaction center subunit II, chloroplastic-like [Glycine max]	695019628	XM_009398557.1	253	3.68264e-128	PREDICTED: Musa acuminata subsp. malaccensis photosystem I reaction center subunit II, chloroplastic-like (LOC103981814), mRNA	K02692	psaD	photosystem I subunit II	http://www.genome.jp/dbget-bin/www_bget?ko:K02692	P32869	733	1.63223e-97	Photosystem I reaction center subunit II, chloroplastic OS=Cucumis sativus GN=psaD PE=1 SV=1	PF02531	PsaD	GO:0015979	photosynthesis	--	--	GO:0009522//GO:0009538	photosystem I//photosystem I reaction center	--	--
c119711_g1	3.797	1.0818e-91	8.8689e-89	1092	672130107	XP_008788582.1	913	3.47331e-117	PREDICTED: pheophytinase, chloroplastic isoform X2 [Phoenix dactylifera]	242060433	XM_002451461.1	171	3.42415e-82	Sorghum bicolor hypothetical protein, mRNA	--	--	--	--	Q9FFZ1	765	3.02225e-95	Pheophytinase, chloroplastic OS=Arabidopsis thaliana GN=PPH PE=1 SV=1	--	--	--	--	--	--	--	--	--	--
c117064_g1	#NAME?	3.4635e-91	2.8241e-88	851	695009107	XP_009391170.1	314	3.66267e-31	PREDICTED: squamosa promoter-binding-like protein 10 [Musa acuminata subsp. malaccensis]	695023605	XM_009400708.1	63	2.87845e-22	PREDICTED: Musa acuminata subsp. malaccensis squamosa promoter-binding-like protein 10 (LOC103983496), mRNA	--	--	--	--	Q0DAE8	222	4.20516e-19	Squamosa promoter-binding-like protein 10 OS=Oryza sativa subsp. japonica GN=SPL10 PE=2 SV=1	PF03110	SBP domain	--	--	GO:0003677	DNA binding	GO:0005634	nucleus	--	--
c111787_g1	-5.5944	5.0919e-91	4.1295e-88	1654	672145900	XP_008796883.1	1211	1.3911e-159	PREDICTED: leucine-rich repeat receptor-like kinase protein THICK TASSEL DWARF1 [Phoenix dactylifera]	--	--	--	--	--	--	--	--	--	C0LGW6	297	8.52848e-27	LRR receptor-like serine/threonine-protein kinase ERL1 OS=Arabidopsis thaliana GN=ERL1 PE=1 SV=1	PF09507//PF00560	DNA polymerase subunit Cdc27//Leucine Rich Repeat	GO:0006260	DNA replication	GO:0005515	protein binding	GO:0005634	nucleus	KOG0619	FOG: Leucine rich repeat
c109428_g1	-7.8985	6.0397e-91	4.8719e-88	1292	694999893	XP_009409165.1	183	2.37259e-22	PREDICTED: transcription factor ILI3-like [Musa acuminata subsp. malaccensis]	--	--	--	--	--	--	--	--	--	Q6YUX0	183	6.78055e-18	Transcription factor ILI5 OS=Oryza sativa subsp. japonica GN=ILI5 PE=1 SV=1	--	--	--	--	--	--	--	--	--	--
c104023_g1	-6.5583	7.6991e-91	6.1772e-88	1881	672138048	XP_008792767.1	998	2.62987e-122	PREDICTED: uncharacterized protein LOC103709275 [Phoenix dactylifera]	--	--	--	--	--	--	--	--	--	--	--	--	--	--	--	--	--	--	--	--	--	--	--
c109567_g1	-6.8626	1.5342e-90	1.2244e-87	1213	672169138	XP_008804592.1	609	2.69691e-74	PREDICTED: ethylene-responsive transcription factor WIN1-like [Phoenix dactylifera]	573918817	XM_006646981.1	77	6.8532e-30	PREDICTED: Oryza brachyantha ethylene-responsive transcription factor WIN1-like (LOC102709337), mRNA	--	--	--	--	Q9XI33	471	1.17754e-54	Ethylene-responsive transcription factor WIN1 OS=Arabidopsis thaliana GN=WIN1 PE=2 SV=1	--	--	--	--	--	--	--	--	--	--
c112357_g1	-6.3028	1.9085e-90	1.515e-87	1754	672207993	XP_008779989.1	1346	1.10373e-178	PREDICTED: cytochrome P450 94A1-like, partial [Phoenix dactylifera]	--	--	--	--	--	--	--	--	--	O81117	982	2.88491e-124	Cytochrome P450 94A1 OS=Vicia sativa GN=CYP94A1 PE=2 SV=2	PF00067	Cytochrome P450	GO:0055114	oxidation-reduction process	GO:0005506//GO:0016705//GO:0020037	iron ion binding//oxidoreductase activity, acting on paired donors, with incorporation or reduction of molecular oxygen//heme binding	--	--	KOG0157	Cytochrome P450 CYP4/CYP19/CYP26 subfamilies
c123016_g4	#NAME?	2.3727e-90	1.8737e-87	332	695076091	XP_009385316.1	178	3.87772e-14	PREDICTED: GDSL esterase/lipase At5g33370-like [Musa acuminata subsp. malaccensis]	--	--	--	--	--	--	--	--	--	Q9SVU5	156	7.17617e-12	GDSL esterase/lipase At4g28780 OS=Arabidopsis thaliana GN=At4g28780 PE=2 SV=1	--	--	--	--	--	--	--	--	--	--
c102669_g2	-9.0849	3.25e-90	2.553e-87	936	222636425	EEE66557.1	1057	1.23448e-140	hypothetical protein OsJ_23076 [Oryza sativa Japonica Group]	672141226	XM_008796214.1	394	0	PREDICTED: Phoenix dactylifera probable LRR receptor-like serine/threonine-protein kinase At4g20940 (LOC103710493), transcript variant X2, mRNA	--	--	--	--	C0LGQ9	1012	4.65594e-127	Probable LRR receptor-like serine/threonine-protein kinase At4g20940 OS=Arabidopsis thaliana GN=At4g20940 PE=1 SV=1	PF07714//PF00069	Protein tyrosine kinase//Protein kinase domain	GO:0006468	protein phosphorylation	GO:0005524//GO:0004672	ATP binding//protein kinase activity	--	--	--	--
c109847_g1	-3.6282	6.0928e-90	4.7611e-87	1468	94404555	ABF17940.1	1311	4.90689e-178	putative chloroplast chlorophyll a/b-binding protein [Carya cathayensis]	695065776	XM_009423213.1	437	0	PREDICTED: Musa acuminata subsp. malaccensis chlorophyll a-b binding protein of LHCII type 1-like (LOC104001037), mRNA	K08912	LHCB1	light-harvesting complex II chlorophyll a/b binding protein 1	http://www.genome.jp/dbget-bin/www_bget?ko:K08912	P12333	1288	3.09931e-175	Chlorophyll a-b binding protein, chloroplastic OS=Spinacia oleracea PE=1 SV=1	--	--	--	--	--	--	--	--	--	--
c123405_g1	4.3104	6.1044e-89	4.7455e-86	2008	672189242	XP_008813790.1	253	3.87272e-22	PREDICTED: chaperone protein dnaJ 20, chloroplastic-like [Phoenix dactylifera]	--	--	--	--	--	K03686	dnaJ	molecular chaperone DnaJ	http://www.genome.jp/dbget-bin/www_bget?ko:K03686	Q9SDN0	208	4.71081e-17	Chaperone protein dnaJ 20, chloroplastic OS=Arabidopsis thaliana GN=ATJ20 PE=1 SV=2	--	--	--	--	--	--	--	--	KOG0712	Molecular chaperone (DnaJ superfamily)
c123443_g1	-4.1458	7.1038e-89	5.4939e-86	2534	672139193	XP_008793373.1	818	4.5723e-121	PREDICTED: zinc finger CCCH domain-containing protein 53-like isoform X1 [Phoenix dactylifera]>gi|672139195|ref|XP_008793374.1| PREDICTED: zinc finger CCCH domain-containing protein 53-like isoform X1 [Phoenix dactylifera]>gi|672139197|ref|XP_008793375.1| PREDICTED: zinc finger CCCH domain-containing protein 53-like isoform X1 [Phoenix dactylifera]	672137612	XM_008794313.1	108	8.49546e-47	PREDICTED: Phoenix dactylifera zinc finger CCCH domain-containing protein 53-like (LOC103709112), transcript variant X1, mRNA	--	--	--	--	Q0D3J9	763	6.43686e-105	Zinc finger CCCH domain-containing protein 53 OS=Oryza sativa subsp. japonica GN=Os07g0682400 PE=2 SV=1	PF00642	Zinc finger C-x8-C-x5-C-x3-H type (and similar)	--	--	GO:0046872	metal ion binding	--	--	--	--
c104732_g4	-5.1941	8.1007e-89	6.2328e-86	1762	695003016	XP_009383264.1	1900	0	PREDICTED: endoglucanase 23-like [Musa acuminata subsp. malaccensis]	326531051	AK373680.1	255	1.12684e-128	Hordeum vulgare subsp. vulgare mRNA for predicted protein, partial cds, clone: NIASHv3039L10	K01179	E3.2.1.4	endoglucanase	http://www.genome.jp/dbget-bin/www_bget?ko:K01179	Q69NF5	1742	0	Endoglucanase 23 OS=Oryza sativa subsp. japonica GN=GLU12 PE=2 SV=1	PF01097//PF00759	Arthropod defensin//Glycosyl hydrolase family 9	GO:0006952//GO:0005975	defense response//carbohydrate metabolic process	GO:0004553	hydrolase activity, hydrolyzing O-glycosyl compounds	--	--	--	--
c115123_g2	3.6362	1.8191e-88	1.3925e-85	809	--	--	--	--	--	--	--	--	--	--	--	--	--	--	--	--	--	--	PF11734	TilS substrate C-terminal domain	GO:0008033	tRNA processing	GO:0000166//GO:0016879//GO:0005524	nucleotide binding//ligase activity, forming carbon-nitrogen bonds//ATP binding	GO:0005737	cytoplasm	--	--
c105401_g1	3.9579	4.3166e-88	3.2875e-85	2518	110681464	CAL25342.1	760	7.43951e-92	putative zinc-binding protein [Platanus x acerifolia]	573940645	XM_006652661.1	234	7.64511e-117	PREDICTED: Oryza brachyantha uncharacterized LOC102699302 (LOC102699302), mRNA	--	--	--	--	--	--	--	--	--	--	--	--	--	--	--	--	--	--
c124675_g2	12.854	5.3854e-88	4.0808e-85	2208	357514887	XP_003627732.1	814	7.25473e-92	ATP synthase subunit beta [Medicago truncatula]	10803400	AJ296154.1	2059	0	Cucumber mosaic cucumovirus 3a gene for movement protein and cp gene for coat protein, genomic RNA	--	--	--	--	Q66137	1490	0	Movement protein OS=Cucumber mosaic virus (strain N) GN=ORF3a PE=3 SV=1	PF00760	Cucumovirus coat protein	--	--	--	--	GO:0019028	viral capsid	--	--
c114252_g1	-5.3492	9.6091e-88	7.2448e-85	1458	502136139	XP_004502573.1	443	1.99022e-49	PREDICTED: thioredoxin M-type, chloroplastic-like [Cicer arietinum]	595798480	XM_007201332.1	75	1.06961e-28	Prunus persica hypothetical protein (PRUPE_ppa012199mg) mRNA, complete cds	K03671	trxA	thioredoxin 1	http://www.genome.jp/dbget-bin/www_bget?ko:K03671	P48384	423	2.50258e-47	Thioredoxin M-type, chloroplastic OS=Pisum sativum PE=2 SV=1	PF00578//PF08534//PF00085	AhpC/TSA family//Redoxin//Thioredoxin	GO:0055114//GO:0045454	oxidation-reduction process//cell redox homeostasis	GO:0016209//GO:0016491	antioxidant activity//oxidoreductase activity	--	--	KOG0910	Thioredoxin-like protein
c112668_g2	-5.2657	1.1872e-87	8.906e-85	1031	672183310	XP_008811927.1	126	1.75389e-09	PREDICTED: protein TIFY 5A-like [Phoenix dactylifera]	--	--	--	--	--	--	--	--	--	--	--	--	--	PF12165	Domain of unknown function (DUF3594)	GO:0006355	regulation of transcription, DNA-templated	GO:0042393	histone binding	--	--	--	--
c97366_g1	-7.2987	1.6582e-87	1.2378e-84	1471	672122246	XP_008784445.1	979	1.86845e-126	PREDICTED: GDSL esterase/lipase At5g45950-like [Phoenix dactylifera]	557716442	KF573525.1	863	0	Lilium hybrid cultivar Sorbonne LS-ZJU01 microsatellite sequence	--	--	--	--	Q9FJ41	850	6.09661e-108	GDSL esterase/lipase At5g45950 OS=Arabidopsis thaliana GN=At5g45950 PE=2 SV=1	PF00657	GDSL-like Lipase/Acylhydrolase	GO:0006629	lipid metabolic process	GO:0016788	hydrolase activity, acting on ester bonds	--	--	--	--
c119818_g2	-4.2291	4.8137e-87	3.5754e-84	963	565390726	XP_006361086.1	389	1.61656e-43	PREDICTED: uncharacterized protein LOC102602224 [Solanum tuberosum]	--	--	--	--	--	K14332	psaO	photosystem I subunit PsaO	http://www.genome.jp/dbget-bin/www_bget?ko:K14332	Q949Q5	370	1.54283e-41	Photosystem I subunit O OS=Arabidopsis thaliana GN=PSAO PE=1 SV=1	--	--	--	--	--	--	--	--	--	--
c112528_g1	#NAME?	6.1318e-87	4.532e-84	1302	672122246	XP_008784445.1	982	9.09769e-128	PREDICTED: GDSL esterase/lipase At5g45950-like [Phoenix dactylifera]	--	--	--	--	--	--	--	--	--	Q9FJ41	793	3.88419e-100	GDSL esterase/lipase At5g45950 OS=Arabidopsis thaliana GN=At5g45950 PE=2 SV=1	PF00657	GDSL-like Lipase/Acylhydrolase	GO:0006629	lipid metabolic process	GO:0016788	hydrolase activity, acting on ester bonds	--	--	--	--
c110705_g1	-3.5469	7.0677e-87	5.1981e-84	1524	593781809	XP_007153945.1	1404	0	hypothetical protein PHAVU_003G078600g [Phaseolus vulgaris]>gi|558695877|gb|AHA84293.1| cationic peroxidase 2 precursor [Phaseolus vulgaris]>gi|561027299|gb|ESW25939.1| hypothetical protein PHAVU_003G078600g [Phaseolus vulgaris]	694309225	XM_009362362.1	242	1.63729e-121	PREDICTED: Pyrus x bretschneideri peroxidase 42-like (LOC103951047), mRNA	K00430	E1.11.1.7	peroxidase	http://www.genome.jp/dbget-bin/www_bget?ko:K00430	Q9SB81	1335	0	Peroxidase 42 OS=Arabidopsis thaliana GN=PER42 PE=1 SV=2	PF00141	Peroxidase	GO:0006804//GO:0055114//GO:0006979	peroxidase reaction//oxidation-reduction process//response to oxidative stress	GO:0020037//GO:0004601	heme binding//peroxidase activity	--	--	--	--
c114648_g3	3.7689	1.1087e-86	8.1145e-84	1859	672178314	XP_008809287.1	1799	0	PREDICTED: LEC14B protein-like [Phoenix dactylifera]>gi|672178316|ref|XP_008809288.1| PREDICTED: LEC14B protein-like [Phoenix dactylifera]	595796482	XM_007201093.1	272	4.22035e-138	Prunus persica hypothetical protein (PRUPE_ppa004395mg) mRNA, complete cds	K11801	WDR23	WD repeat-containing protein 23	http://www.genome.jp/dbget-bin/www_bget?ko:K11801	Q40153	1537	0	LEC14B protein OS=Lithospermum erythrorhizon PE=2 SV=1	PF01342//PF00523//PF00400//PF04053	SAND domain//Fusion glycoprotein F0//WD domain, G-beta repeat//Coatomer WD associated region	GO:0006886//GO:0006948//GO:0016192	intracellular protein transport//induction by virus of host cell-cell fusion//vesicle-mediated transport	GO:0003677//GO:0005198//GO:0005515	DNA binding//structural molecule activity//protein binding	GO:0030117	membrane coat	KOG0266	WD40 repeat-containing protein
c119641_g5	3.7428	1.7354e-86	1.2639e-83	1426	672180813	XP_008810607.1	1092	1.19841e-143	PREDICTED: uncharacterized protein LOC103721987 [Phoenix dactylifera]>gi|672180817|ref|XP_008810609.1| PREDICTED: uncharacterized protein LOC103721987 [Phoenix dactylifera]>gi|672180820|ref|XP_008810610.1| PREDICTED: uncharacterized protein LOC103721987 [Phoenix dactylifera]>gi|672180822|ref|XP_008810611.1| PREDICTED: uncharacterized protein LOC103721987 [Phoenix dactylifera]	357126996	XM_003565125.1	108	4.73384e-47	PREDICTED: Brachypodium distachyon uncharacterized LOC100838977 (LOC100838977), mRNA	--	--	--	--	--	--	--	--	--	--	--	--	--	--	--	--	--	--
c92514_g1	6.1325	3.6718e-86	2.6614e-83	941	--	--	--	--	--	--	--	--	--	--	--	--	--	--	--	--	--	--	--	--	--	--	--	--	--	--	--	--
c113354_g6	-4.1536	5.3806e-86	3.8811e-83	1270	695074144	XP_009384261.1	1205	4.28575e-162	PREDICTED: fructokinase-1-like [Musa acuminata subsp. malaccensis]	695019582	XM_009398534.1	307	1.00024e-157	PREDICTED: Musa acuminata subsp. malaccensis fructokinase-1-like (LOC103981792), mRNA	K00847	E2.7.1.4, scrK	fructokinase	http://www.genome.jp/dbget-bin/www_bget?ko:K00847	Q0JGZ6	1108	3.86089e-148	Fructokinase-1 OS=Oryza sativa subsp. japonica GN=FRK1 PE=1 SV=2	--	--	--	--	--	--	--	--	KOG2855	Ribokinase
c125609_g3	4.5575	9.7997e-86	7.0349e-83	2155	672184756	XP_008812644.1	1192	6.04709e-153	PREDICTED: sugar carrier protein C-like [Phoenix dactylifera]	695004863	XM_009390582.1	320	1.01767e-164	PREDICTED: Musa acuminata subsp. malaccensis sugar carrier protein C-like (LOC103975575), mRNA	--	--	--	--	Q41144	1016	2.17715e-127	Sugar carrier protein C OS=Ricinus communis GN=STC PE=2 SV=1	PF00083	Sugar (and other) transporter	GO:0055085	transmembrane transport	GO:0022857	transmembrane transporter activity	GO:0016021	integral component of membrane	KOG0254	Predicted transporter (major facilitator superfamily)
c126472_g1	5.0825	1.309e-85	9.3523e-83	5509	77553001	ABA95797.1	2216	0	retrotransposon protein, putative, unclassified [Oryza sativa Japonica Group]	530537938	KF509952.1	982	0	Lilium longiflorum clone fosmid LLF3, complete sequence	--	--	--	--	P10978	926	3.87693e-101	Retrovirus-related Pol polyprotein from transposon TNT 1-94 OS=Nicotiana tabacum PE=2 SV=1	PF00665//PF00098//PF07155	Integrase core domain//Zinc knuckle//ECF-type riboflavin transporter, S component	GO:0015074	DNA integration	GO:0008270//GO:0003676	zinc ion binding//nucleic acid binding	GO:0016020	membrane	KOG0017	FOG: Transposon-encoded proteins with TYA, reverse transcriptase, integrase domains in various combinations
c118615_g1	3.5643	1.5868e-85	1.1283e-82	2931	695048126	XP_009411962.1	289	1.76377e-25	PREDICTED: probable uridine nucleosidase 1 [Musa acuminata subsp. malaccensis]	672176946	XM_008810332.1	83	7.77397e-33	PREDICTED: Phoenix dactylifera probable uridine nucleosidase 1 (LOC103720566), transcript variant X2, mRNA	K01240	URH1	uridine nucleosidase	http://www.genome.jp/dbget-bin/www_bget?ko:K01240	Q6ZJ05	261	8.83996e-23	Probable uridine nucleosidase 1 OS=Oryza sativa subsp. japonica GN=URH1 PE=2 SV=1	--	--	--	--	--	--	--	--	--	--
c120204_g1	-3.9649	1.894e-85	1.3404e-82	2995	658029338	XP_008350120.1	392	1.36894e-41	PREDICTED: myb-related protein P-like [Malus domestica]	694442145	XM_009349500.1	57	2.25661e-18	PREDICTED: Pyrus x bretschneideri myb-related protein P-like (LOC103939415), mRNA	K09422	MYBP	myb proto-oncogene protein, plant	http://www.genome.jp/dbget-bin/www_bget?ko:K09422	P27898	385	3.76105e-38	Myb-related protein P OS=Zea mays GN=P PE=2 SV=1	PF00249	Myb-like DNA-binding domain	--	--	GO:0003682	chromatin binding	GO:0000785	chromatin	KOG0048	Transcription factor, Myb superfamily
c110503_g1	5.9517	1.9968e-85	1.4065e-82	1020	3551960	AAC34858.1	654	4.9352e-78	senescence-associated protein 15 [Hemerocallis hybrid cultivar]	--	--	--	--	--	K15397	KCS	3-ketoacyl-CoA synthase	http://www.genome.jp/dbget-bin/www_bget?ko:K15397	Q9MAM3	514	3.11163e-58	3-ketoacyl-CoA synthase 1 OS=Arabidopsis thaliana GN=KCS1 PE=2 SV=1	PF08392	FAE1/Type III polyketide synthase-like protein	GO:0006633	fatty acid biosynthetic process	GO:0016747	transferase activity, transferring acyl groups other than amino-acyl groups	GO:0016020	membrane	--	--
c119562_g2	-4.2267	2.1757e-85	1.5254e-82	2212	565343624	XP_006338929.1	995	1.20141e-123	PREDICTED: serine/threonine-protein kinase STN8, chloroplastic-like [Solanum tuberosum]	590653698	XM_007033433.1	109	2.0577e-47	Theobroma cacao Kinase superfamily protein isoform 1 (TCM_019680) mRNA, complete cds	--	--	--	--	Q9LZV4	929	8.40782e-115	Serine/threonine-protein kinase STN8, chloroplastic OS=Arabidopsis thaliana GN=STN8 PE=2 SV=1	PF00069//PF06176//PF06293//PF07714	Protein kinase domain//Lipopolysaccharide core biosynthesis protein (WaaY)//Lipopolysaccharide kinase (Kdo/WaaP) family//Protein tyrosine kinase	GO:0009103//GO:0006468//GO:0009244	lipopolysaccharide biosynthetic process//protein phosphorylation//lipopolysaccharide core region biosynthetic process	GO:0004672//GO:0016773//GO:0005524	protein kinase activity//phosphotransferase activity, alcohol group as acceptor//ATP binding	GO:0016020	membrane	KOG0594	Protein kinase PCTAIRE and related kinases
c87431_g1	Inf	3.7748e-85	2.6342e-82	1695	--	--	--	--	--	--	--	--	--	--	--	--	--	--	--	--	--	--	--	--	--	--	--	--	--	--	--	--
c120064_g4	5.856	5.1393e-85	3.5698e-82	1834	629104902	KCW70371.1	719	3.14074e-84	hypothetical protein EUGRSUZ_F03611 [Eucalyptus grandis]	695045113	XM_009412064.1	143	2.13825e-66	PREDICTED: Musa acuminata subsp. malaccensis pyrophosphate--fructose 6-phosphate 1-phosphotransferase subunit alpha {ECO:0000255|HAMAP-Rule:MF_03185} (LOC103992387), mRNA	K00895	E2.7.1.90, pfk	pyrophosphate--fructose-6-phosphate 1-phosphotransferase	http://www.genome.jp/dbget-bin/www_bget?ko:K00895	Q41140	701	2.1007e-81	Pyrophosphate--fructose 6-phosphate 1-phosphotransferase subunit alpha OS=Ricinus communis GN=PFP-ALPHA PE=1 SV=1	PF00365	Phosphofructokinase	GO:0006013//GO:0006096//GO:0006012//GO:0006000//GO:0006094//GO:0006098	mannose metabolic process//glycolytic process//galactose metabolic process//fructose metabolic process//gluconeogenesis//pentose-phosphate shunt	GO:0003872	6-phosphofructokinase activity	GO:0005945	6-phosphofructokinase complex	--	--
c114283_g1	-9.3968	9.2118e-85	6.3691e-82	839	44887717	P60496.1	433	1.02153e-50	RecName: Full=Chemocyanin; AltName: Full=Basic blue protein; AltName: Full=Plantacyanin; Flags: Precursor [Lilium longiflorum]>gi|40288370|gb|AAR84219.1| chemocyanin [Lilium longiflorum]	40288369	AY425323.1	333	2.29382e-172	Lilium longiflorum chemocyanin mRNA, complete cds	--	--	--	--	P60496	433	1.73662e-51	Chemocyanin OS=Lilium longiflorum PE=1 SV=1	PF02298	Plastocyanin-like domain	GO:0006118	electron transport	GO:0005507//GO:0009055	copper ion binding//electron carrier activity	--	--	--	--
c114498_g3	9.6137	9.4964e-85	6.5357e-82	1063	--	--	--	--	--	--	--	--	--	--	--	--	--	--	--	--	--	--	--	--	--	--	--	--	--	--	--	--
c106418_g1	-7.0627	1.0049e-84	6.8846e-82	1614	694994813	XP_009399936.1	590	9.23706e-98	PREDICTED: probable pectinesterase 68 [Musa acuminata subsp. malaccensis]	--	--	--	--	--	--	--	--	--	Q8LPF3	503	3.52323e-85	Probable pectinesterase 68 OS=Arabidopsis thaliana GN=PME68 PE=2 SV=1	PF01095	Pectinesterase	GO:0005985//GO:0005982//GO:0042545	sucrose metabolic process//starch metabolic process//cell wall modification	GO:0030599	pectinesterase activity	GO:0005618	cell wall	--	--
c117785_g2	-4.7442	1.0178e-84	6.9415e-82	1110	672180329	XP_008810352.1	943	3.05674e-124	PREDICTED: glutathione transferase GST 23-like [Phoenix dactylifera]	672180479	XM_008812213.1	209	2.61696e-103	PREDICTED: Phoenix dactylifera glutathione transferase GST 23-like (LOC103721850), mRNA	K00799	GST, gst	glutathione S-transferase	http://www.genome.jp/dbget-bin/www_bget?ko:K00799	Q9FQA3	551	1.21239e-66	Glutathione transferase GST 23 OS=Zea mays PE=2 SV=1	PF13409//PF02798//PF13417	Glutathione S-transferase, N-terminal domain//Glutathione S-transferase, N-terminal domain//Glutathione S-transferase, N-terminal domain	--	--	GO:0005515	protein binding	--	--	KOG0406	Glutathione S-transferase
c106023_g1	-3.8444	2.6552e-84	1.8026e-81	929	695004427	XP_009388624.1	809	5.01241e-105	PREDICTED: osmotin-like protein [Musa acuminata subsp. malaccensis]	672114358	XM_008778421.1	201	6.09512e-99	PREDICTED: Phoenix dactylifera osmotin-like protein (LOC103696718), mRNA	--	--	--	--	Q41350	709	8.90585e-91	Osmotin-like protein OS=Solanum lycopersicum PE=1 SV=1	--	--	--	--	--	--	--	--	--	--
c123027_g1	-3.9831	8.9615e-84	6.0564e-81	624	388492538	AFK34335.1	383	4.09086e-44	unknown [Medicago truncatula]	--	--	--	--	--	K00218	E1.3.1.33, por	protochlorophyllide reductase	http://www.genome.jp/dbget-bin/www_bget?ko:K00218	Q42850	391	2.25163e-43	Protochlorophyllide reductase B, chloroplastic OS=Hordeum vulgare GN=PORB PE=2 SV=1	--	--	--	--	--	--	--	--	--	--
c118154_g2	-3.7317	1.0761e-83	7.24e-81	2399	116309927	CAH66960.1	904	2.24859e-106	OSIGBa0147H17.8 [Oryza sativa Indica Group]	573951193	XR_423672.1	43	1.09237e-10	PREDICTED: Oryza brachyantha subtilisin-like protease-like (LOC102715596), misc_RNA	--	--	--	--	O65351	678	2.95003e-75	Subtilisin-like protease OS=Arabidopsis thaliana GN=ARA12 PE=1 SV=1	PF08689//PF00082//PF10414//PF05922	Mediator complex subunit Med5//Subtilase family//Sirohaem synthase dimerisation region//Peptidase inhibitor I9	GO:0006508//GO:0006357//GO:0055114//GO:0043086//GO:0006779	proteolysis//regulation of transcription from RNA polymerase II promoter//oxidation-reduction process//negative regulation of catalytic activity//porphyrin-containing compound biosynthetic process	GO:0004252//GO:0042802//GO:0001104	serine-type endopeptidase activity//identical protein binding//RNA polymerase II transcription cofactor activity	GO:0016592	mediator complex	--	--
c114961_g1	-6.5168	6.0272e-83	4.037e-80	425	596014974	XP_007218768.1	305	8.0016e-32	hypothetical protein PRUPE_ppa009506mg [Prunus persica]>gi|403234152|gb|AFR31804.1| aquaporin PIP1-1 [Prunus persica]>gi|462415230|gb|EMJ19967.1| hypothetical protein PRUPE_ppa009506mg [Prunus persica]	383479037	JQ846272.1	99	1.34303e-42	Quercus petraea aquaporin PIP1;3 (AQP) mRNA, complete cds	K09872	PIP	aquaporin PIP	http://www.genome.jp/dbget-bin/www_bget?ko:K09872	Q8LAA6	301	4.50713e-32	Probable aquaporin PIP1-5 OS=Arabidopsis thaliana GN=PIP1-5 PE=2 SV=2	PF00230//PF01289	Major intrinsic protein//Thiol-activated cytolysin	GO:0009405//GO:0006810	pathogenesis//transport	GO:0015485//GO:0005215	cholesterol binding//transporter activity	GO:0016020	membrane	KOG0223	Aquaporin (major intrinsic protein family)
c116352_g1	-7.8444	7.7394e-83	5.1608e-80	1686	672164000	XP_008801864.1	1056	8.18093e-137	PREDICTED: uncharacterized protein At3g61260 [Phoenix dactylifera]	359473557	XM_003631274.1	130	3.30701e-59	PREDICTED: Vitis vinifera uncharacterized LOC100853782 (LOC100853782), mRNA	--	--	--	--	P93788	146	3.06439e-09	Remorin OS=Solanum tuberosum PE=1 SV=1	--	--	--	--	--	--	--	--	--	--
c123741_g2	8.9801	1.2671e-82	8.4118e-80	1786	306450593	ADM88550.1	680	1.94161e-136	P450 [Elaeis guineensis]	297720080	NM_001185473.1	35	2.2656e-06	Oryza sativa Japonica Group Os01g0544200 (Os01g0544200) mRNA, complete cds	--	--	--	--	P24465	561	1.25292e-62	Cytochrome P450 71A1 OS=Persea americana GN=CYP71A1 PE=1 SV=2	PF00067//PF05790	Cytochrome P450//Immunoglobulin C2-set domain	GO:0055114//GO:0007155	oxidation-reduction process//cell adhesion	GO:0016705//GO:0020037//GO:0005506	oxidoreductase activity, acting on paired donors, with incorporation or reduction of molecular oxygen//heme binding//iron ion binding	GO:0016021	integral component of membrane	KOG0156	Cytochrome P450 CYP2 subfamily
c109982_g1	-3.4678	1.3068e-82	8.6372e-80	1576	586717887	XP_006848193.1	1153	3.58338e-153	hypothetical protein AMTR_s00029p00239610 [Amborella trichopoda]>gi|548851498|gb|ERN09774.1| hypothetical protein AMTR_s00029p00239610 [Amborella trichopoda]	241987223	AK334480.1	326	3.41736e-168	Triticum aestivum cDNA, clone: SET2_F09, cultivar: Chinese Spring	K08915	LHCB4	light-harvesting complex II chlorophyll a/b binding protein 4	http://www.genome.jp/dbget-bin/www_bget?ko:K08915	Q07473	1094	4.11202e-145	Chlorophyll a-b binding protein CP29.1, chloroplastic OS=Arabidopsis thaliana GN=LHCB4.1 PE=1 SV=1	--	--	--	--	--	--	--	--	--	--
c8851122_g2	-3.4289	1.3616e-82	8.9602e-80	1514	5732952	AAD49354.1	1813	0	chalcone synthase [Lilium hybrid division VII]	5732951	AF169799.1	1033	0	Lilium hybrid cv. 'Acapulco' chalcone synthase (CHS2) mRNA, complete cds	K00660	CHS	chalcone synthase	http://www.genome.jp/dbget-bin/www_bget?ko:K00660	Q9XJ57	1662	0	Chalcone synthase 2 OS=Citrus sinensis GN=CHS2 PE=2 SV=1	PF02729//PF02797//PF08541//PF00195//PF08545//PF08392	Aspartate/ornithine carbamoyltransferase, carbamoyl-P binding domain//Chalcone and stilbene synthases, C-terminal domain//3-Oxoacyl-[acyl-carrier-protein (ACP)] synthase III C terminal//Chalcone and stilbene synthases, N-terminal domain//3-Oxoacyl-[acyl-carrier-protein (ACP)] synthase III//FAE1/Type III polyketide synthase-like protein	GO:0009058//GO:0042967//GO:0006633//GO:0006520//GO:0008610	biosynthetic process//acyl-carrier-protein biosynthetic process//fatty acid biosynthetic process//cellular amino acid metabolic process//lipid biosynthetic process	GO:0016747//GO:0016743//GO:0004315//GO:0016746	transferase activity, transferring acyl groups other than amino-acyl groups//carboxyl- or carbamoyltransferase activity//3-oxoacyl-[acyl-carrier-protein] synthase activity//transferase activity, transferring acyl groups	GO:0016020//GO:0005835	membrane//fatty acid synthase complex	--	--
c98645_g1	4.1907	2.2804e-82	1.494e-79	578	224993584	ACN76471.1	623	1.30325e-76	CBL-interacting protein kinase 21 [Populus euphratica]	--	--	--	--	--	K12761	SNF1	carbon catabolite-derepressing protein kinase	http://www.genome.jp/dbget-bin/www_bget?ko:K12761	O22932	572	9.86932e-70	CBL-interacting serine/threonine-protein kinase 11 OS=Arabidopsis thaliana GN=CIPK11 PE=1 SV=1	PF00069//PF07714//PF03822	Protein kinase domain//Protein tyrosine kinase//NAF domain	GO:0007165//GO:0006468	signal transduction//protein phosphorylation	GO:0004672//GO:0005524	protein kinase activity//ATP binding	--	--	KOG0583	Serine/threonine protein kinase
c122901_g2	-4.5155	2.6341e-82	1.7183e-79	1959	695032188	XP_009403632.1	2452	0	PREDICTED: uncharacterized protein LOC103987147 [Musa acuminata subsp. malaccensis]	--	--	--	--	--	--	--	--	--	--	--	--	--	PF01737	YCF9	GO:0015979//GO:0042549	photosynthesis//photosystem II stabilization	--	--	GO:0009523//GO:0009539	photosystem II//photosystem II reaction center	--	--
c121857_g2	5.7844	4.4535e-82	2.8926e-79	894	695032184	XP_009403630.1	415	4.20557e-47	PREDICTED: uncharacterized protein LOC103987145 [Musa acuminata subsp. malaccensis]	--	--	--	--	--	--	--	--	--	--	--	--	--	--	--	--	--	--	--	--	--	--	--
c98045_g1	#NAME?	4.7435e-82	3.0676e-79	752	672169377	XP_008804717.1	780	1.48056e-93	PREDICTED: probable LRR receptor-like serine/threonine-protein kinase At4g20940 [Phoenix dactylifera]	--	--	--	--	--	--	--	--	--	C0LGQ9	530	8.45976e-60	Probable LRR receptor-like serine/threonine-protein kinase At4g20940 OS=Arabidopsis thaliana GN=At4g20940 PE=1 SV=1	PF00560	Leucine Rich Repeat	--	--	GO:0005515	protein binding	--	--	KOG0618	Serine/threonine phosphatase 2C containing leucine-rich repeats, similar to SCN circadian oscillatory protein (SCOP)
c126379_g1	6.0064	6.0596e-82	3.9019e-79	5683	672120114	XP_008783314.1	1918	0	PREDICTED: probable receptor-like protein kinase At1g11050 [Phoenix dactylifera]	--	--	--	--	--	--	--	--	--	O04086	1659	0	Probable receptor-like protein kinase At1g11050 OS=Arabidopsis thaliana GN=At1g11050 PE=2 SV=1	PF01397//PF00069//PF01876//PF12467//PF07714//PF03936	Terpene synthase, N-terminal domain//Protein kinase domain//RNase P subunit p30//Cucumber mosaic virus 1a protein family//Protein tyrosine kinase//Terpene synthase family, metal binding domain	GO:0008152//GO:0051252//GO:0008033//GO:0006468	metabolic process//regulation of RNA metabolic process//tRNA processing//protein phosphorylation	GO:0004672//GO:0000287//GO:0016829//GO:0008168//GO:0005524//GO:0016817//GO:0010333//GO:0004540	protein kinase activity//magnesium ion binding//lyase activity//methyltransferase activity//ATP binding//hydrolase activity, acting on acid anhydrides//terpene synthase activity//ribonuclease activity	--	--	--	--
c123444_g1	3.5679	2.3292e-81	1.4934e-78	2805	672180657	XP_008810525.1	2444	0	PREDICTED: ABC transporter G family member 6-like [Phoenix dactylifera]	470146429	XM_004308781.1	408	0	PREDICTED: Fragaria vesca subsp. vesca ABC transporter G family member 6-like (LOC101309781), mRNA	--	--	--	--	O80946	2194	0	ABC transporter G family member 1 OS=Arabidopsis thaliana GN=ABCG1 PE=2 SV=1	PF01580//PF03193//PF01061//PF01926//PF00350//PF00005	FtsK/SpoIIIE family//Protein of unknown function, DUF258//ABC-2 type transporter//50S ribosome-binding GTPase//Dynamin family//ABC transporter	GO:0007059//GO:0051301//GO:0007049	chromosome segregation//cell division//cell cycle	GO:0000166//GO:0003677//GO:0016887//GO:0005524//GO:0005525//GO:0003924	nucleotide binding//DNA binding//ATPase activity//ATP binding//GTP binding//GTPase activity	GO:0016020//GO:0016021	membrane//integral component of membrane	KOG0061	Transporter, ABC superfamily (Breast cancer resistance protein)
c122484_g2	8.8695	2.8043e-81	1.7904e-78	1242	672167186	XP_008803544.1	944	7.28838e-123	PREDICTED: tuliposide A-converting enzyme 2, chloroplastic-like [Phoenix dactylifera]	357158797	XM_003578196.1	49	2.57965e-14	PREDICTED: Brachypodium distachyon probable carboxylesterase 2-like (LOC100824130), mRNA	--	--	--	--	I4DST8	865	8.47324e-111	Tuliposide A-converting enzyme 1, chloroplastic OS=Tulipa gesneriana GN=TCEA1 PE=1 SV=1	PF12740//PF07859	Chlorophyllase enzyme//alpha/beta hydrolase fold	GO:0015996//GO:0015994//GO:0008152	chlorophyll catabolic process//chlorophyll metabolic process//metabolic process	GO:0016787//GO:0047746	hydrolase activity//chlorophyllase activity	--	--	KOG1515	Arylacetamide deacetylase
c104917_g2	5.3784	4.949e-81	3.1463e-78	1298	672129258	XP_008788132.1	607	8.70195e-74	PREDICTED: auxin-induced protein 22D-like [Phoenix dactylifera]	672176758	XM_008810231.1	102	9.30472e-44	PREDICTED: Phoenix dactylifera auxin-induced protein 22D-like (LOC103720508), mRNA	K14484	IAA	auxin-responsive protein IAA	http://www.genome.jp/dbget-bin/www_bget?ko:K14484	O24542	459	9.82017e-53	Auxin-induced protein 22D OS=Vigna radiata var. radiata GN=AUX22D PE=2 SV=1	PF02309//PF00564	AUX/IAA family//PB1 domain	GO:0006355	regulation of transcription, DNA-templated	GO:0005515	protein binding	GO:0005634	nucleus	--	--
c123337_g2	4.7174	8.3645e-81	5.2952e-78	784	--	--	--	--	--	--	--	--	--	--	--	--	--	--	--	--	--	--	PF06964	Alpha-L-arabinofuranosidase C-terminus	GO:0046373//GO:0009117//GO:0005975	L-arabinose metabolic process//nucleotide metabolic process//carbohydrate metabolic process	GO:0046556	alpha-L-arabinofuranosidase activity	--	--	--	--
c120202_g3	3.5051	1.0368e-80	6.536e-78	1769	320089980	ADW08475.1	2261	0	phytoene synthase [Lilium lancifolium]	320089979	GU471229.1	1453	0	Lilium lancifolium phytoene synthase mRNA, complete cds	K02291	crtB	phytoene synthase	http://www.genome.jp/dbget-bin/www_bget?ko:K02291	P53797	1681	0	Phytoene synthase, chloroplastic OS=Narcissus pseudonarcissus GN=PSY PE=2 SV=1	PF00494	Squalene/phytoene synthase	GO:0009058	biosynthetic process	GO:0016740	transferase activity	--	--	--	--
c119606_g1	-4.0641	1.5027e-80	9.4335e-78	1005	695077838	XP_009386281.1	1053	2.8634e-141	PREDICTED: expansin-A10-like [Musa acuminata subsp. malaccensis]	--	--	--	--	--	--	--	--	--	Q9M9P0	926	5.80729e-123	Expansin-A13 OS=Arabidopsis thaliana GN=EXPA13 PE=2 SV=2	--	--	--	--	--	--	--	--	--	--
c119326_g3	3.6185	4.9238e-80	3.0781e-77	2088	672132263	XP_008789713.1	706	5.72114e-84	PREDICTED: uncharacterized protein LOC103707119 [Phoenix dactylifera]	514733201	XM_004957563.1	45	7.33359e-12	PREDICTED: Setaria italica uncharacterized LOC101766022 (LOC101766022), mRNA	--	--	--	--	Q9LJG8	139	1.69712e-07	Trihelix transcription factor ASIL2 OS=Arabidopsis thaliana GN=ASIL2 PE=2 SV=1	--	--	--	--	--	--	--	--	--	--
c125088_g1	-3.4981	6.9593e-80	4.3325e-77	5791	695040141	XP_009407635.1	5797	0	PREDICTED: pleiotropic drug resistance protein 6 isoform X2 [Musa acuminata subsp. malaccensis]	672168133	XM_008805834.1	1862	0	PREDICTED: Phoenix dactylifera pleiotropic drug resistance protein 6 (LOC103717446), mRNA	--	--	--	--	Q8GU87	5433	0	Pleiotropic drug resistance protein 6 OS=Oryza sativa subsp. japonica GN=PDR6 PE=2 SV=3	PF03796//PF06414//PF03193//PF03266//PF01061//PF01926//PF10662//PF05496//PF01637//PF00005//PF00004	DnaB-like helicase C terminal domain//Zeta toxin//Protein of unknown function, DUF258//NTPase//ABC-2 type transporter//50S ribosome-binding GTPase//Ethanolamine utilisation - propanediol utilisation//Holliday junction DNA helicase ruvB N-terminus//Archaeal ATPase//ABC transporter//ATPase family associated with various cellular activities (AAA)	GO:0006310//GO:0006260//GO:0006281//GO:0006576	DNA recombination//DNA replication//DNA repair//cellular biogenic amine metabolic process	GO:0016301//GO:0003924//GO:0003678//GO:0009378//GO:0098519//GO:0016887//GO:0005524//GO:0005525	kinase activity//GTPase activity//DNA helicase activity//four-way junction helicase activity//nucleotide phosphatase activity, acting on free nucleotides//ATPase activity//ATP binding//GTP binding	GO:0009379//GO:0005657//GO:0016020	Holliday junction helicase complex//replication fork//membrane	KOG0065	Pleiotropic drug resistance proteins (PDR1-15), ABC superfamily
c93286_g1	-4.822	1.2095e-79	7.4986e-77	876	--	--	--	--	--	--	--	--	--	--	--	--	--	--	--	--	--	--	--	--	--	--	--	--	--	--	--	--
c123849_g4	4.2628	1.2592e-79	7.7744e-77	4474	672109459	XP_008790231.1	839	5.35979e-154	PREDICTED: uncharacterized protein LOC103707495 [Phoenix dactylifera]>gi|672109461|ref|XP_008790239.1| PREDICTED: uncharacterized protein LOC103707495 [Phoenix dactylifera]>gi|672109463|ref|XP_008790246.1| PREDICTED: uncharacterized protein LOC103707495 [Phoenix dactylifera]>gi|672109465|ref|XP_008790254.1| PREDICTED: uncharacterized protein LOC103707495 [Phoenix dactylifera]>gi|672109467|ref|XP_…	672109482	XM_008792100.1	262	3.71814e-132	PREDICTED: Phoenix dactylifera uncharacterized LOC103707495 (LOC103707495), transcript variant X13, mRNA	--	--	--	--	--	--	--	--	PF05736	OprF membrane domain	GO:0006810	transport	GO:0015288	porin activity	GO:0009279//GO:0016021	cell outer membrane//integral component of membrane	--	--
c103966_g1	4.5652	3.0658e-79	1.8851e-76	825	--	--	--	--	--	--	--	--	--	--	--	--	--	--	--	--	--	--	--	--	--	--	--	--	--	--	--	--
c118803_g1	-3.3517	5.1272e-79	3.1399e-76	1264	695028913	XP_009401850.1	311	6.43349e-31	PREDICTED: miraculin-like [Musa acuminata subsp. malaccensis]	--	--	--	--	--	--	--	--	--	P13087	239	1.07545e-21	Miraculin OS=Synsepalum dulcificum PE=1 SV=3	PF00197	Trypsin and protease inhibitor	--	--	GO:0004866	endopeptidase inhibitor activity	--	--	--	--
c116927_g2	3.9142	3.4957e-78	2.132e-75	1821	242081833	XP_002445685.1	343	2.0012e-32	hypothetical protein SORBIDRAFT_07g024230 [Sorghum bicolor]>gi|241942035|gb|EES15180.1| hypothetical protein SORBIDRAFT_07g024230 [Sorghum bicolor]	--	--	--	--	--	K13356	FAR	fatty acyl-CoA reductase	http://www.genome.jp/dbget-bin/www_bget?ko:K13356	Q93ZB9	249	4.60454e-21	Fatty acyl-CoA reductase 3 OS=Arabidopsis thaliana GN=FAR3 PE=2 SV=1	PF03015//PF03854	Male sterility protein//P-11 zinc finger	--	--	GO:0080019//GO:0008270//GO:0003723	fatty-acyl-CoA reductase (alcohol-forming) activity//zinc ion binding//RNA binding	--	--	--	--
c122774_g2	3.3355	3.6719e-78	2.2304e-75	2486	672160432	XP_008799998.1	2540	0	PREDICTED: probable methyltransferase PMT20 isoform X1 [Phoenix dactylifera]	672166114	XM_008804756.1	740	0	PREDICTED: Phoenix dactylifera probable methyltransferase PMT21 (LOC103716660), transcript variant X3, mRNA	--	--	--	--	Q94II3	2331	0	Probable methyltransferase PMT21 OS=Arabidopsis thaliana GN=ERD3 PE=2 SV=1	PF08241//PF03141//PF05148	Methyltransferase domain//Putative S-adenosyl-L-methionine-dependent methyltransferase//Hypothetical methyltransferase	GO:0008152	metabolic process	GO:0008168	methyltransferase activity	--	--	--	--
c105531_g1	-6.8349	4.0393e-78	2.4437e-75	1149	672176657	XP_008808400.1	886	3.57746e-112	PREDICTED: cytochrome P450 94A1-like [Phoenix dactylifera]	--	--	--	--	--	--	--	--	--	O81117	597	7.03546e-70	Cytochrome P450 94A1 OS=Vicia sativa GN=CYP94A1 PE=2 SV=2	PF00067	Cytochrome P450	GO:0055114	oxidation-reduction process	GO:0016705//GO:0020037//GO:0005506	oxidoreductase activity, acting on paired donors, with incorporation or reduction of molecular oxygen//heme binding//iron ion binding	--	--	KOG0157	Cytochrome P450 CYP4/CYP19/CYP26 subfamilies
c116540_g1	-4.2862	4.5019e-78	2.7126e-75	3526	672128873	XP_008787931.1	4612	0	PREDICTED: phosphoenolpyruvate carboxylase 4 [Phoenix dactylifera]	672128872	XM_008789709.1	867	0	PREDICTED: Phoenix dactylifera phosphoenolpyruvate carboxylase 4 (LOC103705833), mRNA	K01595	ppc	phosphoenolpyruvate carboxylase	http://www.genome.jp/dbget-bin/www_bget?ko:K01595	Q8GVE8	3995	0	Phosphoenolpyruvate carboxylase 4 OS=Arabidopsis thaliana GN=PPC4 PE=2 SV=1	PF14010//PF00311	Phosphoenolpyruvate carboxylase//Phosphoenolpyruvate carboxylase	GO:0006094//GO:0015977//GO:0006099//GO:0019643	gluconeogenesis//carbon fixation//tricarboxylic acid cycle//reductive tricarboxylic acid cycle	GO:0008964	phosphoenolpyruvate carboxylase activity	--	--	--	--
c119521_g1	-6.6086	5.6189e-78	3.3722e-75	1277	672133482	XP_008790363.1	759	3.04812e-114	PREDICTED: cytochrome P450 90B1-like [Phoenix dactylifera]	--	--	--	--	--	K09587	CYP90B1, DWF4	steroid 22-alpha-hydroxylase	http://www.genome.jp/dbget-bin/www_bget?ko:K09587	O64989	542	3.05091e-69	Cytochrome P450 90B1 OS=Arabidopsis thaliana GN=CYP90B1 PE=1 SV=2	PF00067	Cytochrome P450	GO:0055114	oxidation-reduction process	GO:0020037//GO:0016705//GO:0005506	heme binding//oxidoreductase activity, acting on paired donors, with incorporation or reduction of molecular oxygen//iron ion binding	--	--	--	--
c124935_g1	-3.5586	6.738e-78	4.0277e-75	3129	672179450	XP_008809898.1	1744	0	PREDICTED: succinate-semialdehyde dehydrogenase, mitochondrial isoform X3 [Phoenix dactylifera]>gi|672179452|ref|XP_008809899.1| PREDICTED: succinate-semialdehyde dehydrogenase, mitochondrial isoform X3 [Phoenix dactylifera]	672179451	XM_008811677.1	602	0	PREDICTED: Phoenix dactylifera succinate-semialdehyde dehydrogenase, mitochondrial (LOC103721452), transcript variant X4, mRNA	K17761	SSADH	succinate-semialdehyde dehydrogenase, mitochondrial	http://www.genome.jp/dbget-bin/www_bget?ko:K17761	B9F3B6	1699	0	Succinate-semialdehyde dehydrogenase, mitochondrial OS=Oryza sativa subsp. japonica GN=ALDH5F1 PE=3 SV=1	PF00150//PF08023//PF00171	Cellulase (glycosyl hydrolase family 5)//Frog antimicrobial peptide//Aldehyde dehydrogenase family	GO:0008152//GO:0005975//GO:0055114	metabolic process//carbohydrate metabolic process//oxidation-reduction process	GO:0004553//GO:0016491	hydrolase activity, hydrolyzing O-glycosyl compounds//oxidoreductase activity	GO:0005576	extracellular region	KOG2451	Aldehyde dehydrogenase
c124692_g3	3.4222	7.4959e-78	4.4629e-75	1830	672177156	XP_008808663.1	2471	0	PREDICTED: beta-D-xylosidase 1-like [Phoenix dactylifera]	672177155	XM_008810441.1	436	0	PREDICTED: Phoenix dactylifera beta-D-xylosidase 1-like (LOC103720637), mRNA	--	--	--	--	Q9FGY1	2222	0	Beta-D-xylosidase 1 OS=Arabidopsis thaliana GN=BXL1 PE=1 SV=1	PF00933//PF01915	Glycosyl hydrolase family 3 N terminal domain//Glycosyl hydrolase family 3 C-terminal domain	GO:0005975	carbohydrate metabolic process	GO:0004553	hydrolase activity, hydrolyzing O-glycosyl compounds	--	--	--	--
c86103_g1	#NAME?	8.6006e-78	5.1003e-75	2456	672207417	XP_008779695.1	409	1.00769e-41	PREDICTED: protein IQ-DOMAIN 1-like, partial [Phoenix dactylifera]	672207416	XM_008781473.1	65	6.5915e-23	PREDICTED: Phoenix dactylifera protein IQ-DOMAIN 1-like (LOC103699454), partial mRNA	--	--	--	--	--	--	--	--	PF00612	IQ calmodulin-binding motif	--	--	GO:0005515	protein binding	--	--	--	--
c110279_g2	#NAME?	9.1383e-78	5.3979e-75	956	--	--	--	--	--	--	--	--	--	--	--	--	--	--	--	--	--	--	--	--	--	--	--	--	--	--	--	--
c119387_g1	-5.0187	1.1286e-77	6.6401e-75	3257	--	--	--	--	--	--	--	--	--	--	--	--	--	--	--	--	--	--	--	--	--	--	--	--	--	--	--	--
c111672_g1	-4.0644	1.9297e-77	1.131e-74	1630	672165815	XP_008802822.1	687	4.78579e-84	PREDICTED: cyclin-U2-2-like [Phoenix dactylifera]	--	--	--	--	--	--	--	--	--	Q9M205	557	1.34731e-65	Cyclin-U2-2 OS=Arabidopsis thaliana GN=CYCU2-2 PE=1 SV=1	PF08613	Cyclin	GO:0000079	regulation of cyclin-dependent protein serine/threonine kinase activity	GO:0019901	protein kinase binding	--	--	KOG1674	Cyclin
c106187_g1	-8.0133	3.2579e-77	1.9019e-74	979	695041864	XP_009408556.1	929	1.6057e-115	PREDICTED: probable LRR receptor-like serine/threonine-protein kinase At4g20940 isoform X2 [Musa acuminata subsp. malaccensis]	--	--	--	--	--	--	--	--	--	C0LGQ9	678	4.98433e-79	Probable LRR receptor-like serine/threonine-protein kinase At4g20940 OS=Arabidopsis thaliana GN=At4g20940 PE=1 SV=1	PF00560	Leucine Rich Repeat	--	--	GO:0005515	protein binding	--	--	--	--
c84710_g1	3.7807	3.9102e-77	2.2739e-74	1370	672115010	XP_008779426.1	983	5.18042e-126	PREDICTED: malonyl-coenzyme A:anthocyanin 3-O-glucoside-6''-O-malonyltransferase-like [Phoenix dactylifera]	--	--	--	--	--	--	--	--	--	Q9ZWR8	548	2.21131e-62	Anthocyanin 5-aromatic acyltransferase OS=Gentiana triflora PE=1 SV=1	PF02458//PF09030	Transferase family//Creb binding	GO:0042967//GO:0006355//GO:0016573	acyl-carrier-protein biosynthetic process//regulation of transcription, DNA-templated//histone acetylation	GO:0016747//GO:0003713//GO:0004402	transferase activity, transferring acyl groups other than amino-acyl groups//transcription coactivator activity//histone acetyltransferase activity	GO:0005667//GO:0000123//GO:0005634	transcription factor complex//histone acetyltransferase complex//nucleus	--	--
c118426_g2	-7.6504	4.3301e-77	2.5084e-74	814	672114299	XP_008776339.1	318	3.65815e-34	PREDICTED: uncharacterized protein LOC103696468 [Phoenix dactylifera]	--	--	--	--	--	--	--	--	--	--	--	--	--	PF04900	Fcf1	--	--	--	--	GO:0032040	small-subunit processome	--	--
c72689_g1	-3.6476	5.4269e-77	3.1317e-74	377	71534930	AAZ32869.1	460	3.39976e-57	L-ascorbate peroxidase [Medicago sativa]	672109861	XM_008794158.1	125	4.14991e-57	PREDICTED: Phoenix dactylifera L-ascorbate peroxidase, cytosolic-like (LOC103709007), mRNA	K00434	E1.11.1.11	L-ascorbate peroxidase	http://www.genome.jp/dbget-bin/www_bget?ko:K00434	P48534	458	5.29883e-56	L-ascorbate peroxidase, cytosolic OS=Pisum sativum GN=APX1 PE=1 SV=2	PF00141	Peroxidase	GO:0006804//GO:0055114//GO:0006979	peroxidase reaction//oxidation-reduction process//response to oxidative stress	GO:0004601//GO:0020037	peroxidase activity//heme binding	--	--	--	--
c105730_g1	3.8	5.7215e-77	3.289e-74	1015	695061707	XP_009419297.1	262	3.05906e-25	PREDICTED: uncharacterized protein LOC103999300 [Musa acuminata subsp. malaccensis]	557719676	KF573555.1	291	6.2245e-149	Lilium hybrid cultivar Sorbonne LS-ZJU31 microsatellite sequence	--	--	--	--	--	--	--	--	PF05019	Coenzyme Q (ubiquinone) biosynthesis protein Coq4	GO:0006744	ubiquinone biosynthetic process	--	--	--	--	--	--
c125723_g1	-5.5585	3.1001e-76	1.7753e-73	1618	672160294	XP_008799924.1	939	7.01586e-120	PREDICTED: BTB/POZ and TAZ domain-containing protein 1-like [Phoenix dactylifera]	--	--	--	--	--	--	--	--	--	Q94BN0	740	8.99254e-91	BTB/POZ and TAZ domain-containing protein 2 OS=Arabidopsis thaliana GN=BT2 PE=1 SV=1	PF02135//PF00651//PF02150	TAZ zinc finger//BTB/POZ domain//RNA polymerases M/15 Kd subunit	GO:0042967//GO:0006355//GO:0006206//GO:0006351//GO:0006144	acyl-carrier-protein biosynthetic process//regulation of transcription, DNA-templated//pyrimidine nucleobase metabolic process//transcription, DNA-templated//purine nucleobase metabolic process	GO:0003899//GO:0003677//GO:0008270//GO:0005515//GO:0003712//GO:0004402	DNA-directed RNA polymerase activity//DNA binding//zinc ion binding//protein binding//transcription cofactor activity//histone acetyltransferase activity	GO:0005730//GO:0005667//GO:0005634//GO:0000123	nucleolus//transcription factor complex//nucleus//histone acetyltransferase complex	KOG1987	Speckle-type POZ protein SPOP and related proteins with TRAF, MATH and BTB/POZ domains
c119718_g1	5.7244	6.9463e-76	3.9627e-73	1969	317552259	ADV31551.1	2346	0	capsanthin/capsorubin synthase [Lilium lancifolium]>gi|330689871|gb|AEC33265.1| capsanthin/capsorubin synthase [Lilium lancifolium]	317552258	GU443955.1	1725	0	Lilium lancifolium capsanthin/capsorubin synthase (ccs) gene, complete cds	K14593	CCS1	capsanthin/capsorubin synthase	http://www.genome.jp/dbget-bin/www_bget?ko:K14593	Q9SEA0	1533	0	Capsanthin/capsorubin synthase, chromoplast OS=Citrus sinensis GN=CCS PE=3 SV=1	PF01266//PF07992//PF05834	FAD dependent oxidoreductase//Pyridine nucleotide-disulphide oxidoreductase//Lycopene cyclase protein	GO:0016117//GO:0055114	carotenoid biosynthetic process//oxidation-reduction process	GO:0016491//GO:0016705	oxidoreductase activity//oxidoreductase activity, acting on paired donors, with incorporation or reduction of molecular oxygen	--	--	--	--
c112064_g1	4.5443	1.244e-75	7.0698e-73	995	566212050	XP_002323747.2	157	9.14974e-15	hypothetical protein POPTR_0017s07670g [Populus trichocarpa]>gi|550319721|gb|EEF03880.2| hypothetical protein POPTR_0017s07670g [Populus trichocarpa]	--	--	--	--	--	--	--	--	--	--	--	--	--	PF13184	NusA-like KH domain	--	--	GO:0003723	RNA binding	--	--	--	--
c123639_g1	-3.8998	1.6601e-75	9.399e-73	2089	669029359	CDM83534.1	1529	0	unnamed protein product [Triticum aestivum]	672168117	XM_008805825.1	528	0	PREDICTED: Phoenix dactylifera probable sodium/metabolite cotransporter BASS2, chloroplastic (LOC103717443), mRNA	K03453	TC.BASS	bile acid:Na+ symporter, BASS family	http://www.genome.jp/dbget-bin/www_bget?ko:K03453	Q5VRB2	1526	0	Probable sodium/metabolite cotransporter BASS2, chloroplastic OS=Oryza sativa subsp. japonica GN=BASS2 PE=2 SV=1	PF04434//PF03547//PF01758	SWIM zinc finger//Membrane transport protein//Sodium Bile acid symporter family	GO:0006814//GO:0015721//GO:0055085	sodium ion transport//bile acid and bile salt transport//transmembrane transport	GO:0008270//GO:0008508	zinc ion binding//bile acid:sodium symporter activity	GO:0016021//GO:0016020	integral component of membrane//membrane	KOG2718	Na+-bile acid cotransporter
c113347_g1	-3.2769	2.808e-75	1.5838e-72	1555	672117658	XP_008782021.1	1380	0	PREDICTED: protein ASPARTIC PROTEASE IN GUARD CELL 2-like [Phoenix dactylifera]	--	--	--	--	--	--	--	--	--	Q766C3	389	7.6657e-40	Aspartic proteinase nepenthesin-1 OS=Nepenthes gracilis GN=nep1 PE=1 SV=1	PF00026	Eukaryotic aspartyl protease	GO:0006508	proteolysis	GO:0004190	aspartic-type endopeptidase activity	--	--	KOG1339	Aspartyl protease
c97515_g1	4.2957	7.9164e-75	4.4484e-72	1799	695024901	XP_009399683.1	397	1.40837e-40	PREDICTED: putative clathrin assembly protein At4g40080 [Musa acuminata subsp. malaccensis]	--	--	--	--	--	--	--	--	--	Q8L936	298	5.97829e-28	Putative clathrin assembly protein At4g40080 OS=Arabidopsis thaliana GN=At4g40080 PE=2 SV=2	PF12289//PF07651	Rotavirus VP1 structural protein//ANTH domain	GO:0006144	purine nucleobase metabolic process	GO:0005543//GO:0003968	phospholipid binding//RNA-directed RNA polymerase activity	GO:0031379	RNA-directed RNA polymerase complex	--	--
c94274_g1	-4.9774	8.5144e-75	4.7666e-72	458	--	--	--	--	--	--	--	--	--	--	--	--	--	--	--	--	--	--	--	--	--	--	--	--	--	--	--	--
c100648_g1	Inf	8.599e-75	4.7961e-72	755	672137137	XP_008792286.1	205	5.38358e-18	PREDICTED: uncharacterized protein LOC103708946 [Phoenix dactylifera]	--	--	--	--	--	--	--	--	--	--	--	--	--	--	--	--	--	--	--	--	--	--	--
c117139_g2	-5.4607	1.3486e-74	7.4939e-72	1870	695053515	XP_009414851.1	972	4.79769e-123	PREDICTED: uncharacterized protein LOC103995858 [Musa acuminata subsp. malaccensis]	--	--	--	--	--	--	--	--	--	--	--	--	--	PF00096	Zinc finger, C2H2 type	--	--	GO:0046872	metal ion binding	--	--	--	--
c106835_g1	6.7752	1.6728e-74	9.2613e-72	530	694996836	XP_009396286.1	264	4.84008e-27	PREDICTED: non-specific lipid-transfer protein-like [Musa acuminata subsp. malaccensis]	--	--	--	--	--	--	--	--	--	Q41073	130	7.64417e-09	Non-specific lipid-transfer protein OS=Pinus taeda PE=2 SV=1	--	--	--	--	--	--	--	--	--	--
c102036_g1	5.7836	4.0778e-74	2.2493e-71	634	672183217	XP_008811879.1	1028	5.7316e-136	PREDICTED: 3-ketoacyl-CoA synthase 1 [Phoenix dactylifera]	695021765	XM_009399707.1	200	1.46963e-98	PREDICTED: Musa acuminata subsp. malaccensis 3-ketoacyl-CoA synthase 1-like (LOC103982713), mRNA	K15397	KCS	3-ketoacyl-CoA synthase	http://www.genome.jp/dbget-bin/www_bget?ko:K15397	Q5XEP9	930	7.15662e-122	3-ketoacyl-CoA synthase 17 OS=Arabidopsis thaliana GN=KCS17 PE=2 SV=2	PF02797//PF08541//PF01563//PF08392	Chalcone and stilbene synthases, C-terminal domain//3-Oxoacyl-[acyl-carrier-protein (ACP)] synthase III C terminal//Alphavirus E3 glycoprotein//FAE1/Type III polyketide synthase-like protein	GO:0008610//GO:0006633	lipid biosynthetic process//fatty acid biosynthetic process	GO:0016747//GO:0004252//GO:0016746	transferase activity, transferring acyl groups other than amino-acyl groups//serine-type endopeptidase activity//transferase activity, transferring acyl groups	GO:0016020//GO:0019028//GO:0055036	membrane//viral capsid//virion membrane	--	--
c117331_g1	-6.7168	4.2975e-74	2.3618e-71	994	296080943	CBI18665.3	138	1.54029e-08	unnamed protein product [Vitis vinifera]	--	--	--	--	--	--	--	--	--	--	--	--	--	--	--	--	--	--	--	--	--	--	--
c50056_g1	4.5282	4.8358e-74	2.6479e-71	605	--	--	--	--	--	--	--	--	--	--	--	--	--	--	--	--	--	--	--	--	--	--	--	--	--	--	--	--
c95774_g1	4.2343	5.013e-74	2.735e-71	1899	672114877	XP_008778965.1	425	1.1601e-63	PREDICTED: uncharacterized protein LOC103698700 isoform X1 [Phoenix dactylifera]	--	--	--	--	--	--	--	--	--	--	--	--	--	PF00643//PF05983	B-box zinc finger//MED7 protein	GO:0006357	regulation of transcription from RNA polymerase II promoter	GO:0001104//GO:0008270	RNA polymerase II transcription cofactor activity//zinc ion binding	GO:0005622//GO:0016592	intracellular//mediator complex	--	--
c101122_g1	4.849	8.602e-74	4.6761e-71	704	--	--	--	--	--	--	--	--	--	--	--	--	--	--	--	--	--	--	--	--	--	--	--	--	--	--	--	--
c118144_g1	-4.6826	1.4322e-73	7.7576e-71	771	695077554	XP_009386123.1	347	2.74648e-49	PREDICTED: phospholipase A2-alpha [Musa acuminata subsp. malaccensis]	554784241	AK437974.1	60	1.20808e-20	Brachypodium distachyon mRNA, clone: PL016C01-A-089_M08	K01047	PLA2G, SPLA2	secretory phospholipase A2	http://www.genome.jp/dbget-bin/www_bget?ko:K01047	Q8S8N6	269	6.27569e-36	Phospholipase A2-alpha OS=Arabidopsis thaliana GN=PLA2-ALPHA PE=1 SV=1	--	--	--	--	--	--	--	--	--	--
c115150_g2	-6.1747	1.6806e-73	9.07e-71	1467	672193665	XP_008776092.1	1388	0	PREDICTED: uncharacterized protein LOC103696299 [Phoenix dactylifera]	--	--	--	--	--	--	--	--	--	--	--	--	--	--	--	--	--	--	--	--	--	--	--
c112463_g1	3.2312	2.9263e-73	1.5737e-70	853	--	--	--	--	--	--	--	--	--	--	--	--	--	--	--	--	--	--	--	--	--	--	--	--	--	--	--	--
c112948_g3	-3.3431	3.4718e-73	1.8603e-70	3673	449527578	XP_004170787.1	810	2.55541e-97	PREDICTED: alpha-1,4 glucan phosphorylase L-2 isozyme, chloroplastic/amyloplastic-like, partial [Cucumis sativus]	695020461	XM_009399005.1	252	1.1037e-126	PREDICTED: Musa acuminata subsp. malaccensis alpha-1,4 glucan phosphorylase L isozyme, chloroplastic/amyloplastic (LOC103982170), mRNA	K00688	E2.4.1.1, glgP, PYG	starch phosphorylase	http://www.genome.jp/dbget-bin/www_bget?ko:K00688	Q9LIB2	807	3.76025e-89	Alpha-glucan phosphorylase 1 OS=Arabidopsis thaliana GN=PHS1 PE=1 SV=1	PF00343	Carbohydrate phosphorylase	GO:0005975	carbohydrate metabolic process	GO:0008184	glycogen phosphorylase activity	--	--	KOG2099	Glycogen phosphorylase
c120863_g1	-4.6015	4.3758e-73	2.3364e-70	2259	672183758	XP_008812168.1	1965	0	PREDICTED: ATP-citrate synthase alpha chain protein 2 [Phoenix dactylifera]>gi|672183760|ref|XP_008812169.1| PREDICTED: ATP-citrate synthase alpha chain protein 2 [Phoenix dactylifera]	672183759	XM_008813947.1	517	0	PREDICTED: Phoenix dactylifera ATP-citrate synthase alpha chain protein 2 (LOC103723127), transcript variant X2, mRNA	K01648	ACLY	ATP citrate (pro-S)-lyase	http://www.genome.jp/dbget-bin/www_bget?ko:K01648	Q9SGY2	1911	0	ATP-citrate synthase alpha chain protein 1 OS=Arabidopsis thaliana GN=ACLA-1 PE=1 SV=1	PF01160//PF04053	Vertebrate endogenous opioids neuropeptide//Coatomer WD associated region	GO:0006886//GO:0016192//GO:0007218	intracellular protein transport//vesicle-mediated transport//neuropeptide signaling pathway	GO:0005198	structural molecule activity	GO:0030117	membrane coat	KOG1254	ATP-citrate lyase
c38932_g1	-7.0325	6.2574e-73	3.3292e-70	599	672123832	XP_008785286.1	149	1.90419e-10	PREDICTED: uncharacterized protein LOC103703967 [Phoenix dactylifera]	--	--	--	--	--	--	--	--	--	--	--	--	--	--	--	--	--	--	--	--	--	--	--
c6307121_g1	-3.6767	7.8778e-73	4.1765e-70	1901	393793954	BAM28970.1	1395	0	flavanone 3-hydroxylase [Lilium hybrid division I]	393793953	AB699160.1	746	0	Lilium hybrid division I LhF3H mRNA for flavanone 3-hydroxylase, complete cds, cultivar: Montreux	K00475	E1.14.11.9	naringenin 3-dioxygenase	http://www.genome.jp/dbget-bin/www_bget?ko:K00475	Q7XZQ7	1177	4.07126e-158	Flavanone 3-dioxygenase OS=Petroselinum crispum GN=FHT PE=1 SV=1	PF03171	2OG-Fe(II) oxygenase superfamily	GO:0055114	oxidation-reduction process	GO:0016706//GO:0016491	oxidoreductase activity, acting on paired donors, with incorporation or reduction of molecular oxygen, 2-oxoglutarate as one donor, and incorporation of one atom each of oxygen into both donors//oxidoreductase activity	--	--	--	--
c105637_g2	5.7974	8.1345e-73	4.2974e-70	735	672168466	XP_008804235.1	201	2.89776e-17	PREDICTED: E3 ubiquitin-protein ligase EL5-like [Phoenix dactylifera]	--	--	--	--	--	K16281	RHA1	RING-H2 zinc finger protein RHA1	http://www.genome.jp/dbget-bin/www_bget?ko:K16281	Q9SUS5	148	1.23577e-10	E3 ubiquitin-protein ligase RHA1B OS=Arabidopsis thaliana GN=RHA1B PE=2 SV=1	PF13639//PF12906//PF14634//PF12678//PF00097//PF12861//PF09289	Ring finger domain//RING-variant domain//zinc-RING finger domain//RING-H2 zinc finger//Zinc finger, C3HC4 type (RING finger)//Anaphase-promoting complex subunit 11 RING-H2 finger//Follistatin/Osteonectin-like EGF domain	GO:0016567	protein ubiquitination	GO:0008270//GO:0046872//GO:0005515//GO:0004842	zinc ion binding//metal ion binding//protein binding//ubiquitin-protein transferase activity	GO:0005680	anaphase-promoting complex	KOG0800	FOG: Predicted E3 ubiquitin ligase
c113391_g1	-8.5646	1.8313e-72	9.6408e-70	1478	672192216	XP_008775712.1	627	3.98911e-122	PREDICTED: AP2-like ethylene-responsive transcription factor At1g16060 [Phoenix dactylifera]	645165826	KJ727179.1	78	2.33128e-30	Zea mays clone pUT4569 AP2-EREBP transcription factor (EREB117) mRNA, partial cds	--	--	--	--	Q6X5Y6	484	4.51772e-71	Ethylene-responsive transcription factor WRI1 OS=Arabidopsis thaliana GN=WRI1 PE=2 SV=1	PF00847	AP2 domain	GO:0006355	regulation of transcription, DNA-templated	GO:0003700	sequence-specific DNA binding transcription factor activity	GO:0005667	transcription factor complex	--	--
c116997_g1	6.735	1.9691e-72	1.033e-69	2987	672141399	XP_008794529.1	352	1.13383e-32	PREDICTED: uncharacterized protein LOC103710542 [Phoenix dactylifera]	--	--	--	--	--	K12133	LHY	MYB-related transcription factor LHY	http://www.genome.jp/dbget-bin/www_bget?ko:K12133	F4KGY6	258	3.37993e-22	Protein REVEILLE 1 OS=Arabidopsis thaliana GN=RVE1 PE=2 SV=1	--	--	--	--	--	--	--	--	--	--
c120604_g2	3.353	2.5236e-72	1.3193e-69	1575	672111980	XP_008803433.1	1793	0	PREDICTED: probable acyl-activating enzyme 5, peroxisomal [Phoenix dactylifera]	242095441	XM_002438166.1	238	2.83361e-119	Sorghum bicolor hypothetical protein, mRNA	--	--	--	--	Q9FFE6	1516	0	Probable acyl-activating enzyme 5, peroxisomal OS=Arabidopsis thaliana GN=AAE5 PE=2 SV=1	PF00501	AMP-binding enzyme	GO:0008152	metabolic process	GO:0003824	catalytic activity	--	--	KOG1176	Acyl-CoA synthetase
c110899_g1	-3.9045	2.8579e-72	1.4889e-69	992	573939942	XP_006652386.1	231	2.37165e-21	PREDICTED: gibberellin-regulated protein 14-like [Oryza brachyantha]	--	--	--	--	--	--	--	--	--	Q9LFR3	163	1.42927e-11	Gibberellin-regulated protein 14 OS=Arabidopsis thaliana GN=GASA14 PE=1 SV=1	--	--	--	--	--	--	--	--	--	--
c81505_g2	Inf	3.0648e-72	1.5911e-69	957	672115268	XP_008780211.1	892	4.86043e-113	PREDICTED: monocopper oxidase-like protein SKU5 [Phoenix dactylifera]	--	--	--	--	--	--	--	--	--	Q9SU40	516	2.30294e-58	Monocopper oxidase-like protein SKU5 OS=Arabidopsis thaliana GN=SKU5 PE=1 SV=1	PF07731	Multicopper oxidase	GO:0055114	oxidation-reduction process	GO:0016491//GO:0005507	oxidoreductase activity//copper ion binding	--	--	KOG1263	Multicopper oxidases
c117774_g1	-7.3051	3.3681e-72	1.7425e-69	2893	672155032	XP_008797711.1	476	6.7809e-48	PREDICTED: uncharacterized protein LOC103712837 isoform X6 [Phoenix dactylifera]	695017690	XM_009397515.1	35	3.69794e-06	PREDICTED: Musa acuminata subsp. malaccensis uncharacterized LOC103980967 (LOC103980967), transcript variant X1, mRNA	--	--	--	--	--	--	--	--	--	--	--	--	--	--	--	--	--	--
c126367_g2	-3.4513	3.9284e-72	2.0254e-69	1815	586677860	XP_006839047.1	550	1.53295e-59	hypothetical protein AMTR_s00090p00059550 [Amborella trichopoda]>gi|548841563|gb|ERN01616.1| hypothetical protein AMTR_s00090p00059550 [Amborella trichopoda]	--	--	--	--	--	K16732	PRC1	protein regulator of cytokinesis 1	http://www.genome.jp/dbget-bin/www_bget?ko:K16732	Q8LEG3	421	6.23487e-43	65-kDa microtubule-associated protein 2 OS=Arabidopsis thaliana GN=MAP65-2 PE=1 SV=1	PF03999//PF08649	Microtubule associated protein (MAP65/ASE1 family)//DASH complex subunit Dad1	GO:0000910//GO:0000226//GO:0030472	cytokinesis//microtubule cytoskeleton organization//mitotic spindle organization in nucleus	GO:0008017	microtubule binding	GO:0045298//GO:0042729//GO:0072686	tubulin complex//DASH complex//mitotic spindle	--	--
c116835_g1	-3.2291	7.798e-72	4.0068e-69	3067	672127798	XP_008787375.1	812	8.81153e-98	PREDICTED: photosystem I reaction center subunit III, chloroplastic, partial [Phoenix dactylifera]	695038461	XM_009408468.1	247	5.53957e-124	PREDICTED: Musa acuminata subsp. malaccensis photosystem I reaction center subunit III, chloroplastic-like (LOC103989585), mRNA	K02694	psaF	photosystem I subunit III	http://www.genome.jp/dbget-bin/www_bget?ko:K02694	P13192	743	7.27674e-89	Photosystem I reaction center subunit III, chloroplastic OS=Hordeum vulgare GN=PSAF PE=1 SV=2	PF15202//PF00157//PF02507	Adipogenin//Pou domain - N-terminal to homeobox domain//Photosystem I reaction centre subunit III	GO:0045444//GO:0015979//GO:0006355	fat cell differentiation//photosynthesis//regulation of transcription, DNA-templated	GO:0003700	sequence-specific DNA binding transcription factor activity	GO:0009522//GO:0009538//GO:0005667	photosystem I//photosystem I reaction center//transcription factor complex	--	--
c120711_g1	3.6815	9.7026e-72	4.9683e-69	1956	356535919	XP_003536489.1	1398	0	PREDICTED: 3-ketoacyl-CoA synthase 11-like [Glycine max]	571438161	XM_003518961.2	122	1.07744e-54	PREDICTED: Glycine max 3-ketoacyl-CoA synthase 11-like (LOC100797395), mRNA	K15397	KCS	3-ketoacyl-CoA synthase	http://www.genome.jp/dbget-bin/www_bget?ko:K15397	O48780	1294	4.10634e-170	3-ketoacyl-CoA synthase 11 OS=Arabidopsis thaliana GN=KCS11 PE=2 SV=1	PF08545//PF08392//PF00195//PF02797//PF08541	3-Oxoacyl-[acyl-carrier-protein (ACP)] synthase III//FAE1/Type III polyketide synthase-like protein//Chalcone and stilbene synthases, N-terminal domain//Chalcone and stilbene synthases, C-terminal domain//3-Oxoacyl-[acyl-carrier-protein (ACP)] synthase III C terminal	GO:0009058//GO:0042967//GO:0006633//GO:0008610	biosynthetic process//acyl-carrier-protein biosynthetic process//fatty acid biosynthetic process//lipid biosynthetic process	GO:0016747//GO:0016746//GO:0004315	transferase activity, transferring acyl groups other than amino-acyl groups//transferase activity, transferring acyl groups//3-oxoacyl-[acyl-carrier-protein] synthase activity	GO:0016020//GO:0005835	membrane//fatty acid synthase complex	--	--
c111022_g1	-7.5204	1.0999e-71	5.613e-69	1383	672193003	XP_008775919.1	687	1.26132e-82	PREDICTED: protein IQ-DOMAIN 1-like [Phoenix dactylifera]	225429505	XM_002279018.1	71	1.69736e-26	PREDICTED: Vitis vinifera uncharacterized LOC100254187 (LOC100254187), mRNA	--	--	--	--	Q9SF32	128	1.99993e-06	Protein IQ-DOMAIN 1 OS=Arabidopsis thaliana GN=IQD1 PE=1 SV=1	PF01039//PF00612	Carboxyl transferase domain//IQ calmodulin-binding motif	--	--	GO:0005515//GO:0016874	protein binding//ligase activity	--	--	--	--
c110921_g1	-5.3963	1.122e-71	5.7064e-69	950	425856452	AFX97765.1	407	1.05841e-43	R2R3-MYB transcription factor [Dendrobium hybrid cultivar]	672108137	XM_008785347.1	106	4.02962e-46	PREDICTED: Phoenix dactylifera transcription factor MYB39-like (LOC103702783), mRNA	K09422	MYBP	myb proto-oncogene protein, plant	http://www.genome.jp/dbget-bin/www_bget?ko:K09422	P80074	209	3.3995e-17	Myb-related protein Pp1 (Fragment) OS=Physcomitrella patens subsp. patens GN=PP1 PE=2 SV=1	--	--	--	--	--	--	--	--	--	--
c104569_g1	3.7705	1.296e-71	6.5692e-69	2961	672118486	XP_008782452.1	2130	0	PREDICTED: uncharacterized protein LOC103701984 [Phoenix dactylifera]	595861239	XM_007211234.1	293	1.4347e-149	Prunus persica hypothetical protein (PRUPE_ppa001986mg) mRNA, complete cds	--	--	--	--	Q2HJJ0	172	3.8759e-11	Kinesin light chain 4 OS=Bos taurus GN=KLC4 PE=2 SV=2	PF13181//PF10255//PF13174//PF13176//PF00515//PF00543	Tetratricopeptide repeat//RNA polymerase I-associated factor PAF67//Tetratricopeptide repeat//Tetratricopeptide repeat//Tetratricopeptide repeat//Nitrogen regulatory protein P-II	GO:0006808//GO:0006446	regulation of nitrogen utilization//regulation of translational initiation	GO:0003743//GO:0005515//GO:0030234	translation initiation factor activity//protein binding//enzyme regulator activity	GO:0005840//GO:0005737//GO:0005852	ribosome//cytoplasm//eukaryotic translation initiation factor 3 complex	KOG1840	Kinesin light chain
c116041_g1	-3.8472	1.5672e-71	7.9168e-69	706	359481357	XP_003632610.1	290	1.23473e-29	PREDICTED: probable histone H2A.4 isoform 2 [Vitis vinifera]	--	--	--	--	--	K11251	H2A	histone H2A	http://www.genome.jp/dbget-bin/www_bget?ko:K11251	Q6L500	283	1.98011e-29	Probable histone H2A.4 OS=Oryza sativa subsp. japonica GN=Os05g0461400 PE=2 SV=1	--	--	--	--	--	--	--	--	KOG1756	Histone 2A
c95255_g1	5.8025	1.7058e-71	8.5882e-69	2821	--	--	--	--	--	--	--	--	--	--	--	--	--	--	--	--	--	--	--	--	--	--	--	--	--	--	--	--
c115016_g1	4.0062	3.1707e-71	1.591e-68	1063	695069406	XP_009381677.1	342	4.12332e-35	PREDICTED: uncharacterized protein LOC103969751 [Musa acuminata subsp. malaccensis]	--	--	--	--	--	--	--	--	--	--	--	--	--	--	--	--	--	--	--	--	--	--	--
c121184_g1	-4.7022	3.2035e-71	1.6021e-68	2799	359476117	XP_003631792.1	1187	2.99629e-144	PREDICTED: uncharacterized protein LOC100252656 [Vitis vinifera]	--	--	--	--	--	--	--	--	--	P10978	333	3.85137e-30	Retrovirus-related Pol polyprotein from transposon TNT 1-94 OS=Nicotiana tabacum PE=2 SV=1	PF00560//PF00098	Leucine Rich Repeat//Zinc knuckle	--	--	GO:0008270//GO:0003676//GO:0005515	zinc ion binding//nucleic acid binding//protein binding	--	--	--	--
c126144_g1	-5.0887	3.9122e-71	1.9501e-68	2779	672116589	XP_008781463.1	1644	0	PREDICTED: cellulose synthase-like protein H1 isoform X1 [Phoenix dactylifera]	672116590	XM_008783242.1	166	5.34297e-79	PREDICTED: Phoenix dactylifera cellulose synthase-like protein H1 (LOC103701246), transcript variant X2, mRNA	--	--	--	--	Q339N5	1347	0	Cellulose synthase-like protein H1 OS=Oryza sativa subsp. japonica GN=CSLH1 PE=2 SV=2	PF03552//PF02734	Cellulose synthase//DAK2 domain	GO:0005985//GO:0030244//GO:0006071//GO:0006011//GO:0046486//GO:0005982	sucrose metabolic process//cellulose biosynthetic process//glycerol metabolic process//UDP-glucose metabolic process//glycerolipid metabolic process//starch metabolic process	GO:0016760//GO:0004371	cellulose synthase (UDP-forming) activity//glycerone kinase activity	GO:0016020	membrane	--	--
c119038_g2	-3.3356	3.9688e-71	1.9717e-68	998	672137153	XP_008792294.1	323	1.07123e-31	PREDICTED: GDSL esterase/lipase At5g45670-like [Phoenix dactylifera]	--	--	--	--	--	--	--	--	--	Q9FK75	275	4.33827e-26	GDSL esterase/lipase At5g45670 OS=Arabidopsis thaliana GN=At5g45670 PE=2 SV=1	PF00657	GDSL-like Lipase/Acylhydrolase	GO:0006629	lipid metabolic process	GO:0016788	hydrolase activity, acting on ester bonds	--	--	--	--
c124473_g1	-4.1841	7.655e-71	3.7905e-68	4721	661876857	CDP19204.1	6265	0	unnamed protein product [Coffea canephora]	670443441	XM_008663919.1	971	0	PREDICTED: Zea mays uncharacterized LOC100382191 (LOC100382191), transcript variant X1, mRNA	K03403	chlH, bchH	magnesium chelatase subunit H	http://www.genome.jp/dbget-bin/www_bget?ko:K03403	B8ANF1	4361	0	Magnesium-chelatase subunit ChlH, chloroplastic OS=Oryza sativa subsp. indica GN=CHLH PE=3 SV=1	PF02514//PF04088//PF11965	CobN/Magnesium Chelatase//Peroxin 13, N-terminal region//Domain of unknown function (DUF3479)	GO:0015994//GO:0016560//GO:0009058	chlorophyll metabolic process//protein import into peroxisome matrix, docking//biosynthetic process	GO:0016851	magnesium chelatase activity	GO:0016021//GO:0010007//GO:0005777	integral component of membrane//magnesium chelatase complex//peroxisome	--	--
c106465_g1	-5.831	1.263e-70	6.2336e-68	2343	695039151	XP_009407100.1	278	2.95944e-29	PREDICTED: transcription factor PIF1-like [Musa acuminata subsp. malaccensis]	--	--	--	--	--	K12126	PIF3	phytochrome-interacting factor 3	http://www.genome.jp/dbget-bin/www_bget?ko:K12126	O80536	166	5.41307e-12	Transcription factor PIF3 OS=Arabidopsis thaliana GN=PIF3 PE=1 SV=1	PF06324//PF00010	Pigment-dispersing hormone (PDH)//Helix-loop-helix DNA-binding domain	GO:0007165//GO:0009416	signal transduction//response to light stimulus	GO:0005179//GO:0046983	hormone activity//protein dimerization activity	GO:0005576	extracellular region	--	--
c119823_g1	-5.9337	1.2864e-70	6.3282e-68	2786	690563264	AIR74673.1	3465	0	lipoxygenase, partial [Lilium regale]	690563263	KM051414.1	1836	0	Lilium regale lipoxygenase mRNA, partial cds	K15718	LOX1_5	linoleate 9S-lipoxygenase	http://www.genome.jp/dbget-bin/www_bget?ko:K15718	Q41238	2859	0	Linoleate 9S-lipoxygenase 6 (Fragment) OS=Solanum tuberosum GN=LOX1.6 PE=1 SV=1	PF00305//PF01477	Lipoxygenase//PLAT/LH2 domain	GO:0055114	oxidation-reduction process	GO:0016702//GO:0046872//GO:0005515	oxidoreductase activity, acting on single donors with incorporation of molecular oxygen, incorporation of two atoms of oxygen//metal ion binding//protein binding	--	--	--	--
c123926_g1	-3.4773	1.5262e-70	7.483e-68	2461	357127872	XP_003565601.1	518	1.45734e-86	PREDICTED: beta-glucosidase 10-like [Brachypodium distachyon]	571503086	XM_006594991.1	36	8.72753e-07	PREDICTED: Glycine max beta-glucosidase 13-like (LOC100805263), mRNA	K01188	E3.2.1.21	beta-glucosidase	http://www.genome.jp/dbget-bin/www_bget?ko:K01188	B9FHH2	516	6.97805e-76	Beta-glucosidase 20 OS=Oryza sativa subsp. japonica GN=BGLU20 PE=2 SV=1	PF00232	Glycosyl hydrolase family 1	GO:0005975	carbohydrate metabolic process	GO:0004553	hydrolase activity, hydrolyzing O-glycosyl compounds	--	--	--	--
c121770_g1	-3.9718	1.7568e-70	8.5856e-68	699	695062602	XP_009419776.1	836	5.29006e-108	PREDICTED: protein trichome birefringence-like 26 [Musa acuminata subsp. malaccensis]	--	--	--	--	--	--	--	--	--	O82509	637	8.92551e-79	Protein trichome birefringence-like 23 OS=Arabidopsis thaliana GN=TBL23 PE=2 SV=1	--	--	--	--	--	--	--	--	--	--
c225616_g1	-5.902	1.8253e-70	8.8915e-68	301	--	--	--	--	--	--	--	--	--	--	--	--	--	--	--	--	--	--	--	--	--	--	--	--	--	--	--	--
c105397_g1	-5.5123	3.5792e-70	1.7379e-67	633	672134773	XP_008791038.1	331	3.0527e-36	PREDICTED: light-regulated protein [Phoenix dactylifera]	672134772	XM_008792816.1	46	5.9513e-13	PREDICTED: Phoenix dactylifera light-regulated protein (LOC103708055), mRNA	--	--	--	--	Q03200	207	4.73727e-19	Light-regulated protein OS=Oryza sativa subsp. japonica GN=LIR1 PE=2 SV=1	--	--	--	--	--	--	--	--	--	--
c118750_g2	-4.0336	3.7905e-70	1.8346e-67	719	695058425	XP_009417528.1	722	2.87958e-88	PREDICTED: leucine-rich repeat extensin-like protein 4 [Musa acuminata subsp. malaccensis]	--	--	--	--	--	--	--	--	--	Q9LHF1	559	1.74044e-66	Leucine-rich repeat extensin-like protein 4 OS=Arabidopsis thaliana GN=LRX4 PE=2 SV=1	PF00560	Leucine Rich Repeat	--	--	GO:0005515	protein binding	--	--	KOG0619	FOG: Leucine rich repeat
c107380_g1	-3.6753	4.9162e-70	2.3717e-67	1614	672162890	XP_008801272.1	1671	0	PREDICTED: ammonium transporter 1 member 2-like [Phoenix dactylifera]	672162889	XM_008803050.1	550	0	PREDICTED: Phoenix dactylifera ammonium transporter 1 member 2-like (LOC103715435), mRNA	K03320	amt, AMT, MEP	ammonium transporter, Amt family	http://www.genome.jp/dbget-bin/www_bget?ko:K03320	Q7XQ12	1544	0	Ammonium transporter 1 member 1 OS=Oryza sativa subsp. japonica GN=AMT1-1 PE=2 SV=1	PF00909	Ammonium Transporter Family	GO:0015696	ammonium transport	GO:0008519	ammonium transmembrane transporter activity	GO:0016020	membrane	KOG0682	Ammonia permease
c55645_g1	-3.3213	6.8244e-70	3.2817e-67	1675	672197147	XP_008776997.1	1980	0	PREDICTED: LOW QUALITY PROTEIN: alpha-1,4 glucan phosphorylase L isozyme, chloroplastic/amyloplastic [Phoenix dactylifera]	672197146	XM_008778775.1	599	0	PREDICTED: Phoenix dactylifera alpha-1,4 glucan phosphorylase L isozyme, chloroplastic/amyloplastic (LOC103697013), mRNA	K00688	E2.4.1.1, glgP, PYG	starch phosphorylase	http://www.genome.jp/dbget-bin/www_bget?ko:K00688	P27598	1884	0	Alpha-1,4 glucan phosphorylase L isozyme, chloroplastic/amyloplastic OS=Ipomoea batatas PE=2 SV=1	PF00343	Carbohydrate phosphorylase	GO:0005975	carbohydrate metabolic process	GO:0008184	glycogen phosphorylase activity	--	--	KOG2099	Glycogen phosphorylase
c113300_g1	-5.6618	9.9477e-70	4.7684e-67	1477	672175230	XP_008807662.1	384	4.99292e-40	PREDICTED: zinc-finger homeodomain protein 8-like [Phoenix dactylifera]	115487805	NM_001072922.1	67	3.03501e-24	Oryza sativa Japonica Group Os12g0208900 (Os12g0208900) mRNA, complete cds	--	--	--	--	Q9SB61	308	7.47729e-31	Zinc-finger homeodomain protein 2 OS=Arabidopsis thaliana GN=ZHD1 PE=1 SV=1	--	--	--	--	--	--	--	--	--	--
c50966_g1	5.0094	1.0487e-69	5.0109e-67	744	--	--	--	--	--	--	--	--	--	--	--	--	--	--	--	--	--	--	--	--	--	--	--	--	--	--	--	--
c119950_g2	4.4905	1.256e-69	5.9825e-67	1961	672184818	XP_008812664.1	1089	1.11397e-138	PREDICTED: rho GTPase-activating protein 2 [Phoenix dactylifera]	449518866	XM_004166409.1	82	1.85951e-32	PREDICTED: Cucumis sativus uncharacterized LOC101228216 (LOC101228216), mRNA	--	--	--	--	F4JI46	999	6.15315e-127	Rho GTPase-activating protein 2 OS=Arabidopsis thaliana GN=ROPGAP2 PE=1 SV=1	PF00620	RhoGAP domain	GO:0007165	signal transduction	--	--	--	--	KOG4270	GTPase-activator protein
c104387_g1	5.2464	1.5022e-69	7.1321e-67	1500	672127202	XP_008787063.1	638	3.13441e-75	PREDICTED: zinc finger protein ZAT9-like [Phoenix dactylifera]	--	--	--	--	--	--	--	--	--	Q9M202	392	1.73406e-41	Zinc finger protein ZAT9 OS=Arabidopsis thaliana GN=ZAT9 PE=2 SV=1	PF07975//PF00096	TFIIH C1-like domain//Zinc finger, C2H2 type	GO:0006281	DNA repair	GO:0046872//GO:0008270	metal ion binding//zinc ion binding	--	--	KOG1721	FOG: Zn-finger
c117271_g1	3.4823	2.5629e-69	1.213e-66	667	663441673	AIF28247.1	304	7.07133e-30	PIN-like protein, partial [Trochodendron aralioides]	582014258	AB612082.1	90	2.18335e-37	Vigna angularis VaPIN4 mRNA for putative auxin efflux carrier protein, complete cds	K13947	PIN	auxin efflux carrier family	http://www.genome.jp/dbget-bin/www_bget?ko:K13947	Q5SMQ9	287	6.31495e-28	Auxin efflux carrier component 1 OS=Oryza sativa subsp. japonica GN=PIN1 PE=2 SV=1	PF03547	Membrane transport protein	GO:0055085	transmembrane transport	--	--	GO:0016021	integral component of membrane	--	--
c125721_g2	5.6081	2.584e-69	1.2192e-66	2494	672115308	XP_008780405.1	1569	0	PREDICTED: uncharacterized permease C29B12.14c-like [Phoenix dactylifera]	672115307	XM_008782183.1	218	5.93631e-108	PREDICTED: Phoenix dactylifera uncharacterized permease C29B12.14c-like (LOC103700221), mRNA	K03457	TC.NCS1	nucleobase:cation symporter-1, NCS1 family	http://www.genome.jp/dbget-bin/www_bget?ko:K03457	P94575	670	1.95837e-76	Probable allantoin permease OS=Bacillus subtilis (strain 168) GN=pucI PE=2 SV=1	PF02133	Permease for cytosine/purines, uracil, thiamine, allantoin	GO:0015851	nucleobase transport	GO:0015205	nucleobase transmembrane transporter activity	GO:0016020	membrane	KOG2466	Uridine permease/thiamine transporter/allantoin transport
c122967_g4	4.2454	4.1941e-69	1.9726e-66	1959	--	--	--	--	--	--	--	--	--	--	--	--	--	--	--	--	--	--	--	--	--	--	--	--	--	--	--	--
c124692_g2	3.3935	4.9529e-69	2.3222e-66	981	672177156	XP_008808663.1	723	4.51956e-86	PREDICTED: beta-D-xylosidase 1-like [Phoenix dactylifera]	--	--	--	--	--	--	--	--	--	Q94KD8	614	3.77887e-71	Probable beta-D-xylosidase 2 OS=Arabidopsis thaliana GN=BXL2 PE=2 SV=1	PF02327//PF01915	Bacteriochlorophyll A protein//Glycosyl hydrolase family 3 C-terminal domain	GO:0005975//GO:0015979	carbohydrate metabolic process//photosynthesis	GO:0004553	hydrolase activity, hydrolyzing O-glycosyl compounds	--	--	--	--
c124584_g2	-5.4245	7.2505e-69	3.3889e-66	2362	672143684	XP_008795724.1	1359	3.95761e-175	PREDICTED: probable inactive leucine-rich repeat receptor-like protein kinase At1g66830 [Phoenix dactylifera]	571440641	XM_003518018.2	62	2.94765e-21	PREDICTED: Glycine max probable inactive leucine-rich repeat receptor-like protein kinase At1g66830-like (LOC100806058), mRNA	--	--	--	--	C0LGP9	434	3.13944e-43	Probable leucine-rich repeat receptor-like protein kinase IMK3 OS=Arabidopsis thaliana GN=IMK3 PE=1 SV=1	PF00069//PF04554//PF10660//PF07714//PF00560	Protein kinase domain//Extensin-like region//Iron-containing outer mitochondrial membrane protein N-terminus//Protein tyrosine kinase//Leucine Rich Repeat	GO:0042546//GO:0009664//GO:0006468	cell wall biogenesis//plant-type cell wall organization//protein phosphorylation	GO:0005199//GO:0005515//GO:0004672//GO:0051537//GO:0005524	structural constituent of cell wall//protein binding//protein kinase activity//2 iron, 2 sulfur cluster binding//ATP binding	GO:0043231//GO:0005618	intracellular membrane-bounded organelle//cell wall	--	--
c126260_g1	-3.8895	7.8943e-69	3.6783e-66	2437	695054891	XP_009415591.1	1806	0	PREDICTED: ABC transporter G family member 22-like [Musa acuminata subsp. malaccensis]	695054890	XM_009417316.1	173	6.00749e-83	PREDICTED: Musa acuminata subsp. malaccensis ABC transporter G family member 22-like (LOC103996393), mRNA	--	--	--	--	Q93YS4	1636	0	ABC transporter G family member 22 OS=Arabidopsis thaliana GN=ABCG22 PE=1 SV=1	PF03193//PF00437//PF02367//PF00910//PF07728//PF01061//PF10662//PF01637//PF00005	Protein of unknown function, DUF258//Type II/IV secretion system protein//Uncharacterised P-loop hydrolase UPF0079//RNA helicase//AAA domain (dynein-related subfamily)//ABC-2 type transporter//Ethanolamine utilisation - propanediol utilisation//Archaeal ATPase//ABC transporter	GO:0006810//GO:0006576	transport//cellular biogenic amine metabolic process	GO:0003924//GO:0003724//GO:0005525//GO:0016887//GO:0005524//GO:0003723	GTPase activity//RNA helicase activity//GTP binding//ATPase activity//ATP binding//RNA binding	GO:0016020	membrane	KOG0061	Transporter, ABC superfamily (Breast cancer resistance protein)
c123963_g1	5.4308	7.9435e-69	3.6898e-66	1945	566202297	XP_006375022.1	716	2.25034e-83	hypothetical protein POPTR_0014s03660g [Populus trichocarpa]>gi|550323336|gb|ERP52819.1| hypothetical protein POPTR_0014s03660g [Populus trichocarpa]	--	--	--	--	--	--	--	--	--	Q9SZ46	632	6.13755e-72	Cytochrome P450 82C4 OS=Arabidopsis thaliana GN=CYP82C4 PE=2 SV=1	PF00067	Cytochrome P450	GO:0055114	oxidation-reduction process	GO:0005506//GO:0020037//GO:0016705	iron ion binding//heme binding//oxidoreductase activity, acting on paired donors, with incorporation or reduction of molecular oxygen	--	--	KOG0156	Cytochrome P450 CYP2 subfamily
c106797_g1	4.371	9.4344e-69	4.3688e-66	2515	657966741	XP_008375069.1	1371	1.16424e-179	PREDICTED: uncharacterized protein LOC103438304 isoform X1 [Malus domestica]>gi|657966743|ref|XP_008375070.1| PREDICTED: uncharacterized protein LOC103438304 isoform X1 [Malus domestica]>gi|657966745|ref|XP_008375071.1| PREDICTED: uncharacterized protein LOC103438304 isoform X1 [Malus domestica]	--	--	--	--	--	--	--	--	--	--	--	--	--	--	--	--	--	--	--	--	--	--	--
c92409_g1	-3.8186	9.672e-69	4.465e-66	1183	568834517	XP_006471373.1	260	4.69505e-25	PREDICTED: 60S acidic ribosomal protein P2A-like isoform X1 [Citrus sinensis]>gi|568834519|ref|XP_006471374.1| PREDICTED: 60S acidic ribosomal protein P2A-like isoform X2 [Citrus sinensis]>gi|568834521|ref|XP_006471375.1| PREDICTED: 60S acidic ribosomal protein P2A-like isoform X3 [Citrus sinensis]>gi|568834523|ref|XP_006471376.1| PREDICTED: 60S acidic ribosomal protein P2A-like isoform X4 [Citru…	--	--	--	--	--	K02943	RP-LP2, RPLP2	large subunit ribosomal protein LP2	http://www.genome.jp/dbget-bin/www_bget?ko:K02943	O24415	230	1.17647e-21	60S acidic ribosomal protein P2B OS=Zea mays GN=RPP2B PE=1 SV=1	PF09179//PF00428	TilS substrate binding domain//60s Acidic ribosomal protein	GO:0042254//GO:0008033//GO:0006414	ribosome biogenesis//tRNA processing//translational elongation	GO:0003735//GO:0016879//GO:0005524//GO:0000166	structural constituent of ribosome//ligase activity, forming carbon-nitrogen bonds//ATP binding//nucleotide binding	GO:0005737//GO:0005840//GO:0005622	cytoplasm//ribosome//intracellular	KOG3449	60S acidic ribosomal protein P2
c116453_g2	9.4009	1.0048e-68	4.6246e-66	349	--	--	--	--	--	--	--	--	--	--	--	--	--	--	--	--	--	--	--	--	--	--	--	--	--	--	--	--
c114869_g1	-4.1407	1.8438e-68	8.4597e-66	1501	672110382	XP_008795035.1	250	2.21335e-21	PREDICTED: short-chain dehydrogenase TIC 32, chloroplastic [Phoenix dactylifera]	--	--	--	--	--	--	--	--	--	Q6RVV4	161	9.43418e-11	Short-chain dehydrogenase TIC 32, chloroplastic OS=Pisum sativum GN=TIC32 PE=1 SV=1	--	--	--	--	--	--	--	--	KOG1208	Dehydrogenases with different specificities (related to short-chain alcohol dehydrogenases)
c122579_g3	Inf	2.0877e-68	9.5496e-66	1022	--	--	--	--	--	--	--	--	--	--	--	--	--	--	--	--	--	--	--	--	--	--	--	--	--	--	--	--
c122196_g4	-5.5072	2.1229e-68	9.6809e-66	1530	672173993	XP_008807138.1	1065	4.83341e-139	PREDICTED: GDSL esterase/lipase EXL3 [Phoenix dactylifera]	--	--	--	--	--	--	--	--	--	Q94CH6	834	4.13746e-105	GDSL esterase/lipase EXL3 OS=Arabidopsis thaliana GN=EXL3 PE=2 SV=1	PF00657	GDSL-like Lipase/Acylhydrolase	GO:0006629	lipid metabolic process	GO:0016788	hydrolase activity, acting on ester bonds	--	--	--	--
c122639_g1	-3.1835	2.4168e-68	1.0988e-65	1775	672119369	XP_008782921.1	1727	0	PREDICTED: 65-kDa microtubule-associated protein 1-like [Phoenix dactylifera]>gi|672119371|ref|XP_008782923.1| PREDICTED: 65-kDa microtubule-associated protein 1-like [Phoenix dactylifera]>gi|672119373|ref|XP_008782924.1| PREDICTED: 65-kDa microtubule-associated protein 1-like [Phoenix dactylifera]>gi|672119375|ref|XP_008782925.1| PREDICTED: 65-kDa microtubule-associated protein 1-like [Phoenix d…	672119382	XM_008784707.1	551	0	PREDICTED: Phoenix dactylifera 65-kDa microtubule-associated protein 1-like (LOC103702328), transcript variant X8, mRNA	K16732	PRC1	protein regulator of cytokinesis 1	http://www.genome.jp/dbget-bin/www_bget?ko:K16732	Q9FLP0	1581	0	65-kDa microtubule-associated protein 1 OS=Arabidopsis thaliana GN=MAP65-1 PE=1 SV=1	PF03114//PF05130//PF03999//PF13361	BAR domain//FlgN protein//Microtubule associated protein (MAP65/ASE1 family)//UvrD-like helicase C-terminal domain	GO:0000910//GO:0044780//GO:0000226	cytokinesis//bacterial-type flagellum assembly//microtubule cytoskeleton organization	GO:0005524//GO:0016787//GO:0008017//GO:0005515	ATP binding//hydrolase activity//microtubule binding//protein binding	GO:0045298//GO:0005737	tubulin complex//cytoplasm	--	--
c91007_g1	10.901	2.5887e-68	1.1734e-65	2996	--	--	--	--	--	--	--	--	--	--	--	--	--	--	--	--	--	--	--	--	--	--	--	--	--	--	--	--
c121888_g6	Inf	2.6215e-68	1.1847e-65	727	--	--	--	--	--	--	--	--	--	--	--	--	--	--	--	--	--	--	PF01569	PAP2 superfamily	--	--	GO:0003824	catalytic activity	GO:0016020	membrane	--	--
c78164_g2	Inf	3.5686e-68	1.6079e-65	766	--	--	--	--	--	--	--	--	--	--	--	--	--	--	--	--	--	--	--	--	--	--	--	--	--	--	--	--
c112615_g1	-3.1864	6.1264e-68	2.752e-65	1248	659105939	XP_008453211.1	1115	1.10717e-149	PREDICTED: chlorophyll a-b binding protein P4, chloroplastic [Cucumis melo]	157887852	CT841585.1	287	1.28897e-146	Oryza rufipogon (W1943) cDNA clone: ORW1943C102F19, full insert sequence	K08910	LHCA4	light-harvesting complex I chlorophyll a/b binding protein 4	http://www.genome.jp/dbget-bin/www_bget?ko:K08910	P27521	1066	5.18492e-143	Chlorophyll a-b binding protein 4, chloroplastic OS=Arabidopsis thaliana GN=LHCA4 PE=1 SV=1	--	--	--	--	--	--	--	--	--	--
c121964_g1	3.2724	7.0611e-68	3.1624e-65	2057	672158389	XP_008798934.1	564	1.39983e-83	PREDICTED: probable transporter mch1 [Phoenix dactylifera]	670374351	XM_008670330.1	80	2.52532e-31	PREDICTED: Zea mays hypothetical protein (LOC100501814), transcript variant X3, mRNA	--	--	--	--	--	--	--	--	PF01484//PF00083//PF01040//PF07690//PF02794	Nematode cuticle collagen N-terminal domain//Sugar (and other) transporter//UbiA prenyltransferase family//Major Facilitator Superfamily//RTX toxin acyltransferase family	GO:0009404//GO:0055085	toxin metabolic process//transmembrane transport	GO:0004659//GO:0022857//GO:0042302//GO:0016746	prenyltransferase activity//transmembrane transporter activity//structural constituent of cuticle//transferase activity, transferring acyl groups	GO:0016021//GO:0005737	integral component of membrane//cytoplasm	--	--
c111490_g4	3.5125	7.7967e-68	3.4815e-65	2296	672164898	XP_008802338.1	2038	0	PREDICTED: vacuolar-sorting receptor 6-like [Phoenix dactylifera]>gi|672164900|ref|XP_008802339.1| PREDICTED: vacuolar-sorting receptor 6-like [Phoenix dactylifera]	565395052	XM_006363101.1	224	2.5216e-111	PREDICTED: Solanum tuberosum vacuolar-sorting receptor 6-like (LOC102591192), mRNA	--	--	--	--	Q9FYH7	1840	0	Vacuolar-sorting receptor 6 OS=Arabidopsis thaliana GN=VSR6 PE=2 SV=3	PF05337	Macrophage colony stimulating factor-1 (CSF-1)	GO:0008283//GO:0007165//GO:0040007	cell proliferation//signal transduction//growth	GO:0005125//GO:0008083	cytokine activity//growth factor activity	GO:0016021	integral component of membrane	KOG4628	Predicted E3 ubiquitin ligase
c115174_g1	-3.3176	2.915e-67	1.2978e-64	1006	672159447	XP_008799484.1	782	1.92903e-98	PREDICTED: probable sarcosine oxidase [Phoenix dactylifera]	--	--	--	--	--	--	--	--	--	Q9SJA7	685	1.26986e-84	Probable sarcosine oxidase OS=Arabidopsis thaliana GN=At2g24580 PE=2 SV=1	PF02737//PF02558//PF07992//PF01266//PF00070//PF01134	3-hydroxyacyl-CoA dehydrogenase, NAD binding domain//Ketopantoate reductase PanE/ApbA//Pyridine nucleotide-disulphide oxidoreductase//FAD dependent oxidoreductase//Pyridine nucleotide-disulphide oxidoreductase//Glucose inhibited division protein A	GO:0008033//GO:0018874//GO:0006633//GO:0006631//GO:0055114//GO:0006552//GO:0015940//GO:0006554//GO:0006550//GO:0006568//GO:0006574	tRNA processing//benzoate metabolic process//fatty acid biosynthetic process//fatty acid metabolic process//oxidation-reduction process//leucine catabolic process//pantothenate biosynthetic process//lysine catabolic process//isoleucine catabolic process//tryptophan metabolic process//valine catabolic process	GO:0008677//GO:0003857//GO:0016491//GO:0050660	2-dehydropantoate 2-reductase activity//3-hydroxyacyl-CoA dehydrogenase activity//oxidoreductase activity//flavin adenine dinucleotide binding	--	--	KOG2820	FAD-dependent oxidoreductase
c151495_g1	4.8778	5.9529e-67	2.6424e-64	2225	672129305	XP_008788158.1	534	3.79191e-56	PREDICTED: uncharacterized protein At5g05190-like [Phoenix dactylifera]	--	--	--	--	--	--	--	--	--	Q9FHK4	218	6.12194e-17	Uncharacterized protein At5g05190 OS=Arabidopsis thaliana GN=Y-1 PE=1 SV=1	PF02260	FATC domain	--	--	GO:0005515	protein binding	--	--	--	--
c106932_g1	-4.6066	7.5447e-67	3.3391e-64	954	672124423	XP_008785593.1	762	1.32935e-95	PREDICTED: uncharacterized protein LOC103704180 [Phoenix dactylifera]	--	--	--	--	--	--	--	--	--	--	--	--	--	--	--	--	--	--	--	--	--	--	--
c124697_g1	5.3178	8.8507e-67	3.9056e-64	1826	695064590	XP_009420851.1	414	5.75453e-44	PREDICTED: GEM-like protein 7 [Musa acuminata subsp. malaccensis]	--	--	--	--	--	--	--	--	--	Q9FTA0	352	1.62605e-36	GEM-like protein 4 OS=Arabidopsis thaliana GN=At5g08350 PE=2 SV=1	--	--	--	--	--	--	--	--	--	--
c114374_g2	8.8858	1.1919e-66	5.2443e-64	1419	695005453	XP_009389178.1	876	5.79973e-112	PREDICTED: thaumatin-like protein 1 [Musa acuminata subsp. malaccensis]	357518024	XM_003629253.1	46	1.37605e-12	Medicago truncatula Thaumatin-like protein (MTR_8g075550) mRNA, complete cds	--	--	--	--	Q9FSG7	632	4.28017e-77	Thaumatin-like protein 1a OS=Malus domestica GN=TL1 PE=1 SV=1	--	--	--	--	--	--	--	--	--	--
c112059_g1	5.8319	1.5478e-66	6.7903e-64	2267	672169980	XP_008805038.1	1682	0	PREDICTED: asparagine synthetase [glutamine-hydrolyzing]-like [Phoenix dactylifera]	672169979	XM_008806816.1	517	0	PREDICTED: Phoenix dactylifera asparagine synthetase [glutamine-hydrolyzing]-like (LOC103718138), mRNA	K01953	asnB, ASNS	asparagine synthase (glutamine-hydrolysing)	http://www.genome.jp/dbget-bin/www_bget?ko:K01953	P31752	1629	0	Asparagine synthetase [glutamine-hydrolyzing] OS=Asparagus officinalis PE=2 SV=2	PF00733//PF13537//PF03054//PF00310//PF10672	Asparagine synthase//Glutamine amidotransferase domain//tRNA methyl transferase//Glutamine amidotransferases class-II//S-adenosylmethionine-dependent methyltransferase	GO:0008033//GO:0006531//GO:0006522//GO:0008152//GO:0006529	tRNA processing//aspartate metabolic process//alanine metabolic process//metabolic process//asparagine biosynthetic process	GO:0008168//GO:0016740//GO:0004066	methyltransferase activity//transferase activity//asparagine synthase (glutamine-hydrolyzing) activity	GO:0005737	cytoplasm	KOG0571	Asparagine synthase (glutamine-hydrolyzing)
c121626_g1	3.5295	1.5545e-66	6.7997e-64	2520	568841794	XP_006474841.1	1303	0	PREDICTED: oligopeptide transporter 1-like [Citrus sinensis]	571445546	XM_006576772.1	92	6.62366e-38	PREDICTED: Glycine max oligopeptide transporter 5-like (LOC100820498), transcript variant X2, mRNA	--	--	--	--	Q9SUA4	1134	0	Oligopeptide transporter 5 OS=Arabidopsis thaliana GN=OPT5 PE=2 SV=1	PF01506//PF03169	Hepatitis C virus non-structural 5a protein membrane anchor//OPT oligopeptide transporter protein	GO:0055085//GO:0006144//GO:0006508	transmembrane transport//purine nucleobase metabolic process//proteolysis	GO:0004197//GO:0004252//GO:0003968//GO:0017111	cysteine-type endopeptidase activity//serine-type endopeptidase activity//RNA-directed RNA polymerase activity//nucleoside-triphosphatase activity	GO:0031379	RNA-directed RNA polymerase complex	KOG2262	Sexual differentiation process protein ISP4
c124492_g5	-3.8043	1.6406e-66	7.1557e-64	1376	672125260	XP_008786044.1	1304	2.1011e-172	PREDICTED: serine/threonine-protein kinase Nek2 isoform X2 [Phoenix dactylifera]	672125259	XM_008787822.1	300	8.45503e-154	PREDICTED: Phoenix dactylifera serine/threonine-protein kinase Nek2 (LOC103704503), transcript variant X4, mRNA	K08857	NEK	NIMA (never in mitosis gene a)-related kinase	http://www.genome.jp/dbget-bin/www_bget?ko:K08857	Q2QMH1	1021	9.43555e-131	Serine/threonine-protein kinase Nek2 OS=Oryza sativa subsp. japonica GN=NEK2 PE=2 SV=1	PF00069	Protein kinase domain	GO:0006468	protein phosphorylation	GO:0004672//GO:0005524	protein kinase activity//ATP binding	--	--	--	--
c120365_g3	-3.39	3.6543e-66	1.5892e-63	1970	672127135	XP_008787030.1	663	2.22043e-77	PREDICTED: putative lysozyme-like protein [Phoenix dactylifera]	672110548	XM_008797857.1	180	6.21616e-87	PREDICTED: Phoenix dactylifera putative DNA-binding protein ESCAROLA (LOC103711624), mRNA	--	--	--	--	Q9S7C9	129	1.43328e-06	Putative DNA-binding protein ESCAROLA OS=Arabidopsis thaliana GN=ESC PE=2 SV=1	PF02178	AT hook motif	--	--	GO:0003677	DNA binding	--	--	--	--
c55780_g1	9.0912	3.7459e-66	1.6243e-63	290	--	--	--	--	--	--	--	--	--	--	--	--	--	--	--	--	--	--	--	--	--	--	--	--	--	--	--	--
c122682_g1	Inf	5.1794e-66	2.2395e-63	1764	672136825	XP_008792121.1	1147	2.20925e-148	PREDICTED: UDP-glycosyltransferase 73C6-like [Phoenix dactylifera]	--	--	--	--	--	K13496	UGT73C	UDP-glucosyl transferase 73C	http://www.genome.jp/dbget-bin/www_bget?ko:K13496	Q9ZQ95	969	1.76632e-122	UDP-glycosyltransferase 73C6 OS=Arabidopsis thaliana GN=UGT73C6 PE=2 SV=1	PF00201	UDP-glucoronosyl and UDP-glucosyl transferase	GO:0008152	metabolic process	GO:0016758	transferase activity, transferring hexosyl groups	--	--	KOG1192	UDP-glucuronosyl and UDP-glucosyl transferase
c116716_g1	4.517	5.7429e-66	2.476e-63	853	2754855	AAB95221.1	251	8.04573e-25	metallothionein type II [Fritillaria agrestis]	2754854	AF039003.1	206	9.26742e-102	Fritillaria agrestis clone AE2 metallothionein type II (MET) mRNA, complete cds	--	--	--	--	A1YTM8	170	3.55742e-14	Metallothionein-like protein 3A OS=Oryza sativa subsp. japonica GN=MT3A PE=2 SV=1	PF08165//PF02322	FerA (NUC095) domain//Cytochrome oxidase subunit II	GO:0055114	oxidation-reduction process	--	--	GO:0016020//GO:0016021	membrane//integral component of membrane	--	--
c124138_g2	7.5991	6.5631e-66	2.8215e-63	1764	672172902	XP_008806562.1	1406	0	PREDICTED: uncharacterized protein LOC103719214 [Phoenix dactylifera]	--	--	--	--	--	--	--	--	--	Q5NDE3	141	8.86628e-08	Protein O-linked-mannose beta-1,4-N-acetylglucosaminyltransferase 2 OS=Tetraodon nigroviridis GN=pomgnt2 PE=2 SV=1	PF04577	Protein of unknown function (DUF563)	--	--	GO:0016757	transferase activity, transferring glycosyl groups	--	--	--	--
c86514_g1	6.3353	7.5201e-66	3.2236e-63	581	672138778	XP_008793154.1	201	4.36043e-16	PREDICTED: O-acyltransferase WSD1-like isoform X2 [Phoenix dactylifera]	--	--	--	--	--	--	--	--	--	--	--	--	--	--	--	--	--	--	--	--	--	--	--
c123658_g1	8.2671	8.2519e-66	3.5273e-63	558	--	--	--	--	--	--	--	--	--	--	--	--	--	--	--	--	--	--	--	--	--	--	--	--	--	--	--	--
c116415_g3	3.6695	9.4637e-66	4.0338e-63	1351	122937682	ABM68554.1	208	9.96595e-18	cell wall invertase 3 [Lilium longiflorum]	122937681	EF026018.1	84	9.83302e-34	Lilium longiflorum clone LLP-59 cell wall invertase 3 mRNA, partial cds	K01193	E3.2.1.26, sacA	beta-fructofuranosidase	http://www.genome.jp/dbget-bin/www_bget?ko:K01193	P26792	178	1.56264e-12	Beta-fructofuranosidase, insoluble isoenzyme 1 OS=Daucus carota GN=INV1 PE=1 SV=1	--	--	--	--	--	--	--	--	--	--
c121509_g4	3.9801	9.9757e-66	4.24e-63	2435	672126014	XP_008786445.1	2317	0	PREDICTED: chloride channel protein CLC-c-like [Phoenix dactylifera]	672126013	XM_008788223.1	767	0	PREDICTED: Phoenix dactylifera chloride channel protein CLC-c-like (LOC103704786), mRNA	K05016	CLCN7	chloride channel 7	http://www.genome.jp/dbget-bin/www_bget?ko:K05016	Q96282	2023	0	Chloride channel protein CLC-c OS=Arabidopsis thaliana GN=CLC-C PE=1 SV=1	PF00571//PF00654	CBS domain//Voltage gated chloride channel	GO:0006821//GO:0055085	chloride transport//transmembrane transport	GO:0005247//GO:0030554	voltage-gated chloride channel activity//adenyl nucleotide binding	GO:0016020	membrane	KOG0474	Cl- channel CLC-7 and related proteins (CLC superfamily)
c114734_g2	-3.1393	1.0185e-65	4.3165e-63	1842	672121813	XP_008784213.1	933	1.86642e-117	PREDICTED: fructose-bisphosphate aldolase, chloroplastic-like [Phoenix dactylifera]	672121812	XM_008785991.1	290	4.12227e-148	PREDICTED: Phoenix dactylifera fructose-bisphosphate aldolase, chloroplastic-like (LOC103703210), mRNA	K01623	ALDO	fructose-bisphosphate aldolase, class I	http://www.genome.jp/dbget-bin/www_bget?ko:K01623	Q40677	899	3.3164e-113	Fructose-bisphosphate aldolase, chloroplastic OS=Oryza sativa subsp. japonica GN=Os11g0171300 PE=1 SV=2	PF00274	Fructose-bisphosphate aldolase class-I	GO:0006020//GO:0015976//GO:0006098//GO:0006094//GO:0006096//GO:0006013//GO:0006000	inositol metabolic process//carbon utilization//pentose-phosphate shunt//gluconeogenesis//glycolytic process//mannose metabolic process//fructose metabolic process	GO:0004332	fructose-bisphosphate aldolase activity	--	--	KOG1557	Fructose-biphosphate aldolase
c115171_g1	-5.9807	1.4227e-65	6.0129e-63	1987	225442168	XP_002276168.1	1194	2.99542e-156	PREDICTED: protein Brevis radix-like 2 isoform 2 [Vitis vinifera]>gi|297743026|emb|CBI35893.3| unnamed protein product [Vitis vinifera]	359484447	XM_002280057.2	131	1.0871e-59	PREDICTED: Vitis vinifera protein Brevis radix-like 4-like (LOC100250851), mRNA	--	--	--	--	Q6YUB8	1033	2.08589e-132	Protein Brevis radix-like 1 OS=Oryza sativa subsp. japonica GN=BRXL1 PE=2 SV=1	--	--	--	--	--	--	--	--	--	--
c126086_g1	3.3683	2.0015e-65	8.4351e-63	3491	672142279	XP_008794997.1	3350	0	PREDICTED: ABC transporter C family member 10-like isoform X3 [Phoenix dactylifera]	672157921	XM_008800463.1	819	0	PREDICTED: Phoenix dactylifera ABC transporter C family member 10-like (LOC103713508), mRNA	--	--	--	--	Q9LYS2	2932	0	ABC transporter C family member 10 OS=Arabidopsis thaliana GN=ABCC10 PE=2 SV=2	PF00664//PF10576//PF00005//PF08477//PF03266//PF00437//PF04851//PF01078//PF01926	ABC transporter transmembrane region//Iron-sulfur binding domain of endonuclease III//ABC transporter//Miro-like protein//NTPase//Type II/IV secretion system protein//Type III restriction enzyme, res subunit//Magnesium chelatase, subunit ChlI//50S ribosome-binding GTPase	GO:0007264//GO:0015979//GO:0006810//GO:0015995//GO:0055085//GO:0015994	small GTPase mediated signal transduction//photosynthesis//transport//chlorophyll biosynthetic process//transmembrane transport//chlorophyll metabolic process	GO:0005524//GO:0003677//GO:0016851//GO:0016887//GO:0098519//GO:0016787//GO:0051539//GO:0005525//GO:0042626	ATP binding//DNA binding//magnesium chelatase activity//ATPase activity//nucleotide phosphatase activity, acting on free nucleotides//hydrolase activity//4 iron, 4 sulfur cluster binding//GTP binding//ATPase activity, coupled to transmembrane movement of substances	GO:0010007//GO:0005622//GO:0016021	magnesium chelatase complex//intracellular//integral component of membrane	KOG0054	Multidrug resistance-associated protein/mitoxantrone resistance protein, ABC superfamily
c119387_g2	-3.9449	2.0464e-65	8.6003e-63	1717	672163898	XP_008801810.1	888	1.41131e-111	PREDICTED: cinnamoyl-CoA reductase 2-like isoform X2 [Phoenix dactylifera]	--	--	--	--	--	--	--	--	--	Q9S9N9	235	5.1795e-20	Cinnamoyl-CoA reductase 1 OS=Arabidopsis thaliana GN=CCR1 PE=1 SV=1	PF01370	NAD dependent epimerase/dehydratase family	GO:0044237	cellular metabolic process	GO:0003824//GO:0050662	catalytic activity//coenzyme binding	--	--	--	--
c120702_g1	-3.0419	2.634e-65	1.1039e-62	3667	672116039	XP_008781171.1	1779	0	PREDICTED: long chain acyl-CoA synthetase 1 isoform X2 [Phoenix dactylifera]	695047466	XM_009413339.1	402	0	PREDICTED: Musa acuminata subsp. malaccensis long chain acyl-CoA synthetase 1 (LOC103993316), transcript variant X5, mRNA	K01897	ACSL, fadD	long-chain acyl-CoA synthetase	http://www.genome.jp/dbget-bin/www_bget?ko:K01897	O22898	1467	0	Long chain acyl-CoA synthetase 1 OS=Arabidopsis thaliana GN=LACS1 PE=2 SV=1	PF00501	AMP-binding enzyme	GO:0008152	metabolic process	GO:0003824	catalytic activity	--	--	KOG1256	Long-chain acyl-CoA synthetases (AMP-forming)
c119258_g2	-3.9804	3.8667e-65	1.616e-62	1118	695061172	XP_009419010.1	867	9.38111e-113	PREDICTED: oxygen-evolving enhancer protein 2, chloroplastic-like [Musa acuminata subsp. malaccensis]	--	--	--	--	--	K02717	psbP	photosystem II oxygen-evolving enhancer protein 2	http://www.genome.jp/dbget-bin/www_bget?ko:K02717	P93566	816	9.00363e-106	Oxygen-evolving enhancer protein 2, chloroplastic OS=Solanum tuberosum GN=PSBP PE=2 SV=1	PF01789	PsbP	GO:0015979	photosynthesis	GO:0005509	calcium ion binding	GO:0009654//GO:0019898//GO:0009523	photosystem II oxygen evolving complex//extrinsic component of membrane//photosystem II	--	--
c119499_g2	-3.2405	4.2389e-65	1.7666e-62	2964	672124481	XP_008785625.1	1877	0	PREDICTED: COBRA-like protein 1 [Phoenix dactylifera]	672124480	XM_008787403.1	513	0	PREDICTED: Phoenix dactylifera COBRA-like protein 1 (LOC103704207), mRNA	--	--	--	--	Q60E70	1751	0	COBRA-like protein 3 OS=Oryza sativa subsp. japonica GN=BC1L4 PE=2 SV=1	PF04833	COBRA-like protein	GO:0016049//GO:0010215	cell growth//cellulose microfibril organization	--	--	GO:0031225	anchored component of membrane	--	--
c100074_g2	9.0435	5.9393e-65	2.4684e-62	592	587916087	EXC03805.1	256	2.44339e-23	D-lactate ferricytochrome C oxidoreductase [Morus notabilis]	--	--	--	--	--	K00102	E1.1.2.4, dld	D-lactate dehydrogenase (cytochrome)	http://www.genome.jp/dbget-bin/www_bget?ko:K00102	Q94AX4	221	2.4936e-19	D-lactate dehydrogenase [cytochrome], mitochondrial OS=Arabidopsis thaliana GN=DLD PE=1 SV=1	--	--	--	--	--	--	--	--	--	--
c112013_g2	-4.4915	6.9698e-65	2.8887e-62	1172	296087326	CBI33700.3	514	1.62363e-58	unnamed protein product [Vitis vinifera]	--	--	--	--	--	--	--	--	--	Q94CD8	260	2.69088e-23	Glucan endo-1,3-beta-glucosidase 4 OS=Arabidopsis thaliana GN=At3g13560 PE=1 SV=1	PF00332//PF09339	Glycosyl hydrolases family 17//IclR helix-turn-helix domain	GO:0006355//GO:0005975	regulation of transcription, DNA-templated//carbohydrate metabolic process	GO:0004553//GO:0003677	hydrolase activity, hydrolyzing O-glycosyl compounds//DNA binding	--	--	--	--
c122341_g2	3.8287	7.3548e-65	3.0399e-62	748	122937660	ABM68543.1	254	1.80925e-25	unknown [Lilium longiflorum]	122937659	EF026007.1	267	9.94626e-136	Lilium longiflorum clone LLA-142 unknown mRNA	--	--	--	--	--	--	--	--	--	--	--	--	--	--	--	--	--	--
c123026_g1	-4.2168	7.993e-65	3.2946e-62	863	695069763	XP_009381878.1	527	2.24913e-60	PREDICTED: UDP-glycosyltransferase 73C6-like [Musa acuminata subsp. malaccensis]	387135169	JN088339.1	39	6.41236e-09	Linum usitatissimum UDP-glycosyltransferase 1 (UGT76M1) gene, complete cds	K13496	UGT73C	UDP-glucosyl transferase 73C	http://www.genome.jp/dbget-bin/www_bget?ko:K13496	Q9ZQ98	470	8.49105e-53	UDP-glycosyltransferase 73C2 OS=Arabidopsis thaliana GN=UGT73C2 PE=3 SV=1	PF00201	UDP-glucoronosyl and UDP-glucosyl transferase	GO:0008152	metabolic process	GO:0016758	transferase activity, transferring hexosyl groups	--	--	KOG1192	UDP-glucuronosyl and UDP-glucosyl transferase
c108691_g2	3.3432	8.4409e-65	3.4697e-62	498	672129759	XP_008788395.1	295	4.24207e-37	PREDICTED: trans-resveratrol di-O-methyltransferase-like [Phoenix dactylifera]	--	--	--	--	--	--	--	--	--	B6VJS4	284	5.41113e-36	Trans-resveratrol di-O-methyltransferase OS=Vitis vinifera GN=ROMT PE=1 SV=2	PF00891//PF05175	O-methyltransferase//Methyltransferase small domain	--	--	GO:0008168//GO:0008171	methyltransferase activity//O-methyltransferase activity	--	--	--	--
c97210_g4	3.9344	1.0322e-64	4.2315e-62	400	672206541	XP_008779466.1	654	1.99412e-85	PREDICTED: serine carboxypeptidase-like, partial [Phoenix dactylifera]	672171299	XM_008807496.1	189	1.1715e-92	PREDICTED: Phoenix dactylifera serine carboxypeptidase-like (LOC103718598), mRNA	K16298	SCPL-IV	serine carboxypeptidase-like clade IV	http://www.genome.jp/dbget-bin/www_bget?ko:K16298	P37891	607	2.55042e-75	Serine carboxypeptidase 3 OS=Oryza sativa subsp. japonica GN=CBP3 PE=2 SV=1	PF00450	Serine carboxypeptidase	GO:0006508	proteolysis	GO:0004185	serine-type carboxypeptidase activity	--	--	KOG1282	Serine carboxypeptidases (lysosomal cathepsin A)
c111908_g1	-3.4038	1.5034e-64	6.1463e-62	565	470131644	XP_004301702.1	222	1.6963e-19	PREDICTED: S-norcoclaurine synthase 1-like [Fragaria vesca subsp. vesca]	--	--	--	--	--	--	--	--	--	A2A1A0	193	2.66627e-16	S-norcoclaurine synthase 1 OS=Coptis japonica GN=NCS1 PE=1 SV=1	PF03171	2OG-Fe(II) oxygenase superfamily	GO:0055114	oxidation-reduction process	GO:0016706//GO:0016491	oxidoreductase activity, acting on paired donors, with incorporation or reduction of molecular oxygen, 2-oxoglutarate as one donor, and incorporation of one atom each of oxygen into both donors//oxidoreductase activity	--	--	--	--
c123554_g1	-3.018	1.7568e-64	7.1626e-62	1499	690563268	AIR74675.1	2199	0	hydroperoxide lyase, partial [Lilium regale]	690563267	KM051416.1	1217	0	Lilium regale hydroperoxide lyase mRNA, partial cds	K10528	HPL	hydroperoxide lyase	http://www.genome.jp/dbget-bin/www_bget?ko:K10528	P48417	974	6.54753e-124	Allene oxide synthase, chloroplastic OS=Linum usitatissimum GN=CYP74A PE=1 SV=1	PF00067	Cytochrome P450	GO:0055114	oxidation-reduction process	GO:0016705//GO:0020037//GO:0005506	oxidoreductase activity, acting on paired donors, with incorporation or reduction of molecular oxygen//heme binding//iron ion binding	--	--	KOG0157	Cytochrome P450 CYP4/CYP19/CYP26 subfamilies
c122050_g1	-3.8746	1.7706e-64	7.1992e-62	944	225449100	XP_002274723.1	911	1.63403e-117	PREDICTED: serine carboxypeptidase-like 27 [Vitis vinifera]>gi|296086044|emb|CBI31485.3| unnamed protein product [Vitis vinifera]	695052462	XM_009416014.1	195	1.34147e-95	PREDICTED: Musa acuminata subsp. malaccensis serine carboxypeptidase-like 27 (LOC103995426), mRNA	K16297	SCPL-II	serine carboxypeptidase-like clade II	http://www.genome.jp/dbget-bin/www_bget?ko:K16297	Q9SFB5	841	9.37269e-108	Serine carboxypeptidase-like 27 OS=Arabidopsis thaliana GN=SCPL27 PE=2 SV=1	PF00450	Serine carboxypeptidase	GO:0006508	proteolysis	GO:0004185	serine-type carboxypeptidase activity	--	--	KOG1282	Serine carboxypeptidases (lysosomal cathepsin A)
c109282_g1	-8.2621	1.9013e-64	7.7097e-62	1163	695019076	XP_009396523.1	375	1.42825e-38	PREDICTED: proline-rich receptor-like protein kinase PERK2 [Musa acuminata subsp. malaccensis]	--	--	--	--	--	--	--	--	--	--	--	--	--	--	--	--	--	--	--	--	--	--	--
c109848_g1	3.4421	2.3274e-64	9.4121e-62	647	695003070	XP_009383540.1	280	1.64021e-28	PREDICTED: HMG1/2-like protein [Musa acuminata subsp. malaccensis]	18419622	AF462216.1	74	1.6578e-28	Narcissus pseudonarcissus HMG-domain containing protein mRNA, partial cds	K10802	HMGB1	high mobility group protein B1	http://www.genome.jp/dbget-bin/www_bget?ko:K10802	P93047	241	9.50356e-24	High mobility group B protein 3 OS=Arabidopsis thaliana GN=HMGB3 PE=1 SV=1	--	--	--	--	--	--	--	--	KOG0381	HMG box-containing protein
c123136_g1	9.1228	2.5174e-64	1.0153e-61	2130	672169736	XP_008804908.1	217	6.62816e-17	PREDICTED: uncharacterized protein LOC103718043 [Phoenix dactylifera]	--	--	--	--	--	--	--	--	--	--	--	--	--	--	--	--	--	--	--	--	--	--	--
c85500_g1	-5.5188	2.9992e-64	1.2064e-61	1665	672165041	XP_008802414.1	1376	0	PREDICTED: 3-ketoacyl-CoA synthase 12-like [Phoenix dactylifera]	672165040	XM_008804192.1	137	4.1937e-63	PREDICTED: Phoenix dactylifera 3-ketoacyl-CoA synthase 12-like (LOC103716261), mRNA	--	--	--	--	Q9SIB2	1214	5.29013e-160	3-ketoacyl-CoA synthase 12 OS=Arabidopsis thaliana GN=KCS12 PE=2 SV=1	PF08541//PF00195//PF02797//PF08392	3-Oxoacyl-[acyl-carrier-protein (ACP)] synthase III C terminal//Chalcone and stilbene synthases, N-terminal domain//Chalcone and stilbene synthases, C-terminal domain//FAE1/Type III polyketide synthase-like protein	GO:0008610//GO:0006633//GO:0009058	lipid biosynthetic process//fatty acid biosynthetic process//biosynthetic process	GO:0016746//GO:0016747	transferase activity, transferring acyl groups//transferase activity, transferring acyl groups other than amino-acyl groups	GO:0016020	membrane	--	--
c120530_g1	-3.6008	3.3984e-64	1.3633e-61	2080	672182120	XP_008811298.1	1840	0	PREDICTED: probable mitochondrial chaperone BCS1-B [Phoenix dactylifera]>gi|672182122|ref|XP_008811299.1| PREDICTED: probable mitochondrial chaperone BCS1-B [Phoenix dactylifera]>gi|672182124|ref|XP_008811300.1| PREDICTED: probable mitochondrial chaperone BCS1-B [Phoenix dactylifera]>gi|672182126|ref|XP_008811301.1| PREDICTED: probable mitochondrial chaperone BCS1-B [Phoenix dactylifera]>gi|67218…	672182133	XM_008813084.1	491	0	PREDICTED: Phoenix dactylifera probable mitochondrial chaperone BCS1-B (LOC103722497), transcript variant X8, mRNA	K08900	BCS1	mitochondrial chaperone BCS1	http://www.genome.jp/dbget-bin/www_bget?ko:K08900	Q54DY9	332	1.3823e-31	Probable mitochondrial chaperone BCS1-B OS=Dictyostelium discoideum GN=bcsl1b PE=3 SV=1	PF07728//PF00004//PF01637//PF00910//PF01078//PF05496	AAA domain (dynein-related subfamily)//ATPase family associated with various cellular activities (AAA)//Archaeal ATPase//RNA helicase//Magnesium chelatase, subunit ChlI//Holliday junction DNA helicase ruvB N-terminus	GO:0006281//GO:0015979//GO:0015995//GO:0015994//GO:0006310	DNA repair//photosynthesis//chlorophyll biosynthetic process//chlorophyll metabolic process//DNA recombination	GO:0016887//GO:0005524//GO:0003723//GO:0003724//GO:0016851//GO:0009378	ATPase activity//ATP binding//RNA binding//RNA helicase activity//magnesium chelatase activity//four-way junction helicase activity	GO:0010007//GO:0005657//GO:0009379	magnesium chelatase complex//replication fork//Holliday junction helicase complex	KOG0743	AAA+-type ATPase
c116804_g1	3.1906	3.9497e-64	1.5803e-61	3394	672127178	XP_008787051.1	982	8.16865e-116	PREDICTED: probable RNA helicase SDE3 [Phoenix dactylifera]	--	--	--	--	--	--	--	--	--	Q8GYD9	448	7.94189e-44	Probable RNA helicase SDE3 OS=Arabidopsis thaliana GN=SDE3 PE=1 SV=1	--	--	--	--	--	--	--	--	KOG1804	RNA helicase
c113801_g1	-3.6501	4.9439e-64	1.9728e-61	1590	672172226	XP_008806199.1	506	1.44922e-57	PREDICTED: uncharacterized protein LOC103718954 [Phoenix dactylifera]	672172225	XM_008807977.1	175	3.00647e-84	PREDICTED: Phoenix dactylifera uncharacterized LOC103718954 (LOC103718954), mRNA	--	--	--	--	--	--	--	--	PF13867	Sin3 binding region of histone deacetylase complex subunit SAP30	--	--	GO:0005515	protein binding	--	--	--	--
c114367_g3	-3.3005	7.0291e-64	2.7974e-61	415	672167520	XP_008803727.1	604	1.70732e-75	PREDICTED: GDSL esterase/lipase At5g45670-like [Phoenix dactylifera]	357519182	XM_003629832.1	43	1.76641e-11	Medicago truncatula GDSL esterase/lipase (MTR_8g087890) mRNA, complete cds	--	--	--	--	Q93YW8	485	1.59018e-58	GDSL esterase/lipase At4g18970 OS=Arabidopsis thaliana GN=At4g18970 PE=2 SV=1	PF03721//PF00657	UDP-glucose/GDP-mannose dehydrogenase family, NAD binding domain//GDSL-like Lipase/Acylhydrolase	GO:0055114//GO:0006629	oxidation-reduction process//lipid metabolic process	GO:0016616//GO:0051287//GO:0016788	oxidoreductase activity, acting on the CH-OH group of donors, NAD or NADP as acceptor//NAD binding//hydrolase activity, acting on ester bonds	--	--	--	--
c110612_g1	-5.0037	8.6563e-64	3.4358e-61	1311	695027290	XP_009400981.1	805	3.8118e-101	PREDICTED: probable receptor-like protein kinase At1g33260 [Musa acuminata subsp. malaccensis]	--	--	--	--	--	--	--	--	--	B3LFC0	673	2.26843e-82	Probable receptor-like protein kinase At1g33260 OS=Arabidopsis thaliana GN=At1g33260 PE=2 SV=1	PF00069//PF07714//PF01163	Protein kinase domain//Protein tyrosine kinase//RIO1 family	GO:0006468	protein phosphorylation	GO:0004672//GO:0003824//GO:0005524	protein kinase activity//catalytic activity//ATP binding	--	--	--	--
c117271_g2	2.991	1.0954e-63	4.3365e-61	2508	672129855	XP_008788445.1	1925	0	PREDICTED: probable auxin efflux carrier component 1c [Phoenix dactylifera]	541905598	KF155513.1	311	1.19555e-159	Oryza sativa Indica Group auxin efflux carrier 1d (PIN1d) mRNA, complete cds	K13947	PIN	auxin efflux carrier family	http://www.genome.jp/dbget-bin/www_bget?ko:K13947	Q5SMQ9	1698	0	Auxin efflux carrier component 1 OS=Oryza sativa subsp. japonica GN=PIN1 PE=2 SV=1	PF03547//PF01918	Membrane transport protein//Alba	GO:0055085	transmembrane transport	GO:0003676	nucleic acid binding	GO:0016021	integral component of membrane	--	--
c122629_g4	-4.1378	1.2402e-63	4.8967e-61	2398	672173353	XP_008806806.1	1533	0	PREDICTED: LOW QUALITY PROTEIN: uncharacterized protein LOC103719373 [Phoenix dactylifera]	--	--	--	--	--	--	--	--	--	--	--	--	--	--	--	--	--	--	--	--	--	--	--
c103001_g1	4.6807	1.3052e-63	5.1399e-61	846	566161116	XP_002304148.2	225	2.30866e-20	hypothetical protein POPTR_0003s06070g [Populus trichocarpa]>gi|550342519|gb|EEE79127.2| hypothetical protein POPTR_0003s06070g [Populus trichocarpa]	--	--	--	--	--	--	--	--	--	Q9XI29	151	7.63963e-11	Uncharacterized protein At1g15400 OS=Arabidopsis thaliana GN=At1g15400 PE=1 SV=2	--	--	--	--	--	--	--	--	--	--
c115952_g2	Inf	1.576e-63	6.19e-61	1052	697143570	XP_009625901.1	297	6.58163e-28	PREDICTED: putative oxidoreductase TDA3 [Nicotiana tomentosiformis]	--	--	--	--	--	--	--	--	--	Q10058	121	7.39204e-06	Putative oxidoreductase C1F5.03c OS=Schizosaccharomyces pombe (strain 972 / ATCC 24843) GN=SPAC1F5.03c PE=3 SV=1	PF00070//PF01266	Pyridine nucleotide-disulphide oxidoreductase//FAD dependent oxidoreductase	GO:0055114	oxidation-reduction process	GO:0016491//GO:0050660	oxidoreductase activity//flavin adenine dinucleotide binding	--	--	--	--
c117225_g1	-4.1915	1.6741e-63	6.5581e-61	978	672183326	XP_008811937.1	933	4.01872e-121	PREDICTED: GDSL esterase/lipase At2g04570-like [Phoenix dactylifera]	--	--	--	--	--	--	--	--	--	Q8VY93	830	2.52138e-107	GDSL esterase/lipase At4g26790 OS=Arabidopsis thaliana GN=At4g26790 PE=2 SV=1	PF00657	GDSL-like Lipase/Acylhydrolase	GO:0006629	lipid metabolic process	GO:0016788	hydrolase activity, acting on ester bonds	--	--	--	--
c111809_g3	-5.8065	1.8896e-63	7.3829e-61	1234	566206353	XP_006374433.1	142	1.38425e-07	embryonic cell protein 63 [Populus trichocarpa]>gi|550322197|gb|ERP52230.1| embryonic cell protein 63 [Populus trichocarpa]	--	--	--	--	--	--	--	--	--	--	--	--	--	PF01442	Apolipoprotein A1/A4/E domain	GO:0042157//GO:0006869	lipoprotein metabolic process//lipid transport	GO:0008289	lipid binding	GO:0005576	extracellular region	--	--
c113341_g1	-3.1476	2.254e-63	8.7839e-61	597	695054007	XP_009415117.1	549	5.078e-68	PREDICTED: photosystem I reaction center subunit XI, chloroplastic-like [Musa acuminata subsp. malaccensis]	--	--	--	--	--	K02699	psaL	photosystem I subunit XI	http://www.genome.jp/dbget-bin/www_bget?ko:K02699	Q39654	518	3.11284e-64	Photosystem I reaction center subunit XI, chloroplastic OS=Cucumis sativus GN=PSAL PE=2 SV=1	PF02605//PF08041	Photosystem I reaction centre subunit XI//PetM family of cytochrome b6f complex subunit 7	GO:0015979	photosynthesis	--	--	GO:0009512//GO:0009522//GO:0009538	cytochrome b6f complex//photosystem I//photosystem I reaction center	--	--
c125387_g1	-5.1305	3.3365e-63	1.2969e-60	704	672130045	XP_008788548.1	349	8.47607e-36	PREDICTED: UDP-glycosyltransferase 87A2-like isoform X2 [Phoenix dactylifera]	--	--	--	--	--	--	--	--	--	O64733	255	5.63141e-24	UDP-glycosyltransferase 87A2 OS=Arabidopsis thaliana GN=UGT87A2 PE=1 SV=1	PF03033	Glycosyltransferase family 28 N-terminal domain	GO:0030259//GO:0005975	lipid glycosylation//carbohydrate metabolic process	GO:0016758	transferase activity, transferring hexosyl groups	--	--	--	--
c109579_g2	-3.0076	3.434e-63	1.3313e-60	805	629085247	KCW51604.1	714	1.98894e-99	hypothetical protein EUGRSUZ_J01096 [Eucalyptus grandis]	659070217	XM_008455773.1	140	4.26508e-65	PREDICTED: Cucumis melo chlorophyll a-b binding protein 6A, chloroplastic (LOC103494548), transcript variant X1, mRNA	K08907	LHCA1	light-harvesting complex I chlorophyll a/b binding protein 1	http://www.genome.jp/dbget-bin/www_bget?ko:K08907	Q9SDM1	678	5.86252e-91	Chlorophyll a-b binding protein 1B-21, chloroplastic OS=Hordeum vulgare GN=LHC Ib-21 PE=1 SV=1	--	--	--	--	--	--	--	--	--	--
c125791_g1	-5.5476	4.7782e-63	1.8477e-60	1885	672124391	XP_008785574.1	2171	0	PREDICTED: laccase-17-like [Phoenix dactylifera]	658046883	XM_008360884.1	169	7.74247e-81	PREDICTED: Malus x domestica laccase-17-like (LOC103422830), mRNA	--	--	--	--	Q9FJD5	2015	0	Laccase-17 OS=Arabidopsis thaliana GN=LAC17 PE=2 SV=1	PF07732//PF07731//PF00394	Multicopper oxidase//Multicopper oxidase//Multicopper oxidase	GO:0055114	oxidation-reduction process	GO:0016491//GO:0005507	oxidoreductase activity//copper ion binding	--	--	KOG1263	Multicopper oxidases
c104307_g1	3.6776	5.3495e-63	2.0633e-60	312	695039590	XP_009407337.1	152	2.36031e-11	PREDICTED: protein YLS9-like [Musa acuminata subsp. malaccensis]	--	--	--	--	--	--	--	--	--	--	--	--	--	--	--	--	--	--	--	--	--	--	--
c100703_g2	-3.3058	1.5337e-62	5.9004e-60	1155	672120328	XP_008783427.1	937	6.93018e-123	PREDICTED: photosystem II 22 kDa protein, chloroplastic [Phoenix dactylifera]	192336643	EU830256.1	85	2.32707e-34	Linum usitatissimum clone LU0001B04 mRNA sequence	K03542	psbS	photosystem II 22kDa protein	http://www.genome.jp/dbget-bin/www_bget?ko:K03542	Q02060	791	1.06029e-101	Photosystem II 22 kDa protein, chloroplastic OS=Spinacia oleracea GN=PSBS PE=1 SV=1	--	--	--	--	--	--	--	--	--	--
c125985_g1	7.028	1.713e-62	6.5731e-60	1042	593797504	XP_007161790.1	581	1.03902e-69	hypothetical protein PHAVU_001G098300g [Phaseolus vulgaris]>gi|561035254|gb|ESW33784.1| hypothetical protein PHAVU_001G098300g [Phaseolus vulgaris]	187372961	EU494950.1	171	3.26233e-82	Actinidia deliciosa xyloglucan endotransglucosylase/hydrolase 5 mRNA, complete cds	K08235	E2.4.1.207	xyloglucan:xyloglucosyl transferase	http://www.genome.jp/dbget-bin/www_bget?ko:K08235	Q9XIW1	570	6.52568e-69	Probable xyloglucan endotransglucosylase/hydrolase protein 5 OS=Arabidopsis thaliana GN=XTH5 PE=2 SV=1	PF00722	Glycosyl hydrolases family 16	GO:0005975	carbohydrate metabolic process	GO:0004553	hydrolase activity, hydrolyzing O-glycosyl compounds	--	--	--	--
c106719_g1	-2.9334	1.7945e-62	6.8684e-60	1360	695079752	XP_009387302.1	793	3.15794e-100	PREDICTED: 29 kDa ribonucleoprotein A, chloroplastic-like [Musa acuminata subsp. malaccensis]	557719694	KF573573.1	1038	0	Lilium hybrid cultivar Sorbonne LS-ZJU51 microsatellite sequence	K11294	NCL, NSR1	nucleolin	http://www.genome.jp/dbget-bin/www_bget?ko:K11294	Q08935	703	1.38208e-87	29 kDa ribonucleoprotein A, chloroplastic OS=Nicotiana sylvestris PE=2 SV=1	PF00076	RNA recognition motif. (a.k.a. RRM, RBD, or RNP domain)	--	--	GO:0003676	nucleic acid binding	--	--	KOG0118	FOG: RRM domain
c116206_g2	-7.1659	2.5429e-62	9.708e-60	876	672140740	XP_008794182.1	738	1.96013e-93	PREDICTED: myb-related protein Myb4-like isoform X1 [Phoenix dactylifera]	695070684	XM_009384107.1	169	3.52512e-81	PREDICTED: Musa acuminata subsp. malaccensis myb-related protein Myb4-like (LOC103970357), mRNA	K09422	MYBP	myb proto-oncogene protein, plant	http://www.genome.jp/dbget-bin/www_bget?ko:K09422	Q7XBH4	525	2.61039e-63	Myb-related protein Myb4 OS=Oryza sativa subsp. japonica GN=MYB4 PE=2 SV=2	PF00249	Myb-like DNA-binding domain	--	--	GO:0003682	chromatin binding	GO:0000785	chromatin	KOG0048	Transcription factor, Myb superfamily
c105730_g2	3.2966	3.2617e-62	1.2421e-59	673	695076965	XP_009385798.1	280	1.4718e-28	PREDICTED: uncharacterized protein LOC103973057 [Musa acuminata subsp. malaccensis]	557719676	KF573555.1	301	1.11935e-154	Lilium hybrid cultivar Sorbonne LS-ZJU31 microsatellite sequence	--	--	--	--	--	--	--	--	PF07660	Secretin and TonB N terminus short domain	--	--	--	--	GO:0019867	outer membrane	--	--
c113673_g2	-5.6138	3.3178e-62	1.2602e-59	1112	695005130	XP_009389002.1	558	8.54387e-67	PREDICTED: GATA transcription factor 12-like [Musa acuminata subsp. malaccensis]	695005129	XM_009390727.1	172	9.7004e-83	PREDICTED: Musa acuminata subsp. malaccensis GATA transcription factor 12-like (LOC103975691), mRNA	--	--	--	--	O49741	347	2.93064e-36	GATA transcription factor 2 OS=Arabidopsis thaliana GN=GATA2 PE=2 SV=1	PF00320	GATA zinc finger	GO:0006355	regulation of transcription, DNA-templated	GO:0043565//GO:0003700//GO:0008270	sequence-specific DNA binding//sequence-specific DNA binding transcription factor activity//zinc ion binding	GO:0005667	transcription factor complex	KOG1601	GATA-4/5/6 transcription factors
c116164_g1	8.7713	5.7712e-62	2.1866e-59	1520	672179146	XP_008809734.1	972	1.61675e-125	PREDICTED: uncharacterized protein LOC103721342 [Phoenix dactylifera]	672179145	XM_008811512.1	158	8.09656e-75	PREDICTED: Phoenix dactylifera uncharacterized LOC103721342 (LOC103721342), mRNA	--	--	--	--	--	--	--	--	PF01596//PF04989	O-methyltransferase//Cephalosporin hydroxylase	GO:0008610	lipid biosynthetic process	GO:0008168//GO:0008171	methyltransferase activity//O-methyltransferase activity	--	--	--	--
c26042_g1	Inf	6.2353e-62	2.3565e-59	824	694996634	XP_009395016.1	236	9.07134e-22	PREDICTED: E3 ubiquitin-protein ligase RHA1B-like [Musa acuminata subsp. malaccensis]	--	--	--	--	--	--	--	--	--	Q9ZU51	140	1.90888e-09	Probable E3 ubiquitin-protein ligase RHA2B OS=Arabidopsis thaliana GN=RHA2B PE=1 SV=2	PF12906//PF13639//PF12861//PF14634//PF12678//PF00097	RING-variant domain//Ring finger domain//Anaphase-promoting complex subunit 11 RING-H2 finger//zinc-RING finger domain//RING-H2 zinc finger//Zinc finger, C3HC4 type (RING finger)	GO:0016567	protein ubiquitination	GO:0005515//GO:0004842//GO:0046872//GO:0008270	protein binding//ubiquitin-protein transferase activity//metal ion binding//zinc ion binding	GO:0005680	anaphase-promoting complex	KOG0800	FOG: Predicted E3 ubiquitin ligase
c110044_g2	3.5844	7.092e-62	2.6735e-59	453	470144164	XP_004307732.1	439	7.1946e-52	PREDICTED: expansin-A8-like [Fragaria vesca subsp. vesca]>gi|6646885|gb|AAF21101.1|AF159563_1 expansin [Fragaria x ananassa]	566236404	XM_002325889.2	99	1.43896e-42	Populus trichocarpa alpha-expansin 8 precursor family protein (POPTR_0019s08570g) mRNA, complete cds	--	--	--	--	O22874	412	1.54347e-48	Expansin-A8 OS=Arabidopsis thaliana GN=EXPA8 PE=2 SV=1	--	--	GO:0009664	plant-type cell wall organization	--	--	GO:0005576//GO:0016020	extracellular region//membrane	--	--
c122366_g2	-7.5558	1.0403e-61	3.9119e-59	1788	695048220	XP_009412014.1	1928	0	PREDICTED: cytochrome P450 77A3-like [Musa acuminata subsp. malaccensis]	672122432	XM_008786325.1	358	0	PREDICTED: Phoenix dactylifera cytochrome P450 77A3-like (LOC103703472), mRNA	K00517	E1.14.-.-	--	http://www.genome.jp/dbget-bin/www_bget?ko:K00517	O48928	1066	1.27054e-136	Cytochrome P450 77A3 OS=Glycine max GN=CYP77A3 PE=2 SV=1	PF00067	Cytochrome P450	GO:0055114	oxidation-reduction process	GO:0005506//GO:0020037//GO:0016705	iron ion binding//heme binding//oxidoreductase activity, acting on paired donors, with incorporation or reduction of molecular oxygen	--	--	KOG0156	Cytochrome P450 CYP2 subfamily
c109779_g1	-9.2264	1.7552e-61	6.5834e-59	1723	695046307	XP_009410978.1	1341	3.40267e-177	PREDICTED: scopoletin glucosyltransferase-like [Musa acuminata subsp. malaccensis]	672207115	XM_008781391.1	79	7.58236e-31	PREDICTED: Phoenix dactylifera scopoletin glucosyltransferase-like (LOC103699367), partial mRNA	--	--	--	--	Q9AT54	1128	9.51462e-147	Scopoletin glucosyltransferase OS=Nicotiana tabacum GN=TOGT1 PE=1 SV=1	PF00201	UDP-glucoronosyl and UDP-glucosyl transferase	GO:0008152	metabolic process	GO:0016758	transferase activity, transferring hexosyl groups	--	--	KOG1192	UDP-glucuronosyl and UDP-glucosyl transferase
c120743_g2	5.9226	1.9936e-61	7.459e-59	2386	188529517	ACD62477.1	1078	2.64092e-173	chromoplast carotenoid cleavage dioxygenase 4b [Crocus sativus]	398650612	AB733097.1	1732	0	Lilium brownii var. viridulum CCD4 mRNA for carotenoid cleavage dioxygenase, complete cds	K09840	NCED	9-cis-epoxycarotenoid dioxygenase	http://www.genome.jp/dbget-bin/www_bget?ko:K09840	Q84K96	1087	2.67631e-139	Zeaxanthin 7,8(7',8')-cleavage dioxygenase, chromoplast OS=Crocus sativus GN=ZCD PE=1 SV=1	--	--	--	--	--	--	--	--	--	--
c121824_g1	-3.7547	2.2386e-61	8.3551e-59	574	672140611	XP_008794116.1	439	2.237e-52	PREDICTED: lachrymatory-factor synthase-like [Phoenix dactylifera]	--	--	--	--	--	--	--	--	--	P59082	260	1.67891e-26	Lachrymatory-factor synthase OS=Allium cepa GN=LFS PE=1 SV=1	--	--	--	--	--	--	--	--	--	--
c111431_g1	-3.1673	2.2697e-61	8.4502e-59	1910	672117592	XP_008781987.1	1544	0	PREDICTED: uncharacterized protein LOC103701627 [Phoenix dactylifera]>gi|672117594|ref|XP_008781988.1| PREDICTED: uncharacterized protein LOC103701627 [Phoenix dactylifera]	672117593	XM_008783766.1	394	0	PREDICTED: Phoenix dactylifera uncharacterized LOC103701627 (LOC103701627), transcript variant X2, mRNA	--	--	--	--	--	--	--	--	PF01436	NHL repeat	--	--	GO:0005515	protein binding	--	--	--	--
c87701_g1	-4.0346	3.0468e-61	1.1315e-58	852	587887212	EXB75967.1	206	2.79454e-23	DnaJ homolog subfamily B member 6 [Morus notabilis]	--	--	--	--	--	--	--	--	--	--	--	--	--	--	--	--	--	--	--	--	--	--	--
c114724_g1	3.3605	3.944e-61	1.4611e-58	1439	672132756	XP_008789968.1	1829	0	PREDICTED: heparan-alpha-glucosaminide N-acetyltransferase, partial [Phoenix dactylifera]	672132755	XM_008791746.1	511	0	PREDICTED: Phoenix dactylifera heparan-alpha-glucosaminide N-acetyltransferase (LOC103707309), partial mRNA	K10532	HGSNAT	heparan-alpha-glucosaminide N-acetyltransferase	http://www.genome.jp/dbget-bin/www_bget?ko:K10532	Q3UDW8	333	7.28182e-32	Heparan-alpha-glucosaminide N-acetyltransferase OS=Mus musculus GN=Hgsnat PE=1 SV=2	PF06423	GWT1	GO:0006506	GPI anchor biosynthetic process	GO:0016746	transferase activity, transferring acyl groups	GO:0005789//GO:0016021	endoplasmic reticulum membrane//integral component of membrane	KOG4683	Uncharacterized conserved protein
c107961_g1	-2.8888	4.1727e-61	1.542e-58	1369	3914578	O22573.1	769	5.29726e-98	RecName: Full=Ribulose bisphosphate carboxylase small chain 3, chloroplastic; Short=RuBisCO small subunit 3; Flags: Precursor [Fritillaria agrestis]>gi|2605710|gb|AAB84181.1| ribulose 1,5 bisphosphate carboxylase, small subunit type III [Fritillaria agrestis]	2605709	AF024574.1	443	0	Fritillaria agrestis ribulose 1,5 bisphosphate carboxylase, small subunit type III (rbcS3) mRNA, nuclear gene encoding chloroplast protein, complete cds	K01602	rbcS	ribulose-bisphosphate carboxylase small chain	http://www.genome.jp/dbget-bin/www_bget?ko:K01602	O22573	769	9.00545e-99	Ribulose bisphosphate carboxylase small chain 3, chloroplastic OS=Fritillaria agrestis GN=RBCS3 PE=2 SV=1	PF07664	Ferrous iron transport protein B C terminus	GO:0015684	ferrous iron transport	GO:0015093	ferrous iron transmembrane transporter activity	GO:0016021	integral component of membrane	--	--
c124516_g8	-7.6042	4.6976e-61	1.7317e-58	332	--	--	--	--	--	--	--	--	--	--	--	--	--	--	--	--	--	--	PF03358	NADPH-dependent FMN reductase	--	--	GO:0016491	oxidoreductase activity	--	--	--	--
c108986_g1	-3.4121	7.9953e-61	2.9401e-58	2310	672177099	XP_008808634.1	1689	0	PREDICTED: probable transporter mch1 [Phoenix dactylifera]	573957363	XM_006660833.1	230	1.17213e-114	PREDICTED: Oryza brachyantha uncharacterized LOC102701295 (LOC102701295), mRNA	--	--	--	--	--	--	--	--	--	--	--	--	--	--	--	--	--	--
c126260_g2	-5.3243	8.3526e-61	3.064e-58	724	--	--	--	--	--	--	--	--	--	--	--	--	--	--	--	--	--	--	--	--	--	--	--	--	--	--	--	--
c114408_g3	2.9032	9.1061e-61	3.3323e-58	1683	225430021	XP_002284175.1	1345	8.11415e-179	PREDICTED: uncharacterized protein LOC100267889 [Vitis vinifera]>gi|296081886|emb|CBI20891.3| unnamed protein product [Vitis vinifera]	225430020	XM_002284139.1	274	2.94772e-139	PREDICTED: Vitis vinifera uncharacterized LOC100267889 (LOC100267889), mRNA	--	--	--	--	--	--	--	--	PF01599//PF01925	Ribosomal protein S27a//Sulfite exporter TauE/SafE	GO:0042254//GO:0006412	ribosome biogenesis//translation	GO:0003735	structural constituent of ribosome	GO:0005622//GO:0005840//GO:0016021	intracellular//ribosome//integral component of membrane	--	--
c73814_g1	8.9218	1.0018e-60	3.6571e-58	785	--	--	--	--	--	--	--	--	--	--	--	--	--	--	--	--	--	--	PF04893	Yip1 domain	--	--	--	--	GO:0016020	membrane	--	--
c101138_g1	3.9786	1.3132e-60	4.7821e-58	918	695062581	XP_009419764.1	520	5.13517e-63	PREDICTED: uncharacterized protein LOC103999676 [Musa acuminata subsp. malaccensis]	669026884	HG670306.1	92	2.3571e-38	Triticum aestivum chromosome 3B, genomic scaffold, cultivar Chinese Spring	--	--	--	--	--	--	--	--	--	--	--	--	--	--	--	--	--	--
c121421_g2	2.9232	1.795e-60	6.521e-58	1566	672181499	XP_008810969.1	2080	0	PREDICTED: probable galactinol--sucrose galactosyltransferase 2 [Phoenix dactylifera]>gi|672181501|ref|XP_008810971.1| PREDICTED: probable galactinol--sucrose galactosyltransferase 2 [Phoenix dactylifera]	593690017	XM_007145548.1	146	3.91122e-68	Phaseolus vulgaris hypothetical protein (PHAVU_007G253200g) mRNA, complete cds	K06617	E2.4.1.82	raffinose synthase	http://www.genome.jp/dbget-bin/www_bget?ko:K06617	Q94A08	1995	0	Probable galactinol--sucrose galactosyltransferase 2 OS=Arabidopsis thaliana GN=RFS2 PE=2 SV=2	PF00684	DnaJ central domain	--	--	GO:0031072//GO:0051082	heat shock protein binding//unfolded protein binding	--	--	--	--
c119799_g1	4.0376	2.4119e-60	8.7408e-58	578	514711348	XP_004952259.1	494	2.45502e-58	PREDICTED: GDSL esterase/lipase At4g10955-like [Setaria italica]	--	--	--	--	--	--	--	--	--	Q680C0	399	5.14437e-45	GDSL esterase/lipase At4g10955 OS=Arabidopsis thaliana GN=At4g10955 PE=2 SV=1	--	--	--	--	--	--	--	--	--	--
c116717_g1	-3.4023	3.2756e-60	1.1842e-57	1081	590571148	XP_007011512.1	460	7.27747e-85	ChaC family protein-like [Theobroma cacao]>gi|508781875|gb|EOY29131.1| ChaC family protein-like [Theobroma cacao]	76573348	DQ200386.1	94	2.15813e-39	Solanum tuberosum clone 063F01 meloidogyne-induced giant cell protein-like protein mRNA, complete cds	--	--	--	--	Q4KMJ1	187	4.97937e-22	Cation transport regulator-like protein 2 OS=Danio rerio GN=chac2 PE=2 SV=1	--	--	--	--	--	--	--	--	KOG3182	Predicted cation transporter
c126257_g2	12.132	3.7737e-60	1.361e-57	345	672206054	XP_008779328.1	415	1.05845e-46	PREDICTED: cytochrome P450 71A1-like [Phoenix dactylifera]	--	--	--	--	--	--	--	--	--	O04164	403	1.02154e-45	Cytochrome P450 71A6 (Fragment) OS=Nepeta racemosa GN=CYP71A6 PE=2 SV=1	PF00067//PF00839	Cytochrome P450//Cysteine rich repeat	GO:0055114	oxidation-reduction process	GO:0016705//GO:0020037//GO:0005506	oxidoreductase activity, acting on paired donors, with incorporation or reduction of molecular oxygen//heme binding//iron ion binding	GO:0016020	membrane	KOG0156	Cytochrome P450 CYP2 subfamily
c117758_g1	8.5643	3.7886e-60	1.3631e-57	2156	590698448	XP_007045719.1	1202	6.48404e-156	Thioredoxin superfamily protein [Theobroma cacao]>gi|508709654|gb|EOY01551.1| Thioredoxin superfamily protein [Theobroma cacao]	--	--	--	--	--	--	--	--	--	Q9BRX8	295	4.08339e-28	Redox-regulatory protein FAM213A OS=Homo sapiens GN=FAM213A PE=1 SV=3	PF02532//PF08534//PF00578	Photosystem II reaction centre I protein (PSII 4.8 kDa protein)//Redoxin//AhpC/TSA family	GO:0055114//GO:0015979	oxidation-reduction process//photosynthesis	GO:0016209//GO:0016491	antioxidant activity//oxidoreductase activity	GO:0016020//GO:0009523//GO:0009539	membrane//photosystem II//photosystem II reaction center	KOG4498	Uncharacterized conserved protein
c122177_g3	4.7525	7.5425e-60	2.7073e-57	1179	13559510	AAK29783.1	825	7.06072e-105	polyphenol oxidase [Ananas comosus]	--	--	--	--	--	--	--	--	--	P43309	768	4.01889e-94	Polyphenol oxidase, chloroplastic OS=Malus domestica PE=2 SV=1	PF12143//PF12142//PF00264	Protein of unknown function (DUF_B2219)//Polyphenol oxidase middle domain//Common central domain of tyrosinase	GO:0006570//GO:0008152//GO:0055114//GO:0006118	tyrosine metabolic process//metabolic process//oxidation-reduction process//electron transport	GO:0004097//GO:0016491	catechol oxidase activity//oxidoreductase activity	--	--	--	--
c118233_g1	-3.4383	9.0637e-60	3.2455e-57	1796	695002870	XP_009382468.1	461	4.8939e-49	PREDICTED: GATA transcription factor 4-like [Musa acuminata subsp. malaccensis]	--	--	--	--	--	--	--	--	--	Q9SV30	346	9.62919e-35	GATA transcription factor 8 OS=Arabidopsis thaliana GN=GATA8 PE=2 SV=1	PF00320	GATA zinc finger	GO:0006355	regulation of transcription, DNA-templated	GO:0043565//GO:0003700//GO:0008270	sequence-specific DNA binding//sequence-specific DNA binding transcription factor activity//zinc ion binding	GO:0005667	transcription factor complex	KOG1601	GATA-4/5/6 transcription factors
c109973_g1	4.1836	1.1462e-59	4.0946e-57	535	--	--	--	--	--	--	--	--	--	--	--	--	--	--	--	--	--	--	--	--	--	--	--	--	--	--	--	--
c117298_g2	-7.1518	1.158e-59	4.1268e-57	4385	672162357	XP_008801000.1	429	1.42955e-43	PREDICTED: alpha-humulene synthase-like isoform X2 [Phoenix dactylifera]	--	--	--	--	--	--	--	--	--	B1B1U4	385	4.54743e-37	Beta-eudesmol synthase OS=Zingiber zerumbet GN=ZSS2 PE=1 SV=1	PF02416//PF03936	mttA/Hcf106 family//Terpene synthase family, metal binding domain	GO:0015031	protein transport	GO:0008565//GO:0016829//GO:0000287//GO:0010333	protein transporter activity//lyase activity//magnesium ion binding//terpene synthase activity	--	--	--	--
c120091_g4	4.5673	1.1632e-59	4.1355e-57	1975	--	--	--	--	--	--	--	--	--	--	--	--	--	--	--	--	--	--	PF07473	Spasmodic peptide gm9a	GO:0009405	pathogenesis	--	--	GO:0005576	extracellular region	--	--
c115244_g3	-2.8923	1.3014e-59	4.616e-57	386	695028913	XP_009401850.1	224	4.80906e-21	PREDICTED: miraculin-like [Musa acuminata subsp. malaccensis]	--	--	--	--	--	--	--	--	--	P83667	167	8.19605e-14	Kunitz-type serine protease inhibitor DrTI OS=Delonix regia PE=1 SV=1	PF00197	Trypsin and protease inhibitor	--	--	GO:0004866	endopeptidase inhibitor activity	--	--	--	--
c101836_g1	-5.4541	1.5428e-59	5.4593e-57	574	672145684	XP_008796768.1	463	2.60841e-56	PREDICTED: ferredoxin-2 [Phoenix dactylifera]	--	--	--	--	--	K02639	petF	ferredoxin	http://www.genome.jp/dbget-bin/www_bget?ko:K02639	P08451	236	1.0668e-23	Ferredoxin-2 OS=Synechococcus sp. (strain ATCC 27144 / PCC 6301 / SAUG 1402/1) GN=petF2 PE=3 SV=2	PF03427//PF00111//PF00549	Carbohydrate binding domain (family 19)//2Fe-2S iron-sulfur cluster binding domain//CoA-ligase	GO:0006032//GO:0008152//GO:0016998//GO:0006118	chitin catabolic process//metabolic process//cell wall macromolecule catabolic process//electron transport	GO:0003824//GO:0004568//GO:0009055//GO:0051536	catalytic activity//chitinase activity//electron carrier activity//iron-sulfur cluster binding	--	--	--	--
c118065_g1	4.0655	5.5627e-59	1.9638e-56	1318	573922041	XP_006648606.1	344	4.5179e-34	PREDICTED: probable long-chain-alcohol O-fatty-acyltransferase 4-like [Oryza brachyantha]	242075251	XM_002447517.1	43	5.93527e-11	Sorghum bicolor hypothetical protein, mRNA	--	--	--	--	Q9FJ72	270	3.98886e-25	Probable long-chain-alcohol O-fatty-acyltransferase 1 OS=Arabidopsis thaliana GN=AT1 PE=2 SV=1	--	--	--	--	--	--	--	--	--	--
c110968_g1	-5.9722	6.3803e-59	2.2471e-56	2057	695023048	XP_009398673.1	531	4.19743e-58	PREDICTED: cyclin-D3-2-like [Musa acuminata subsp. malaccensis]	695023047	XM_009400398.1	56	5.54425e-18	PREDICTED: Musa acuminata subsp. malaccensis cyclin-D3-2-like (LOC103983202), mRNA	K14505	CYCD3	cyclin D3, plant	http://www.genome.jp/dbget-bin/www_bget?ko:K14505	P42753	363	3.76045e-36	Cyclin-D3-1 OS=Arabidopsis thaliana GN=CYCD3-1 PE=1 SV=3	PF02984//PF00667	Cyclin, C-terminal domain//FAD binding domain	GO:0055114	oxidation-reduction process	GO:0016491	oxidoreductase activity	GO:0005634	nucleus	KOG0656	G1/S-specific cyclin D
c122287_g7	4.5237	7.0578e-59	2.4799e-56	705	--	--	--	--	--	--	--	--	--	--	--	--	--	--	--	--	--	--	--	--	--	--	--	--	--	--	--	--
c110998_g1	Inf	1.054e-58	3.695e-56	1300	672190958	XP_008775387.1	310	1.85638e-31	PREDICTED: non-specific lipid-transfer protein-like protein At5g64080 [Phoenix dactylifera]	--	--	--	--	--	--	--	--	--	Q9LZH5	197	4.60844e-16	Non-specific lipid transfer protein GPI-anchored 2 OS=Arabidopsis thaliana GN=LTPG2 PE=2 SV=1	--	--	--	--	--	--	--	--	--	--
c123767_g2	3.8104	1.0637e-58	3.7201e-56	784	695039079	XP_009407064.1	643	2.33933e-79	PREDICTED: probable carboxylesterase 18 [Musa acuminata subsp. malaccensis]	672126034	XM_008788233.1	96	1.19509e-40	PREDICTED: Phoenix dactylifera probable carboxylesterase 18 (LOC103704792), mRNA	--	--	--	--	Q9LT10	471	7.58209e-55	Probable carboxylesterase 18 OS=Arabidopsis thaliana GN=CXE18 PE=1 SV=1	PF07859//PF01738//PF02891	alpha/beta hydrolase fold//Dienelactone hydrolase family//MIZ/SP-RING zinc finger	GO:0008152	metabolic process	GO:0016787//GO:0008270	hydrolase activity//zinc ion binding	--	--	--	--
c124784_g1	7.3103	1.1241e-58	3.9222e-56	2711	147818102	CAN73567.1	613	1.29448e-72	hypothetical protein VITISV_003451 [Vitis vinifera]	--	--	--	--	--	--	--	--	--	P10978	289	6.7713e-25	Retrovirus-related Pol polyprotein from transposon TNT 1-94 OS=Nicotiana tabacum PE=2 SV=1	PF00665//PF09115	Integrase core domain//DNA polymerase III, delta subunit, C terminal	GO:0015074//GO:0006260	DNA integration//DNA replication	GO:0003887//GO:0003677	DNA-directed DNA polymerase activity//DNA binding	GO:0042575//GO:0009360	DNA polymerase complex//DNA polymerase III complex	--	--
c120420_g1	-4.4705	1.5412e-58	5.3652e-56	3322	695042113	XP_009408693.1	2960	0	PREDICTED: putative pentatricopeptide repeat-containing protein At5g06400, mitochondrial [Musa acuminata subsp. malaccensis]	568856106	XM_006481567.1	75	2.46907e-28	PREDICTED: Citrus sinensis putative pentatricopeptide repeat-containing protein At5g06400, mitochondrial-like (LOC102610085), mRNA	--	--	--	--	Q9FNG8	2296	0	Putative pentatricopeptide repeat-containing protein At5g06400, mitochondrial OS=Arabidopsis thaliana GN=At5g06400 PE=3 SV=1	PF13176	Tetratricopeptide repeat	--	--	GO:0005515	protein binding	--	--	--	--
c117369_g1	-3.0117	1.6546e-58	5.7465e-56	2336	672110617	XP_008796414.1	748	6.12341e-88	PREDICTED: pentatricopeptide repeat-containing protein At4g38150-like [Phoenix dactylifera]	33520418	AY340641.1	110	6.04705e-48	Trifolium pratense photosystem I psaH protein mRNA, complete cds	--	--	--	--	Q9SZL5	634	6.15393e-74	Pentatricopeptide repeat-containing protein At4g38150 OS=Arabidopsis thaliana GN=At4g38150 PE=2 SV=1	PF04227//PF03244	Indigoidine synthase A like protein//Photosystem I reaction centre subunit VI	GO:0015979	photosynthesis	GO:0016798	hydrolase activity, acting on glycosyl bonds	GO:0009538//GO:0009522	photosystem I reaction center//photosystem I	--	--
c123426_g5	5.3527	2.7787e-58	9.6282e-56	811	672184756	XP_008812644.1	500	1.57586e-56	PREDICTED: sugar carrier protein C-like [Phoenix dactylifera]	586686037	XM_006841776.1	85	1.61297e-34	Amborella trichopoda hypothetical protein (AMTR_s00003p00270500) mRNA, complete cds	--	--	--	--	Q9LT15	369	8.53428e-39	Sugar transport protein 10 OS=Arabidopsis thaliana GN=STP10 PE=2 SV=1	PF00083	Sugar (and other) transporter	GO:0055085	transmembrane transport	GO:0022857	transmembrane transporter activity	GO:0016021	integral component of membrane	KOG0254	Predicted transporter (major facilitator superfamily)
c115466_g3	6.6213	2.9045e-58	1.0041e-55	891	--	--	--	--	--	--	--	--	--	--	--	--	--	--	--	--	--	--	--	--	--	--	--	--	--	--	--	--
c117331_g2	-7.1994	3.9362e-58	1.3576e-55	375	565377639	XP_006355279.1	117	1.17534e-06	PREDICTED: non-specific lipid-transfer protein 2-like [Solanum tuberosum]	--	--	--	--	--	--	--	--	--	--	--	--	--	--	--	--	--	--	--	--	--	--	--
c113065_g2	9.1962	4.0235e-58	1.3845e-55	846	672130140	XP_008788591.1	756	3.31844e-96	PREDICTED: putative glucan endo-1,3-beta-glucosidase GVI [Phoenix dactylifera]	--	--	--	--	--	--	--	--	--	Q02439	611	1.49847e-75	Putative glucan endo-1,3-beta-glucosidase GVI (Fragment) OS=Hordeum vulgare PE=3 SV=1	PF00332	Glycosyl hydrolases family 17	GO:0005975	carbohydrate metabolic process	GO:0004553	hydrolase activity, hydrolyzing O-glycosyl compounds	--	--	--	--
c117646_g2	-4.3905	5.4423e-58	1.8685e-55	2310	695067292	XP_009380560.1	1709	0	PREDICTED: proteinaceous RNase P 1, chloroplastic/mitochondrial-like [Musa acuminata subsp. malaccensis]	523706753	KC968977.1	118	2.13517e-52	Lilium longiflorum chloroplast, complete genome	K18213	PRORP	proteinaceous RNase P	http://www.genome.jp/dbget-bin/www_bget?ko:K18213	Q66GI4	1174	1.32013e-149	Proteinaceous RNase P 1, chloroplastic/mitochondrial OS=Arabidopsis thaliana GN=PRORP1 PE=1 SV=1	--	--	--	--	--	--	--	--	--	--
c121421_g1	2.9087	5.8017e-58	1.9874e-55	1280	587905469	EXB93625.1	968	7.93808e-125	hypothetical protein L484_018010 [Morus notabilis]	590636166	XM_007028730.1	124	5.40433e-56	Theobroma cacao Seed imbibition 2 isoform 2 (TCM_024718) mRNA, complete cds	K06617	E2.4.1.82	raffinose synthase	http://www.genome.jp/dbget-bin/www_bget?ko:K06617	Q94A08	941	2.53895e-117	Probable galactinol--sucrose galactosyltransferase 2 OS=Arabidopsis thaliana GN=RFS2 PE=2 SV=2	PF02065//PF04715	Melibiase//Anthranilate synthase component I, N terminal region	GO:0005975//GO:0009058	carbohydrate metabolic process//biosynthetic process	GO:0016833//GO:0004553	oxo-acid-lyase activity//hydrolase activity, hydrolyzing O-glycosyl compounds	--	--	--	--
c113496_g4	-4.0707	6.4182e-58	2.1935e-55	1562	672113911	XP_008813174.1	1012	1.7467e-126	PREDICTED: inactive leucine-rich repeat receptor-like serine/threonine-protein kinase At1g60630 [Phoenix dactylifera]>gi|672113913|ref|XP_008813180.1| PREDICTED: inactive leucine-rich repeat receptor-like serine/threonine-protein kinase At1g60630 [Phoenix dactylifera]	694997191	XM_009399828.1	93	1.13165e-38	PREDICTED: Musa acuminata subsp. malaccensis inactive leucine-rich repeat receptor-like serine/threonine-protein kinase At1g60630 (LOC103982793), mRNA	--	--	--	--	Q84MA9	806	2.0736e-97	Inactive leucine-rich repeat receptor-like serine/threonine-protein kinase At1g60630 OS=Arabidopsis thaliana GN=At1g60630 PE=2 SV=1	PF00560//PF07714//PF00069	Leucine Rich Repeat//Protein tyrosine kinase//Protein kinase domain	GO:0006468	protein phosphorylation	GO:0005524//GO:0005515//GO:0004672	ATP binding//protein binding//protein kinase activity	--	--	--	--
c125665_g2	3.7468	8.5654e-58	2.9207e-55	1805	672170598	XP_008805359.1	1541	0	PREDICTED: cytochrome P450 734A6-like [Phoenix dactylifera]	--	--	--	--	--	--	--	--	--	B9X287	912	3.39248e-113	Cytochrome P450 734A6 OS=Oryza sativa subsp. japonica GN=CYP734A6 PE=2 SV=1	PF00067//PF08037	Cytochrome P450//Attractin family	GO:0007165//GO:0055114//GO:0019953	signal transduction//oxidation-reduction process//sexual reproduction	GO:0016705//GO:0005506//GO:0020037//GO:0000772	oxidoreductase activity, acting on paired donors, with incorporation or reduction of molecular oxygen//iron ion binding//heme binding//mating pheromone activity	GO:0005576	extracellular region	KOG0157	Cytochrome P450 CYP4/CYP19/CYP26 subfamilies
c118247_g1	-2.764	1.0101e-57	3.4366e-55	1091	695028984	XP_009401889.1	741	6.62723e-94	PREDICTED: expansin-like A2 [Musa acuminata subsp. malaccensis]	--	--	--	--	--	--	--	--	--	Q7XCL0	630	8.22699e-78	Expansin-like A2 OS=Oryza sativa subsp. japonica GN=EXLA2 PE=2 SV=1	PF00057	Low-density lipoprotein receptor domain class A	--	--	GO:0005515	protein binding	--	--	--	--
c106185_g1	-3.3038	1.0723e-57	3.6378e-55	1108	672197702	XP_008777131.1	1126	4.69183e-151	PREDICTED: magnesium protoporphyrin IX methyltransferase, chloroplastic [Phoenix dactylifera]	672197701	XM_008778909.1	362	0	PREDICTED: Phoenix dactylifera magnesium protoporphyrin IX methyltransferase, chloroplastic (LOC103697115), mRNA	K03428	E2.1.1.11, chlM, bchM	magnesium-protoporphyrin O-methyltransferase	http://www.genome.jp/dbget-bin/www_bget?ko:K03428	Q9SW18	978	1.51456e-129	Magnesium protoporphyrin IX methyltransferase, chloroplastic OS=Arabidopsis thaliana GN=CHLM PE=1 SV=1	PF06325//PF01209//PF02353//PF07109//PF08241//PF05175//PF03604	Ribosomal protein L11 methyltransferase (PrmA)//ubiE/COQ5 methyltransferase family//Mycolic acid cyclopropane synthetase//Magnesium-protoporphyrin IX methyltransferase C-terminus//Methyltransferase domain//Methyltransferase small domain//DNA directed RNA polymerase, 7 kDa subunit	GO:0015994//GO:0006144//GO:0015995//GO:0006351//GO:0006206//GO:0008152//GO:0006479//GO:0008610	chlorophyll metabolic process//purine nucleobase metabolic process//chlorophyll biosynthetic process//transcription, DNA-templated//pyrimidine nucleobase metabolic process//metabolic process//protein methylation//lipid biosynthetic process	GO:0008276//GO:0046406//GO:0003677//GO:0008168//GO:0003899	protein methyltransferase activity//magnesium protoporphyrin IX methyltransferase activity//DNA binding//methyltransferase activity//DNA-directed RNA polymerase activity	GO:0005737//GO:0005730	cytoplasm//nucleolus	--	--
c121984_g2	3.4415	1.0741e-57	3.6378e-55	1527	672132593	XP_008789880.1	1320	4.55694e-178	PREDICTED: probable E3 ubiquitin-protein ligase BAH1-like 1 [Phoenix dactylifera]>gi|672132595|ref|XP_008789881.1| PREDICTED: probable E3 ubiquitin-protein ligase BAH1-like 1 [Phoenix dactylifera]	672162562	XM_008802879.1	340	5.45884e-176	PREDICTED: Phoenix dactylifera probable E3 ubiquitin-protein ligase BAH1-like 1 (LOC103715294), transcript variant X2, mRNA	K16275	BAH, NLA	E3 ubiquitin-protein ligase BAH	http://www.genome.jp/dbget-bin/www_bget?ko:K16275	B8B5U8	1173	1.03471e-156	Probable E3 ubiquitin-protein ligase BAH1-like 1 OS=Oryza sativa subsp. indica GN=OsI_27296 PE=3 SV=1	PF00097//PF14634//PF13639	Zinc finger, C3HC4 type (RING finger)//zinc-RING finger domain//Ring finger domain	--	--	GO:0046872//GO:0005515//GO:0008270	metal ion binding//protein binding//zinc ion binding	--	--	--	--
c113712_g1	-4.9699	1.3432e-57	4.539e-55	1327	672115282	XP_008780282.1	782	4.66174e-96	PREDICTED: LOW QUALITY PROTEIN: RING-H2 finger protein ATL13-like [Phoenix dactylifera]	567218161	XM_006412647.1	84	9.65383e-34	Eutrema salsugineum hypothetical protein (EUTSA_v10025087mg) mRNA, complete cds	--	--	--	--	Q9ZV53	582	7.37299e-68	Putative RING-H2 finger protein ATL49 OS=Arabidopsis thaliana GN=ATL49 PE=3 SV=1	PF12861//PF14634//PF00097//PF12678//PF13639//PF12906	Anaphase-promoting complex subunit 11 RING-H2 finger//zinc-RING finger domain//Zinc finger, C3HC4 type (RING finger)//RING-H2 zinc finger//Ring finger domain//RING-variant domain	GO:0016567	protein ubiquitination	GO:0008270//GO:0046872//GO:0005515//GO:0004842	zinc ion binding//metal ion binding//protein binding//ubiquitin-protein transferase activity	GO:0005680	anaphase-promoting complex	KOG0800	FOG: Predicted E3 ubiquitin ligase
c119521_g2	-6.8333	1.5478e-57	5.2184e-55	852	672133482	XP_008790363.1	407	2.08162e-49	PREDICTED: cytochrome P450 90B1-like [Phoenix dactylifera]	--	--	--	--	--	K09587	CYP90B1, DWF4	steroid 22-alpha-hydroxylase	http://www.genome.jp/dbget-bin/www_bget?ko:K09587	O64989	326	9.85964e-37	Cytochrome P450 90B1 OS=Arabidopsis thaliana GN=CYP90B1 PE=1 SV=2	PF00067	Cytochrome P450	GO:0055114	oxidation-reduction process	GO:0005506//GO:0020037//GO:0016705	iron ion binding//heme binding//oxidoreductase activity, acting on paired donors, with incorporation or reduction of molecular oxygen	--	--	KOG0157	Cytochrome P450 CYP4/CYP19/CYP26 subfamilies
c117488_g1	-2.8885	1.6072e-57	5.4066e-55	4163	672117716	XP_008782048.1	610	7.57785e-67	PREDICTED: calcium sensing receptor, chloroplastic [Phoenix dactylifera]	697108044	XM_009609570.1	61	1.87957e-20	PREDICTED: Nicotiana tomentosiformis calcium sensing receptor, chloroplastic (LOC104101995), mRNA	--	--	--	--	Q9FN48	517	3.41995e-55	Calcium sensing receptor, chloroplastic OS=Arabidopsis thaliana GN=CAS PE=1 SV=1	PF04736	Eclosion hormone	GO:0018990//GO:0007218	ecdysis, chitin-based cuticle//neuropeptide signaling pathway	GO:0008255	ecdysis-triggering hormone activity	--	--	--	--
c115440_g1	3.5898	1.6126e-57	5.4126e-55	1366	672111074	XP_008798833.1	1349	0	PREDICTED: UPF0392 protein Os08g0121900-like [Phoenix dactylifera]	122937704	EF026031.1	203	7.01245e-100	Lilium longiflorum clone LLP-58 ring zinc finger protein mRNA, partial cds	--	--	--	--	Q6YRM6	1210	2.89774e-159	UPF0392 protein Os08g0121900 OS=Oryza sativa subsp. japonica GN=Os08g0121900 PE=2 SV=1	--	--	--	--	--	--	--	--	--	--
c113930_g1	-3.6339	1.7268e-57	5.7831e-55	739	672186862	XP_008813189.1	270	3.80639e-27	PREDICTED: uncharacterized protein LOC103723892 [Phoenix dactylifera]	--	--	--	--	--	--	--	--	--	P80883	138	4.90835e-10	Cytochrome b6-f complex subunit 7 (Fragment) OS=Spinacia oleracea GN=petM PE=1 SV=1	PF08041	PetM family of cytochrome b6f complex subunit 7	--	--	--	--	GO:0009512	cytochrome b6f complex	--	--
c120094_g2	-2.9881	3.5273e-57	1.1787e-54	1503	669029882	CDM84231.1	831	1.28933e-103	unnamed protein product [Triticum aestivum]	357136497	XM_003569793.1	156	1.03537e-73	PREDICTED: Brachypodium distachyon uncharacterized LOC100844886 (LOC100844886), mRNA	--	--	--	--	--	--	--	--	PF01299	Lysosome-associated membrane glycoprotein (Lamp)	--	--	--	--	GO:0016020	membrane	--	--
c116599_g1	3.9113	4.1315e-57	1.3775e-54	1478	117572629	ABK40508.1	459	4.31797e-110	pollen caleosin [Lilium longiflorum]	117572628	EF015588.1	254	3.38637e-128	Lilium longiflorum pollen caleosin mRNA, complete cds	K17991	PXG	peroxygenase	http://www.genome.jp/dbget-bin/www_bget?ko:K17991	Q9SQ57	236	1.25702e-52	Peroxygenase OS=Sesamum indicum GN=SOP1 PE=1 SV=1	--	--	--	--	--	--	--	--	--	--
c122712_g1	5.5106	4.2997e-57	1.4304e-54	861	--	--	--	--	--	--	--	--	--	--	--	--	--	--	--	--	--	--	--	--	--	--	--	--	--	--	--	--
c118597_g1	-3.3095	1.1244e-56	3.7239e-54	3192	672120204	XP_008783360.1	2019	0	PREDICTED: potassium channel AKT2 [Phoenix dactylifera]	672120203	XM_008785138.1	525	0	PREDICTED: Phoenix dactylifera potassium channel AKT2 (LOC103702633), mRNA	--	--	--	--	Q75HP9	1675	0	Potassium channel AKT2 OS=Oryza sativa subsp. japonica GN=Os05g0428700 PE=2 SV=1	PF13606//PF00023//PF00520//PF03412//PF03390	Ankyrin repeat//Ankyrin repeat//Ion transport protein//Peptidase C39 family//2-hydroxycarboxylate transporter family	GO:0006811//GO:0015711//GO:0055085//GO:0006508	ion transport//organic anion transport//transmembrane transport//proteolysis	GO:0005515//GO:0008514//GO:0008233//GO:0005524//GO:0005216	protein binding//organic anion transmembrane transporter activity//peptidase activity//ATP binding//ion channel activity	GO:0016020//GO:0016021	membrane//integral component of membrane	KOG0498	K+-channel ERG and related proteins, contain PAS/PAC sensor domain
c118339_g2	-2.7716	1.1242e-56	3.7239e-54	1363	672190230	XP_008775191.1	1629	0	PREDICTED: cytochrome P450 77A2 [Phoenix dactylifera]	695053696	XM_009416677.1	244	1.1301e-122	PREDICTED: Musa acuminata subsp. malaccensis cytochrome P450 77A2-like (LOC103995930), mRNA	K00517	E1.14.-.-	--	http://www.genome.jp/dbget-bin/www_bget?ko:K00517	Q9LZ31	1428	0	Cytochrome P450 77A4 OS=Arabidopsis thaliana GN=CYP77A4 PE=2 SV=1	PF00067	Cytochrome P450	GO:0055114	oxidation-reduction process	GO:0020037//GO:0016705//GO:0005506	heme binding//oxidoreductase activity, acting on paired donors, with incorporation or reduction of molecular oxygen//iron ion binding	--	--	KOG0156	Cytochrome P450 CYP2 subfamily
c116122_g1	3.4846	1.1399e-56	3.7671e-54	3164	672202400	XP_008778376.1	213	1.68526e-16	PREDICTED: uncharacterized protein LOC103698166, partial [Phoenix dactylifera]	--	--	--	--	--	--	--	--	--	--	--	--	--	--	--	--	--	--	--	--	--	--	--
c111822_g2	-3.1661	1.4432e-56	4.7589e-54	2199	695046918	XP_009411315.1	2331	0	PREDICTED: serine hydroxymethyltransferase, mitochondrial [Musa acuminata subsp. malaccensis]	672180190	XM_008812056.1	865	0	PREDICTED: Phoenix dactylifera serine hydroxymethyltransferase, mitochondrial (LOC103721738), mRNA	K00600	glyA, SHMT	glycine hydroxymethyltransferase	http://www.genome.jp/dbget-bin/www_bget?ko:K00600	P50433	2271	0	Serine hydroxymethyltransferase, mitochondrial OS=Solanum tuberosum PE=2 SV=1	PF00464//PF00155//PF01212	Serine hydroxymethyltransferase//Aminotransferase class I and II//Beta-eliminating lyase	GO:0009058//GO:0006563//GO:0006544//GO:0006520	biosynthetic process//L-serine metabolic process//glycine metabolic process//cellular amino acid metabolic process	GO:0004372//GO:0016829//GO:0030170	glycine hydroxymethyltransferase activity//lyase activity//pyridoxal phosphate binding	--	--	KOG2467	Glycine/serine hydroxymethyltransferase
c125369_g1	4.9168	1.6817e-56	5.5331e-54	4368	568820287	XP_006464654.1	122	2.96598e-12	PREDICTED: uncharacterized protein LOC102620191, partial [Citrus sinensis]	--	--	--	--	--	--	--	--	--	--	--	--	--	--	--	--	--	--	--	--	--	--	--
c118339_g1	-2.8901	2.2134e-56	7.2667e-54	413	672190230	XP_008775191.1	384	6.87633e-42	PREDICTED: cytochrome P450 77A2 [Phoenix dactylifera]	672190229	XM_008776969.1	76	7.9472e-30	PREDICTED: Phoenix dactylifera cytochrome P450 77A2 (LOC103695601), mRNA	K00517	E1.14.-.-	--	http://www.genome.jp/dbget-bin/www_bget?ko:K00517	P37123	355	9.88939e-39	Cytochrome P450 77A1 (Fragment) OS=Solanum melongena GN=CYP77A1 PE=2 SV=1	PF00067	Cytochrome P450	GO:0055114	oxidation-reduction process	GO:0005506//GO:0020037//GO:0016705	iron ion binding//heme binding//oxidoreductase activity, acting on paired donors, with incorporation or reduction of molecular oxygen	--	--	KOG0156	Cytochrome P450 CYP2 subfamily
c112469_g1	-3.0904	2.4105e-56	7.8966e-54	1868	672127103	XP_008787013.1	533	1.29707e-60	PREDICTED: protein YABBY 4-like [Phoenix dactylifera]	672127102	XM_008788791.1	167	9.92348e-80	PREDICTED: Phoenix dactylifera protein YABBY 4-like (LOC103705168), mRNA	--	--	--	--	Q0JBF0	347	3.05392e-35	Protein YABBY 5 OS=Oryza sativa subsp. japonica GN=YAB5 PE=2 SV=1	--	--	--	--	--	--	--	--	--	--
c9329113_g1	-2.7447	2.6611e-56	8.6986e-54	1616	393793958	BAM28972.1	2326	0	flavonoid 3'-hydroxylase [Lilium hybrid division I]	393793957	AB699162.1	1457	0	Lilium hybrid division I LhF3'H-2 mRNA for flavonoid 3'-hydroxylase, complete cds, cultivar: Montreux	K05280	E1.14.13.21	flavonoid 3'-monooxygenase	http://www.genome.jp/dbget-bin/www_bget?ko:K05280	Q9SBQ9	1560	0	Flavonoid 3'-monooxygenase OS=Petunia hybrida GN=CYP75B2 PE=2 SV=1	PF00067	Cytochrome P450	GO:0055114	oxidation-reduction process	GO:0020037//GO:0016705//GO:0005506	heme binding//oxidoreductase activity, acting on paired donors, with incorporation or reduction of molecular oxygen//iron ion binding	--	--	KOG0156	Cytochrome P450 CYP2 subfamily
c122421_g2	-3.7878	3.4359e-56	1.1206e-53	798	119370645	Q402E1.3	652	9.56228e-84	RecName: Full=Histone H3.2 [Lilium longiflorum]>gi|73808028|dbj|BAE20250.1| histone H3 [Lilium longiflorum]	672124839	XM_008787601.1	262	6.4053e-133	PREDICTED: Phoenix dactylifera histone H3.2 (LOC103704350), mRNA	K11253	H3	histone H3	http://www.genome.jp/dbget-bin/www_bget?ko:K11253	Q402E1	652	1.62561e-84	Histone H3.2 OS=Lilium longiflorum GN=YAH3 PE=1 SV=3	PF00125//PF00808	Core histone H2A/H2B/H3/H4//Histone-like transcription factor (CBF/NF-Y) and archaeal histone	--	--	GO:0043565//GO:0003677	sequence-specific DNA binding//DNA binding	GO:0005622	intracellular	KOG1745	Histones H3 and H4
c117105_g2	-3.323	3.6115e-56	1.1754e-53	1638	149193513	ABR21214.1	1726	0	CCR [Lilium hybrid cultivar]	149193512	EF632072.1	1134	0	Lilium hybrid cultivar cultivar Sorbonne CCR (CCR) mRNA, complete cds	K09753	CCR	cinnamoyl-CoA reductase	http://www.genome.jp/dbget-bin/www_bget?ko:K09753	Q9S9N9	1120	7.95249e-148	Cinnamoyl-CoA reductase 1 OS=Arabidopsis thaliana GN=CCR1 PE=1 SV=1	PF02719//PF04321//PF00106//PF01073//PF01370	Polysaccharide biosynthesis protein//RmlD substrate binding domain//short chain dehydrogenase//3-beta hydroxysteroid dehydrogenase/isomerase family//NAD dependent epimerase/dehydratase family	GO:0006694//GO:0044237//GO:0019872//GO:0009058//GO:0009117//GO:0008207//GO:0008210//GO:0009225//GO:0045226//GO:0030639//GO:0008209//GO:0055114//GO:0008152	steroid biosynthetic process//cellular metabolic process//streptomycin biosynthetic process//biosynthetic process//nucleotide metabolic process//C21-steroid hormone metabolic process//estrogen metabolic process//nucleotide-sugar metabolic process//extracellular polysaccharide biosynthetic process//polyketide biosynthetic process//androgen metabolic process//oxidation-reduction process//metabolic …	GO:0016491//GO:0003854//GO:0008831//GO:0050662//GO:0003824//GO:0016616	oxidoreductase activity//3-beta-hydroxy-delta5-steroid dehydrogenase activity//dTDP-4-dehydrorhamnose reductase activity//coenzyme binding//catalytic activity//oxidoreductase activity, acting on the CH-OH group of donors, NAD or NADP as acceptor	--	--	KOG1502	Flavonol reductase/cinnamoyl-CoA reductase
c96833_g1	5.4572	3.6722e-56	1.1926e-53	969	695028238	XP_009401488.1	698	8.84795e-89	PREDICTED: protein CREG1 [Musa acuminata subsp. malaccensis]	--	--	--	--	--	--	--	--	--	O75629	312	3.98542e-32	Protein CREG1 OS=Homo sapiens GN=CREG1 PE=1 SV=1	PF01243	Pyridoxamine 5'-phosphate oxidase	GO:0055114//GO:0008615	oxidation-reduction process//pyridoxine biosynthetic process	GO:0010181//GO:0004733	FMN binding//pyridoxamine-phosphate oxidase activity	--	--	--	--
c111915_g1	-3.1645	3.8974e-56	1.2629e-53	473	595939267	XP_007215737.1	530	8.00435e-65	hypothetical protein PRUPE_ppa009110mg [Prunus persica]>gi|462411887|gb|EMJ16936.1| hypothetical protein PRUPE_ppa009110mg [Prunus persica]	595939266	XM_007215675.1	196	1.80406e-96	Prunus persica hypothetical protein (PRUPE_ppa009110mg) mRNA, complete cds	K08909	LHCA3	light-harvesting complex I chlorophyll a/b binding protein 3	http://www.genome.jp/dbget-bin/www_bget?ko:K08909	P27522	501	1.42157e-61	Chlorophyll a-b binding protein 8, chloroplastic OS=Solanum lycopersicum GN=CAB8 PE=3 SV=1	--	--	--	--	--	--	--	--	--	--
c115501_g1	-3.5503	5.8751e-56	1.8997e-53	1869	694998546	XP_009405144.1	2032	0	PREDICTED: lycopene epsilon cyclase, chloroplastic isoform X1 [Musa acuminata subsp. malaccensis]	219807175	AB445123.1	1212	0	Lilium hybrid division I LCYE mRNA for lycopene epsilon-cyclase, partial cds, cultivar: Connecticut King	K06444	lcyE, crtL2	lycopene epsilon-cyclase	http://www.genome.jp/dbget-bin/www_bget?ko:K06444	D9IL24	1852	0	Lycopene epsilon cyclase, chloroplastic OS=Oncidium hybrid cultivar GN=LCY-E PE=2 SV=1	PF07992//PF01266//PF05834//PF01134	Pyridine nucleotide-disulphide oxidoreductase//FAD dependent oxidoreductase//Lycopene cyclase protein//Glucose inhibited division protein A	GO:0008033//GO:0016117//GO:0055114	tRNA processing//carotenoid biosynthetic process//oxidation-reduction process	GO:0016491//GO:0050660//GO:0016705	oxidoreductase activity//flavin adenine dinucleotide binding//oxidoreductase activity, acting on paired donors, with incorporation or reduction of molecular oxygen	--	--	--	--
c104138_g1	2.9579	6.2164e-56	2.0058e-53	1571	672115603	XP_008780944.1	176	3.58031e-13	PREDICTED: uncharacterized protein LOC103700844 [Phoenix dactylifera]	--	--	--	--	--	--	--	--	--	--	--	--	--	--	--	--	--	--	--	--	--	--	--
c115555_g2	-4.6183	6.3782e-56	2.0535e-53	1965	595812400	XP_007203397.1	211	2.39075e-17	hypothetical protein PRUPE_ppa021140mg, partial [Prunus persica]>gi|462398928|gb|EMJ04596.1| hypothetical protein PRUPE_ppa021140mg, partial [Prunus persica]	--	--	--	--	--	--	--	--	--	Q6AWT8	160	8.66359e-11	Guanine nucleotide-binding protein subunit gamma 3 OS=Arabidopsis thaliana GN=GG3 PE=2 SV=1	--	--	--	--	--	--	--	--	--	--
c123038_g1	6.87	8.2222e-56	2.6416e-53	617	672159666	XP_008799599.1	207	6.48141e-19	PREDICTED: late embryogenesis abundant protein D-7-like [Phoenix dactylifera]	--	--	--	--	--	--	--	--	--	--	--	--	--	--	--	--	--	--	--	--	--	--	--
c120094_g3	-2.9257	9.1312e-56	2.9274e-53	653	669029882	CDM84231.1	658	8.19548e-82	unnamed protein product [Triticum aestivum]	--	--	--	--	--	--	--	--	--	--	--	--	--	PF02018	Carbohydrate binding domain	--	--	GO:0016798	hydrolase activity, acting on glycosyl bonds	--	--	--	--
c108175_g2	-4.5792	1.727e-55	5.5248e-53	657	672138287	XP_008792896.1	468	6.59197e-52	PREDICTED: probable inactive receptor kinase At5g67200 [Phoenix dactylifera]	--	--	--	--	--	--	--	--	--	Q93Y06	250	6.90056e-23	Probable inactive receptor kinase At5g67200 OS=Arabidopsis thaliana GN=At5g67200 PE=1 SV=1	PF07714//PF08332//PF00069	Protein tyrosine kinase//Calcium/calmodulin dependent protein kinase II Association//Protein kinase domain	GO:0016310//GO:0006468//GO:0009069	phosphorylation//protein phosphorylation//serine family amino acid metabolic process	GO:0004672//GO:0005516//GO:0004683//GO:0005524	protein kinase activity//calmodulin binding//calmodulin-dependent protein kinase activity//ATP binding	--	--	--	--
c116752_g5	-3.1717	1.8529e-55	5.915e-53	891	695073772	XP_009384064.1	182	5.58978e-13	PREDICTED: protein ECERIFERUM 1-like [Musa acuminata subsp. malaccensis]	--	--	--	--	--	K15404	K15404, CER1	aldehyde decarbonylase	http://www.genome.jp/dbget-bin/www_bget?ko:K15404	F4HVY0	162	3.59025e-11	Protein ECERIFERUM 1 OS=Arabidopsis thaliana GN=CER1 PE=1 SV=1	--	--	--	--	--	--	--	--	--	--
c117539_g3	-2.7994	2.2173e-55	7.0631e-53	1040	636020605	AHZ94971.1	1177	9.30586e-159	glyceraldehyde-3-phosphate dehydrogenase, partial [Lilium regale]	636020604	KJ543468.1	761	0	Lilium regale glyceraldehyde-3-phosphate dehydrogenase mRNA, partial cds	K05298	GAPA	glyceraldehyde-3-phosphate dehydrogenase (NADP+) (phosphorylating)	http://www.genome.jp/dbget-bin/www_bget?ko:K05298	Q9LPW0	1118	8.17282e-150	Glyceraldehyde-3-phosphate dehydrogenase GAPA2, chloroplastic OS=Arabidopsis thaliana GN=GAPA2 PE=2 SV=1	PF02800//PF00044	Glyceraldehyde 3-phosphate dehydrogenase, C-terminal domain//Glyceraldehyde 3-phosphate dehydrogenase, NAD binding domain	GO:0055114	oxidation-reduction process	GO:0016620	oxidoreductase activity, acting on the aldehyde or oxo group of donors, NAD or NADP as acceptor	--	--	KOG0657	Glyceraldehyde 3-phosphate dehydrogenase
c110811_g3	5.5703	2.411e-55	7.664e-53	676	695076965	XP_009385798.1	291	3.34597e-30	PREDICTED: uncharacterized protein LOC103973057 [Musa acuminata subsp. malaccensis]	--	--	--	--	--	--	--	--	--	--	--	--	--	--	--	--	--	--	--	--	--	--	--
c120883_g1	6.029	2.8653e-55	9.0888e-53	1706	--	--	--	--	--	--	--	--	--	--	--	--	--	--	--	--	--	--	PF01020	Ribosomal L40e family	GO:0006412//GO:0042254	translation//ribosome biogenesis	GO:0003735	structural constituent of ribosome	GO:0005840	ribosome	--	--
c113587_g2	-5.656	3.3926e-55	1.0739e-52	1572	672181581	XP_008811014.1	1118	5.43788e-147	PREDICTED: cyclin-D4-1-like isoform X1 [Phoenix dactylifera]	695067933	XM_009382618.1	136	1.42227e-62	PREDICTED: Musa acuminata subsp. malaccensis cyclin-D4-1-like (LOC103969162), mRNA	--	--	--	--	Q6YXH8	804	1.34176e-100	Cyclin-D4-1 OS=Oryza sativa subsp. japonica GN=CYCD4-1 PE=2 SV=2	PF02984	Cyclin, C-terminal domain	--	--	--	--	GO:0005634	nucleus	KOG0656	G1/S-specific cyclin D
c123774_g1	2.8368	3.9607e-55	1.251e-52	2097	672138652	XP_008793087.1	2183	0	PREDICTED: sugar transport protein 14-like [Phoenix dactylifera]	695036539	XM_009407455.1	482	0	PREDICTED: Musa acuminata subsp. malaccensis sugar transport protein 14-like (LOC103988812), mRNA	--	--	--	--	Q8GW61	1879	0	Sugar transport protein 14 OS=Arabidopsis thaliana GN=STP14 PE=2 SV=2	PF00083//PF07690	Sugar (and other) transporter//Major Facilitator Superfamily	GO:0055085	transmembrane transport	GO:0022857	transmembrane transporter activity	GO:0016021	integral component of membrane	KOG0254	Predicted transporter (major facilitator superfamily)
c113452_g3	2.8732	4.1597e-55	1.3111e-52	4936	147852577	CAN80650.1	396	4.97294e-46	hypothetical protein VITISV_022906 [Vitis vinifera]	242384035	FP097834.1	70	2.21588e-25	Phyllostachys edulis cDNA clone: bphylf033i21, full insert sequence	K00031	IDH1, IDH2, icd	isocitrate dehydrogenase	http://www.genome.jp/dbget-bin/www_bget?ko:K00031	P10978	319	4.99975e-28	Retrovirus-related Pol polyprotein from transposon TNT 1-94 OS=Nicotiana tabacum PE=2 SV=1	PF00876	Innexin	--	--	--	--	GO:0005921	gap junction	KOG1526	NADP-dependent isocitrate dehydrogenase
c119510_g3	2.9274	4.3923e-55	1.3816e-52	1632	242039569	XP_002467179.1	1574	0	hypothetical protein SORBIDRAFT_01g020990 [Sorghum bicolor]>gi|241921033|gb|EER94177.1| hypothetical protein SORBIDRAFT_01g020990 [Sorghum bicolor]	672207747	XM_008781626.1	210	1.07954e-103	PREDICTED: Phoenix dactylifera organic cation/carnitine transporter 7-like (LOC103699607), mRNA	--	--	--	--	Q940M4	1376	0	Organic cation/carnitine transporter 7 OS=Arabidopsis thaliana GN=OCT7 PE=2 SV=1	PF07690//PF00083	Major Facilitator Superfamily//Sugar (and other) transporter	GO:0055085	transmembrane transport	GO:0022857	transmembrane transporter activity	GO:0016021	integral component of membrane	KOG0253	Synaptic vesicle transporter SV2 (major facilitator superfamily)
c111915_g2	-3.0016	5.5188e-55	1.7322e-52	1519	657976317	XP_008380041.1	472	3.07515e-52	PREDICTED: chlorophyll a-b binding protein 8, chloroplastic-like [Malus domestica]>gi|658059498|ref|XP_008365570.1| PREDICTED: chlorophyll a-b binding protein 8, chloroplastic [Malus domestica]	--	--	--	--	--	K08909	LHCA3	light-harvesting complex I chlorophyll a/b binding protein 3	http://www.genome.jp/dbget-bin/www_bget?ko:K08909	Q32904	439	2.61641e-48	Chlorophyll a-b binding protein 3, chloroplastic OS=Pisum sativum GN=lhca3 PE=1 SV=1	--	--	--	--	--	--	--	--	--	--
c91800_g1	-3.6159	5.9015e-55	1.8485e-52	968	--	--	--	--	--	--	--	--	--	--	--	--	--	--	--	--	--	--	--	--	--	--	--	--	--	--	--	--
c107966_g1	-5.7476	8.5303e-55	2.6663e-52	831	--	--	--	--	--	--	--	--	--	--	--	--	--	--	--	--	--	--	--	--	--	--	--	--	--	--	--	--
c121278_g2	3.0929	8.5682e-55	2.6726e-52	1787	672107093	XP_008793652.1	565	1.07998e-63	PREDICTED: LOW QUALITY PROTEIN: GDSL esterase/lipase At4g01130 [Phoenix dactylifera]	358249127	NM_001253324.1	108	5.956e-47	Glycine max GDSL esterase/lipase At4g01130-like (LOC100780915), mRNA >gnl|BL_ORD_ID|7885977 Soybean clone JCVI-FLGm-18A4 unknown mRNA	--	--	--	--	Q9M153	547	8.72119e-62	GDSL esterase/lipase At4g01130 OS=Arabidopsis thaliana GN=At4g01130 PE=2 SV=1	PF00657//PF02729//PF01091	GDSL-like Lipase/Acylhydrolase//Aspartate/ornithine carbamoyltransferase, carbamoyl-P binding domain//PTN/MK heparin-binding protein family, C-terminal domain	GO:0007165//GO:0006629//GO:0008283//GO:0006520//GO:0040007	signal transduction//lipid metabolic process//cell proliferation//cellular amino acid metabolic process//growth	GO:0016743//GO:0008083//GO:0016788	carboxyl- or carbamoyltransferase activity//growth factor activity//hydrolase activity, acting on ester bonds	--	--	--	--
c120150_g1	4.1796	1.0756e-54	3.3481e-52	2523	--	--	--	--	--	--	--	--	--	--	--	--	--	--	--	--	--	--	--	--	--	--	--	--	--	--	--	--
c106775_g2	-8.0343	1.079e-54	3.3518e-52	1249	672140466	XP_008794036.1	657	2.85711e-81	PREDICTED: GRF1-interacting factor 1 [Phoenix dactylifera]	672140465	XM_008795814.1	222	1.75348e-110	PREDICTED: Phoenix dactylifera GRF1-interacting factor 1 (LOC103710178), mRNA	--	--	--	--	Q8L8A5	269	6.61636e-26	GRF1-interacting factor 1 OS=Arabidopsis thaliana GN=GIF1 PE=1 SV=1	--	--	--	--	--	--	--	--	KOG3227	Calcium-responsive transcription coactivator
c123603_g1	-2.6764	1.0904e-54	3.3802e-52	1594	393793942	BAM28964.1	2467	0	phenylalanine ammonia lyase [Lilium hybrid division I]	393793941	AB699154.1	1426	0	Lilium hybrid division I LhPAL1-2 mRNA for phenylalanine ammonia lyase, complete cds, cultivar: Montreux	K10775	E4.3.1.24	phenylalanine ammonia-lyase	http://www.genome.jp/dbget-bin/www_bget?ko:K10775	P45729	2197	0	Phenylalanine ammonia-lyase 3 OS=Petroselinum crispum GN=PAL3 PE=2 SV=1	PF00221	Aromatic amino acid lyase	GO:0009058	biosynthetic process	GO:0016841	ammonia-lyase activity	--	--	KOG0222	Phenylalanine and histidine ammonia-lyase
c114196_g1	4.5506	1.4593e-54	4.5145e-52	2321	672198929	XP_008777477.1	830	1.34003e-100	PREDICTED: strictosidine synthase 1-like [Phoenix dactylifera]	--	--	--	--	--	--	--	--	--	Q803F5	401	1.04639e-40	Adipocyte plasma membrane-associated protein OS=Danio rerio GN=apmap PE=2 SV=1	PF03088//PF01731//PF01436	Strictosidine synthase//Arylesterase//NHL repeat	GO:0016114//GO:0009058//GO:0042432	terpenoid biosynthetic process//biosynthetic process//indole biosynthetic process	GO:0016844//GO:0004064//GO:0005515	strictosidine synthase activity//arylesterase activity//protein binding	--	--	--	--
c106111_g1	-3.165	1.5682e-54	4.8413e-52	711	460380221	XP_004235856.1	403	2.03879e-46	PREDICTED: uncharacterized protein LOC101245339 [Solanum lycopersicum]	--	--	--	--	--	--	--	--	--	--	--	--	--	PF00096//PF04828//PF00301//PF02150	Zinc finger, C2H2 type//Glutathione-dependent formaldehyde-activating enzyme//Rubredoxin//RNA polymerases M/15 Kd subunit	GO:0008152//GO:0006351//GO:0006206//GO:0006144	metabolic process//transcription, DNA-templated//pyrimidine nucleobase metabolic process//purine nucleobase metabolic process	GO:0046872//GO:0003899//GO:0003677//GO:0005506//GO:0016846	metal ion binding//DNA-directed RNA polymerase activity//DNA binding//iron ion binding//carbon-sulfur lyase activity	GO:0005730	nucleolus	--	--
c124202_g1	4.165	1.6744e-54	5.1586e-52	2167	--	--	--	--	--	--	--	--	--	--	--	--	--	--	--	--	--	--	--	--	--	--	--	--	--	--	--	--
c118764_g4	3.4601	2.7954e-54	8.5943e-52	1237	672205725	XP_008779245.1	1299	1.38601e-175	PREDICTED: beta-fructofuranosidase, insoluble isoenzyme 3-like, partial [Phoenix dactylifera]	--	--	--	--	--	K01193	E3.2.1.26, sacA	beta-fructofuranosidase	http://www.genome.jp/dbget-bin/www_bget?ko:K01193	P26792	1221	1.34425e-161	Beta-fructofuranosidase, insoluble isoenzyme 1 OS=Daucus carota GN=INV1 PE=1 SV=1	--	--	--	--	--	--	--	--	KOG0228	Beta-fructofuranosidase (invertase)
c121400_g1	-4.3736	3.0584e-54	9.3838e-52	1251	672198660	XP_008777393.1	1045	4.68928e-136	PREDICTED: serine carboxypeptidase-like 45 isoform X2 [Phoenix dactylifera]	672134788	XM_008792825.1	317	2.71898e-163	PREDICTED: Phoenix dactylifera serine carboxypeptidase-like 45 (LOC103708062), transcript variant X2, mRNA	K16297	SCPL-II	serine carboxypeptidase-like clade II	http://www.genome.jp/dbget-bin/www_bget?ko:K16297	Q93Y09	955	3.07402e-123	Serine carboxypeptidase-like 45 OS=Arabidopsis thaliana GN=SCPL45 PE=2 SV=1	PF03583//PF00450	Secretory lipase//Serine carboxypeptidase	GO:0006508//GO:0046486//GO:0016042	proteolysis//glycerolipid metabolic process//lipid catabolic process	GO:0004185//GO:0004806	serine-type carboxypeptidase activity//triglyceride lipase activity	--	--	KOG1282	Serine carboxypeptidases (lysosomal cathepsin A)
c114963_g3	2.9205	3.7242e-54	1.1403e-51	1357	695016318	XP_009395062.1	787	1.73983e-97	PREDICTED: cytosolic isocitrate dehydrogenase [NADP] [Musa acuminata subsp. malaccensis]>gi|695016320|ref|XP_009395064.1| PREDICTED: cytosolic isocitrate dehydrogenase [NADP] [Musa acuminata subsp. malaccensis]	374255964	JN203238.1	287	1.4047e-146	Elaeis guineensis putative isocitrate dehydrogenase protein mRNA, partial cds	K00031	IDH1, IDH2, icd	isocitrate dehydrogenase	http://www.genome.jp/dbget-bin/www_bget?ko:K00031	P50217	747	3.24121e-92	Isocitrate dehydrogenase [NADP] OS=Solanum tuberosum GN=ICDH-1 PE=2 SV=1	PF01531//PF00180	Glycosyl transferase family 11//Isocitrate/isopropylmalate dehydrogenase	GO:0001575//GO:0055114//GO:0005975//GO:0009247	globoside metabolic process//oxidation-reduction process//carbohydrate metabolic process//glycolipid biosynthetic process	GO:0016616//GO:0008107	oxidoreductase activity, acting on the CH-OH group of donors, NAD or NADP as acceptor//galactoside 2-alpha-L-fucosyltransferase activity	GO:0016020	membrane	KOG1526	NADP-dependent isocitrate dehydrogenase
c103726_g1	6.1199	6.5305e-54	1.9955e-51	1291	587917386	EXC04960.1	354	8.26425e-38	hypothetical protein L484_002611 [Morus notabilis]	573961809	XM_006662995.1	89	1.55938e-36	PREDICTED: Oryza brachyantha protein ELF4-LIKE 4-like (LOC102703728), transcript variant X4, mRNA	--	--	--	--	Q570U6	304	1.0318e-31	Protein ELF4-LIKE 4 OS=Arabidopsis thaliana GN=EFL4 PE=2 SV=1	--	--	--	--	--	--	--	--	--	--
c115850_g1	-4.3549	7.7442e-54	2.3616e-51	1122	449464638	XP_004150036.1	373	6.47386e-39	PREDICTED: uncharacterized protein LOC101218093 [Cucumis sativus]	590615291	XM_007023120.1	38	3.02684e-08	Theobroma cacao Tetratricopeptide repeat-like superfamily protein, putative (TCM_027165) mRNA, complete cds	--	--	--	--	--	--	--	--	PF13181//PF13174//PF13176//PF00515	Tetratricopeptide repeat//Tetratricopeptide repeat//Tetratricopeptide repeat//Tetratricopeptide repeat	--	--	GO:0005515	protein binding	--	--	--	--
c119500_g1	3.2762	1.3787e-53	4.1958e-51	2207	695022194	XP_009398216.1	711	7.89006e-85	PREDICTED: sphingosine kinase 2 isoform X2 [Musa acuminata subsp. malaccensis]	--	--	--	--	--	K04718	SPHK	sphingosine kinase	http://www.genome.jp/dbget-bin/www_bget?ko:K04718	F2Y4A3	576	7.21524e-64	Sphingosine kinase 2 OS=Arabidopsis thaliana GN=SPHK2 PE=1 SV=1	PF07684	NOTCH protein	GO:0030154//GO:0007219//GO:0007275	cell differentiation//Notch signaling pathway//multicellular organismal development	--	--	GO:0016021	integral component of membrane	KOG1116	Sphingosine kinase, involved in sphingolipid metabolism
c101295_g1	-3.2555	1.4069e-53	4.2731e-51	534	68532869	BAE06059.1	136	8.53876e-08	sucrose synthase [Potamogeton distinctus]	544581490	KC261286.1	63	1.76575e-22	Lilium davidii cultivar Unicolor sucrose synthase mRNA, complete cds	--	--	--	--	Q41607	134	2.75572e-08	Sucrose synthase 2 OS=Tulipa gesneriana PE=2 SV=1	--	--	--	--	--	--	--	--	--	--
c114879_g1	3.0924	1.5382e-53	4.6622e-51	1518	672185532	XP_008812847.1	986	1.39773e-125	PREDICTED: alpha-L-fucosidase 1-like [Phoenix dactylifera]	--	--	--	--	--	K01206	FUCA	alpha-L-fucosidase	http://www.genome.jp/dbget-bin/www_bget?ko:K01206	Q8GW72	770	6.78673e-94	Alpha-L-fucosidase 1 OS=Arabidopsis thaliana GN=FUC1 PE=1 SV=2	PF01120//PF00754	Alpha-L-fucosidase//F5/8 type C domain	GO:0007155//GO:0005975	cell adhesion//carbohydrate metabolic process	GO:0004560	alpha-L-fucosidase activity	--	--	--	--
c123005_g1	-3.6371	1.5735e-53	4.7597e-51	2382	672133743	XP_008790505.1	1967	0	PREDICTED: serine/threonine-protein kinase haspin [Phoenix dactylifera]	672133742	XM_008792283.1	479	0	PREDICTED: Phoenix dactylifera serine/threonine-protein kinase haspin (LOC103707695), mRNA	K16315	GSG2	serine/threonine-protein kinase haspin	http://www.genome.jp/dbget-bin/www_bget?ko:K16315	Q2KIP2	472	4.04137e-48	Serine/threonine-protein kinase haspin OS=Bos taurus GN=GSG2 PE=2 SV=1	PF00069//PF07714//PF03185	Protein kinase domain//Protein tyrosine kinase//Calcium-activated potassium channel, beta subunit	GO:0006468//GO:0006813	protein phosphorylation//potassium ion transport	GO:0004672//GO:0015269//GO:0005524	protein kinase activity//calcium-activated potassium channel activity//ATP binding	GO:0016020	membrane	KOG2464	Serine/threonine kinase (haspin family)
c176901_g1	-2.7682	1.9904e-53	6.0087e-51	409	--	--	--	--	--	--	--	--	--	--	--	--	--	--	--	--	--	--	--	--	--	--	--	--	--	--	--	--
c124251_g1	-2.7393	2.1768e-53	6.5582e-51	2286	672170850	XP_008805493.1	521	4.80971e-97	PREDICTED: cellulose synthase-like protein E6 [Phoenix dactylifera]	--	--	--	--	--	--	--	--	--	Q651X6	493	5.40088e-91	Cellulose synthase-like protein E6 OS=Oryza sativa subsp. japonica GN=CSLE6 PE=2 SV=1	PF03552	Cellulose synthase	GO:0006011//GO:0030244//GO:0005985//GO:0005982	UDP-glucose metabolic process//cellulose biosynthetic process//sucrose metabolic process//starch metabolic process	GO:0016760	cellulose synthase (UDP-forming) activity	GO:0016020	membrane	--	--
c117655_g6	3.6407	2.5654e-53	7.7134e-51	2279	695023679	XP_009399025.1	2443	0	PREDICTED: probable inositol transporter 2 [Musa acuminata subsp. malaccensis]	460398958	XM_004244966.1	183	1.54944e-88	PREDICTED: Solanum lycopersicum probable inositol transporter 2-like (LOC101246648), mRNA	K08150	SLC2A13, ITR	MFS transporter, SP family, solute carrier family 2 (myo-inositol transporter), member 13	http://www.genome.jp/dbget-bin/www_bget?ko:K08150	Q9C757	2165	0	Probable inositol transporter 2 OS=Arabidopsis thaliana GN=INT2 PE=1 SV=1	PF00083//PF07690	Sugar (and other) transporter//Major Facilitator Superfamily	GO:0055085	transmembrane transport	GO:0022857	transmembrane transporter activity	GO:0016021	integral component of membrane	KOG0254	Predicted transporter (major facilitator superfamily)
c119549_g1	5.228	3.3279e-53	9.986e-51	2256	672123676	XP_008785208.1	2195	0	PREDICTED: serine/threonine-protein kinase tricorner-like isoform X2 [Phoenix dactylifera]	672123675	XM_008786986.1	622	0	PREDICTED: Phoenix dactylifera serine/threonine-protein kinase tricorner-like (LOC103703922), transcript variant X2, mRNA	K08790	STK38, NDR	serine/threonine kinase 38	http://www.genome.jp/dbget-bin/www_bget?ko:K08790	Q6TGC6	1133	9.74909e-145	Serine/threonine-protein kinase CBK1 OS=Pneumocystis carinii GN=CBK1 PE=2 SV=1	PF00433//PF00069//PF07714	Protein kinase C terminal domain//Protein kinase domain//Protein tyrosine kinase	GO:0009069//GO:0006468//GO:0016310	serine family amino acid metabolic process//protein phosphorylation//phosphorylation	GO:0004672//GO:0004674//GO:0005524	protein kinase activity//protein serine/threonine kinase activity//ATP binding	--	--	KOG0605	NDR and related serine/threonine kinases
c42885_g1	-6.8232	4.0004e-53	1.198e-50	541	--	--	--	--	--	--	--	--	--	--	--	--	--	--	--	--	--	--	--	--	--	--	--	--	--	--	--	--
c99304_g1	-8.9478	4.0815e-53	1.2198e-50	896	672144054	XP_008795919.1	479	4.33214e-55	PREDICTED: dof zinc finger protein DOF5.6-like [Phoenix dactylifera]	326522241	AK376388.1	100	8.20838e-43	Hordeum vulgare subsp. vulgare mRNA for predicted protein, complete cds, clone: NIASHv3122H18	--	--	--	--	Q8LE43	260	1.54541e-24	Dof zinc finger protein DOF2.1 OS=Arabidopsis thaliana GN=DOF2.1 PE=2 SV=2	PF02701	Dof domain, zinc finger	GO:0006355	regulation of transcription, DNA-templated	GO:0003677	DNA binding	--	--	--	--
c123603_g5	-2.6279	4.182e-53	1.2474e-50	766	393793942	BAM28964.1	1141	1.5246e-149	phenylalanine ammonia lyase [Lilium hybrid division I]	393793941	AB699154.1	709	0	Lilium hybrid division I LhPAL1-2 mRNA for phenylalanine ammonia lyase, complete cds, cultivar: Montreux	K10775	E4.3.1.24	phenylalanine ammonia-lyase	http://www.genome.jp/dbget-bin/www_bget?ko:K10775	P45729	805	2.02586e-100	Phenylalanine ammonia-lyase 3 OS=Petroselinum crispum GN=PAL3 PE=2 SV=1	PF00221	Aromatic amino acid lyase	GO:0009058	biosynthetic process	GO:0016841	ammonia-lyase activity	--	--	KOG0222	Phenylalanine and histidine ammonia-lyase
c110254_g1	-3.1036	4.2769e-53	1.2732e-50	2514	672171709	XP_008805929.1	2123	0	PREDICTED: VIN3-like protein 2 [Phoenix dactylifera]	672164889	XM_008804111.1	133	1.06727e-60	PREDICTED: Phoenix dactylifera VIN3-like protein 2 (LOC103716201), mRNA	--	--	--	--	Q9SUM4	958	2.96394e-115	VIN3-like protein 2 OS=Arabidopsis thaliana GN=VIL2 PE=1 SV=1	--	--	--	--	--	--	--	--	--	--
c122322_g2	-3.7272	4.4736e-53	1.3291e-50	1536	695061082	XP_009418960.1	1969	0	PREDICTED: lysosomal beta glucosidase-like [Musa acuminata subsp. malaccensis]>gi|695061084|ref|XP_009418961.1| PREDICTED: lysosomal beta glucosidase-like [Musa acuminata subsp. malaccensis]>gi|695061086|ref|XP_009418962.1| PREDICTED: lysosomal beta glucosidase-like [Musa acuminata subsp. malaccensis]>gi|695061088|ref|XP_009418963.1| PREDICTED: lysosomal beta glucosidase-like [Musa acuminata subs…	695061091	XM_009420691.1	486	0	PREDICTED: Musa acuminata subsp. malaccensis lysosomal beta glucosidase-like (LOC103999048), transcript variant X6, mRNA	K05349	bglX	beta-glucosidase	http://www.genome.jp/dbget-bin/www_bget?ko:K05349	A7LXU3	494	1.45296e-52	Beta-glucosidase BoGH3B OS=Bacteroides ovatus (strain ATCC 8483 / DSM 1896 / JCM 5824 / NCTC 11153) GN=BACOVA_02659 PE=1 SV=1	PF01915//PF00933	Glycosyl hydrolase family 3 C-terminal domain//Glycosyl hydrolase family 3 N terminal domain	GO:0005975	carbohydrate metabolic process	GO:0004553	hydrolase activity, hydrolyzing O-glycosyl compounds	--	--	--	--
c113063_g1	-7.8289	4.5364e-53	1.3451e-50	663	--	--	--	--	--	--	--	--	--	--	--	--	--	--	--	--	--	--	--	--	--	--	--	--	--	--	--	--
c115659_g1	7.3645	5.0963e-53	1.5081e-50	1499	--	--	--	--	--	672197797	XR_602526.1	37	1.46435e-07	PREDICTED: Phoenix dactylifera uncharacterized LOC103697135 (LOC103697135), ncRNA	--	--	--	--	--	--	--	--	--	--	--	--	--	--	--	--	--	--
c116188_g1	-3.3388	5.3272e-53	1.5734e-50	2066	672184694	XP_008812626.1	1997	0	PREDICTED: uncharacterized protein At5g41620-like isoform X1 [Phoenix dactylifera]	502128724	XM_004500003.1	81	7.05258e-32	PREDICTED: Cicer arietinum uncharacterized LOC101509310 (LOC101509310), transcript variant X2, mRNA	--	--	--	--	Q66GQ2	190	1.32738e-13	Uncharacterized protein At5g41620 OS=Arabidopsis thaliana GN=At5g41620 PE=2 SV=2	PF05837	Centromere protein H (CENP-H)	GO:0051382	kinetochore assembly	--	--	GO:0000776	kinetochore	--	--
c82701_g1	Inf	6.0002e-53	1.7687e-50	1139	672203013	XP_008778535.1	967	4.91601e-127	PREDICTED: NAC domain-containing protein 21/22-like [Phoenix dactylifera]	588493670	KJ467622.1	350	0	Lilium lancifolium NAC domain protein mRNA, complete cds	--	--	--	--	Q84TE6	711	4.29344e-89	NAC domain-containing protein 21/22 OS=Arabidopsis thaliana GN=NAC021 PE=1 SV=2	PF03323//PF02365	Bacillus/Clostridium GerA spore germination protein//No apical meristem (NAM) protein	GO:0009847//GO:0006355	spore germination//regulation of transcription, DNA-templated	GO:0003677	DNA binding	GO:0016021	integral component of membrane	--	--
c4752811_g1	-2.6842	6.5182e-53	1.9176e-50	1712	695067685	XP_009380763.1	1060	3.56864e-136	PREDICTED: anthocyanidin 3-O-glucosyltransferase 7-like [Musa acuminata subsp. malaccensis]	672111691	XM_008803747.1	41	1.00242e-09	PREDICTED: Phoenix dactylifera anthocyanidin 3-O-glucosyltransferase 7-like (LOC103715944), mRNA	K10757	E2.4.1.91	flavonol 3-O-glucosyltransferase	http://www.genome.jp/dbget-bin/www_bget?ko:K10757	Q9SBQ8	880	4.40872e-110	Kaempferol 3-O-beta-D-galactosyltransferase OS=Petunia hybrida PE=1 SV=1	PF00201//PF01664	UDP-glucoronosyl and UDP-glucosyl transferase//Reovirus viral attachment protein sigma 1	GO:0019058//GO:0008152//GO:0019062//GO:0007155	viral life cycle//metabolic process//virion attachment to host cell//cell adhesion	GO:0016758	transferase activity, transferring hexosyl groups	--	--	KOG1192	UDP-glucuronosyl and UDP-glucosyl transferase
c106316_g1	-5.8495	8.0432e-53	2.3616e-50	757	225440821	XP_002282019.1	549	1.09315e-67	PREDICTED: uncharacterized protein LOC100266598 [Vitis vinifera]	--	--	--	--	--	--	--	--	--	--	--	--	--	--	--	--	--	--	--	--	--	--	--
c76948_g1	-8.9463	8.1011e-53	2.3739e-50	1040	657993675	XP_008389132.1	182	4.53687e-13	PREDICTED: uncharacterized protein LOC103451506 [Malus domestica]	--	--	--	--	--	--	--	--	--	--	--	--	--	--	--	--	--	--	--	--	--	--	--
c21380_g1	Inf	9.0092e-53	2.6349e-50	1548	672193392	XP_008776019.1	965	9.19435e-124	PREDICTED: GDSL esterase/lipase At5g03610-like [Phoenix dactylifera]	--	--	--	--	--	--	--	--	--	Q9LZS7	672	4.16107e-81	GDSL esterase/lipase At5g03610 OS=Arabidopsis thaliana GN=At5g03610 PE=2 SV=1	PF00657//PF08327	GDSL-like Lipase/Acylhydrolase//Activator of Hsp90 ATPase homolog 1-like protein	GO:0006950//GO:0006629	response to stress//lipid metabolic process	GO:0016788	hydrolase activity, acting on ester bonds	--	--	--	--
c114106_g1	3.7099	1.071e-52	3.1262e-50	1360	695021405	XP_009397788.1	1100	6.06284e-146	PREDICTED: secretory carrier-associated membrane protein 2-like [Musa acuminata subsp. malaccensis]	695021404	XM_009399513.1	318	8.23685e-164	PREDICTED: Musa acuminata subsp. malaccensis secretory carrier-associated membrane protein 2-like (LOC103982553), mRNA	--	--	--	--	Q9M5P2	1043	2.06883e-138	Secretory carrier-associated membrane protein 3 OS=Arabidopsis thaliana GN=SCAMP3 PE=1 SV=1	PF04144//PF01004	SCAMP family//Flavivirus envelope glycoprotein M	GO:0015031//GO:0019058	protein transport//viral life cycle	--	--	GO:0019031//GO:0016021	viral envelope//integral component of membrane	KOG3088	Secretory carrier membrane protein
c126554_g1	-6.0712	1.0854e-52	3.1622e-50	437	672178437	XP_008809350.1	186	8.33257e-15	PREDICTED: putative cinnamyl alcohol dehydrogenase 5, partial [Phoenix dactylifera]	--	--	--	--	--	K00083	E1.1.1.195	cinnamyl-alcohol dehydrogenase	http://www.genome.jp/dbget-bin/www_bget?ko:K00083	Q9ZRF1	148	1.7743e-10	Probable mannitol dehydrogenase OS=Fragaria ananassa GN=CAD PE=1 SV=1	PF00107	Zinc-binding dehydrogenase	GO:0055114	oxidation-reduction process	GO:0016491//GO:0008270	oxidoreductase activity//zinc ion binding	--	--	--	--
c108147_g1	3.0735	1.2832e-52	3.7311e-50	892	125547999	EAY93821.1	930	3.0518e-124	hypothetical protein OsI_15600 [Oryza sativa Indica Group]	672141654	XM_008796441.1	272	1.98593e-138	PREDICTED: Phoenix dactylifera acyl-[acyl-carrier-protein] desaturase, chloroplastic-like (LOC103710625), mRNA	K03921	DESA1	acyl-	http://www.genome.jp/dbget-bin/www_bget?ko:K03921	Q40731	930	2.1897e-122	Acyl-[acyl-carrier-protein] desaturase 5, chloroplastic OS=Oryza sativa subsp. japonica GN=Os04g0379900 PE=2 SV=2	PF03405//PF02915//PF03610	Fatty acid desaturase//Rubrerythrin//PTS system fructose IIA component	GO:0006631//GO:0055114//GO:0009401	fatty acid metabolic process//oxidation-reduction process//phosphoenolpyruvate-dependent sugar phosphotransferase system	GO:0016491//GO:0046872//GO:0045300	oxidoreductase activity//metal ion binding//acyl-[acyl-carrier-protein] desaturase activity	GO:0016021	integral component of membrane	--	--
c120528_g1	-2.9505	1.691e-52	4.9073e-50	2851	672112804	XP_008807731.1	2443	0	PREDICTED: U-box domain-containing protein 3 [Phoenix dactylifera]	672112805	XR_606066.1	345	1.7119e-178	PREDICTED: Phoenix dactylifera U-box domain-containing protein 3 (LOC103720003), transcript variant X2, misc_RNA	--	--	--	--	O22193	1169	1.70614e-143	U-box domain-containing protein 4 OS=Arabidopsis thaliana GN=PUB4 PE=1 SV=3	PF04564//PF00514//PF06220//PF05923	U-box domain//Armadillo/beta-catenin-like repeat//U1 zinc finger//APC cysteine-rich region	GO:0016055//GO:0016567	Wnt signaling pathway//protein ubiquitination	GO:0008270//GO:0004842//GO:0005515	zinc ion binding//ubiquitin-protein transferase activity//protein binding	GO:0000151	ubiquitin ligase complex	KOG4224	Armadillo repeat protein VAC8 required for vacuole fusion, inheritance and cytosol-to-vacuole protein targeting
c111440_g1	-6.4221	1.9052e-52	5.5082e-50	2292	672119842	XP_008783171.1	729	1.94768e-111	PREDICTED: phospholipase A1-Igamma1, chloroplastic-like [Phoenix dactylifera]	--	--	--	--	--	--	--	--	--	Q3EBR6	566	3.92938e-86	Phospholipase A1-Igamma2, chloroplastic OS=Arabidopsis thaliana GN=At2g30550 PE=1 SV=2	PF07819//PF01764	PGAP1-like protein//Lipase (class 3)	GO:0046486//GO:0006629//GO:0016042//GO:0006886//GO:0006505	glycerolipid metabolic process//lipid metabolic process//lipid catabolic process//intracellular protein transport//GPI anchor metabolic process	GO:0004806//GO:0016788	triglyceride lipase activity//hydrolase activity, acting on ester bonds	--	--	KOG4569	Predicted lipase
c120283_g1	2.6567	1.9054e-52	5.5082e-50	2609	544581489	AGW23637.1	2592	0	soluble acid invertase [Lilium davidii]	544581488	KC261285.1	1636	0	Lilium davidii cultivar Unicolor soluble acid invertase mRNA, complete cds	K01193	E3.2.1.26, sacA	beta-fructofuranosidase	http://www.genome.jp/dbget-bin/www_bget?ko:K01193	P49175	1944	0	Beta-fructofuranosidase 1 OS=Zea mays GN=IVR1 PE=3 SV=1	PF11837	Domain of unknown function (DUF3357)	GO:0005982//GO:0005985//GO:0006012	starch metabolic process//sucrose metabolic process//galactose metabolic process	GO:0004564//GO:0004575	beta-fructofuranosidase activity//sucrose alpha-glucosidase activity	GO:0017177	glucosidase II complex	KOG0228	Beta-fructofuranosidase (invertase)
c122066_g1	-3.1766	2.3009e-52	6.6388e-50	960	695065886	XP_009379813.1	138	1.7307e-08	PREDICTED: uncharacterized protein At2g27730, mitochondrial-like [Musa acuminata subsp. malaccensis]	--	--	--	--	--	--	--	--	--	--	--	--	--	--	--	--	--	--	--	--	--	--	--
c107178_g1	4.5989	2.494e-52	7.1821e-50	1053	568823627	XP_006466212.1	230	1.8684e-20	PREDICTED: uncharacterized protein LOC102609692 [Citrus sinensis]>gi|641839819|gb|KDO58745.1| hypothetical protein CISIN_1g0307201mg [Citrus sinensis]>gi|641839820|gb|KDO58746.1| hypothetical protein CISIN_1g0307201mg [Citrus sinensis]	695033638	XM_009406026.1	42	1.69413e-10	PREDICTED: Musa acuminata subsp. malaccensis uncharacterized LOC103987664 (LOC103987664), mRNA	--	--	--	--	--	--	--	--	PF05001	RNA polymerase Rpb1 C-terminal repeat	GO:0006366	transcription from RNA polymerase II promoter	GO:0003677	DNA binding	GO:0005665	DNA-directed RNA polymerase II, core complex	--	--
c109498_g1	-2.6979	3.2871e-52	9.4478e-50	2434	144228182	ABO93614.1	1931	0	myo-inositol-1-phosphate synthase isoform 1 [Xerophyta viscosa]	694999906	XM_009410968.1	559	0	PREDICTED: Musa acuminata subsp. malaccensis inositol-3-phosphate synthase-like (LOC103991485), mRNA	K01858	E5.5.1.4, INO1	myo-inositol-1-phosphate synthase	http://www.genome.jp/dbget-bin/www_bget?ko:K01858	Q9SSV4	1909	0	Inositol-3-phosphate synthase OS=Nicotiana paniculata GN=INPS1 PE=2 SV=1	PF07994	Myo-inositol-1-phosphate synthase	GO:0019872//GO:0008654//GO:0006021	streptomycin biosynthetic process//phospholipid biosynthetic process//inositol biosynthetic process	GO:0004512	inositol-3-phosphate synthase activity	--	--	KOG0693	Myo-inositol-1-phosphate synthase
c118038_g2	-4.116	3.7882e-52	1.0867e-49	2890	672118291	XP_008782353.1	500	4.86294e-53	PREDICTED: transcription factor bHLH30-like [Phoenix dactylifera]	672179322	XM_008811606.1	121	5.75926e-54	PREDICTED: Phoenix dactylifera transcription factor bHLH30-like (LOC103721408), mRNA	--	--	--	--	Q9S7Y1	340	1.49639e-32	Transcription factor bHLH30 OS=Arabidopsis thaliana GN=BHLH30 PE=1 SV=1	PF00010	Helix-loop-helix DNA-binding domain	--	--	GO:0046983	protein dimerization activity	--	--	--	--
c112835_g3	2.8242	3.8024e-52	1.0887e-49	920	46091271	BAD13764.1	894	5.05769e-113	exo-1,3-beta-glucanase [Lilium longiflorum]	46091270	AB119653.1	571	0	Lilium longiflorum LP-ExoII mRNA for exo-1,3-beta-glucanase, complete cds	K05349	bglX	beta-glucosidase	http://www.genome.jp/dbget-bin/www_bget?ko:K05349	Q23892	272	6.83308e-25	Lysosomal beta glucosidase OS=Dictyostelium discoideum GN=gluA PE=1 SV=2	PF00933	Glycosyl hydrolase family 3 N terminal domain	GO:0005975	carbohydrate metabolic process	GO:0004553	hydrolase activity, hydrolyzing O-glycosyl compounds	--	--	--	--
c114028_g2	2.6694	4.7145e-52	1.3473e-49	2439	672135442	XP_008791390.1	2295	0	PREDICTED: cationic amino acid transporter 3, mitochondrial-like isoform X1 [Phoenix dactylifera]	672135443	XM_008793169.1	702	0	PREDICTED: Phoenix dactylifera cationic amino acid transporter 3, mitochondrial-like (LOC103708306), transcript variant X2, mRNA	K13863	SLC7A1, ATRC1	solute carrier family 7 (cationic amino acid transporter), member 1	http://www.genome.jp/dbget-bin/www_bget?ko:K13863	Q9ASS7	1992	0	Cationic amino acid transporter 2, vacuolar OS=Arabidopsis thaliana GN=CAT2 PE=2 SV=1	PF13520//PF00324//PF01105	Amino acid permease//Amino acid permease//emp24/gp25L/p24 family/GOLD	GO:0003333//GO:0006810//GO:0055085//GO:0006865	amino acid transmembrane transport//transport//transmembrane transport//amino acid transport	GO:0015171	amino acid transmembrane transporter activity	GO:0016020//GO:0016021	membrane//integral component of membrane	KOG1286	Amino acid transporters
c124516_g4	-2.7867	6.9659e-52	1.9869e-49	1581	586698946	XP_006844481.1	723	1.62935e-87	hypothetical protein AMTR_s00016p00108610 [Amborella trichopoda]>gi|548846952|gb|ERN06156.1| hypothetical protein AMTR_s00016p00108610 [Amborella trichopoda]	672129740	XM_008790163.1	221	8.02189e-110	PREDICTED: Phoenix dactylifera ferredoxin--NADP reductase, leaf isozyme, chloroplastic (LOC103706150), mRNA	K02641	petH	ferredoxin--NADP+ reductase	http://www.genome.jp/dbget-bin/www_bget?ko:K02641	P41344	686	5.2961e-83	Ferredoxin--NADP reductase, leaf isozyme, chloroplastic OS=Oryza sativa subsp. japonica GN=Os06g0107700 PE=2 SV=1	PF00175	Oxidoreductase NAD-binding domain	GO:0055114	oxidation-reduction process	GO:0016491	oxidoreductase activity	--	--	KOG1158	NADP/FAD dependent oxidoreductase
c114755_g1	-3.7393	7.8135e-52	2.2245e-49	1314	672142810	XP_008795269.1	766	1.09396e-91	PREDICTED: protein SUPPRESSOR OF GENE SILENCING 3 homolog [Phoenix dactylifera]>gi|672142812|ref|XP_008795270.1| PREDICTED: protein SUPPRESSOR OF GENE SILENCING 3 homolog [Phoenix dactylifera]>gi|672142814|ref|XP_008795271.1| PREDICTED: protein SUPPRESSOR OF GENE SILENCING 3 homolog [Phoenix dactylifera]	--	--	--	--	--	--	--	--	--	Q9LDX1	531	6.76861e-59	Protein SUPPRESSOR OF GENE SILENCING 3 OS=Arabidopsis thaliana GN=SGS3 PE=1 SV=1	PF02724//PF03468//PF03470	CDC45-like protein//XS domain//XS zinc finger domain	GO:0006270//GO:0031047	DNA replication initiation//gene silencing by RNA	--	--	--	--	--	--
c250501_g1	Inf	1.025e-51	2.9125e-49	599	--	--	--	--	--	--	--	--	--	--	--	--	--	--	--	--	--	--	--	--	--	--	--	--	--	--	--	--
c109491_g1	-2.7966	1.6788e-51	4.7614e-49	1042	--	--	--	--	--	--	--	--	--	--	--	--	--	--	--	--	--	--	--	--	--	--	--	--	--	--	--	--
c124344_g1	4.5452	2.8734e-51	8.1342e-49	1665	672132361	XP_008789763.1	964	3.9257e-132	PREDICTED: LOW QUALITY PROTEIN: anthocyanidin 3-O-glucosyltransferase 2-like [Phoenix dactylifera]	156138816	AB294400.1	36	5.86392e-07	Cyclamen persicum CpPCy1-12 gene for glucosyltransferase, complete cds	--	--	--	--	Q66PF3	627	1.23276e-87	Putative UDP-glucose flavonoid 3-O-glucosyltransferase 3 OS=Fragaria ananassa GN=GT3 PE=2 SV=1	PF00201	UDP-glucoronosyl and UDP-glucosyl transferase	GO:0008152	metabolic process	GO:0016758	transferase activity, transferring hexosyl groups	--	--	KOG1192	UDP-glucuronosyl and UDP-glucosyl transferase
c98658_g1	-2.7098	2.9704e-51	8.393e-49	924	672200106	XP_008777792.1	271	4.91248e-24	PREDICTED: DEAD-box ATP-dependent RNA helicase 3, chloroplastic-like [Phoenix dactylifera]	694419833	XM_009339578.1	63	3.13564e-22	PREDICTED: Pyrus x bretschneideri DEAD-box ATP-dependent RNA helicase 3, chloroplastic-like (LOC103930270), mRNA	--	--	--	--	Q0DM51	137	6.99118e-08	DEAD-box ATP-dependent RNA helicase 3, chloroplastic OS=Oryza sativa subsp. japonica GN=Os03g0827700 PE=2 SV=2	PF00098	Zinc knuckle	--	--	GO:0003676//GO:0008270	nucleic acid binding//zinc ion binding	--	--	--	--
c124401_g2	3.8185	3.1482e-51	8.8786e-49	1539	672163876	XP_008801797.1	757	1.87107e-92	PREDICTED: probable receptor-like protein kinase At1g33260 [Phoenix dactylifera]	--	--	--	--	--	--	--	--	--	B3LFC0	626	1.80646e-74	Probable receptor-like protein kinase At1g33260 OS=Arabidopsis thaliana GN=At1g33260 PE=2 SV=1	PF00069//PF07714	Protein kinase domain//Protein tyrosine kinase	GO:0006468	protein phosphorylation	GO:0005524//GO:0004672	ATP binding//protein kinase activity	--	--	--	--
c118501_g2	-3.2476	3.4415e-51	9.6875e-49	1594	672141981	XP_008794838.1	727	4.14396e-87	PREDICTED: uncharacterized protein LOC103710735 [Phoenix dactylifera]	225464558	XM_002272839.1	120	1.13111e-53	PREDICTED: Vitis vinifera uncharacterized LOC100242195 (LOC100242195), mRNA	--	--	--	--	O31634	156	8.03204e-10	Uncharacterized membrane protein YjcL OS=Bacillus subtilis (strain 168) GN=yjcL PE=4 SV=1	--	--	--	--	--	--	--	--	--	--
c110699_g1	2.6284	4.3444e-51	1.2206e-48	2363	442775392	AGC74040.1	2512	0	phytoene desaturase [Strelitzia reginae]	219807165	AB445118.1	1539	0	Lilium hybrid division I PDS mRNA for phytoene desaturase, partial cds, cultivar: Connecticut King	K02293	PDS, crtP	15-cis-phytoene desaturase	http://www.genome.jp/dbget-bin/www_bget?ko:K02293	Q40406	2488	0	Phytoene dehydrogenase, chloroplastic/chromoplastic OS=Narcissus pseudonarcissus GN=PDS1 PE=1 SV=1	PF01593//PF00070//PF01266//PF07992	Flavin containing amine oxidoreductase//Pyridine nucleotide-disulphide oxidoreductase//FAD dependent oxidoreductase//Pyridine nucleotide-disulphide oxidoreductase	GO:0055114	oxidation-reduction process	GO:0016491//GO:0050660	oxidoreductase activity//flavin adenine dinucleotide binding	--	--	--	--
c107437_g2	Inf	4.5315e-51	1.2708e-48	448	--	--	--	--	--	--	--	--	--	--	--	--	--	--	--	--	--	--	--	--	--	--	--	--	--	--	--	--
c53618_g1	Inf	5.0392e-51	1.4105e-48	588	--	--	--	--	--	--	--	--	--	--	--	--	--	--	--	--	--	--	--	--	--	--	--	--	--	--	--	--
c118341_g2	2.6735	5.562e-51	1.554e-48	5181	672184579	XP_008812600.1	2049	0	PREDICTED: ABC transporter C family member 14-like [Phoenix dactylifera]>gi|672184581|ref|XP_008812601.1| PREDICTED: ABC transporter C family member 14-like [Phoenix dactylifera]	695002760	XM_009383623.1	328	8.81711e-169	PREDICTED: Musa acuminata subsp. malaccensis ABC transporter C family member 14-like (LOC103969985), transcript variant X2, mRNA	--	--	--	--	Q9LZJ5	1719	0	ABC transporter C family member 14 OS=Arabidopsis thaliana GN=ABCC14 PE=1 SV=1	PF00350//PF00005//PF08477//PF00664	Dynamin family//ABC transporter//Miro-like protein//ABC transporter transmembrane region	GO:0006810//GO:0007264//GO:0055085	transport//small GTPase mediated signal transduction//transmembrane transport	GO:0005525//GO:0005524//GO:0016887//GO:0042626//GO:0003924	GTP binding//ATP binding//ATPase activity//ATPase activity, coupled to transmembrane movement of substances//GTPase activity	GO:0016021//GO:0005622	integral component of membrane//intracellular	KOG0054	Multidrug resistance-associated protein/mitoxantrone resistance protein, ABC superfamily
c108642_g1	4.0899	7.0248e-51	1.959e-48	1264	590653377	XP_007033405.1	133	1.13821e-07	Uncharacterized protein TCM_019614 [Theobroma cacao]>gi|508712434|gb|EOY04331.1| Uncharacterized protein TCM_019614 [Theobroma cacao]	554776704	AK430456.1	50	7.30301e-15	Brachypodium distachyon mRNA, clone: PL016C01-A-040_E06	--	--	--	--	--	--	--	--	--	--	--	--	--	--	--	--	--	--
c102906_g1	-6.8264	7.1233e-51	1.9828e-48	1383	474248096	EMS60106.1	556	6.17127e-97	hypothetical protein TRIUR3_20770 [Triticum urartu]	--	--	--	--	--	--	--	--	--	--	--	--	--	PF05507//PF00326	Microfibril-associated glycoprotein (MAGP)//Prolyl oligopeptidase family	GO:0006508	proteolysis	GO:0008236	serine-type peptidase activity	GO:0001527	microfibril	--	--
c119879_g2	-2.7118	8.4594e-51	2.3504e-48	2124	218189889	EEC72316.1	765	2.6351e-94	hypothetical protein OsI_05509 [Oryza sativa Indica Group]	116012414	AK243049.1	201	1.42215e-98	Oryza sativa Japonica Group cDNA, clone: J100010I02, full insert sequence	K01597	MVD, mvaD	diphosphomevalonate decarboxylase	http://www.genome.jp/dbget-bin/www_bget?ko:K01597	Q99JF5	443	1.20827e-46	Diphosphomevalonate decarboxylase OS=Mus musculus GN=Mvd PE=1 SV=2	PF00288//PF08557	GHMP kinases N terminal domain//Sphingolipid Delta4-desaturase (DES)	GO:0055114//GO:0006633	oxidation-reduction process//fatty acid biosynthetic process	GO:0016705//GO:0005524	oxidoreductase activity, acting on paired donors, with incorporation or reduction of molecular oxygen//ATP binding	GO:0016021	integral component of membrane	KOG2833	Mevalonate pyrophosphate decarboxylase
c125964_g2	3.8122	1.0162e-50	2.8182e-48	2948	672175405	XP_008807755.1	1205	2.47261e-152	PREDICTED: putative UDP-rhamnose:rhamnosyltransferase 1 [Phoenix dactylifera]	672201421	XM_008779913.1	89	3.61246e-36	PREDICTED: Phoenix dactylifera protein YLS9-like (LOC103697963), mRNA	--	--	--	--	Q9LTA3	846	8.78578e-101	UDP-glycosyltransferase 91C1 OS=Arabidopsis thaliana GN=UGT91C1 PE=2 SV=1	PF00201//PF02390	UDP-glucoronosyl and UDP-glucosyl transferase//Putative methyltransferase	GO:0008152//GO:0006400//GO:0009451//GO:0008033	metabolic process//tRNA modification//RNA modification//tRNA processing	GO:0016758//GO:0008176	transferase activity, transferring hexosyl groups//tRNA (guanine-N7-)-methyltransferase activity	--	--	KOG1192	UDP-glucuronosyl and UDP-glucosyl transferase
c112599_g2	3.0722	1.2501e-50	3.4605e-48	739	672179537	XP_008809937.1	134	9.49588e-11	PREDICTED: uncharacterized protein At1g04910-like isoform X1 [Phoenix dactylifera]	--	--	--	--	--	--	--	--	--	--	--	--	--	--	--	--	--	--	--	--	--	--	--
c123658_g2	6.3069	1.343e-50	3.7109e-48	1026	--	--	--	--	--	--	--	--	--	--	--	--	--	--	--	--	--	--	--	--	--	--	--	--	--	--	--	--
c112750_g1	2.5985	1.4314e-50	3.9479e-48	1456	672110667	XP_008796668.1	809	1.57542e-99	PREDICTED: oryzain alpha chain-like [Phoenix dactylifera]	645226918	XM_008222044.1	82	1.37194e-32	PREDICTED: Prunus mume low-temperature-induced cysteine proteinase (LOC103320369), mRNA	K01376	E3.4.22.-	--	http://www.genome.jp/dbget-bin/www_bget?ko:K01376	P43297	757	9.29306e-93	Cysteine proteinase RD21a OS=Arabidopsis thaliana GN=RD21A PE=1 SV=1	PF00112	Papain family cysteine protease	GO:0006508	proteolysis	GO:0008234	cysteine-type peptidase activity	--	--	KOG1543	Cysteine proteinase Cathepsin L
c111897_g1	3.311	1.4434e-50	3.9736e-48	1320	672137221	XP_008792328.1	430	8.94482e-47	PREDICTED: probable WRKY transcription factor 65 isoform X2 [Phoenix dactylifera]	571449630	XM_003522620.2	53	1.64115e-16	PREDICTED: Glycine max WRKY50 protein (WRKY50), mRNA	--	--	--	--	Q9LP56	355	5.09643e-37	Probable WRKY transcription factor 65 OS=Arabidopsis thaliana GN=WRKY65 PE=2 SV=1	PF03106//PF05887	WRKY DNA -binding domain//Procyclic acidic repetitive protein (PARP)	GO:0006355	regulation of transcription, DNA-templated	GO:0003700//GO:0043565	sequence-specific DNA binding transcription factor activity//sequence-specific DNA binding	GO:0016020//GO:0005667	membrane//transcription factor complex	--	--
c123230_g4	-2.5649	1.7229e-50	4.7342e-48	927	259014711	ACV88654.1	449	3.7637e-52	cyclophilin [Pinus massoniana]	151426886	AK248935.1	150	1.36381e-70	Hordeum vulgare subsp. vulgare cDNA clone: FLbaf9l20, mRNA sequence	K01802	E5.2.1.8	peptidylprolyl isomerase	http://www.genome.jp/dbget-bin/www_bget?ko:K01802	Q39613	429	5.58253e-50	Peptidyl-prolyl cis-trans isomerase OS=Catharanthus roseus GN=PCKR1 PE=1 SV=1	PF00160	Cyclophilin type peptidyl-prolyl cis-trans isomerase/CLD	GO:0006457	protein folding	GO:0003755	peptidyl-prolyl cis-trans isomerase activity	--	--	KOG0865	Cyclophilin type peptidyl-prolyl cis-trans isomerase
c125237_g1	-5.194	1.7442e-50	4.7841e-48	604	672115010	XP_008779426.1	412	3.71828e-45	PREDICTED: malonyl-coenzyme A:anthocyanin 3-O-glucoside-6''-O-malonyltransferase-like [Phoenix dactylifera]	--	--	--	--	--	--	--	--	--	Q8GSN8	304	6.16927e-31	Malonyl-coenzyme A:anthocyanin 3-O-glucoside-6''-O-malonyltransferase OS=Dahlia pinnata GN=3MAT PE=1 SV=1	PF02458	Transferase family	--	--	GO:0016747	transferase activity, transferring acyl groups other than amino-acyl groups	--	--	--	--
c108288_g1	-2.8672	1.7494e-50	4.7895e-48	1145	--	--	--	--	--	--	--	--	--	--	--	--	--	--	--	--	--	--	--	--	--	--	--	--	--	--	--	--
c113252_g2	Inf	2.1865e-50	5.9754e-48	904	--	--	--	--	--	--	--	--	--	--	--	--	--	--	--	--	--	--	--	--	--	--	--	--	--	--	--	--
c105714_g1	7.8695	2.3022e-50	6.2802e-48	1864	672195595	XP_008776585.1	2159	0	PREDICTED: ABC transporter G family member 39-like [Phoenix dactylifera]	514799923	XM_004974842.1	206	2.06888e-101	PREDICTED: Setaria italica pleiotropic drug resistance protein 2-like (LOC101776136), mRNA	--	--	--	--	Q7PC84	1712	0	ABC transporter G family member 39 OS=Arabidopsis thaliana GN=ABCG39 PE=3 SV=1	PF10716//PF01061//PF00005	NADH dehydrogenase transmembrane subunit//ABC-2 type transporter//ABC transporter	GO:0055114//GO:0006118	oxidation-reduction process//electron transport	GO:0005524//GO:0016887//GO:0016655	ATP binding//ATPase activity//oxidoreductase activity, acting on NAD(P)H, quinone or similar compound as acceptor	GO:0016020	membrane	KOG0065	Pleiotropic drug resistance proteins (PDR1-15), ABC superfamily
c116897_g1	-5.846	3.9156e-50	1.0662e-47	3306	695053595	XP_009414895.1	1041	1.01972e-128	PREDICTED: caffeoylshikimate esterase-like isoform X2 [Musa acuminata subsp. malaccensis]	670427322	XM_008656141.1	209	7.95263e-103	PREDICTED: Zea mays uncharacterized LOC100193405 (LOC100193405), transcript variant X1, mRNA	--	--	--	--	Q9C942	391	2.35281e-40	Caffeoylshikimate esterase OS=Arabidopsis thaliana GN=CSE PE=1 SV=1	PF01738//PF00326//PF02230	Dienelactone hydrolase family//Prolyl oligopeptidase family//Phospholipase/Carboxylesterase	GO:0006508	proteolysis	GO:0016787//GO:0008236	hydrolase activity//serine-type peptidase activity	--	--	KOG1455	Lysophospholipase
c125514_g2	3.8496	3.9409e-50	1.0711e-47	1109	672163273	XP_008801478.1	1012	4.67469e-134	PREDICTED: uncharacterized protein LOC103715577 [Phoenix dactylifera]	--	--	--	--	--	--	--	--	--	--	--	--	--	PF07819//PF06608	PGAP1-like protein//Protein of unknown function (DUF1143)	GO:0006505//GO:0006886	GPI anchor metabolic process//intracellular protein transport	GO:0016788	hydrolase activity, acting on ester bonds	GO:0005634	nucleus	--	--
c113595_g1	-2.6878	4.1183e-50	1.1173e-47	1591	115453785	NP_001050493.1	1517	0	Os03g0563300 [Oryza sativa Japonica Group]>gi|75320263|sp|Q53RM0.1|CHLI_ORYSJ RecName: Full=Magnesium-chelatase subunit ChlI, chloroplastic; Short=Mg-chelatase subunit I; AltName: Full=Mg-protoporphyrin IX chelatase subunit ChlI; AltName: Full=Protein CHLORINA 9; Flags: Precursor [Oryza sativa Japonica Group]>gi|62733493|gb|AAX95610.1| magnesium chelatase ATPase subunit I [Oryza sativa Japonica G…	596347682	KF974532.1	460	0	Hordeum vulgare subsp. vulgare cultivar Bonus magnesium chelatase 40-kDa subunit (xantha-h) gene, complete cds	K03405	chlI, bchI	magnesium chelatase subunit I	http://www.genome.jp/dbget-bin/www_bget?ko:K03405	Q53RM0	1517	0	Magnesium-chelatase subunit ChlI, chloroplastic OS=Oryza sativa subsp. japonica GN=CHLI PE=1 SV=1	PF00158//PF08477//PF00005//PF00004//PF07174//PF01078//PF07728//PF00493	Sigma-54 interaction domain//Miro-like protein//ABC transporter//ATPase family associated with various cellular activities (AAA)//Fibronectin-attachment protein (FAP)//Magnesium chelatase, subunit ChlI//AAA domain (dynein-related subfamily)//MCM2/3/5 family	GO:0006200//GO:0006355//GO:0015995//GO:0015994//GO:0006260//GO:0007264//GO:0015979	ATP catabolic process//regulation of transcription, DNA-templated//chlorophyll biosynthetic process//chlorophyll metabolic process//DNA replication//small GTPase mediated signal transduction//photosynthesis	GO:0016887//GO:0005525//GO:0050840//GO:0008134//GO:0005524//GO:0003677//GO:0016851	ATPase activity//GTP binding//extracellular matrix binding//transcription factor binding//ATP binding//DNA binding//magnesium chelatase activity	GO:0010007//GO:0005622//GO:0005576//GO:0005667//GO:0005618//GO:0009570	magnesium chelatase complex//intracellular//extracellular region//transcription factor complex//cell wall//chloroplast stroma	--	--
c115223_g1	4.7846	4.1346e-50	1.1197e-47	2223	672177252	XP_008808714.1	1920	0	PREDICTED: uncharacterized protein LOC103720667 [Phoenix dactylifera]	590640841	XM_007030003.1	284	1.08046e-144	Theobroma cacao O-fucosyltransferase family protein isoform 1 (TCM_025900) mRNA, complete cds	--	--	--	--	Q8W486	299	4.22663e-27	Uncharacterized protein At1g04910 OS=Arabidopsis thaliana GN=At1g04910 PE=2 SV=1	PF09553	Eco47II restriction endonuclease	GO:0006308//GO:0009307	DNA catabolic process//DNA restriction-modification system	GO:0009036//GO:0003677	Type II site-specific deoxyribonuclease activity//DNA binding	GO:0009359	Type II site-specific deoxyribonuclease complex	--	--
c114856_g7	-5.3403	4.3259e-50	1.1694e-47	835	672141213	XP_008794428.1	130	5.06351e-16	PREDICTED: patatin-like protein 3 [Phoenix dactylifera]	--	--	--	--	--	--	--	--	--	Q8H5D4	122	1.34472e-11	Patatin-like protein 3 OS=Oryza sativa subsp. japonica GN=PLP3 PE=3 SV=1	--	--	--	--	--	--	--	--	--	--
c114569_g1	5.3978	4.5862e-50	1.2376e-47	1406	--	--	--	--	--	--	--	--	--	--	--	--	--	--	--	--	--	--	--	--	--	--	--	--	--	--	--	--
c93512_g1	-2.6328	5.487e-50	1.478e-47	1290	672157816	XP_008798630.1	1521	0	PREDICTED: DEAD-box ATP-dependent RNA helicase 3, chloroplastic [Phoenix dactylifera]	672157815	XM_008800408.1	379	0	PREDICTED: Phoenix dactylifera DEAD-box ATP-dependent RNA helicase 3, chloroplastic (LOC103713467), mRNA	K16911	DDX21	ATP-dependent RNA helicase DDX21	http://www.genome.jp/dbget-bin/www_bget?ko:K16911	Q8L7S8	1482	0	DEAD-box ATP-dependent RNA helicase 3, chloroplastic OS=Arabidopsis thaliana GN=RH3 PE=1 SV=2	PF04851//PF00271//PF00270	Type III restriction enzyme, res subunit//Helicase conserved C-terminal domain//DEAD/DEAH box helicase	--	--	GO:0016787//GO:0005524//GO:0004386//GO:0008026//GO:0003676//GO:0003677	hydrolase activity//ATP binding//helicase activity//ATP-dependent helicase activity//nucleic acid binding//DNA binding	--	--	KOG0331	ATP-dependent RNA helicase
c116415_g2	3.8889	5.5509e-50	1.4925e-47	2413	672157721	XP_008798580.1	1831	0	PREDICTED: U-box domain-containing protein 16 [Phoenix dactylifera]	--	--	--	--	--	--	--	--	--	Q9LZW3	1158	1.54955e-145	U-box domain-containing protein 16 OS=Arabidopsis thaliana GN=PUB16 PE=2 SV=1	PF00514//PF04564	Armadillo/beta-catenin-like repeat//U-box domain	GO:0016567	protein ubiquitination	GO:0005515//GO:0004842	protein binding//ubiquitin-protein transferase activity	GO:0000151	ubiquitin ligase complex	KOG4224	Armadillo repeat protein VAC8 required for vacuole fusion, inheritance and cytosol-to-vacuole protein targeting
c110739_g2	-6.2087	6.2844e-50	1.6867e-47	880	695029931	XP_009402406.1	249	5.40061e-23	PREDICTED: uncharacterized protein LOC103986202 [Musa acuminata subsp. malaccensis]	--	--	--	--	--	--	--	--	--	--	--	--	--	--	--	--	--	--	--	--	--	--	--
c123287_g3	4.9063	6.3418e-50	1.6991e-47	405	--	--	--	--	--	--	--	--	--	--	--	--	--	--	--	--	--	--	--	--	--	--	--	--	--	--	--	--
c107775_g1	9.0735	8.8712e-50	2.3725e-47	1805	672193282	XP_008775990.1	1343	1.54379e-177	PREDICTED: MATE efflux family protein 5 [Phoenix dactylifera]	645233177	XM_008224996.1	53	2.25801e-16	PREDICTED: Prunus mume MATE efflux family protein 5 (LOC103323037), mRNA	K03327	TC.MATE, SLC47A, norM, mdtK, dinF	multidrug resistance protein, MATE family	http://www.genome.jp/dbget-bin/www_bget?ko:K03327	Q9SIA5	385	8.30722e-39	MATE efflux family protein DTX1 OS=Arabidopsis thaliana GN=DTX1 PE=2 SV=1	PF06373//PF01554	Cocaine and amphetamine regulated transcript protein (CART)//MatE	GO:0001678//GO:0006810//GO:0015893//GO:0032099//GO:0009267//GO:0006855//GO:0008343//GO:0055085//GO:0000186//GO:0007186	cellular glucose homeostasis//transport//drug transport//negative regulation of appetite//cellular response to starvation//drug transmembrane transport//adult feeding behavior//transmembrane transport//activation of MAPKK activity//G-protein coupled receptor signaling pathway	GO:0015297//GO:0015238	antiporter activity//drug transmembrane transporter activity	GO:0016020//GO:0005615	membrane//extracellular space	KOG1347	Uncharacterized membrane protein, predicted efflux pump
c103809_g2	-2.6885	8.9876e-50	2.3994e-47	1973	--	--	--	--	--	--	--	--	--	--	--	--	--	--	--	--	--	--	--	--	--	--	--	--	--	--	--	--
c114924_g1	3.6449	1.1511e-49	3.0675e-47	1707	695023901	XP_009399143.1	1577	0	PREDICTED: MLO-like protein 1 [Musa acuminata subsp. malaccensis]	672111729	XM_008803968.1	112	3.3968e-49	PREDICTED: Phoenix dactylifera MLO-like protein 1 (LOC103716097), mRNA	K08472	MLO	mlo protein	http://www.genome.jp/dbget-bin/www_bget?ko:K08472	O49621	1379	0	MLO-like protein 1 OS=Arabidopsis thaliana GN=MLO1 PE=1 SV=1	PF03094	Mlo family	GO:0006952	defense response	--	--	GO:0016021	integral component of membrane	--	--
c115593_g3	3.244	1.187e-49	3.1576e-47	1642	672142275	XP_008794995.1	1215	1.00015e-148	PREDICTED: ABC transporter C family member 10-like isoform X1 [Phoenix dactylifera]	--	--	--	--	--	K05666	ABCC2	ATP-binding cassette, subfamily C (CFTR/MRP), member 2	http://www.genome.jp/dbget-bin/www_bget?ko:K05666	Q9LYS2	763	7.03737e-87	ABC transporter C family member 10 OS=Arabidopsis thaliana GN=ABCC10 PE=2 SV=2	PF00664	ABC transporter transmembrane region	GO:0006810//GO:0055085	transport//transmembrane transport	GO:0005524//GO:0042626	ATP binding//ATPase activity, coupled to transmembrane movement of substances	GO:0016021	integral component of membrane	KOG0054	Multidrug resistance-associated protein/mitoxantrone resistance protein, ABC superfamily
c112374_g1	-5.6562	1.2113e-49	3.2166e-47	4864	225450069	XP_002274267.1	5118	0	PREDICTED: DNA topoisomerase 2-like [Vitis vinifera]	672206151	XM_008781135.1	1299	0	PREDICTED: Phoenix dactylifera DNA topoisomerase 2 (LOC103699084), partial mRNA	K03164	TOP2	DNA topoisomerase II	http://www.genome.jp/dbget-bin/www_bget?ko:K03164	P30182	4370	0	DNA topoisomerase 2 OS=Arabidopsis thaliana GN=TOP2 PE=2 SV=2	PF00521//PF02518//PF02501//PF02603//PF00204	DNA gyrase/topoisomerase IV, subunit A//Histidine kinase-, DNA gyrase B-, and HSP90-like ATPase//Type II secretion system (T2SS), protein I//HPr Serine kinase N terminus//DNA gyrase B	GO:0015628//GO:0006265//GO:0006109//GO:0000160//GO:0015031//GO:0016310	protein secretion by the type II secretion system//DNA topological change//regulation of carbohydrate metabolic process//phosphorelay signal transduction system//protein transport//phosphorylation	GO:0003677//GO:0004672//GO:0008565//GO:0003918//GO:0005524//GO:0000155	DNA binding//protein kinase activity//protein transporter activity//DNA topoisomerase type II (ATP-hydrolyzing) activity//ATP binding//phosphorelay sensor kinase activity	GO:0009365//GO:0015627	protein histidine kinase complex//type II protein secretion system complex	KOG0355	DNA topoisomerase type II
c85707_g1	-2.5496	1.2318e-49	3.2652e-47	2647	695015900	XP_009394841.1	3176	0	PREDICTED: probable rhamnose biosynthetic enzyme 1 [Musa acuminata subsp. malaccensis]>gi|695015902|ref|XP_009394842.1| PREDICTED: probable rhamnose biosynthetic enzyme 1 [Musa acuminata subsp. malaccensis]	695015901	XM_009396567.1	798	0	PREDICTED: Musa acuminata subsp. malaccensis probable rhamnose biosynthetic enzyme 1 (LOC103980241), transcript variant X2, mRNA	K12450	RHM	UDP-glucose 4,6-dehydratase	http://www.genome.jp/dbget-bin/www_bget?ko:K12450	Q9SYM5	3140	0	Probable rhamnose biosynthetic enzyme 1 OS=Arabidopsis thaliana GN=RHM1 PE=1 SV=1	PF02719//PF04321//PF01073//PF00106//PF01370	Polysaccharide biosynthesis protein//RmlD substrate binding domain//3-beta hydroxysteroid dehydrogenase/isomerase family//short chain dehydrogenase//NAD dependent epimerase/dehydratase family	GO:0009117//GO:0008207//GO:0009058//GO:0044237//GO:0006694//GO:0019872//GO:0008209//GO:0030639//GO:0008152//GO:0055114//GO:0008210//GO:0045226//GO:0009225	nucleotide metabolic process//C21-steroid hormone metabolic process//biosynthetic process//cellular metabolic process//steroid biosynthetic process//streptomycin biosynthetic process//androgen metabolic process//polyketide biosynthetic process//metabolic process//oxidation-reduction process//estrogen metabolic process//extracellular polysaccharide biosynthetic process//nucleotide-sugar metabolic …	GO:0003854//GO:0008831//GO:0016491//GO:0016616//GO:0003824//GO:0050662	3-beta-hydroxy-delta5-steroid dehydrogenase activity//dTDP-4-dehydrorhamnose reductase activity//oxidoreductase activity//oxidoreductase activity, acting on the CH-OH group of donors, NAD or NADP as acceptor//catalytic activity//coenzyme binding	--	--	KOG0747	Putative NAD+-dependent epimerases
c109868_g1	2.8924	1.5511e-49	4.1044e-47	964	470127617	XP_004299764.1	330	8.5615e-34	PREDICTED: uncharacterized protein LOC101305665 [Fragaria vesca subsp. vesca]	--	--	--	--	--	--	--	--	--	--	--	--	--	--	--	--	--	--	--	--	--	--	--
c121581_g1	-3.134	1.6865e-49	4.4548e-47	745	--	--	--	--	--	--	--	--	--	--	--	--	--	--	--	--	--	--	--	--	--	--	--	--	--	--	--	--
c125009_g3	2.7602	1.7614e-49	4.6446e-47	2935	672165576	XP_008802695.1	2124	0	PREDICTED: protein kinase G11A-like [Phoenix dactylifera]>gi|672165578|ref|XP_008802696.1| PREDICTED: protein kinase G11A-like [Phoenix dactylifera]	242388672	FP100102.1	366	0	Phyllostachys edulis cDNA clone: bphylf054d15, full insert sequence	K08286	E2.7.11.-	protein-serine/threonine kinase	http://www.genome.jp/dbget-bin/www_bget?ko:K08286	Q39183	1911	0	Serine/threonine-protein kinase D6PKL2 OS=Arabidopsis thaliana GN=D6PKL2 PE=1 SV=1	PF06293//PF01500//PF00069//PF09085//PF07714//PF00098	Lipopolysaccharide kinase (Kdo/WaaP) family//Keratin, high sulfur B2 protein//Protein kinase domain//Adhesion molecule, immunoglobulin-like//Protein tyrosine kinase//Zinc knuckle	GO:0009103//GO:0007155//GO:0006468	lipopolysaccharide biosynthetic process//cell adhesion//protein phosphorylation	GO:0008270//GO:0004672//GO:0005524//GO:0016773//GO:0003676	zinc ion binding//protein kinase activity//ATP binding//phosphotransferase activity, alcohol group as acceptor//nucleic acid binding	GO:0016020//GO:0045095	membrane//keratin filament	KOG0610	Putative serine/threonine protein kinase
c124432_g1	-3.3922	1.7723e-49	4.665e-47	3594	672166343	XP_008803100.1	1332	2.34512e-167	PREDICTED: pentatricopeptide repeat-containing protein At1g63400-like [Phoenix dactylifera]>gi|672166345|ref|XP_008803102.1| PREDICTED: pentatricopeptide repeat-containing protein At1g63400-like [Phoenix dactylifera]>gi|672166347|ref|XP_008803103.1| PREDICTED: pentatricopeptide repeat-containing protein At1g63400-like [Phoenix dactylifera]>gi|672166349|ref|XP_008803104.1| PREDICTED: pentatricopep…	--	--	--	--	--	--	--	--	--	Q53MB8	809	3.0829e-97	Thaumatin-like protein OS=Oryza sativa subsp. japonica GN=Os11g0706600 PE=2 SV=1	PF09106//PF00146	Elongation factor SelB, winged helix//NADH dehydrogenase	GO:0001514//GO:0055114//GO:0006448	selenocysteine incorporation//oxidation-reduction process//regulation of translational elongation	GO:0005525//GO:0003746//GO:0003723	GTP binding//translation elongation factor activity//RNA binding	GO:0016020//GO:0005737//GO:0005840	membrane//cytoplasm//ribosome	--	--
c2454_g1	3.2275	3.4374e-49	9.0322e-47	1903	672116391	XP_008781358.1	1796	0	PREDICTED: probable flavin-containing monooxygenase 1 [Phoenix dactylifera]	--	--	--	--	--	--	--	--	--	Q9LMA1	1043	1.88437e-132	Probable flavin-containing monooxygenase 1 OS=Arabidopsis thaliana GN=FMO1 PE=2 SV=1	PF00743//PF00070//PF01593//PF07992//PF01266	Flavin-binding monooxygenase-like//Pyridine nucleotide-disulphide oxidoreductase//Flavin containing amine oxidoreductase//Pyridine nucleotide-disulphide oxidoreductase//FAD dependent oxidoreductase	GO:0055114	oxidation-reduction process	GO:0016491//GO:0004499//GO:0050660//GO:0050661	oxidoreductase activity//N,N-dimethylaniline monooxygenase activity//flavin adenine dinucleotide binding//NADP binding	--	--	KOG1399	Flavin-containing monooxygenase
c110562_g1	-6.8355	3.9545e-49	1.0373e-46	1370	672122301	XP_008784474.1	1064	3.00386e-141	PREDICTED: chlorophyll a-b binding protein, chloroplastic [Phoenix dactylifera]	--	--	--	--	--	K08908	LHCA2	light-harvesting complex I chlorophyll a/b binding protein 2	http://www.genome.jp/dbget-bin/www_bget?ko:K08908	P10708	796	1.99695e-101	Chlorophyll a-b binding protein 7, chloroplastic OS=Solanum lycopersicum GN=CAB7 PE=3 SV=1	PF10143	2,3-bisphosphoglycerate-independent phosphoglycerate mutase	--	--	GO:0046872//GO:0003824	metal ion binding//catalytic activity	--	--	--	--
c122799_g1	6.0221	4.1902e-49	1.0972e-46	681	695003056	XP_009383463.1	172	9.8165e-23	PREDICTED: indole-3-acetic acid-induced protein ARG7-like [Musa acuminata subsp. malaccensis]	--	--	--	--	--	--	--	--	--	--	--	--	--	--	--	--	--	--	--	--	--	--	--
c125160_g2	-3.0543	4.2062e-49	1.0994e-46	2567	672149433	XP_008797264.1	506	1.60708e-55	PREDICTED: chlorophyll a-b binding protein 4, chloroplastic [Phoenix dactylifera]	--	--	--	--	--	K08911	LHCA5	light-harvesting complex I chlorophyll a/b binding protein 5	http://www.genome.jp/dbget-bin/www_bget?ko:K08911	Q9SQL2	265	9.59104e-24	Chlorophyll a-b binding protein P4, chloroplastic OS=Pisum sativum GN=lhcA-P4 PE=1 SV=1	--	--	--	--	--	--	--	--	--	--
c123363_g1	-3.8112	4.3127e-49	1.1253e-46	4394	695066990	XP_009380401.1	2665	0	PREDICTED: probable LRR receptor-like serine/threonine-protein kinase At4g26540 [Musa acuminata subsp. malaccensis]	--	--	--	--	--	--	--	--	--	C0LGR3	1778	0	Probable LRR receptor-like serine/threonine-protein kinase At4g26540 OS=Arabidopsis thaliana GN=At4g26540 PE=2 SV=1	PF00069//PF07714//PF00560	Protein kinase domain//Protein tyrosine kinase//Leucine Rich Repeat	GO:0006468	protein phosphorylation	GO:0004672//GO:0005515//GO:0005524	protein kinase activity//protein binding//ATP binding	--	--	--	--
c103749_g1	2.5973	5.4963e-49	1.4317e-46	1068	672144923	XP_008796365.1	760	7.83207e-97	PREDICTED: acid phosphatase 1 [Phoenix dactylifera]	--	--	--	--	--	--	--	--	--	P27061	465	1.01476e-53	Acid phosphatase 1 OS=Solanum lycopersicum GN=APS1 PE=2 SV=1	PF03767	HAD superfamily, subfamily IIIB (Acid phosphatase)	GO:0006771//GO:0019497	riboflavin metabolic process//hexachlorocyclohexane metabolic process	GO:0003993	acid phosphatase activity	--	--	--	--
c125548_g2	2.6578	6.029e-49	1.5677e-46	3523	358249128	NP_001240253.1	872	2.11224e-103	uncharacterized protein LOC100780915 precursor [Glycine max]>gi|255636246|gb|ACU18463.1| unknown [Glycine max]	--	--	--	--	--	--	--	--	--	Q9M153	724	9.31e-84	GDSL esterase/lipase At4g01130 OS=Arabidopsis thaliana GN=At4g01130 PE=2 SV=1	PF00665//PF00657	Integrase core domain//GDSL-like Lipase/Acylhydrolase	GO:0015074//GO:0006629	DNA integration//lipid metabolic process	GO:0016787//GO:0016788	hydrolase activity//hydrolase activity, acting on ester bonds	--	--	--	--
c123443_g2	-4.219	6.1905e-49	1.6069e-46	1046	672137615	XP_008792536.1	373	4.08489e-37	PREDICTED: zinc finger CCCH domain-containing protein 53-like isoform X2 [Phoenix dactylifera]	--	--	--	--	--	--	--	--	--	Q0D3J9	304	7.04055e-29	Zinc finger CCCH domain-containing protein 53 OS=Oryza sativa subsp. japonica GN=Os07g0682400 PE=2 SV=1	PF00658	Poly-adenylate binding protein, unique domain	--	--	GO:0003723	RNA binding	--	--	--	--
c125384_g3	-3.1858	7.0761e-49	1.8336e-46	2532	672109822	XP_008792176.1	1391	7.36285e-180	PREDICTED: interactor of constitutive active ROPs 2, chloroplastic-like isoform X1 [Phoenix dactylifera]	645217212	XM_008226591.1	75	1.87689e-28	PREDICTED: Prunus mume interactor of constitutive active ROPs 3 (LOC103324520), mRNA	--	--	--	--	Q9ZQC5	736	1.34354e-84	Interactor of constitutive active ROPs 2, chloroplastic OS=Arabidopsis thaliana GN=ICR2 PE=1 SV=1	PF00473	Corticotropin-releasing factor family	GO:0007165	signal transduction	GO:0005179	hormone activity	GO:0005576	extracellular region	--	--
c101637_g1	Inf	8.5129e-49	2.2021e-46	620	--	--	--	--	--	--	--	--	--	--	--	--	--	--	--	--	--	--	--	--	--	--	--	--	--	--	--	--
c115344_g3	-2.9414	8.8414e-49	2.2832e-46	2746	672138654	XP_008793088.1	1707	0	PREDICTED: CRS2-associated factor 1, chloroplastic-like [Phoenix dactylifera]	--	--	--	--	--	--	--	--	--	Q5VMQ5	1367	8.82965e-175	CRS2-associated factor 1, chloroplastic OS=Oryza sativa subsp. japonica GN=Os01g0495900 PE=2 SV=1	PF10152//PF01985	Predicted coiled-coil domain-containing protein (DUF2360)//CRS1 / YhbY (CRM) domain	--	--	GO:0003723	RNA binding	GO:0071203	WASH complex	--	--
c119938_g1	-6.0286	1.0558e-48	2.7217e-46	2051	672124107	XP_008785430.1	1121	4.05516e-141	PREDICTED: UPF0503 protein At3g09070, chloroplastic-like [Phoenix dactylifera]	--	--	--	--	--	--	--	--	--	Q9SS80	467	2.79347e-48	UPF0503 protein At3g09070, chloroplastic OS=Arabidopsis thaliana GN=At3g09070 PE=1 SV=1	--	--	--	--	--	--	--	--	--	--
c111696_g1	-8.5427	1.1289e-48	2.9046e-46	1252	695029721	XP_009402295.1	940	8.24754e-121	PREDICTED: 3-oxo-Delta(4,5)-steroid 5-beta-reductase [Musa acuminata subsp. malaccensis]	--	--	--	--	--	--	--	--	--	Q9STX2	557	5.46372e-65	3-oxo-Delta(4,5)-steroid 5-beta-reductase OS=Arabidopsis thaliana GN=VEP1 PE=1 SV=1	PF01370//PF01073//PF00106//PF01118//PF01113//PF04321	NAD dependent epimerase/dehydratase family//3-beta hydroxysteroid dehydrogenase/isomerase family//short chain dehydrogenase//Semialdehyde dehydrogenase, NAD binding domain//Dihydrodipicolinate reductase, N-terminus//RmlD substrate binding domain	GO:0019872//GO:0006694//GO:0044237//GO:0008207//GO:0009117//GO:0045226//GO:0009225//GO:0009089//GO:0008210//GO:0055114//GO:0009085//GO:0008152//GO:0030639//GO:0008209	streptomycin biosynthetic process//steroid biosynthetic process//cellular metabolic process//C21-steroid hormone metabolic process//nucleotide metabolic process//extracellular polysaccharide biosynthetic process//nucleotide-sugar metabolic process//lysine biosynthetic process via diaminopimelate//estrogen metabolic process//oxidation-reduction process//lysine biosynthetic process//metabolic proce…	GO:0016491//GO:0016620//GO:0008831//GO:0003854//GO:0051287//GO:0008839//GO:0003824//GO:0050662//GO:0016616	oxidoreductase activity//oxidoreductase activity, acting on the aldehyde or oxo group of donors, NAD or NADP as acceptor//dTDP-4-dehydrorhamnose reductase activity//3-beta-hydroxy-delta5-steroid dehydrogenase activity//NAD binding//4-hydroxy-tetrahydrodipicolinate reductase//catalytic activity//coenzyme binding//oxidoreductase activity, acting on the CH-OH group of donors, NAD or NADP as acceptor	--	--	--	--
c120199_g2	2.5564	1.1306e-48	2.9046e-46	1721	586781785	XP_006859149.1	1268	6.57675e-165	hypothetical protein AMTR_s00070p00121170 [Amborella trichopoda]>gi|548863262|gb|ERN20616.1| hypothetical protein AMTR_s00070p00121170 [Amborella trichopoda]	695030375	XM_009404374.1	230	8.68665e-115	PREDICTED: Musa acuminata subsp. malaccensis patellin-3-like (LOC103986379), mRNA	--	--	--	--	Q9M0R2	1169	2.62204e-150	Patellin-5 OS=Arabidopsis thaliana GN=PATL5 PE=1 SV=2	--	--	--	--	--	--	--	--	KOG1471	Phosphatidylinositol transfer protein SEC14 and related proteins
c110502_g1	3.2377	1.2374e-48	3.1735e-46	943	672123099	XP_008784900.1	563	4.6198e-69	PREDICTED: uncharacterized protein LOC103703730 [Phoenix dactylifera]	--	--	--	--	--	--	--	--	--	--	--	--	--	PF00582	Universal stress protein family	GO:0006950	response to stress	--	--	--	--	--	--
c112268_g2	Inf	1.3847e-48	3.5453e-46	905	255564948	XP_002523467.1	261	2.60576e-26	cytochrome P450, putative [Ricinus communis]>gi|223537295|gb|EEF38926.1| cytochrome P450, putative [Ricinus communis]	--	--	--	--	--	--	--	--	--	O22307	255	1.00421e-24	Cytochrome P450 71D11 (Fragment) OS=Lotus japonicus GN=CYP71D11 PE=2 SV=1	PF00067	Cytochrome P450	GO:0055114	oxidation-reduction process	GO:0016705//GO:0020037//GO:0016491//GO:0005506	oxidoreductase activity, acting on paired donors, with incorporation or reduction of molecular oxygen//heme binding//oxidoreductase activity//iron ion binding	--	--	--	--
c116427_g3	-4.0586	1.549e-48	3.9591e-46	902	672160659	XP_008800114.1	294	1.30393e-29	PREDICTED: LOW QUALITY PROTEIN: S-norcoclaurine synthase-like [Phoenix dactylifera]	--	--	--	--	--	--	--	--	--	Q67A25	169	7.23386e-13	S-norcoclaurine synthase OS=Thalictrum flavum subsp. glaucum PE=1 SV=1	PF00407	Pathogenesis-related protein Bet v I family	GO:0006952//GO:0009607	defense response//response to biotic stimulus	--	--	--	--	--	--
c109887_g1	3.176	1.8955e-48	4.8365e-46	1207	672118433	XP_008782425.1	1451	0	PREDICTED: putative phospholipid-transporting ATPase 9 isoform X1 [Phoenix dactylifera]	695000150	XM_009412212.1	295	4.4478e-151	PREDICTED: Musa acuminata subsp. malaccensis putative phospholipid-transporting ATPase 9 (LOC103992487), transcript variant X2, mRNA	K01530	E3.6.3.1	phospholipid-translocating ATPase	http://www.genome.jp/dbget-bin/www_bget?ko:K01530	Q9LI83	1229	5.31556e-156	Phospholipid-transporting ATPase 10 OS=Arabidopsis thaliana GN=ALA10 PE=3 SV=1	--	--	--	--	--	--	--	--	KOG0206	P-type ATPase
c107788_g1	-3.9186	2.4299e-48	6.1895e-46	752	694425931	XP_009340667.1	262	4.82984e-25	PREDICTED: 36.4 kDa proline-rich protein-like [Pyrus x bretschneideri]	--	--	--	--	--	--	--	--	--	Q9SU35	154	1.87423e-11	pEARLI1-like lipid transfer protein 1 OS=Arabidopsis thaliana GN=AZI1 PE=1 SV=1	--	--	--	--	--	--	--	--	--	--
c119814_g2	2.6874	2.4468e-48	6.2222e-46	2743	413943556	AFW76205.1	226	7.34728e-19	hypothetical protein ZEAMMB73_611924 [Zea mays]	--	--	--	--	--	K07297	ADIPOR	adiponectin receptor	http://www.genome.jp/dbget-bin/www_bget?ko:K07297	B7F9G7	224	4.81887e-18	Heptahelical transmembrane protein ADIPOR1 OS=Oryza sativa subsp. japonica GN=ADIPOR1 PE=2 SV=1	PF03006	Haemolysin-III related	--	--	--	--	GO:0016021	integral component of membrane	KOG0748	Predicted membrane proteins, contain hemolysin III domain
c115973_g1	-5.0673	2.6249e-48	6.6637e-46	2148	672107022	XP_008790157.1	939	1.98239e-170	PREDICTED: probable polygalacturonase [Phoenix dactylifera]>gi|672107024|ref|XP_008790230.1| PREDICTED: probable polygalacturonase [Phoenix dactylifera]	685259843	XM_009139154.1	107	2.58355e-46	PREDICTED: Brassica rapa probable polygalacturonase (LOC103861445), mRNA	--	--	--	--	A7PZL3	601	8.7248e-101	Probable polygalacturonase OS=Vitis vinifera GN=GSVIVT00026920001 PE=1 SV=1	PF03943//PF00295	TAP C-terminal domain//Glycosyl hydrolases family 28	GO:0051028//GO:0005982//GO:0005985//GO:0005975	mRNA transport//starch metabolic process//sucrose metabolic process//carbohydrate metabolic process	GO:0004650	polygalacturonase activity	GO:0005634	nucleus	--	--
c121103_g3	-2.5213	2.851e-48	7.2255e-46	2183	672190643	XP_008775302.1	2147	0	PREDICTED: granule-bound starch synthase 1, chloroplastic/amyloplastic [Phoenix dactylifera]	694995109	XM_009417716.1	432	0	PREDICTED: Musa acuminata subsp. malaccensis granule-bound starch synthase 1, chloroplastic/amyloplastic-like (LOC103996709), mRNA	K13679	WAXY	granule-bound starch synthase	http://www.genome.jp/dbget-bin/www_bget?ko:K13679	O82627	2018	0	Granule-bound starch synthase 1, chloroplastic/amyloplastic OS=Antirrhinum majus GN=WAXY PE=2 SV=1	PF00534	Glycosyl transferases group 1	GO:0009058	biosynthetic process	--	--	--	--	KOG1111	N-acetylglucosaminyltransferase complex, subunit PIG-A/SPT14, required for phosphatidylinositol biosynthesis/Sulfolipid synthase
c113341_g2	-3.0547	3.2837e-48	8.3082e-46	536	--	--	--	--	--	150172315	CU406719.1	39	3.89211e-09	Oryza rufipogon (W1943) cDNA clone: ORW1943C102M07, full insert sequence	--	--	--	--	Q9SUI4	113	8.06668e-06	Photosystem I reaction center subunit XI, chloroplastic OS=Arabidopsis thaliana GN=PSAL PE=1 SV=2	--	--	--	--	--	--	--	--	--	--
c103002_g1	-3.0913	3.3828e-48	8.5445e-46	2031	460395907	XP_004243521.1	1167	6.18841e-150	PREDICTED: endoglucanase 11-like [Solanum lycopersicum]	242066051	XM_002454270.1	291	1.26602e-148	Sorghum bicolor hypothetical protein, mRNA	--	--	--	--	Q6Z5P2	1137	6.16278e-146	Endoglucanase 7 OS=Oryza sativa subsp. japonica GN=GLU10 PE=2 SV=1	PF00759	Glycosyl hydrolase family 9	GO:0005975	carbohydrate metabolic process	GO:0004553	hydrolase activity, hydrolyzing O-glycosyl compounds	--	--	--	--
c121135_g1	-3.8908	3.6023e-48	9.0835e-46	2897	672138734	XP_008793129.1	2893	0	PREDICTED: leucine-rich repeat receptor-like serine/threonine-protein kinase BAM3 isoform X1 [Phoenix dactylifera]	695036568	XM_009407472.1	175	5.53345e-84	PREDICTED: Musa acuminata subsp. malaccensis leucine-rich repeat receptor-like serine/threonine-protein kinase BAM3 (LOC103988826), mRNA	--	--	--	--	O65440	2376	0	Leucine-rich repeat receptor-like serine/threonine-protein kinase BAM3 OS=Arabidopsis thaliana GN=BAM3 PE=2 SV=3	PF00069//PF00560//PF07714	Protein kinase domain//Leucine Rich Repeat//Protein tyrosine kinase	GO:0006468	protein phosphorylation	GO:0004672//GO:0005524//GO:0005515	protein kinase activity//ATP binding//protein binding	--	--	--	--
c117064_g2	-9.4333	4.5668e-48	1.1496e-45	534	--	--	--	--	--	--	--	--	--	--	--	--	--	--	--	--	--	--	--	--	--	--	--	--	--	--	--	--
c115184_g5	2.9997	5.2312e-48	1.3147e-45	500	351721802	NP_001235942.1	114	5.0899e-06	uncharacterized protein LOC100527172 [Glycine max]>gi|255631710|gb|ACU16222.1| unknown [Glycine max]	593698007	XM_007149415.1	56	1.2814e-18	Phaseolus vulgaris hypothetical protein (PHAVU_005G073500g) mRNA, complete cds	--	--	--	--	--	--	--	--	--	--	--	--	--	--	--	--	--	--
c96915_g1	4.0399	6.7705e-48	1.6987e-45	786	--	--	--	--	--	--	--	--	--	--	--	--	--	--	--	--	--	--	--	--	--	--	--	--	--	--	--	--
c110589_g2	3.0255	7.3815e-48	1.8489e-45	746	502113274	XP_004494597.1	176	6.45257e-14	PREDICTED: protein RALF-like 33-like [Cicer arietinum]	695001944	XM_009420678.1	77	4.13866e-30	PREDICTED: Musa acuminata subsp. malaccensis protein RALF-like 33 (LOC103999038), mRNA	--	--	--	--	Q945T0	162	7.47357e-13	Rapid alkalinization factor OS=Nicotiana tabacum GN=RALF PE=1 SV=1	PF08526	Protein-arginine deiminase (PAD) N-terminal domain	GO:0006807	nitrogen compound metabolic process	GO:0005509//GO:0004668	calcium ion binding//protein-arginine deiminase activity	GO:0005737	cytoplasm	--	--
c111124_g3	-3.67	8.4471e-48	2.1123e-45	1311	--	--	--	--	--	--	--	--	--	--	--	--	--	--	--	--	--	--	--	--	--	--	--	--	--	--	--	--
c114214_g1	#NAME?	8.9362e-48	2.2308e-45	1861	695036899	XP_009405922.1	437	2.8436e-46	PREDICTED: cyclin-D6-1-like isoform X1 [Musa acuminata subsp. malaccensis]	--	--	--	--	--	--	--	--	--	Q9ZR04	297	4.19647e-28	Putative cyclin-D6-1 OS=Arabidopsis thaliana GN=CYCD6-1 PE=3 SV=1	PF02984	Cyclin, C-terminal domain	--	--	--	--	GO:0005634	nucleus	KOG0656	G1/S-specific cyclin D
c94893_g1	-5.416	9.0473e-48	2.2548e-45	1957	695037095	XP_009406028.1	1895	0	PREDICTED: polyamine oxidase-like [Musa acuminata subsp. malaccensis]	--	--	--	--	--	K13366	MPAO, PAO1	polyamine oxidase	http://www.genome.jp/dbget-bin/www_bget?ko:K13366	O64411	1719	0	Polyamine oxidase OS=Zea mays GN=PAO PE=1 SV=1	PF01266//PF13241//PF02254//PF01134//PF07992//PF11547//PF00070//PF05834//PF01593	FAD dependent oxidoreductase//Putative NAD(P)-binding//TrkA-N domain//Glucose inhibited division protein A//Pyridine nucleotide-disulphide oxidoreductase//E3 ubiquitin ligase EDD//Pyridine nucleotide-disulphide oxidoreductase//Lycopene cyclase protein//Flavin containing amine oxidoreductase	GO:0006813//GO:0016117//GO:0006779//GO:0019354//GO:0008033//GO:0055114	potassium ion transport//carotenoid biosynthetic process//porphyrin-containing compound biosynthetic process//siroheme biosynthetic process//tRNA processing//oxidation-reduction process	GO:0016491//GO:0050660//GO:0016705//GO:0043115//GO:0043130	oxidoreductase activity//flavin adenine dinucleotide binding//oxidoreductase activity, acting on paired donors, with incorporation or reduction of molecular oxygen//precorrin-2 dehydrogenase activity//ubiquitin binding	--	--	KOG0029	Amine oxidase
c123812_g3	2.4965	1.1949e-47	2.9731e-45	2107	643704802	KDP21654.1	963	7.61638e-123	hypothetical protein JCGZ_03325 [Jatropha curcas]	695025319	XM_009401635.1	242	2.27835e-121	PREDICTED: Musa acuminata subsp. malaccensis expansin-A2-like (LOC103984183), mRNA	--	--	--	--	O22874	878	6.10057e-111	Expansin-A8 OS=Arabidopsis thaliana GN=EXPA8 PE=2 SV=1	--	--	--	--	--	--	--	--	--	--
c104356_g1	8.6978	1.2114e-47	3.0092e-45	2878	672121314	XP_008783955.1	2441	0	PREDICTED: serine/threonine-protein kinase PLK4-like [Phoenix dactylifera]	--	--	--	--	--	--	--	--	--	P25848	394	2.19595e-37	Light-sensor Protein kinase OS=Ceratodon purpureus GN=PHY1 PE=3 SV=3	PF00069//PF06293//PF02285//PF03650//PF07714	Protein kinase domain//Lipopolysaccharide kinase (Kdo/WaaP) family//Cytochrome oxidase c subunit VIII//Uncharacterised protein family (UPF0041)//Protein tyrosine kinase	GO:0006850//GO:0006468//GO:0009103//GO:0015992//GO:0006123	mitochondrial pyruvate transport//protein phosphorylation//lipopolysaccharide biosynthetic process//proton transport//mitochondrial electron transport, cytochrome c to oxygen	GO:0004129//GO:0016773//GO:0004672//GO:0005524	cytochrome-c oxidase activity//phosphotransferase activity, alcohol group as acceptor//protein kinase activity//ATP binding	GO:0005743//GO:0045277//GO:0016020	mitochondrial inner membrane//respiratory chain complex IV//membrane	KOG0192	Tyrosine kinase specific for activated (GTP-bound) p21cdc42Hs
c119092_g2	3.1323	1.381e-47	3.4247e-45	2261	672135767	XP_008791557.1	2731	0	PREDICTED: protein ENHANCED DISEASE RESISTANCE 2 isoform X2 [Phoenix dactylifera]	695019886	XM_009398697.1	608	0	PREDICTED: Musa acuminata subsp. malaccensis protein ENHANCED DISEASE RESISTANCE 2-like (LOC103981929), transcript variant X2, mRNA	--	--	--	--	Q8VZF6	848	4.54656e-100	Protein ENHANCED DISEASE RESISTANCE 2-like OS=Arabidopsis thaliana GN=EDR2L PE=2 SV=1	PF08108//PF01852//PF02971	Halocidin family//START domain//Formiminotransferase domain	GO:0008152//GO:0042742	metabolic process//defense response to bacterium	GO:0008289//GO:0016740//GO:0005542	lipid binding//transferase activity//folic acid binding	--	--	--	--
c122463_g2	7.5203	1.394e-47	3.4513e-45	1922	306450593	ADM88550.1	1377	0	P450 [Elaeis guineensis]	--	--	--	--	--	--	--	--	--	P24465	1125	4.67717e-145	Cytochrome P450 71A1 OS=Persea americana GN=CYP71A1 PE=1 SV=2	PF00067	Cytochrome P450	GO:0055114	oxidation-reduction process	GO:0005506//GO:0016705//GO:0020037	iron ion binding//oxidoreductase activity, acting on paired donors, with incorporation or reduction of molecular oxygen//heme binding	--	--	KOG0156	Cytochrome P450 CYP2 subfamily
c125446_g2	3.1011	1.4541e-47	3.5942e-45	1613	33521214	AAQ21369.1	1263	4.30433e-162	beta-galactosidase [Sandersonia aurantiaca]	672191120	XM_008777207.1	257	7.95947e-130	PREDICTED: Phoenix dactylifera beta-galactosidase 2-like (LOC103695794), mRNA	--	--	--	--	Q8W0A1	1178	3.03953e-150	Beta-galactosidase 2 OS=Oryza sativa subsp. japonica GN=Os01g0580200 PE=2 SV=1	PF01734//PF01301	Patatin-like phospholipase//Glycosyl hydrolases family 35	GO:0006629//GO:0005975	lipid metabolic process//carbohydrate metabolic process	GO:0004553	hydrolase activity, hydrolyzing O-glycosyl compounds	--	--	KOG0496	Beta-galactosidase
c111811_g2	7.7783	1.5795e-47	3.8977e-45	3952	--	--	--	--	--	--	--	--	--	--	--	--	--	--	--	--	--	--	--	--	--	--	--	--	--	--	--	--
c112087_g1	-6.7517	1.6117e-47	3.9706e-45	1132	695016210	XP_009395005.1	295	6.38312e-28	PREDICTED: uncharacterized protein At1g01500-like [Musa acuminata subsp. malaccensis]>gi|695016212|ref|XP_009395006.1| PREDICTED: uncharacterized protein At1g01500-like [Musa acuminata subsp. malaccensis]>gi|695016214|ref|XP_009395007.1| PREDICTED: uncharacterized protein At1g01500-like [Musa acuminata subsp. malaccensis]>gi|695016216|ref|XP_009395008.1| PREDICTED: uncharacterized protein At1g015…	--	--	--	--	--	--	--	--	--	Q8GUH2	147	3.65625e-09	Uncharacterized protein At1g01500 OS=Arabidopsis thaliana GN=At1g01500 PE=2 SV=1	--	--	--	--	--	--	--	--	--	--
c114270_g2	2.8135	1.9001e-47	4.6735e-45	1445	695014602	XP_009394133.1	1367	0	PREDICTED: protein trichome birefringence-like 38 [Musa acuminata subsp. malaccensis]	695046735	XM_009412938.1	215	1.58368e-106	PREDICTED: Musa acuminata subsp. malaccensis protein trichome birefringence-like 38 (LOC103993012), mRNA	--	--	--	--	Q8VY22	1154	1.74221e-153	Protein trichome birefringence-like 38 OS=Arabidopsis thaliana GN=TBL38 PE=2 SV=1	--	--	--	--	--	--	--	--	--	--
c122541_g1	-2.4809	2.0154e-47	4.949e-45	2802	449529289	XP_004171633.1	1119	1.9864e-142	PREDICTED: tubulin beta-7 chain-like [Cucumis sativus]	357125486	XM_003564377.1	418	0	PREDICTED: Brachypodium distachyon tubulin beta chain-like (LOC100843442), mRNA	K07375	TUBB	tubulin beta	http://www.genome.jp/dbget-bin/www_bget?ko:K07375	P25862	1111	5.80628e-141	Tubulin beta-1 chain (Fragment) OS=Avena sativa GN=TUBB1 PE=2 SV=1	PF03953//PF02378	Tubulin C-terminal domain//Phosphotransferase system, EIIC	GO:0008643//GO:0051258//GO:0006184//GO:0009401	carbohydrate transport//protein polymerization//GTP catabolic process//phosphoenolpyruvate-dependent sugar phosphotransferase system	GO:0005525//GO:0008982//GO:0005351//GO:0003924	GTP binding//protein-N(PI)-phosphohistidine-sugar phosphotransferase activity//sugar:proton symporter activity//GTPase activity	GO:0043234//GO:0016020//GO:0009357	protein complex//membrane//protein-N(PI)-phosphohistidine-sugar phosphotransferase complex	KOG1375	Beta tubulin
c111629_g1	2.4917	2.377e-47	5.8273e-45	1364	629110671	KCW75631.1	201	1.27673e-32	hypothetical protein EUGRSUZ_D00001 [Eucalyptus grandis]>gi|629110672|gb|KCW75632.1| hypothetical protein EUGRSUZ_D00001 [Eucalyptus grandis]	--	--	--	--	--	--	--	--	--	Q96262	141	2.8856e-21	Plasma membrane-associated cation-binding protein 1 OS=Arabidopsis thaliana GN=PCAP1 PE=1 SV=1	PF05558	DREPP plasma membrane polypeptide	GO:0051716	cellular response to stimulus	--	--	GO:0046658	anchored component of plasma membrane	--	--
c114797_g1	-2.9762	2.5917e-47	6.3433e-45	2134	694996759	XP_009395864.1	3052	0	PREDICTED: extended synaptotagmin-1-like [Musa acuminata subsp. malaccensis]>gi|694996761|ref|XP_009395871.1| PREDICTED: extended synaptotagmin-1-like [Musa acuminata subsp. malaccensis]	672127642	XM_008789069.1	604	0	PREDICTED: Phoenix dactylifera extended synaptotagmin-1-like (LOC103705378), mRNA	--	--	--	--	Q5RJH2	191	1.6195e-13	Multiple C2 and transmembrane domain-containing protein 2 OS=Mus musculus GN=Mctp2 PE=2 SV=1	PF00168	C2 domain	--	--	GO:0005515	protein binding	--	--	KOG1030	Predicted Ca2+-dependent phospholipid-binding protein
c125328_g1	5.8807	2.7025e-47	6.6037e-45	1789	672156389	XP_008797891.1	1956	0	PREDICTED: vacuolar-processing enzyme [Phoenix dactylifera]	672156388	XM_008799669.1	537	0	PREDICTED: Phoenix dactylifera vacuolar-processing enzyme (LOC103712950), mRNA	K01369	LGMN	legumain	http://www.genome.jp/dbget-bin/www_bget?ko:K01369	O24325	1789	0	Vacuolar-processing enzyme OS=Phaseolus vulgaris PE=1 SV=1	PF10660//PF01445//PF01650//PF03584	Iron-containing outer mitochondrial membrane protein N-terminus//Viral small hydrophobic protein//Peptidase C13 family//Herpesvirus ICP4-like protein N-terminal region	GO:0006508//GO:0045893	proteolysis//positive regulation of transcription, DNA-templated	GO:0004197//GO:0051537	cysteine-type endopeptidase activity//2 iron, 2 sulfur cluster binding	GO:0043231//GO:0042025//GO:0016020	intracellular membrane-bounded organelle//host cell nucleus//membrane	KOG1349	Gpi-anchor transamidase
c57176_g2	6.7215	3.2784e-47	7.998e-45	665	--	--	--	--	--	--	--	--	--	--	--	--	--	--	--	--	--	--	--	--	--	--	--	--	--	--	--	--
c114610_g2	-3.2746	3.4113e-47	8.3087e-45	1844	672108322	XP_008784558.1	837	2.59089e-104	PREDICTED: shikimate kinase 3, chloroplastic-like isoform X1 [Phoenix dactylifera]	658036434	XM_008355543.1	68	1.05861e-24	PREDICTED: Malus x domestica shikimate kinase 3, chloroplastic-like (LOC103417350), mRNA	K00891	E2.7.1.71, aroK, aroL	shikimate kinase	http://www.genome.jp/dbget-bin/www_bget?ko:K00891	Q7X7H9	723	1.8422e-88	Shikimate kinase 3, chloroplastic OS=Oryza sativa subsp. japonica GN=SK3 PE=1 SV=2	PF00004//PF08303//PF00005//PF02367//PF01583//PF01121	ATPase family associated with various cellular activities (AAA)//tRNA ligase kinase domain//ABC transporter//Uncharacterised P-loop hydrolase UPF0079//Adenylylsulphate kinase//Dephospho-CoA kinase	GO:0006144//GO:0000103//GO:0015940//GO:0006388//GO:0015937	purine nucleobase metabolic process//sulfate assimilation//pantothenate biosynthetic process//tRNA splicing, via endonucleolytic cleavage and ligation//coenzyme A biosynthetic process	GO:0004140//GO:0003972//GO:0004020//GO:0005524//GO:0016887	dephospho-CoA kinase activity//RNA ligase (ATP) activity//adenylylsulfate kinase activity//ATP binding//ATPase activity	--	--	--	--
c120481_g1	2.509	4.0239e-47	9.7848e-45	1841	672184054	XP_008812326.1	2025	0	PREDICTED: pheophorbide a oxygenase, chloroplastic [Phoenix dactylifera]	672184053	XM_008814104.1	541	0	PREDICTED: Phoenix dactylifera pheophorbide a oxygenase, chloroplastic (LOC103723245), mRNA	K13071	PAO, ACD1	pheophorbide a oxygenase	http://www.genome.jp/dbget-bin/www_bget?ko:K13071	Q9FYC2	1797	0	Pheophorbide a oxygenase, chloroplastic OS=Arabidopsis thaliana GN=PAO PE=1 SV=1	PF00355//PF08417	Rieske [2Fe-2S] domain//Pheophorbide a oxygenase	GO:0055114	oxidation-reduction process	GO:0016491//GO:0010277//GO:0051537	oxidoreductase activity//chlorophyllide a oxygenase [overall] activity//2 iron, 2 sulfur cluster binding	--	--	--	--
c125249_g3	3.2897	4.173e-47	1.0131e-44	3844	695012980	XP_009393263.1	379	1.25676e-36	PREDICTED: zinc transporter 4-like [Musa acuminata subsp. malaccensis]	--	--	--	--	--	K14709	SLC39A1_2_3, ZIP1_2_3	solute carrier family 39 (zinc transporter), member 1/2/3	http://www.genome.jp/dbget-bin/www_bget?ko:K14709	O23039	321	6.38918e-30	Zinc transporter 5 OS=Arabidopsis thaliana GN=ZIP5 PE=2 SV=1	PF02535	ZIP Zinc transporter	GO:0055085//GO:0030001	transmembrane transport//metal ion transport	GO:0046873	metal ion transmembrane transporter activity	GO:0016020	membrane	KOG1558	Fe2+/Zn2+ regulated transporter
c112309_g1	3.5402	4.2275e-47	1.0247e-44	967	672107204	XP_008799324.1	881	7.68708e-115	PREDICTED: uncharacterized protein LOC103713983 [Phoenix dactylifera]	--	--	--	--	--	--	--	--	--	--	--	--	--	--	--	--	--	--	--	--	--	--	--
c116829_g1	5.523	4.2481e-47	1.028e-44	5151	672119590	XP_008783037.1	1074	7.56544e-126	PREDICTED: uncharacterized aarF domain-containing protein kinase At1g79600, chloroplastic-like isoform X2 [Phoenix dactylifera]	672186357	XM_008814841.1	241	2.02218e-120	PREDICTED: Phoenix dactylifera uncharacterized aarF domain-containing protein kinase At1g79600, chloroplastic-like (LOC103723802), transcript variant X2, mRNA	K08869	ADCK, ABC1	aarF domain-containing kinase	http://www.genome.jp/dbget-bin/www_bget?ko:K08869	P73627	733	1.64742e-81	Uncharacterized protein sll1770 OS=Synechocystis sp. (strain PCC 6803 / Kazusa) GN=sll1770 PE=3 SV=1	PF06176	Lipopolysaccharide core biosynthesis protein (WaaY)	GO:0009244	lipopolysaccharide core region biosynthetic process	--	--	--	--	KOG1235	Predicted unusual protein kinase
c115843_g1	-3.6603	4.4311e-47	1.0706e-44	1834	672183788	XP_008812183.1	315	4.5351e-32	PREDICTED: GDSL esterase/lipase At1g31550-like [Phoenix dactylifera]	--	--	--	--	--	--	--	--	--	Q8RXT9	232	3.36731e-19	GDSL esterase/lipase At1g28590 OS=Arabidopsis thaliana GN=At1g28590 PE=2 SV=2	PF00657//PF03494	GDSL-like Lipase/Acylhydrolase//Beta-amyloid peptide (beta-APP)	GO:0006629	lipid metabolic process	GO:0016788	hydrolase activity, acting on ester bonds	GO:0016021	integral component of membrane	--	--
c112557_g1	-3.2213	4.7376e-47	1.1428e-44	1549	695058001	XP_009417299.1	729	4.58295e-89	PREDICTED: polygalacturonase inhibitor-like [Musa acuminata subsp. malaccensis]	695058000	XM_009419024.1	45	5.40821e-12	PREDICTED: Musa acuminata subsp. malaccensis polygalacturonase inhibitor-like (LOC103997719), mRNA	--	--	--	--	Q05091	702	8.06937e-86	Polygalacturonase inhibitor OS=Pyrus communis GN=PGIP PE=1 SV=1	PF00560	Leucine Rich Repeat	--	--	GO:0005515	protein binding	--	--	--	--
c108216_g1	3.1241	5.0134e-47	1.2074e-44	2341	672190762	XP_008775334.1	2095	0	PREDICTED: probable sulfate transporter 3.5 [Phoenix dactylifera]	567187638	XM_006403807.1	37	2.30655e-07	Eutrema salsugineum hypothetical protein (EUTSA_v10010178mg) mRNA, complete cds	K17471	SULTR3	sulfate transporter 3	http://www.genome.jp/dbget-bin/www_bget?ko:K17471	Q9SV13	1794	0	Sulfate transporter 3.1 OS=Arabidopsis thaliana GN=SULTR3;1 PE=2 SV=1	PF00916	Sulfate transporter family	GO:0008272	sulfate transport	GO:0015116	sulfate transmembrane transporter activity	GO:0016021	integral component of membrane	KOG0236	Sulfate/bicarbonate/oxalate exchanger SAT-1 and related transporters (SLC26 family)
c125985_g2	6.6884	6.9446e-47	1.6698e-44	863	695041514	XP_009408365.1	809	8.82508e-105	PREDICTED: probable xyloglucan endotransglucosylase/hydrolase [Musa acuminata subsp. malaccensis]	672183687	XM_008813908.1	235	7.09934e-118	PREDICTED: Phoenix dactylifera probable xyloglucan endotransglucosylase/hydrolase protein B (LOC103723097), mRNA	K08235	E2.4.1.207	xyloglucan:xyloglucosyl transferase	http://www.genome.jp/dbget-bin/www_bget?ko:K08235	Q9XIW1	760	2.78594e-98	Probable xyloglucan endotransglucosylase/hydrolase protein 5 OS=Arabidopsis thaliana GN=XTH5 PE=2 SV=1	PF06955//PF00722	Xyloglucan endo-transglycosylase (XET) C-terminus//Glycosyl hydrolases family 16	GO:0006073//GO:0005975	cellular glucan metabolic process//carbohydrate metabolic process	GO:0004553//GO:0016762	hydrolase activity, hydrolyzing O-glycosyl compounds//xyloglucan:xyloglucosyl transferase activity	GO:0048046//GO:0005618	apoplast//cell wall	--	--
c112585_g1	-3.0201	7.5323e-47	1.8082e-44	1132	672147539	XP_008797122.1	581	2.37709e-70	PREDICTED: uncharacterized protein At4g14100-like [Phoenix dactylifera]	--	--	--	--	--	--	--	--	--	Q67YC9	444	5.63489e-51	Uncharacterized protein At4g14100 OS=Arabidopsis thaliana GN=At4g14100 PE=2 SV=1	--	--	--	--	--	--	--	--	--	--
c107649_g1	2.858	1.4371e-46	3.4443e-44	288	14718281	AAK72878.1	491	8.94862e-62	expansin 7 [Fragaria x ananassa]	6646884	AF159563.1	128	6.61195e-59	Fragaria x ananassa expansin (Exp2) mRNA, complete cds	--	--	--	--	O22874	442	4.4161e-54	Expansin-A8 OS=Arabidopsis thaliana GN=EXPA8 PE=2 SV=1	--	--	--	--	--	--	--	--	--	--
c90159_g2	Inf	1.4459e-46	3.4598e-44	1035	672111048	XP_008798659.1	467	4.90953e-51	PREDICTED: uncharacterized protein LOC103713485 [Phoenix dactylifera]	--	--	--	--	--	--	--	--	--	Q39191	198	2.08633e-18	Wall-associated receptor kinase 1 OS=Arabidopsis thaliana GN=WAK1 PE=1 SV=2	PF08488//PF13947	Wall-associated kinase//Wall-associated receptor kinase galacturonan-binding	GO:0016310//GO:0009069	phosphorylation//serine family amino acid metabolic process	GO:0004674//GO:0030247	protein serine/threonine kinase activity//polysaccharide binding	GO:0016021	integral component of membrane	--	--
c115577_g6	2.7621	1.5115e-46	3.611e-44	1064	695035490	XP_009405165.1	762	5.01154e-96	PREDICTED: probable xyloglucan endotransglucosylase/hydrolase protein 28 [Musa acuminata subsp. malaccensis]	695043126	XM_009410969.1	119	2.68872e-53	PREDICTED: Musa acuminata subsp. malaccensis probable xyloglucan endotransglucosylase/hydrolase protein 28 (LOC103991488), mRNA	K08235	E2.4.1.207	xyloglucan:xyloglucosyl transferase	http://www.genome.jp/dbget-bin/www_bget?ko:K08235	Q38909	668	6.06398e-83	Probable xyloglucan endotransglucosylase/hydrolase protein 28 OS=Arabidopsis thaliana GN=XTH28 PE=2 SV=1	PF06955//PF00722	Xyloglucan endo-transglycosylase (XET) C-terminus//Glycosyl hydrolases family 16	GO:0005975//GO:0006073	carbohydrate metabolic process//cellular glucan metabolic process	GO:0004553//GO:0016762	hydrolase activity, hydrolyzing O-glycosyl compounds//xyloglucan:xyloglucosyl transferase activity	GO:0005618//GO:0048046	cell wall//apoplast	--	--
c124202_g2	3.9277	1.5869e-46	3.7853e-44	2944	--	--	--	--	--	--	--	--	--	--	--	--	--	--	--	--	--	--	--	--	--	--	--	--	--	--	--	--
c89131_g1	-6.166	1.7805e-46	4.2403e-44	908	--	--	--	--	--	--	--	--	--	--	--	--	--	--	--	--	--	--	--	--	--	--	--	--	--	--	--	--
c117990_g1	2.8444	1.9951e-46	4.7437e-44	2873	672170157	XP_008805131.1	714	1.84397e-131	PREDICTED: exocyst complex component EXO70A1-like [Phoenix dactylifera]>gi|672170159|ref|XP_008805132.1| PREDICTED: exocyst complex component EXO70A1-like [Phoenix dactylifera]>gi|672170161|ref|XP_008805133.1| PREDICTED: exocyst complex component EXO70A1-like [Phoenix dactylifera]	672170160	XM_008806911.1	162	9.24695e-77	PREDICTED: Phoenix dactylifera exocyst complex component EXO70A1-like (LOC103718207), transcript variant X3, mRNA	K07195	EXOC7, EXO70	exocyst complex component 7	http://www.genome.jp/dbget-bin/www_bget?ko:K07195	Q9FGH9	330	5.47552e-52	Exocyst complex component EXO70B1 OS=Arabidopsis thaliana GN=EXO70B1 PE=1 SV=1	PF03081//PF00126	Exo70 exocyst complex subunit//Bacterial regulatory helix-turn-helix protein, lysR family	GO:0006355//GO:0006887	regulation of transcription, DNA-templated//exocytosis	GO:0003700	sequence-specific DNA binding transcription factor activity	GO:0005667//GO:0000145	transcription factor complex//exocyst	--	--
c124939_g1	-2.537	2.1062e-46	5e-44	2892	695079473	XP_009387158.1	1112	2.92223e-139	PREDICTED: protein ASPARTIC PROTEASE IN GUARD CELL 2 [Musa acuminata subsp. malaccensis]	659088371	XM_008446724.1	63	1.00622e-21	PREDICTED: Cucumis melo aspartic proteinase nepenthesin-1 (LOC103488136), mRNA	--	--	--	--	Q766C3	354	5.31017e-34	Aspartic proteinase nepenthesin-1 OS=Nepenthes gracilis GN=nep1 PE=1 SV=1	PF00026	Eukaryotic aspartyl protease	GO:0006508	proteolysis	GO:0004190	aspartic-type endopeptidase activity	--	--	KOG1339	Aspartyl protease
c118486_g1	-2.632	2.2981e-46	5.4471e-44	2109	568823730	XP_006466262.1	945	1.65318e-117	PREDICTED: lanC-like protein GCL1-like [Citrus sinensis]	--	--	--	--	--	--	--	--	--	Q9FJN7	828	4.96653e-101	LanC-like protein GCL1 OS=Arabidopsis thaliana GN=GCL1 PE=2 SV=1	PF02327	Bacteriochlorophyll A protein	GO:0015979	photosynthesis	--	--	--	--	KOG2787	Lanthionine synthetase C-like protein 1
c112846_g1	-2.6865	2.4723e-46	5.8507e-44	1279	157058854	ABV03161.1	716	5.37433e-90	germin-like protein [Chimonanthus praecox]	672126368	XM_008788410.1	186	1.84834e-90	PREDICTED: Phoenix dactylifera germin-like protein 8-14 (LOC103704905), mRNA	--	--	--	--	Q6ZBZ2	707	1.9958e-89	Germin-like protein 8-14 OS=Oryza sativa subsp. japonica GN=GER5 PE=1 SV=1	PF00190	Cupin	--	--	GO:0045735	nutrient reservoir activity	--	--	--	--
c123281_g1	4.1887	2.5215e-46	5.9576e-44	1270	672107439	XP_008811089.1	754	9.71879e-96	PREDICTED: uncharacterized protein LOC103722318 [Phoenix dactylifera]>gi|672107441|ref|XP_008811201.1| PREDICTED: uncharacterized protein LOC103722398 [Phoenix dactylifera]	695018099	XM_009397722.1	158	6.74134e-75	PREDICTED: Musa acuminata subsp. malaccensis uncharacterized LOC103981121 (LOC103981121), mRNA	--	--	--	--	--	--	--	--	--	--	--	--	--	--	--	--	--	--
c107666_g1	-2.9808	2.5743e-46	6.0729e-44	1369	502133626	XP_004501834.1	1140	1.50345e-151	PREDICTED: protein CbbY-like [Cicer arietinum]	672144279	XM_008797816.1	410	0	PREDICTED: Phoenix dactylifera haloacid dehalogenase-like hydrolase domain-containing protein At3g48420 (LOC103711601), mRNA	--	--	--	--	Q94K71	1092	2.34757e-145	Haloacid dehalogenase-like hydrolase domain-containing protein At3g48420 OS=Arabidopsis thaliana GN=At3g48420 PE=2 SV=1	PF03031	NLI interacting factor-like phosphatase	--	--	GO:0005515	protein binding	--	--	KOG2914	Predicted haloacid-halidohydrolase and related hydrolases
c118287_g2	9.209	2.6604e-46	6.2662e-44	1025	566209029	XP_002322752.2	960	6.18851e-124	hypothetical protein POPTR_0016s06390g [Populus trichocarpa]>gi|550320973|gb|EEF04513.2| hypothetical protein POPTR_0016s06390g [Populus trichocarpa]	--	--	--	--	--	--	--	--	--	O80437	577	1.08507e-67	Glycerol-3-phosphate 2-O-acyltransferase 6 OS=Arabidopsis thaliana GN=GPAT6 PE=1 SV=1	--	--	--	--	--	--	--	--	--	--
c108640_g1	-3.0912	2.7751e-46	6.526e-44	1097	695073018	XP_009383658.1	409	6.84584e-45	PREDICTED: early nodulin-like protein 3 [Musa acuminata subsp. malaccensis]	--	--	--	--	--	--	--	--	--	Q8LC95	268	3.27157e-26	Early nodulin-like protein 3 OS=Arabidopsis thaliana GN=At5g25090 PE=1 SV=2	PF02298	Plastocyanin-like domain	GO:0006118	electron transport	GO:0009055//GO:0005507	electron carrier activity//copper ion binding	--	--	--	--
c117539_g1	-2.8788	3.0319e-46	7.1189e-44	2441	672146862	XP_008797069.1	139	9.78106e-07	PREDICTED: glyceraldehyde-3-phosphate dehydrogenase A, chloroplastic [Phoenix dactylifera]>gi|672146864|ref|XP_008797070.1| PREDICTED: glyceraldehyde-3-phosphate dehydrogenase A, chloroplastic [Phoenix dactylifera]	--	--	--	--	--	--	--	--	--	--	--	--	--	PF08138//PF09179	Sex peptide (SP) family//TilS substrate binding domain	GO:0007165//GO:0046008//GO:0008033	signal transduction//regulation of female receptivity, post-mating//tRNA processing	GO:0016879//GO:0005179//GO:0000166//GO:0005524	ligase activity, forming carbon-nitrogen bonds//hormone activity//nucleotide binding//ATP binding	GO:0005737//GO:0005576	cytoplasm//extracellular region	--	--
c124805_g3	-2.5549	3.5366e-46	8.2908e-44	2101	672134775	XP_008791039.1	1765	0	PREDICTED: auxin response factor 23-like isoform X1 [Phoenix dactylifera]	672134776	XM_008792818.1	505	0	PREDICTED: Phoenix dactylifera auxin response factor 23-like (LOC103708057), transcript variant X2, mRNA	--	--	--	--	Q94JM3	1609	0	Auxin response factor 2 OS=Arabidopsis thaliana GN=ARF2 PE=1 SV=2	PF06507//PF02362	Auxin response factor//B3 DNA binding domain	GO:0009725//GO:0006355	response to hormone//regulation of transcription, DNA-templated	GO:0003677	DNA binding	GO:0005634	nucleus	--	--
c118423_g4	3.1671	3.7309e-46	8.7326e-44	1409	672183840	XP_008812213.1	571	6.53045e-65	PREDICTED: LOW QUALITY PROTEIN: E3 ubiquitin-protein ligase ATL31-like [Phoenix dactylifera]	593688236	XM_007144691.1	96	2.19099e-40	Phaseolus vulgaris hypothetical protein (PHAVU_007G181800g) mRNA, complete cds	--	--	--	--	Q8LGA5	479	3.12953e-53	E3 ubiquitin-protein ligase ATL31 OS=Arabidopsis thaliana GN=ATL31 PE=1 SV=2	PF00097//PF14634//PF12678//PF00628//PF12861//PF13639//PF12906	Zinc finger, C3HC4 type (RING finger)//zinc-RING finger domain//RING-H2 zinc finger//PHD-finger//Anaphase-promoting complex subunit 11 RING-H2 finger//Ring finger domain//RING-variant domain	GO:0016567	protein ubiquitination	GO:0008270//GO:0004842//GO:0046872//GO:0005515	zinc ion binding//ubiquitin-protein transferase activity//metal ion binding//protein binding	GO:0005680	anaphase-promoting complex	KOG0800	FOG: Predicted E3 ubiquitin ligase
c120802_g1	-2.6723	4.6877e-46	1.0955e-43	2061	672171968	XP_008806065.1	1163	1.07336e-149	PREDICTED: cinnamate beta-D-glucosyltransferase-like [Phoenix dactylifera]	514737024	XM_004958597.1	49	4.32494e-14	PREDICTED: Setaria italica flavanone 7-O-glucoside 2''-O-beta-L-rhamnosyltransferase-like (LOC101765755), mRNA	--	--	--	--	Q5XF20	909	2.01455e-112	UDP-glycosyltransferase 84A1 OS=Arabidopsis thaliana GN=UGT84A1 PE=1 SV=1	PF15234//PF03033//PF00201	Linker for activation of T-cells//Glycosyltransferase family 28 N-terminal domain//UDP-glucoronosyl and UDP-glucosyl transferase	GO:0007165//GO:0005975//GO:0008152//GO:0030259	signal transduction//carbohydrate metabolic process//metabolic process//lipid glycosylation	GO:0016758	transferase activity, transferring hexosyl groups	GO:0016020	membrane	KOG1192	UDP-glucuronosyl and UDP-glucosyl transferase
c124193_g1	-2.4635	4.8336e-46	1.1278e-43	2519	695064030	XP_009420546.1	765	1.49141e-86	PREDICTED: nucleolin 2-like [Musa acuminata subsp. malaccensis]	672167727	XM_008805615.1	121	5.01086e-54	PREDICTED: Phoenix dactylifera uncharacterized LOC103717292 (LOC103717292), mRNA	K11294	NCL, NSR1	nucleolin	http://www.genome.jp/dbget-bin/www_bget?ko:K11294	Q6Z1C0	637	6.20187e-71	Nucleolin 1 OS=Oryza sativa subsp. japonica GN=Os08g0192900 PE=2 SV=1	PF05132//PF00076	RNA polymerase III RPC4//RNA recognition motif. (a.k.a. RRM, RBD, or RNP domain)	GO:0006383//GO:0006144//GO:0006351//GO:0006206	transcription from RNA polymerase III promoter//purine nucleobase metabolic process//transcription, DNA-templated//pyrimidine nucleobase metabolic process	GO:0003677//GO:0003899//GO:0003676	DNA binding//DNA-directed RNA polymerase activity//nucleic acid binding	GO:0005730//GO:0005666	nucleolus//DNA-directed RNA polymerase III complex	KOG4210	Nuclear localization sequence binding protein
c114839_g1	-2.5108	4.892e-46	1.1397e-43	1897	11133884	O49080.1	704	5.73004e-85	RecName: Full=Oxygen-evolving enhancer protein 2, chloroplastic; Short=OEE2; AltName: Full=23 kDa subunit of oxygen evolving system of photosystem II; AltName: Full=23 kDa thylakoid membrane protein; AltName: Full=OEC 23 kDa subunit; Flags: Precursor [Fritillaria agrestis]>gi|2921508|gb|AAC04809.1| photosystem II oxygen evolving complex protein 2 precursor [Fritillaria agrestis]	2921507	AF037458.1	395	0	Fritillaria agrestis photosystem II oxygen evolving complex protein 2 precursor (psbP) mRNA, complete cds	K02717	psbP	photosystem II oxygen-evolving enhancer protein 2	http://www.genome.jp/dbget-bin/www_bget?ko:K02717	O49080	704	9.74119e-86	Oxygen-evolving enhancer protein 2, chloroplastic OS=Fritillaria agrestis GN=PSBP PE=2 SV=1	PF01789//PF05757	PsbP//Oxygen evolving enhancer protein 3 (PsbQ)	GO:0015979	photosynthesis	GO:0005509	calcium ion binding	GO:0019898//GO:0009523//GO:0009654	extrinsic component of membrane//photosystem II//photosystem II oxygen evolving complex	--	--
c116192_g1	4.0927	5.3419e-46	1.2426e-43	2824	672158138	XP_008798799.1	479	1.62188e-66	PREDICTED: methylglutaconyl-CoA hydratase, mitochondrial isoform X1 [Phoenix dactylifera]	514715726	XM_004953262.1	73	2.71183e-27	PREDICTED: Setaria italica methylglutaconyl-CoA hydratase, mitochondrial-like (LOC101776250), mRNA	K05607	AUH	methylglutaconyl-CoA hydratase	http://www.genome.jp/dbget-bin/www_bget?ko:K05607	Q54HG7	305	6.42526e-41	Methylglutaconyl-CoA hydratase, mitochondrial OS=Dictyostelium discoideum GN=auh PE=3 SV=1	PF00378	Enoyl-CoA hydratase/isomerase family	GO:0008152	metabolic process	GO:0003824	catalytic activity	--	--	KOG1679	Enoyl-CoA hydratase
c126429_g3	-2.9353	5.5691e-46	1.2934e-43	3615	695039249	XP_009407151.1	1492	0	PREDICTED: monocopper oxidase-like protein SKU5 [Musa acuminata subsp. malaccensis]	672177849	XM_008810812.1	408	0	PREDICTED: Phoenix dactylifera monocopper oxidase-like protein SKU5 (LOC103720869), mRNA	--	--	--	--	Q9SU40	1271	6.06375e-159	Monocopper oxidase-like protein SKU5 OS=Arabidopsis thaliana GN=SKU5 PE=1 SV=1	PF00394//PF07731//PF02468	Multicopper oxidase//Multicopper oxidase//Photosystem II reaction centre N protein (psbN)	GO:0015979//GO:0055114	photosynthesis//oxidation-reduction process	GO:0005507//GO:0016491	copper ion binding//oxidoreductase activity	GO:0016020//GO:0009523//GO:0009539	membrane//photosystem II//photosystem II reaction center	--	--
c106486_g2	3.2353	6.3245e-46	1.4666e-43	1315	695000057	XP_009409996.1	1045	6.09925e-138	PREDICTED: endonuclease 2-like [Musa acuminata subsp. malaccensis]	672156236	XM_008799588.1	212	6.69641e-105	PREDICTED: Phoenix dactylifera endonuclease 2-like (LOC103712892), mRNA	--	--	--	--	F4JJL0	800	6.28267e-102	Endonuclease 4 OS=Arabidopsis thaliana GN=ENDO4 PE=3 SV=1	PF02265//PF13423	S1/P1 Nuclease//Ubiquitin carboxyl-terminal hydrolase	GO:0006308//GO:0006511//GO:0016579	DNA catabolic process//ubiquitin-dependent protein catabolic process//protein deubiquitination	GO:0004221//GO:0004519//GO:0003676	ubiquitin thiolesterase activity//endonuclease activity//nucleic acid binding	--	--	--	--
c99160_g2	-6.4987	6.9857e-46	1.6174e-43	271	255565214	XP_002523599.1	249	6.18809e-26	RALFL33, putative [Ricinus communis]>gi|223537161|gb|EEF38794.1| RALFL33, putative [Ricinus communis]	557719699	KF573578.1	235	2.04818e-118	Lilium hybrid cultivar Sorbonne LS-ZJU56 microsatellite sequence	--	--	--	--	Q9FHA6	236	9.0497e-25	Protein RALF-like 34 OS=Arabidopsis thaliana GN=RALFL34 PE=2 SV=1	--	--	--	--	--	--	--	--	--	--
c118426_g3	-3.6805	7.0247e-46	1.624e-43	1060	672114299	XP_008776339.1	346	1.79135e-37	PREDICTED: uncharacterized protein LOC103696468 [Phoenix dactylifera]	695061652	XM_009420993.1	68	6.0062e-25	PREDICTED: Musa acuminata subsp. malaccensis uncharacterized LOC103999278 (LOC103999278), transcript variant X2, mRNA	--	--	--	--	--	--	--	--	--	--	--	--	--	--	--	--	--	--
c116007_g1	-2.8964	7.1172e-46	1.6428e-43	1793	695071773	XP_009382974.1	810	9.30059e-100	PREDICTED: adipocyte plasma membrane-associated protein-like [Musa acuminata subsp. malaccensis]	--	--	--	--	--	--	--	--	--	Q9CAZ7	394	1.21783e-40	Protein YLS2 OS=Arabidopsis thaliana GN=YLS2 PE=2 SV=1	PF03088//PF01277//PF01436	Strictosidine synthase//Oleosin//NHL repeat	GO:0016114//GO:0009058//GO:0042432	terpenoid biosynthetic process//biosynthetic process//indole biosynthetic process	GO:0016844//GO:0005515	strictosidine synthase activity//protein binding	GO:0016021//GO:0012511	integral component of membrane//monolayer-surrounded lipid storage body	--	--
c107796_g1	-4.5798	7.4424e-46	1.7152e-43	1592	672165631	XP_008802726.1	1264	4.11168e-169	PREDICTED: transcription factor AS1-like [Phoenix dactylifera]>gi|672165633|ref|XP_008802727.1| PREDICTED: transcription factor AS1-like [Phoenix dactylifera]>gi|672165635|ref|XP_008802728.1| PREDICTED: transcription factor AS1-like [Phoenix dactylifera]	695061644	XM_009420988.1	198	4.93157e-97	PREDICTED: Musa acuminata subsp. malaccensis protein rough sheath 2 homolog (LOC103999275), transcript variant X2, mRNA	K09422	MYBP	myb proto-oncogene protein, plant	http://www.genome.jp/dbget-bin/www_bget?ko:K09422	O80931	1025	1.90991e-133	Transcription factor AS1 OS=Arabidopsis thaliana GN=AS1 PE=1 SV=1	PF10186//PF04990//PF00249	UV radiation resistance protein and autophagy-related subunit 14//RNA polymerase Rpb1, domain 7//Myb-like DNA-binding domain	GO:0006144//GO:0006206//GO:0006351//GO:0010508	purine nucleobase metabolic process//pyrimidine nucleobase metabolic process//transcription, DNA-templated//positive regulation of autophagy	GO:0003682//GO:0003677//GO:0003899	chromatin binding//DNA binding//DNA-directed RNA polymerase activity	GO:0005730//GO:0000785	nucleolus//chromatin	KOG0048	Transcription factor, Myb superfamily
c69678_g1	-3.248	7.6442e-46	1.759e-43	1262	672175982	XP_008808054.1	1137	1.10014e-152	PREDICTED: microtubule-associated protein RP/EB family member 1B-like [Phoenix dactylifera]	514804255	XM_004976945.1	180	3.94633e-87	PREDICTED: Setaria italica microtubule-associated protein RP/EB family member 1A-like (LOC101758597), mRNA	K10436	MAPRE	microtubule-associated protein, RP/EB family	http://www.genome.jp/dbget-bin/www_bget?ko:K10436	Q9FJJ5	887	2.66179e-115	Microtubule-associated protein RP/EB family member 1B OS=Arabidopsis thaliana GN=EB1B PE=1 SV=1	PF03271//PF05008//PF00307	EB1-like C-terminal motif//Vesicle transport v-SNARE protein N-terminus//Calponin homology (CH) domain	GO:0006886	intracellular protein transport	GO:0005515//GO:0008017	protein binding//microtubule binding	GO:0045298//GO:0016020	tubulin complex//membrane	KOG3000	Microtubule-binding protein involved in cell cycle control
c122177_g2	4.7214	7.77e-46	1.7853e-43	417	573942796	XP_006653782.1	426	7.20885e-48	PREDICTED: polyphenol oxidase, chloroplastic-like [Oryza brachyantha]	--	--	--	--	--	--	--	--	--	P43309	398	2.24996e-44	Polyphenol oxidase, chloroplastic OS=Malus domestica PE=2 SV=1	PF00264	Common central domain of tyrosinase	GO:0008152	metabolic process	GO:0016491	oxidoreductase activity	--	--	--	--
c108056_g1	2.5995	9.2269e-46	2.1167e-43	1064	672114111	XP_008775434.1	371	5.97004e-40	PREDICTED: 21 kDa protein-like [Phoenix dactylifera]	--	--	--	--	--	--	--	--	--	P17407	215	6.21578e-19	21 kDa protein OS=Daucus carota PE=2 SV=1	PF04043	Plant invertase/pectin methylesterase inhibitor	GO:0005985//GO:0005982	sucrose metabolic process//starch metabolic process	GO:0004857//GO:0030599	enzyme inhibitor activity//pectinesterase activity	--	--	--	--
c118341_g6	2.6471	1.011e-45	2.3158e-43	2763	242057337	XP_002457814.1	1325	9.74117e-167	hypothetical protein SORBIDRAFT_03g014130 [Sorghum bicolor]>gi|241929789|gb|EES02934.1| hypothetical protein SORBIDRAFT_03g014130 [Sorghum bicolor]	225437335	XM_002264976.1	272	6.31201e-138	PREDICTED: Vitis vinifera ABC transporter C family member 4-like (LOC100253698), mRNA	--	--	--	--	Q7DM58	1232	8.27209e-147	ABC transporter C family member 4 OS=Arabidopsis thaliana GN=ABCC4 PE=2 SV=2	PF03266//PF01926//PF03029//PF01078//PF00270//PF01580//PF01443//PF00005//PF06414//PF06638//PF00931//PF00437//PF08290//PF04922//PF00350//PF08477	NTPase//50S ribosome-binding GTPase//Conserved hypothetical ATP binding protein//Magnesium chelatase, subunit ChlI//DEAD/DEAH box helicase//FtsK/SpoIIIE family//Viral (Superfamily 1) RNA helicase//ABC transporter//Zeta toxin//Strabismus protein//NB-ARC domain//Type II/IV secretion system protein//Hepatitis core protein, putative zinc finger//DIE2/ALG10 family//Dynamin family//Miro-like protein	GO:0007049//GO:0015979//GO:0007264//GO:0051301//GO:0007275//GO:0015994//GO:0007059//GO:0015995//GO:0055085//GO:0006810//GO:0006200//GO:0009405	cell cycle//photosynthesis//small GTPase mediated signal transduction//cell division//multicellular organismal development//chlorophyll metabolic process//chromosome segregation//chlorophyll biosynthetic process//transmembrane transport//transport//ATP catabolic process//pathogenesis	GO:0016851//GO:0016301//GO:0016758//GO:0000166//GO:0003677//GO:0005524//GO:0043531//GO:0008026//GO:0003676//GO:0003924//GO:0005198//GO:0042626//GO:0005525//GO:0016887//GO:0098519	magnesium chelatase activity//kinase activity//transferase activity, transferring hexosyl groups//nucleotide binding//DNA binding//ATP binding//ADP binding//ATP-dependent helicase activity//nucleic acid binding//GTPase activity//structural molecule activity//ATPase activity, coupled to transmembrane movement of substances//GTP binding//ATPase activity//nucleotide phosphatase activity, acting on f…	GO:0016021//GO:0005622//GO:0010007	integral component of membrane//intracellular//magnesium chelatase complex	KOG0054	Multidrug resistance-associated protein/mitoxantrone resistance protein, ABC superfamily
c121811_g2	5.9917	1.168e-45	2.6714e-43	608	225431013	XP_002272976.1	233	2.30045e-21	PREDICTED: GEM-like protein 6-like [Vitis vinifera]	--	--	--	--	--	--	--	--	--	Q9FTA0	160	3.07415e-12	GEM-like protein 4 OS=Arabidopsis thaliana GN=At5g08350 PE=2 SV=1	--	--	--	--	--	--	--	--	--	--
c124382_g1	-4.7022	1.3013e-45	2.9718e-43	1564	695043714	XP_009409561.1	1668	0	PREDICTED: protein trichome birefringence-like 3 isoform X2 [Musa acuminata subsp. malaccensis]	--	--	--	--	--	--	--	--	--	Q8LED3	1287	4.90978e-172	Protein trichome birefringence-like 3 OS=Arabidopsis thaliana GN=TBL3 PE=2 SV=1	--	--	--	--	--	--	--	--	--	--
c56124_g1	2.7323	1.3933e-45	3.1769e-43	1219	672187476	XP_008813343.1	416	3.33262e-43	PREDICTED: heterogeneous nuclear ribonucleoprotein 1-like [Phoenix dactylifera]>gi|672187480|ref|XP_008813344.1| PREDICTED: heterogeneous nuclear ribonucleoprotein 1-like [Phoenix dactylifera]	--	--	--	--	--	K14411	MSI	RNA-binding protein Musashi	http://www.genome.jp/dbget-bin/www_bget?ko:K14411	--	--	--	--	--	--	--	--	--	--	--	--	--	--
c121379_g1	-3.2502	1.5419e-45	3.5104e-43	1110	672191282	XP_008775468.1	969	2.94043e-127	PREDICTED: cinnamoyl-CoA reductase 1-like [Phoenix dactylifera]	--	--	--	--	--	--	--	--	--	Q9SAH9	450	1.73309e-50	Cinnamoyl-CoA reductase 2 OS=Arabidopsis thaliana GN=CCR2 PE=1 SV=1	PF02719//PF00106//PF01073//PF01370	Polysaccharide biosynthesis protein//short chain dehydrogenase//3-beta hydroxysteroid dehydrogenase/isomerase family//NAD dependent epimerase/dehydratase family	GO:0008152//GO:0008207//GO:0009058//GO:0055114//GO:0008209//GO:0044237//GO:0006694//GO:0008210	metabolic process//C21-steroid hormone metabolic process//biosynthetic process//oxidation-reduction process//androgen metabolic process//cellular metabolic process//steroid biosynthetic process//estrogen metabolic process	GO:0003854//GO:0016616//GO:0050662//GO:0003824//GO:0016491	3-beta-hydroxy-delta5-steroid dehydrogenase activity//oxidoreductase activity, acting on the CH-OH group of donors, NAD or NADP as acceptor//coenzyme binding//catalytic activity//oxidoreductase activity	--	--	KOG1502	Flavonol reductase/cinnamoyl-CoA reductase
c114163_g1	-4.0955	1.5606e-45	3.5475e-43	1206	672122852	XP_008784769.1	930	9.47494e-124	PREDICTED: bifunctional epoxide hydrolase 2-like [Phoenix dactylifera]	573912607	XM_006643946.1	59	6.90959e-20	PREDICTED: Oryza brachyantha bifunctional epoxide hydrolase 2-like (LOC102720465), mRNA	--	--	--	--	Q6Q2C2	310	6.96368e-39	Bifunctional epoxide hydrolase 2 OS=Sus scrofa GN=EPHX2 PE=2 SV=1	--	--	--	--	--	--	--	--	KOG4178	Soluble epoxide hydrolase
c103623_g1	-4.3041	1.6348e-45	3.7108e-43	670	697121037	XP_009614488.1	251	5.02143e-25	PREDICTED: defensin J1-2-like [Nicotiana tomentosiformis]	573919886	XM_006647489.1	40	1.3678e-09	PREDICTED: Oryza brachyantha defensin-like protein P322-like (LOC102720400), mRNA	--	--	--	--	Q40901	226	2.84252e-22	Defensin-like protein OS=Petunia integrifolia PE=2 SV=1	PF00537//PF00304//PF01097	Scorpion toxin-like domain//Gamma-thionin family//Arthropod defensin	GO:0006952//GO:0006810	defense response//transport	GO:0008200	ion channel inhibitor activity	GO:0005576	extracellular region	--	--
c108530_g1	2.6762	1.7149e-45	3.8867e-43	1554	672205189	XP_008779114.1	1016	1.54699e-131	PREDICTED: 1-aminocyclopropane-1-carboxylate oxidase homolog 1-like [Phoenix dactylifera]	--	--	--	--	--	--	--	--	--	Q84MB3	918	1.19923e-117	1-aminocyclopropane-1-carboxylate oxidase homolog 1 OS=Arabidopsis thaliana GN=At1g06620 PE=2 SV=1	PF03171	2OG-Fe(II) oxygenase superfamily	GO:0055114	oxidation-reduction process	GO:0016491//GO:0016706	oxidoreductase activity//oxidoreductase activity, acting on paired donors, with incorporation or reduction of molecular oxygen, 2-oxoglutarate as one donor, and incorporation of one atom each of oxygen into both donors	--	--	KOG0143	Iron/ascorbate family oxidoreductases
c123418_g11	2.8419	1.8256e-45	4.1313e-43	1755	--	--	--	--	--	--	--	--	--	--	--	--	--	--	--	--	--	--	PF02535	ZIP Zinc transporter	GO:0030001//GO:0055085	metal ion transport//transmembrane transport	GO:0046873	metal ion transmembrane transporter activity	GO:0016020	membrane	--	--
c117099_g2	-2.5289	1.96e-45	4.4288e-43	2038	672139151	XP_008793352.1	965	2.71201e-119	PREDICTED: CAS1 domain-containing protein 1-like isoform X1 [Phoenix dactylifera]	695047473	XM_009413341.1	267	2.78926e-135	PREDICTED: Musa acuminata subsp. malaccensis CAS1 domain-containing protein 1-like (LOC103993318), mRNA	--	--	--	--	P0CM56	300	9.95288e-27	Probable O-acetyltransferase CAS1 OS=Cryptococcus neoformans var. neoformans serotype D (strain JEC21 / ATCC MYA-565) GN=CAS1 PE=3 SV=1	--	--	--	--	--	--	--	--	KOG1699	O-acetyltransferase
c112205_g1	-4.0883	2.0602e-45	4.6481e-43	1157	672127222	XP_008787074.1	842	5.70312e-109	PREDICTED: psbP domain-containing protein 3, chloroplastic [Phoenix dactylifera]	--	--	--	--	--	--	--	--	--	Q9S720	700	2.30839e-88	PsbP domain-containing protein 3, chloroplastic OS=Arabidopsis thaliana GN=PPD3 PE=1 SV=2	PF01789	PsbP	GO:0015979	photosynthesis	GO:0005509	calcium ion binding	GO:0009654//GO:0019898//GO:0009523	photosystem II oxygen evolving complex//extrinsic component of membrane//photosystem II	--	--
c121938_g2	-3.0506	2.0788e-45	4.683e-43	2229	695077956	XP_009386348.1	2378	0	PREDICTED: ruBisCO large subunit-binding protein subunit alpha-like [Musa acuminata subsp. malaccensis]	672131973	XM_008791336.1	724	0	PREDICTED: Phoenix dactylifera ruBisCO large subunit-binding protein subunit alpha-like (LOC103707011), mRNA	--	--	--	--	P08926	2324	0	RuBisCO large subunit-binding protein subunit alpha, chloroplastic OS=Pisum sativum PE=1 SV=2	PF00118	TCP-1/cpn60 chaperonin family	GO:0044267	cellular protein metabolic process	GO:0005524	ATP binding	--	--	KOG0356	Mitochondrial chaperonin, Cpn60/Hsp60p
c122766_g4	-2.5422	2.0983e-45	4.72e-43	1436	695043640	XP_009409521.1	971	1.67076e-127	PREDICTED: very-long-chain (3R)-3-hydroxyacyl-CoA dehydratase PASTICCINO 2A-like [Musa acuminata subsp. malaccensis]	241989851	AK330392.1	196	5.74022e-96	Triticum aestivum cDNA, clone: SET1_F07, cultivar: Chinese Spring	K10703	PHS1, PAS2	very-long-chain (3R)-3-hydroxyacyl-	http://www.genome.jp/dbget-bin/www_bget?ko:K10703	Q7XSZ4	914	1.33389e-119	Very-long-chain (3R)-3-hydroxyacyl-CoA dehydratase PASTICCINO 2A OS=Oryza sativa subsp. japonica GN=PAS2A PE=2 SV=2	--	--	--	--	--	--	--	--	KOG3187	Protein tyrosine phosphatase-like protein PTPLA (contains Pro instead of catalytic Arg)
c124503_g1	2.4384	2.1605e-45	4.8526e-43	2176	672140905	XP_008794268.1	796	8.63978e-99	PREDICTED: ubiquitin-conjugating enzyme E2 4-like [Phoenix dactylifera]	672162979	XM_008803097.1	298	1.74429e-152	PREDICTED: Phoenix dactylifera ubiquitin-conjugating enzyme E2 4-like (LOC103715471), mRNA	K10576	UBE2H, UBC8	ubiquitin-conjugating enzyme E2 H	http://www.genome.jp/dbget-bin/www_bget?ko:K10576	P42749	747	2.04205e-92	Ubiquitin-conjugating enzyme E2 5 OS=Arabidopsis thaliana GN=UBC5 PE=2 SV=2	PF05743//PF00179	UEV domain//Ubiquitin-conjugating enzyme	GO:0006464//GO:0015031	cellular protein modification process//protein transport	GO:0016881	acid-amino acid ligase activity	--	--	KOG0416	Ubiquitin-protein ligase
c108657_g1	-5.4229	2.1945e-45	4.9216e-43	702	--	--	--	--	--	--	--	--	--	--	--	--	--	--	--	--	--	--	PF03153//PF05460	Transcription factor IIA, alpha/beta subunit//Origin recognition complex subunit 6 (ORC6)	GO:0006260//GO:0006367	DNA replication//transcription initiation from RNA polymerase II promoter	GO:0003677	DNA binding	GO:0005672//GO:0005664	transcription factor TFIIA complex//nuclear origin of replication recognition complex	--	--
c124579_g1	Inf	2.2387e-45	5.0131e-43	1624	695039125	XP_009407087.1	1388	0	PREDICTED: putative mannan endo-1,4-beta-mannosidase 9 [Musa acuminata subsp. malaccensis]	--	--	--	--	--	--	--	--	--	Q6Z310	1257	1.11904e-167	Putative mannan endo-1,4-beta-mannosidase 9 OS=Oryza sativa subsp. japonica GN=MAN9 PE=2 SV=2	PF00150	Cellulase (glycosyl hydrolase family 5)	GO:0005975	carbohydrate metabolic process	GO:0004553	hydrolase activity, hydrolyzing O-glycosyl compounds	--	--	--	--
c125058_g3	2.7897	2.2527e-45	5.0369e-43	632	46091271	BAD13764.1	580	3.25395e-68	exo-1,3-beta-glucanase [Lilium longiflorum]	46091270	AB119653.1	520	0	Lilium longiflorum LP-ExoII mRNA for exo-1,3-beta-glucanase, complete cds	K05349	bglX	beta-glucosidase	http://www.genome.jp/dbget-bin/www_bget?ko:K05349	Q56078	139	9.27794e-09	Periplasmic beta-glucosidase OS=Salmonella typhimurium (strain LT2 / SGSC1412 / ATCC 700720) GN=bglX PE=3 SV=2	PF01915	Glycosyl hydrolase family 3 C-terminal domain	GO:0005975	carbohydrate metabolic process	GO:0004553	hydrolase activity, hydrolyzing O-glycosyl compounds	--	--	--	--
c121533_g1	-2.5089	2.4494e-45	5.4687e-43	1303	672166377	XP_008803120.1	617	5.24817e-122	PREDICTED: methylsterol monooxygenase 2-1-like isoform X1 [Phoenix dactylifera]	695055927	XM_009417890.1	167	6.87254e-80	PREDICTED: Musa acuminata subsp. malaccensis methylsterol monooxygenase 2-1-like (LOC103996861), transcript variant X1, mRNA	K14424	SMO2	4-alpha-methyl-delta7-sterol-4alpha-methyl oxidase	http://www.genome.jp/dbget-bin/www_bget?ko:K14424	Q8VWZ8	551	1.29407e-113	Methylsterol monooxygenase 2-2 OS=Arabidopsis thaliana GN=SMO2-2 PE=2 SV=1	PF04116//PF01213	Fatty acid hydroxylase superfamily//Adenylate cyclase associated (CAP) N terminal	GO:0055114//GO:0007010//GO:0006633	oxidation-reduction process//cytoskeleton organization//fatty acid biosynthetic process	GO:0003779//GO:0005506//GO:0016491	actin binding//iron ion binding//oxidoreductase activity	--	--	KOG0873	C-4 sterol methyl oxidase
c123547_g1	5.87	2.6315e-45	5.8665e-43	1703	695054970	XP_009415635.1	154	1.64732e-08	PREDICTED: ent-copalyl diphosphate synthase 1, chloroplastic-like [Musa acuminata subsp. malaccensis]	--	--	--	--	--	--	--	--	--	--	--	--	--	PF00351	Biopterin-dependent aromatic amino acid hydroxylase	GO:0055114	oxidation-reduction process	GO:0016714	oxidoreductase activity, acting on paired donors, with incorporation or reduction of molecular oxygen, reduced pteridine as one donor, and incorporation of one atom of oxygen	--	--	--	--
c51192_g1	3.6196	2.9337e-45	6.5305e-43	739	593264406	XP_007134381.1	219	3.77826e-20	hypothetical protein PHAVU_010G043000g [Phaseolus vulgaris]>gi|561007426|gb|ESW06375.1| hypothetical protein PHAVU_010G043000g [Phaseolus vulgaris]	695077230	XM_009387670.1	56	1.93377e-18	PREDICTED: Musa acuminata subsp. malaccensis uncharacterized LOC103973171 (LOC103973171), transcript variant X1, mRNA	--	--	--	--	--	--	--	--	--	--	--	--	--	--	--	--	--	--
c64284_g1	4.7562	2.9942e-45	6.6553e-43	543	357446479	XP_003593517.1	175	1.1335e-12	Polyphenol oxidase A1 [Medicago truncatula]>gi|124360605|gb|ABN08604.1| Tyrosinase [Medicago truncatula]>gi|355482565|gb|AES63768.1| polyphenoloxidase [Medicago truncatula]	--	--	--	--	--	--	--	--	--	Q9FRX6	152	1.54299e-10	Aureusidin synthase OS=Antirrhinum majus GN=AS1 PE=1 SV=1	--	--	GO:0008152	metabolic process	--	--	--	--	--	--
c112765_g2	2.4192	3.3011e-45	7.3266e-43	2973	17367473	O49901.1	2425	0	RecName: Full=Zeta-carotene desaturase, chloroplastic/chromoplastic; AltName: Full=9,9'-di-cis-zeta-carotene desaturase; AltName: Full=Carotene 7,8-desaturase; Flags: Precursor [Narcissus pseudonarcissus]>gi|2924363|emb|CAA12062.1| zeta-carotene desaturase [Narcissus pseudonarcissus]	219807167	AB445119.1	1252	0	Lilium hybrid division I ZDS mRNA for zeta-carotene desaturase, partial cds, cultivar: Connecticut King	K00514	ZDS, crtQ	zeta-carotene desaturase	http://www.genome.jp/dbget-bin/www_bget?ko:K00514	O49901	2425	0	Zeta-carotene desaturase, chloroplastic/chromoplastic OS=Narcissus pseudonarcissus GN=ZDS1 PE=2 SV=1	PF06100//PF01593//PF00070//PF07992//PF02737//PF01134//PF01266//PF03721	Streptococcal 67 kDa myosin-cross-reactive antigen like family//Flavin containing amine oxidoreductase//Pyridine nucleotide-disulphide oxidoreductase//Pyridine nucleotide-disulphide oxidoreductase//3-hydroxyacyl-CoA dehydrogenase, NAD binding domain//Glucose inhibited division protein A//FAD dependent oxidoreductase//UDP-glucose/GDP-mannose dehydrogenase family, NAD binding domain	GO:0006554//GO:0006633//GO:0008033//GO:0006574//GO:0006568//GO:0006550//GO:0006552//GO:0055114//GO:0006631//GO:0018874	lysine catabolic process//fatty acid biosynthetic process//tRNA processing//valine catabolic process//tryptophan metabolic process//isoleucine catabolic process//leucine catabolic process//oxidation-reduction process//fatty acid metabolic process//benzoate metabolic process	GO:0016491//GO:0050151//GO:0051287//GO:0050660//GO:0003857//GO:0016616	oxidoreductase activity//oleate hydratase activity//NAD binding//flavin adenine dinucleotide binding//3-hydroxyacyl-CoA dehydrogenase activity//oxidoreductase activity, acting on the CH-OH group of donors, NAD or NADP as acceptor	--	--	KOG1399	Flavin-containing monooxygenase
c109346_g1	5.7386	3.4228e-45	7.5856e-43	1605	695019298	XP_009396650.1	843	2.15946e-119	PREDICTED: protein trichome birefringence-like 37 [Musa acuminata subsp. malaccensis]	--	--	--	--	--	--	--	--	--	F4IWA8	717	1.02224e-93	Protein trichome birefringence-like 41 OS=Arabidopsis thaliana GN=TBL41 PE=2 SV=1	--	--	--	--	--	--	--	--	--	--
c126007_g4	-4.1896	4.5969e-45	1.0172e-42	1129	672207018	XP_008779589.1	464	1.10706e-49	PREDICTED: uncharacterized protein LOC103699337 [Phoenix dactylifera]	--	--	--	--	--	--	--	--	--	--	--	--	--	PF02346	Chordopoxvirus fusion protein	GO:0019064	fusion of virus membrane with host plasma membrane	--	--	GO:0019031	viral envelope	--	--
c111042_g1	-4.2861	4.8536e-45	1.0725e-42	1167	--	--	--	--	--	--	--	--	--	--	--	--	--	--	--	--	--	--	PF13176	Tetratricopeptide repeat	--	--	GO:0005515	protein binding	--	--	--	--
c110166_g1	2.8071	5.1982e-45	1.1469e-42	694	--	--	--	--	--	--	--	--	--	--	--	--	--	--	--	--	--	--	--	--	--	--	--	--	--	--	--	--
c121759_g2	-5.6566	7.3405e-45	1.6172e-42	2024	657945248	XP_008378896.1	775	8.87233e-92	PREDICTED: U-box domain-containing protein 4 [Malus domestica]	156763654	EU106658.1	95	1.1395e-39	Camellia sinensis inosine-5'-monophosphate dehydrogenase (TIDH) mRNA, complete cds	--	--	--	--	Q9SA34	344	4.28352e-36	Inosine-5'-monophosphate dehydrogenase 2 OS=Arabidopsis thaliana GN=At1g16350 PE=1 SV=1	PF00478//PF13748//PF00514	IMP dehydrogenase / GMP reductase domain//ABC transporter transmembrane region//Armadillo/beta-catenin-like repeat	GO:0055114//GO:0006810//GO:0055085	oxidation-reduction process//transport//transmembrane transport	GO:0042626//GO:0005524//GO:0003824//GO:0005515	ATPase activity, coupled to transmembrane movement of substances//ATP binding//catalytic activity//protein binding	GO:0016021	integral component of membrane	KOG2550	IMP dehydrogenase/GMP reductase
c121699_g1	4.2888	7.471e-45	1.6436e-42	3320	665768087	AIF76294.1	1856	0	CONSTANS-like protein, partial [Lilium hybrid cultivar]	665768086	KJ744206.1	1053	0	Lilium hybrid cultivar cultivar Raizen 3 CONSTANS-like protein mRNA, partial cds	--	--	--	--	Q9LUA9	714	1.17508e-82	Zinc finger protein CONSTANS-LIKE 10 OS=Arabidopsis thaliana GN=COL10 PE=1 SV=1	PF06203//PF00643	CCT motif//B-box zinc finger	--	--	GO:0008270//GO:0005515	zinc ion binding//protein binding	GO:0005622	intracellular	--	--
c102180_g1	-3.3511	1.2949e-44	2.8446e-42	652	590582355	XP_007014601.1	362	4.41927e-37	Leucine-rich repeat/extensin 2 [Theobroma cacao]>gi|508784964|gb|EOY32220.1| Leucine-rich repeat/extensin 2 [Theobroma cacao]	695007847	XM_009392211.1	97	2.73797e-41	PREDICTED: Musa acuminata subsp. malaccensis leucine-rich repeat extensin-like protein 6 (LOC103976871), mRNA	--	--	--	--	O48809	318	7.85826e-32	Leucine-rich repeat extensin-like protein 2 OS=Arabidopsis thaliana GN=LRX2 PE=2 SV=1	PF04625	DEC-1 protein, N-terminal region	GO:0007304	chorion-containing eggshell formation	GO:0005213	structural constituent of chorion	GO:0042600//GO:0005576	chorion//extracellular region	--	--
c78395_g1	5.8151	1.7135e-44	3.7587e-42	2066	--	--	--	--	--	--	--	--	--	--	--	--	--	--	--	--	--	--	--	--	--	--	--	--	--	--	--	--
c122221_g1	3.662	1.7817e-44	3.9024e-42	1897	672207942	XP_008779958.1	1282	3.6554e-169	PREDICTED: uncharacterized protein LOC103699733, partial [Phoenix dactylifera]	--	--	--	--	--	--	--	--	--	Q9ZN70	391	2.65923e-39	Exopolyphosphatase OS=Pseudomonas aeruginosa (strain ATCC 15692 / PAO1 / 1C / PRS 101 / LMG 12228) GN=ppx PE=3 SV=1	PF01966	HD domain	--	--	GO:0046872//GO:0008081	metal ion binding//phosphoric diester hydrolase activity	--	--	--	--
c113946_g1	-2.6878	1.8593e-44	4.0665e-42	1595	672109191	XP_008788945.1	584	1.37961e-113	PREDICTED: putative UDP-rhamnose:rhamnosyltransferase 1 [Phoenix dactylifera]	--	--	--	--	--	--	--	--	--	Q9LTA3	527	1.0581e-97	UDP-glycosyltransferase 91C1 OS=Arabidopsis thaliana GN=UGT91C1 PE=2 SV=1	PF00201//PF03033//PF04101	UDP-glucoronosyl and UDP-glucosyl transferase//Glycosyltransferase family 28 N-terminal domain//Glycosyltransferase family 28 C-terminal domain	GO:0008152//GO:0005975//GO:0030259	metabolic process//carbohydrate metabolic process//lipid glycosylation	GO:0016758//GO:0030246	transferase activity, transferring hexosyl groups//carbohydrate binding	--	--	KOG1192	UDP-glucuronosyl and UDP-glucosyl transferase
c105104_g3	3.0586	1.9909e-44	4.348e-42	1818	--	--	--	--	--	--	--	--	--	--	--	--	--	--	--	--	--	--	PF04517	Microvirus lysis protein (E), C terminus	GO:0019054	modulation by virus of host process	GO:0004857	enzyme inhibitor activity	--	--	--	--
c122631_g1	-2.5703	2.0019e-44	4.3657e-42	2109	225440338	XP_002270073.1	1882	0	PREDICTED: H/ACA ribonucleoprotein complex subunit 4 [Vitis vinifera]	672165910	XM_008804652.1	591	0	PREDICTED: Phoenix dactylifera H/ACA ribonucleoprotein complex subunit 4-like (LOC103716601), mRNA	K11131	DKC1, NOLA4, CBF5	H/ACA ribonucleoprotein complex subunit 4	http://www.genome.jp/dbget-bin/www_bget?ko:K11131	Q9LD90	1777	0	H/ACA ribonucleoprotein complex subunit 4 OS=Arabidopsis thaliana GN=CBF5 PE=1 SV=1	PF01472//PF01509//PF03839//PF02072	PUA domain//TruB family pseudouridylate synthase (N terminal domain)//Translocation protein Sec62//Prepro-orexin	GO:0007218//GO:0015031//GO:0007631//GO:0006396	neuropeptide signaling pathway//protein transport//feeding behavior//RNA processing	GO:0008565//GO:0003723	protein transporter activity//RNA binding	GO:0016021	integral component of membrane	KOG2529	Pseudouridine synthase
c107531_g1	-5.086	2.0641e-44	4.4948e-42	382	449470011	XP_004152712.1	230	9.83871e-22	PREDICTED: uncharacterized protein LOC101220556 [Cucumis sativus]>gi|449496053|ref|XP_004160024.1| PREDICTED: uncharacterized LOC101220556 [Cucumis sativus]>gi|659087879|ref|XP_008444684.1| PREDICTED: uncharacterized protein LOC103487947 isoform X1 [Cucumis melo]	--	--	--	--	--	--	--	--	--	--	--	--	--	PF01128	2-C-methyl-D-erythritol 4-phosphate cytidylyltransferase	GO:0008299	isoprenoid biosynthetic process	GO:0003824	catalytic activity	--	--	--	--
c112228_g3	4.8361	2.3795e-44	5.1741e-42	773	672135806	XP_008791578.1	791	1.70753e-101	PREDICTED: DNA-damage-repair/toleration protein DRT100 [Phoenix dactylifera]	695016193	XM_009396721.1	113	4.17575e-50	PREDICTED: Musa acuminata subsp. malaccensis DNA-damage-repair/toleration protein DRT100-like (LOC103980344), mRNA	--	--	--	--	Q00874	649	6.52134e-81	DNA-damage-repair/toleration protein DRT100 OS=Arabidopsis thaliana GN=DRT100 PE=2 SV=2	PF00560	Leucine Rich Repeat	--	--	GO:0005515	protein binding	--	--	--	--
c115078_g3	10.359	2.3879e-44	5.1848e-42	3453	--	--	--	--	--	--	--	--	--	--	--	--	--	--	--	--	--	--	PF03554	UL73 viral envelope glycoprotein	--	--	--	--	GO:0019031	viral envelope	--	--
c106495_g1	-3.5305	2.9822e-44	6.4658e-42	678	672163494	XP_008801597.1	223	6.03561e-24	PREDICTED: high-light-induced protein, chloroplastic [Phoenix dactylifera]>gi|672163496|ref|XP_008801598.1| PREDICTED: high-light-induced protein, chloroplastic [Phoenix dactylifera]>gi|672163498|ref|XP_008801599.1| PREDICTED: high-light-induced protein, chloroplastic [Phoenix dactylifera]	--	--	--	--	--	--	--	--	--	O81208	172	2.65081e-16	High-light-induced protein, chloroplastic OS=Arabidopsis thaliana GN=HLIP PE=1 SV=1	PF13185	GAF domain	--	--	GO:0005515	protein binding	--	--	--	--
c102922_g1	Inf	2.9885e-44	6.47e-42	498	--	--	--	--	--	--	--	--	--	--	--	--	--	--	--	--	--	--	--	--	--	--	--	--	--	--	--	--
c118005_g1	-2.7679	3.0415e-44	6.5755e-42	2553	87044874	ABD17288.1	647	1.89767e-75	trans-cinnamate 4-monooxygenase [Astragalus mongholicus]	85720055	DQ355979.1	170	2.92999e-81	Salvia miltiorrhiza cinnamate 4-hydroxylase (C4H) mRNA, complete cds	K00487	CYP73A	trans-cinnamate 4-monooxygenase	http://www.genome.jp/dbget-bin/www_bget?ko:K00487	O24312	657	3.09744e-74	Trans-cinnamate 4-monooxygenase OS=Populus tremuloides GN=CYP73A13 PE=2 SV=1	PF00067	Cytochrome P450	GO:0055114	oxidation-reduction process	GO:0016705//GO:0020037//GO:0005506	oxidoreductase activity, acting on paired donors, with incorporation or reduction of molecular oxygen//heme binding//iron ion binding	--	--	--	--
c125282_g1	-3.3213	3.1672e-44	6.8373e-42	1896	672157234	XP_008798317.1	1896	0	PREDICTED: LOW QUALITY PROTEIN: cytochrome P450 CYP72A219-like [Phoenix dactylifera]	672157233	XM_008800095.1	345	1.13134e-178	PREDICTED: Phoenix dactylifera cytochrome P450 CYP72A219-like (LOC103713235), mRNA	--	--	--	--	H2DH21	1427	0	Cytochrome P450 CYP72A219 OS=Panax ginseng PE=2 SV=1	PF00067	Cytochrome P450	GO:0055114	oxidation-reduction process	GO:0016705//GO:0020037//GO:0005506	oxidoreductase activity, acting on paired donors, with incorporation or reduction of molecular oxygen//heme binding//iron ion binding	--	--	KOG0157	Cytochrome P450 CYP4/CYP19/CYP26 subfamilies
c116817_g1	-3.1231	3.2346e-44	6.9728e-42	2433	695008495	XP_009390843.1	307	8.06217e-31	PREDICTED: uncharacterized protein LOC103977137 isoform X2 [Musa acuminata subsp. malaccensis]	--	--	--	--	--	--	--	--	--	--	--	--	--	PF13639//PF14634//PF00097	Ring finger domain//zinc-RING finger domain//Zinc finger, C3HC4 type (RING finger)	--	--	GO:0005515//GO:0046872//GO:0008270	protein binding//metal ion binding//zinc ion binding	--	--	--	--
c125811_g1	3.2875	3.6654e-44	7.8901e-42	5770	695051429	XP_009413739.1	1657	0	PREDICTED: beta-glucosidase 18-like isoform X1 [Musa acuminata subsp. malaccensis]	--	--	--	--	--	K05350	bglB	beta-glucosidase	http://www.genome.jp/dbget-bin/www_bget?ko:K05350	Q7XPY7	1567	0	Probable inactive beta-glucosidase 14 OS=Oryza sativa subsp. japonica GN=BGLU14 PE=2 SV=2	PF04052//PF04049//PF00150//PF00232	TolB amino-terminal domain//Anaphase promoting complex subunit 8 / Cdc23//Cellulase (glycosyl hydrolase family 5)//Glycosyl hydrolase family 1	GO:0030071//GO:0015031//GO:0005975	regulation of mitotic metaphase/anaphase transition//protein transport//carbohydrate metabolic process	GO:0004553	hydrolase activity, hydrolyzing O-glycosyl compounds	GO:0042597//GO:0005680	periplasmic space//anaphase-promoting complex	--	--
c118772_g1	-2.7999	4.3563e-44	9.364e-42	1995	672121376	XP_008783989.1	1538	0	PREDICTED: uncharacterized protein LOC103703070 [Phoenix dactylifera]>gi|672121378|ref|XP_008783990.1| PREDICTED: uncharacterized protein LOC103703070 [Phoenix dactylifera]	530537937	KF509951.1	359	0	Lilium longiflorum clone fosmid LLF2, complete sequence	--	--	--	--	--	--	--	--	PF00612	IQ calmodulin-binding motif	--	--	GO:0005515	protein binding	--	--	--	--
c109383_g1	-2.7036	4.4419e-44	9.5341e-42	821	--	--	--	--	--	--	--	--	--	--	--	--	--	--	--	--	--	--	--	--	--	--	--	--	--	--	--	--
c120618_g2	-6.3142	4.6199e-44	9.9022e-42	757	--	--	--	--	--	--	--	--	--	--	--	--	--	--	--	--	--	--	--	--	--	--	--	--	--	--	--	--
c120539_g1	-11.198	5.1843e-44	1.1096e-41	1521	672108208	XP_008783951.1	470	8.8001e-50	PREDICTED: glucomannan 4-beta-mannosyltransferase 1-like [Phoenix dactylifera]	672108848	XM_008788904.1	76	3.10557e-29	PREDICTED: Phoenix dactylifera glucomannan 4-beta-mannosyltransferase 1-like (LOC103705252), mRNA	K13680	CSLA	beta-mannan synthase	http://www.genome.jp/dbget-bin/www_bget?ko:K13680	Q67VS7	336	1.40214e-32	Probable mannan synthase 9 OS=Oryza sativa subsp. japonica GN=CSLA9 PE=2 SV=1	--	--	--	--	--	--	--	--	--	--
c114094_g3	-3.6449	5.7191e-44	1.2223e-41	1068	672169177	XP_008804611.1	590	5.98632e-72	PREDICTED: CASP-like protein GSVIVT00034332001 [Phoenix dactylifera]	449480791	XM_004155949.1	50	6.13928e-15	PREDICTED: Cucumis sativus CASP-like protein GSVIVT00034332001-like (LOC101203562), mRNA	--	--	--	--	A7P756	506	2.80373e-60	CASP-like protein 3A1 OS=Vitis vinifera GN=VIT_09s0002g03780 PE=2 SV=1	PF01284//PF10439	Membrane-associating domain//Bacteriocin class II with double-glycine leader peptide	GO:0042742	defense response to bacterium	--	--	GO:0016020	membrane	--	--
c122875_g1	-3.3274	6.1538e-44	1.3133e-41	1076	593266130	XP_007135243.1	1350	8.25604e-180	hypothetical protein PHAVU_010G112800g [Phaseolus vulgaris]>gi|561008288|gb|ESW07237.1| hypothetical protein PHAVU_010G112800g [Phaseolus vulgaris]	672135524	XM_008793207.1	383	0	PREDICTED: Phoenix dactylifera DEAD-box ATP-dependent RNA helicase 31-like (LOC103708331), mRNA	--	--	--	--	Q0DBU5	1303	2.18473e-175	DEAD-box ATP-dependent RNA helicase 31 OS=Oryza sativa subsp. japonica GN=Os06g0526600 PE=3 SV=2	PF04851//PF04444//PF03711//PF00270	Type III restriction enzyme, res subunit//Catechol dioxygenase N terminus//Orn/Lys/Arg decarboxylase, C-terminal domain//DEAD/DEAH box helicase	GO:0009712//GO:0042203//GO:0019261//GO:0046232//GO:0055114//GO:0042184//GO:0018874	catechol-containing compound metabolic process//toluene catabolic process//1,4-dichlorobenzene catabolic process//carbazole catabolic process//oxidation-reduction process//xylene catabolic process//benzoate metabolic process	GO:0003676//GO:0008026//GO:0005506//GO:0018576//GO:0003824//GO:0003677//GO:0005524//GO:0016787	nucleic acid binding//ATP-dependent helicase activity//iron ion binding//catechol 1,2-dioxygenase activity//catalytic activity//DNA binding//ATP binding//hydrolase activity	--	--	KOG0342	ATP-dependent RNA helicase pitchoune
c124523_g5	2.9454	7.2244e-44	1.5396e-41	4555	695053647	XP_009414924.1	4818	0	PREDICTED: ABC transporter B family member 11-like [Musa acuminata subsp. malaccensis]	672201588	XM_008779955.1	1096	0	PREDICTED: Phoenix dactylifera ABC transporter B family member 4-like (LOC103698004), partial mRNA	K05658	ABCB1	ATP-binding cassette, subfamily B (MDR/TAP), member 1	http://www.genome.jp/dbget-bin/www_bget?ko:K05658	Q9FWX7	4318	0	ABC transporter B family member 11 OS=Arabidopsis thaliana GN=ABCB11 PE=2 SV=1	PF00005//PF00158//PF04670//PF00270//PF01580//PF00664//PF04724//PF01926//PF07728//PF00503//PF01583//PF06330//PF03193//PF06414	ABC transporter//Sigma-54 interaction domain//Gtr1/RagA G protein conserved region//DEAD/DEAH box helicase//FtsK/SpoIIIE family//ABC transporter transmembrane region//Glycosyltransferase family 17//50S ribosome-binding GTPase//AAA domain (dynein-related subfamily)//G-protein alpha subunit//Adenylylsulphate kinase//Trichodiene synthase (TRI5)//Protein of unknown function, DUF258//Zeta toxin	GO:0007186//GO:0000103//GO:0006355//GO:0016106//GO:0006144//GO:0007165//GO:0016114//GO:0007049//GO:0006810//GO:0007059//GO:0006487//GO:0051301//GO:0055085	G-protein coupled receptor signaling pathway//sulfate assimilation//regulation of transcription, DNA-templated//sesquiterpenoid biosynthetic process//purine nucleobase metabolic process//signal transduction//terpenoid biosynthetic process//cell cycle//transport//chromosome segregation//protein N-linked glycosylation//cell division//transmembrane transport	GO:0003677//GO:0005524//GO:0031683//GO:0003924//GO:0000166//GO:0016301//GO:0004020//GO:0042626//GO:0004871//GO:0045482//GO:0016887//GO:0005525//GO:0008134//GO:0003676//GO:0003830//GO:0019001//GO:0008026	DNA binding//ATP binding//G-protein beta/gamma-subunit complex binding//GTPase activity//nucleotide binding//kinase activity//adenylylsulfate kinase activity//ATPase activity, coupled to transmembrane movement of substances//signal transducer activity//trichodiene synthase activity//ATPase activity//GTP binding//transcription factor binding//nucleic acid binding//beta-1,4-mannosylglycoprotein 4-b…	GO:0005737//GO:0016020//GO:0016021//GO:0005634//GO:0005667	cytoplasm//membrane//integral component of membrane//nucleus//transcription factor complex	KOG0055	Multidrug/pheromone exporter, ABC superfamily
c119641_g3	3.0777	8.9975e-44	1.9148e-41	1501	672180813	XP_008810607.1	967	1.71205e-124	PREDICTED: uncharacterized protein LOC103721987 [Phoenix dactylifera]>gi|672180817|ref|XP_008810609.1| PREDICTED: uncharacterized protein LOC103721987 [Phoenix dactylifera]>gi|672180820|ref|XP_008810610.1| PREDICTED: uncharacterized protein LOC103721987 [Phoenix dactylifera]>gi|672180822|ref|XP_008810611.1| PREDICTED: uncharacterized protein LOC103721987 [Phoenix dactylifera]	--	--	--	--	--	--	--	--	--	--	--	--	--	--	--	--	--	--	--	--	--	--	--
c124732_g2	-3.223	9.1961e-44	1.9543e-41	4343	672125254	XP_008786041.1	1069	5.70137e-127	PREDICTED: serine/threonine-protein kinase Nek2 isoform X1 [Phoenix dactylifera]>gi|672125256|ref|XP_008786042.1| PREDICTED: serine/threonine-protein kinase Nek2 isoform X1 [Phoenix dactylifera]>gi|672125258|ref|XP_008786043.1| PREDICTED: serine/threonine-protein kinase Nek2 isoform X1 [Phoenix dactylifera]	573964099	XM_006664111.1	292	7.59286e-149	PREDICTED: Oryza brachyantha serine/threonine-protein kinase Nek2-like (LOC102717026), mRNA	K08857	NEK	NIMA (never in mitosis gene a)-related kinase	http://www.genome.jp/dbget-bin/www_bget?ko:K08857	Q2QMH1	1049	4.00324e-125	Serine/threonine-protein kinase Nek2 OS=Oryza sativa subsp. japonica GN=NEK2 PE=2 SV=1	PF00646//PF07657//PF01312//PF00069//PF07714	F-box domain//N terminus of Notch ligand//FlhB HrpN YscU SpaS Family//Protein kinase domain//Protein tyrosine kinase	GO:0009306//GO:0006468//GO:0007219//GO:0007275	protein secretion//protein phosphorylation//Notch signaling pathway//multicellular organismal development	GO:0005524//GO:0004672//GO:0005515	ATP binding//protein kinase activity//protein binding	GO:0016021//GO:0016020	integral component of membrane//membrane	KOG0589	Serine/threonine protein kinase
c97619_g1	4.8194	9.9763e-44	2.1171e-41	643	2754853	AAB95220.1	243	3.77334e-24	metallothionein type I [Fritillaria agrestis]>gi|183013702|gb|ACC38380.1| metallothionein-like protein [Lilium formosanum]	2754852	AF039002.1	249	8.60446e-126	Fritillaria agrestis clone AH3 metallothionein type I (MET) mRNA, complete cds	--	--	--	--	Q40256	155	1.91903e-12	Metallothionein-like protein type 3 OS=Musa acuminata PE=3 SV=1	PF01439//PF08802	Metallothionein//Cytochrome B6-F complex Fe-S subunit	GO:0055114//GO:0006118	oxidation-reduction process//electron transport	GO:0046872//GO:0009496//GO:0051537	metal ion binding//plastoquinol--plastocyanin reductase activity//2 iron, 2 sulfur cluster binding	GO:0042651//GO:0009512	thylakoid membrane//cytochrome b6f complex	--	--
c112804_g1	5.3535	1.0505e-43	2.2261e-41	1632	695076779	XP_009385696.1	983	2.37509e-127	PREDICTED: NAC domain-containing protein 100-like isoform X1 [Musa acuminata subsp. malaccensis]	--	--	--	--	--	--	--	--	--	Q84TE6	516	2.05601e-58	NAC domain-containing protein 21/22 OS=Arabidopsis thaliana GN=NAC021 PE=1 SV=2	PF02365	No apical meristem (NAM) protein	GO:0006355	regulation of transcription, DNA-templated	GO:0003677	DNA binding	--	--	--	--
c123582_g2	-3.9676	1.1071e-43	2.3428e-41	853	672127876	XP_008787416.1	759	2.16871e-98	PREDICTED: uncharacterized protein LOC103705475 [Phoenix dactylifera]>gi|672127878|ref|XP_008787417.1| PREDICTED: uncharacterized protein LOC103705475 [Phoenix dactylifera]	--	--	--	--	--	--	--	--	--	--	--	--	--	PF13867	Sin3 binding region of histone deacetylase complex subunit SAP30	--	--	GO:0005515	protein binding	--	--	--	--
c124488_g2	2.5394	1.1942e-43	2.5236e-41	4117	695058751	XP_009417701.1	2190	0	PREDICTED: uncharacterized protein At1g04910 [Musa acuminata subsp. malaccensis]	672126553	XM_008788511.1	606	0	PREDICTED: Phoenix dactylifera uncharacterized protein At1g04910 (LOC103704968), mRNA	--	--	--	--	Q8W486	651	9.11331e-72	Uncharacterized protein At1g04910 OS=Arabidopsis thaliana GN=At1g04910 PE=2 SV=1	--	--	--	--	--	--	--	--	--	--
c97927_g1	-2.7894	1.5564e-43	3.2844e-41	1351	695012106	XP_009392797.1	1316	7.7712e-178	PREDICTED: flavone O-methyltransferase 1-like [Musa acuminata subsp. malaccensis]	--	--	--	--	--	K05279	E2.1.1.76	flavonol 3-O-methyltransferase	http://www.genome.jp/dbget-bin/www_bget?ko:K05279	Q8W013	1232	5.37657e-166	Caffeic acid 3-O-methyltransferase OS=Catharanthus roseus GN=COMT1 PE=2 SV=1	PF08100//PF00891//PF05891	Dimerisation domain//O-methyltransferase//AdoMet dependent proline di-methyltransferase	--	--	GO:0008171//GO:0046983//GO:0008168	O-methyltransferase activity//protein dimerization activity//methyltransferase activity	--	--	--	--
c97975_g1	Inf	1.6002e-43	3.3719e-41	406	--	--	--	--	--	--	--	--	--	--	--	--	--	--	--	--	--	--	--	--	--	--	--	--	--	--	--	--
c104664_g1	2.4284	1.9875e-43	4.1823e-41	760	359479516	XP_002275749.2	578	1.43275e-72	PREDICTED: ferredoxin-3, chloroplastic-like isoform 1 [Vitis vinifera]	672130827	XM_008790736.1	119	1.89516e-53	PREDICTED: Phoenix dactylifera ferredoxin-3, chloroplastic-like (LOC103706587), mRNA	K02639	petF	ferredoxin	http://www.genome.jp/dbget-bin/www_bget?ko:K02639	P27788	489	6.14727e-60	Ferredoxin-3, chloroplastic OS=Zea mays GN=FDX3 PE=2 SV=1	PF00111	2Fe-2S iron-sulfur cluster binding domain	GO:0006118	electron transport	GO:0009055//GO:0051536	electron carrier activity//iron-sulfur cluster binding	--	--	--	--
c153000_g1	3.1711	2.0988e-43	4.4104e-41	1186	--	--	--	--	--	--	--	--	--	--	--	--	--	--	--	--	--	--	--	--	--	--	--	--	--	--	--	--
c119247_g3	-6.9921	2.121e-43	4.4508e-41	269	--	--	--	--	--	--	--	--	--	--	--	--	--	--	--	--	--	--	--	--	--	--	--	--	--	--	--	--
c115937_g1	-5.0554	2.1686e-43	4.5442e-41	897	672136517	XP_008791960.1	915	1.09865e-121	PREDICTED: glutathione S-transferase F9-like [Phoenix dactylifera]	--	--	--	--	--	K00799	GST, gst	glutathione S-transferase	http://www.genome.jp/dbget-bin/www_bget?ko:K00799	Q96266	446	1.55946e-51	Glutathione S-transferase F8, chloroplastic OS=Arabidopsis thaliana GN=GSTF8 PE=1 SV=3	PF13417//PF13409//PF02798	Glutathione S-transferase, N-terminal domain//Glutathione S-transferase, N-terminal domain//Glutathione S-transferase, N-terminal domain	--	--	GO:0005515	protein binding	--	--	KOG0867	Glutathione S-transferase
c122924_g1	3.2379	2.2031e-43	4.61e-41	1262	672172442	XP_008806310.1	156	1.20399e-10	PREDICTED: uncharacterized protein LOC103719033 [Phoenix dactylifera]	--	--	--	--	--	--	--	--	--	--	--	--	--	--	--	--	--	--	--	--	--	--	--
[truncated: 9,241 more rows]
