# Supplementary material for: Spatiotemporal Transcriptome Analysis Provides Insights into Bicolor Tepal Development in Lilium “Tiny Padhye”
Source: Front Plant Sci. 2017 Mar 24;8:398. doi: 10.3389/fpls.2017.00398 (PMC5364178; doi:10.3389/fpls.2017.00398)
Supplement: Supplementary file 7 [file Table7.XLSX]

## Sheet: S4-D vs S3-D.DEGannot
Table S7. Differentially expressed genes between S4-D and S3-D.
gene_id	log2FoldChange	pval	padj	Gene Length	NR GI	NR ID	NR Score	NR Evalue	NR Description	NT GI	NT ID	NT Score	NT Evalue	NT Description	KO ID	KO Name	KO Description	Http Link	Swissprot ID	Swissprot Score	Swissprot Evalue	Swissprot Description	PFAM ID	PFAM description	Gene Ontology Biological Pathway	BP Description	Gene Ontology Molecular Function	MF Description	Gene Ontology Cellular Component	CC Description	KOG ID	KOG Description
c119844_g2	6.5243	7.6871e-124	1.2151e-118	1461	672138993	XP_008793269.1	400	1.38773e-43	PREDICTED: 17.3 kDa class II heat shock protein-like [Phoenix dactylifera]	186886569	AM709771.1	63	5.0223e-22	Triticum monococcum mRNA for 15.7 kDa heat-shock protein (hsp15.7 gene)	K13993	HSP20	HSP20 family protein	http://www.genome.jp/dbget-bin/www_bget?ko:K13993	P05477	353	1.0673e-37	17.9 kDa class II heat shock protein OS=Glycine max GN=HSP17.9-D PE=3 SV=1	PF04309	Glycerol-3-phosphate responsive antiterminator	GO:0009607//GO:0006355	response to biotic stimulus//regulation of transcription, DNA-templated	--	--	--	--	KOG0710	Molecular chaperone (small heat-shock protein Hsp26/Hsp42)
c125566_g1	7.4186	4.0356e-122	3.1896e-117	1908	672159773	XP_008799652.1	1461	0	PREDICTED: CBL-interacting serine/threonine-protein kinase 5 [Phoenix dactylifera]	695037475	XM_009407957.1	107	2.29011e-46	PREDICTED: Musa acuminata subsp. malaccensis CBL-interacting serine/threonine-protein kinase 12-like (LOC103989169), transcript variant X2, mRNA	K07198	PRKAA, AMPK	5'-AMP-activated protein kinase, catalytic alpha subunit	http://www.genome.jp/dbget-bin/www_bget?ko:K07198	Q9LEU7	1321	2.36085e-175	CBL-interacting serine/threonine-protein kinase 5 OS=Arabidopsis thaliana GN=CIPK5 PE=2 SV=1	PF06293//PF00069//PF03822//PF07714	Lipopolysaccharide kinase (Kdo/WaaP) family//Protein kinase domain//NAF domain//Protein tyrosine kinase	GO:0007165//GO:0009103//GO:0006468	signal transduction//lipopolysaccharide biosynthetic process//protein phosphorylation	GO:0004672//GO:0016773//GO:0005524	protein kinase activity//phosphotransferase activity, alcohol group as acceptor//ATP binding	GO:0016020	membrane	KOG0583	Serine/threonine protein kinase
c121797_g2	6.274	5.512e-107	2.9043e-102	475	337217001	AEI60178.1	225	5.40194e-22	hypothetical protein [Lilium longiflorum]	--	--	--	--	--	--	--	--	--	--	--	--	--	PF10538	Immunoreceptor tyrosine-based activation motif	GO:0007165	signal transduction	--	--	--	--	--	--
c107064_g2	5.8091	2.4685e-97	8.8935e-93	724	326510995	BAJ91845.1	197	1.50191e-24	predicted protein [Hordeum vulgare subsp. vulgare]	554778273	AK432035.1	40	1.48394e-09	Brachypodium distachyon mRNA, clone: PL016C01-A-050_L14	K13993	HSP20	HSP20 family protein	http://www.genome.jp/dbget-bin/www_bget?ko:K13993	Q9SYG1	131	2.0705e-15	17.4 kDa class III heat shock protein OS=Arabidopsis thaliana GN=HSP17.4B PE=2 SV=1	--	--	--	--	--	--	--	--	--	--
c124145_g1	6.0674	2.8131e-97	8.8935e-93	5135	255632731	ACU16717.1	777	5.70169e-92	unknown [Glycine max]	343478410	JN375330.1	775	0	Phoenix dactylifera mitochondrion, complete genome	K03881	ND4	NADH-ubiquinone oxidoreductase chain 4	http://www.genome.jp/dbget-bin/www_bget?ko:K03881	P27572	789	5.15836e-90	NADH-ubiquinone oxidoreductase chain 4 OS=Triticum aestivum GN=ND4 PE=2 SV=2	PF00146//PF00361	NADH dehydrogenase//NADH-Ubiquinone/plastoquinone (complex I), various chains	GO:0006120//GO:0055114//GO:0006814//GO:0006744//GO:0015992	mitochondrial electron transport, NADH to ubiquinone//oxidation-reduction process//sodium ion transport//ubiquinone biosynthetic process//proton transport	GO:0008137	NADH dehydrogenase (ubiquinone) activity	GO:0016020	membrane	KOG4770	NADH dehydrogenase subunit 1
c114506_g3	5.6635	5.1155e-97	1.3477e-92	1539	672154274	XP_008797642.1	1308	4.05225e-176	PREDICTED: naringenin,2-oxoglutarate 3-dioxygenase-like [Phoenix dactylifera]	--	--	--	--	--	--	--	--	--	Q06942	564	3.4659e-65	Naringenin,2-oxoglutarate 3-dioxygenase OS=Malus domestica PE=2 SV=1	PF03171	2OG-Fe(II) oxygenase superfamily	GO:0055114	oxidation-reduction process	GO:0016491//GO:0016706	oxidoreductase activity//oxidoreductase activity, acting on paired donors, with incorporation or reduction of molecular oxygen, 2-oxoglutarate as one donor, and incorporation of one atom each of oxygen into both donors	--	--	KOG0143	Iron/ascorbate family oxidoreductases
c125427_g1	-6.9277	7.7393e-95	1.7477e-90	2624	672121106	XP_008783846.1	819	5.41164e-95	PREDICTED: endoglucanase 19-like [Phoenix dactylifera]	672121105	XM_008785624.1	291	1.64215e-148	PREDICTED: Phoenix dactylifera endoglucanase 19-like (LOC103702964), mRNA	--	--	--	--	Q6L4I2	746	2.51268e-85	Endoglucanase 15 OS=Oryza sativa subsp. japonica GN=Os05g0212300 PE=2 SV=1	PF00759	Glycosyl hydrolase family 9	GO:0005975	carbohydrate metabolic process	GO:0004553	hydrolase activity, hydrolyzing O-glycosyl compounds	--	--	--	--
c102517_g2	-6.1578	1.3972e-94	2.7607e-90	1486	643736440	KDP42759.1	1036	1.59041e-132	hypothetical protein JCGZ_23699 [Jatropha curcas]	168023068	XM_001764009.1	97	6.42621e-41	Physcomitrella patens subsp. patens cellulose synthase-like A1, glycosyltransferase family 2 protein; mannan synthase (cslA1) mRNA, complete cds	K13680	CSLA	beta-mannan synthase	http://www.genome.jp/dbget-bin/www_bget?ko:K13680	Q9LZR3	983	2.19779e-125	Glucomannan 4-beta-mannosyltransferase 9 OS=Arabidopsis thaliana GN=CSLA9 PE=2 SV=1	PF13506	Glycosyl transferase family 21	--	--	GO:0016757	transferase activity, transferring glycosyl groups	--	--	--	--
c102517_g4	-6.2942	3.0692e-92	5.3906e-88	1311	374256073	AEZ00898.1	476	8.85465e-54	putative beta-14-mannan synthase, partial [Elaeis guineensis]	695033786	XM_009406103.1	78	2.06383e-30	PREDICTED: Musa acuminata subsp. malaccensis glucomannan 4-beta-mannosyltransferase 9-like (LOC103987720), mRNA	K13680	CSLA	beta-mannan synthase	http://www.genome.jp/dbget-bin/www_bget?ko:K13680	Q67VS7	402	1.24906e-41	Probable mannan synthase 9 OS=Oryza sativa subsp. japonica GN=CSLA9 PE=2 SV=1	--	--	--	--	--	--	--	--	--	--
c69628_g1	5.4495	3.0505e-90	4.822e-86	1162	--	--	--	--	--	--	--	--	--	--	--	--	--	--	--	--	--	--	PF00539	Transactivating regulatory protein (Tat)	GO:0006355	regulation of transcription, DNA-templated	GO:0003700	sequence-specific DNA binding transcription factor activity	GO:0042025//GO:0005667	host cell nucleus//transcription factor complex	--	--
c118840_g2	7.7299	5.3525e-90	7.6916e-86	2438	24636948	AAN63487.1	565	8.29869e-66	ribosomal protein S13 [Amaryllis belladonna]	645929274	KJ485850.1	324	6.89344e-167	Rhazya stricta mitochondrion, complete genome	K02952	RP-S13, rpsM	small subunit ribosomal protein S13	http://www.genome.jp/dbget-bin/www_bget?ko:K02952	P23209	526	4.5088e-61	Ribosomal protein S13, mitochondrial OS=Daucus carota GN=RPS13 PE=3 SV=1	PF00416	Ribosomal protein S13/S18	GO:0006412//GO:0042254	translation//ribosome biogenesis	GO:0003723//GO:0003735	RNA binding//structural constituent of ribosome	GO:0005622//GO:0005840	intracellular//ribosome	KOG3311	Ribosomal protein S18
c104987_g1	6.0605	4.3891e-87	5.7816e-83	1474	672117005	XP_008781681.1	159	2.67163e-10	PREDICTED: uncharacterized protein LOC103701424 [Phoenix dactylifera]	--	--	--	--	--	--	--	--	--	--	--	--	--	--	--	--	--	--	--	--	--	--	--
c117279_g4	-7.5074	3.755e-86	4.5659e-82	744	695040172	XP_009407651.1	705	8.48057e-89	PREDICTED: uncharacterized protein LOC103990295 [Musa acuminata subsp. malaccensis]	--	--	--	--	--	--	--	--	--	--	--	--	--	--	--	--	--	--	--	--	--	--	--
c121158_g1	6.0948	2.2046e-84	2.4892e-80	1044	657392021	KEH33078.1	168	4.33727e-12	hypothetical protein MTR_3g021185 [Medicago truncatula]	--	--	--	--	--	--	--	--	--	--	--	--	--	--	--	--	--	--	--	--	--	--	--
c121002_g2	-5.273	3.1315e-83	3.3e-79	1082	359482201	XP_003632726.1	343	7.8399e-37	PREDICTED: protein GAST1-like [Vitis vinifera]>gi|147845801|emb|CAN80098.1| hypothetical protein VITISV_028566 [Vitis vinifera]	566151061	XM_002298265.2	105	1.65816e-45	Populus trichocarpa hypothetical protein (POPTR_0001s26100g) mRNA, partial cds	--	--	--	--	P27057	307	2.06565e-32	Protein GAST1 OS=Solanum lycopersicum GN=GAST1 PE=2 SV=1	PF06112	Gammaherpesvirus capsid protein	--	--	--	--	GO:0019028	viral capsid	--	--
c117878_g1	6.8498	1.5357e-77	1.5172e-73	1889	672178936	XP_008809621.1	1510	0	PREDICTED: cytochrome P450 71A1-like [Phoenix dactylifera]	--	--	--	--	--	--	--	--	--	O81970	1174	1.57694e-152	Cytochrome P450 71A9 OS=Glycine max GN=CYP71A9 PE=2 SV=1	PF00067	Cytochrome P450	GO:0055114	oxidation-reduction process	GO:0005506//GO:0016705//GO:0020037	iron ion binding//oxidoreductase activity, acting on paired donors, with incorporation or reduction of molecular oxygen//heme binding	--	--	KOG0156	Cytochrome P450 CYP2 subfamily
c115777_g1	5.1819	3.0683e-75	2.853e-71	2156	632800122	AHZ35571.1	143	4.36738e-08	LEA protein [Triticum aestivum]	--	--	--	--	--	--	--	--	--	--	--	--	--	--	--	--	--	--	--	--	--	--	--
c118760_g1	4.5376	3.1129e-73	2.7337e-69	3133	571491387	XP_006591918.1	330	7.72075e-32	PREDICTED: heat shock 22 kDa protein, mitochondrial isoform X1 [Glycine max]	337255738	JF950036.1	60	5.07639e-20	Triticum aestivum putative small heat shock protein (SusHSP) mRNA, complete cds	K13993	HSP20	HSP20 family protein	http://www.genome.jp/dbget-bin/www_bget?ko:K13993	P46254	285	1.16377e-26	Heat shock 22 kDa protein, mitochondrial OS=Pisum sativum GN=HSP22 PE=2 SV=1	PF12285	Protein of unknown function (DUF3621)	--	--	GO:0004252//GO:0070008	serine-type endopeptidase activity//serine-type exopeptidase activity	--	--	--	--
c117172_g1	10.81	1.041e-72	8.6607e-69	1107	672175124	XP_008807616.1	237	2.63303e-32	PREDICTED: germin-like protein 9-1 [Phoenix dactylifera]	--	--	--	--	--	--	--	--	--	Q652P9	236	2.08734e-27	Germin-like protein 9-3 OS=Oryza sativa subsp. japonica GN=Os09g0568700 PE=2 SV=1	PF00190	Cupin	--	--	GO:0045735	nutrient reservoir activity	--	--	--	--
c118127_g2	5.9062	3.3958e-71	2.6839e-67	1397	566203730	XP_002320958.2	999	3.15243e-130	putative galactinol synthase family protein [Populus trichocarpa]>gi|530761621|gb|AGT50334.1| galactinol synthase 6 [Populus trichocarpa]>gi|550323975|gb|EEE99273.2| putative galactinol synthase family protein [Populus trichocarpa]	514819770	XM_004984522.1	183	9.41456e-89	PREDICTED: Setaria italica galactinol synthase 2-like (LOC101769741), mRNA	--	--	--	--	O22893	963	2.5611e-125	Galactinol synthase 1 OS=Arabidopsis thaliana GN=GOLS1 PE=1 SV=1	PF01501//PF11051	Glycosyl transferase family 8//Mannosyltransferase putative	GO:0006486	protein glycosylation	GO:0016757	transferase activity, transferring glycosyl groups	--	--	KOG1950	Glycosyl transferase, family 8 - glycogenin
c121002_g1	-5.5758	1.885e-69	1.4189e-65	644	658019293	XP_008344997.1	261	2.97115e-26	PREDICTED: protein GAST1-like [Malus domestica]	--	--	--	--	--	--	--	--	--	Q6NMQ7	242	2.23777e-24	Gibberellin-regulated protein 6 OS=Arabidopsis thaliana GN=GASA6 PE=3 SV=1	--	--	--	--	--	--	--	--	--	--
c117279_g2	-7.7413	8.9981e-69	6.4652e-65	474	643724418	KDP33619.1	613	1.51364e-76	hypothetical protein JCGZ_07190 [Jatropha curcas]	--	--	--	--	--	--	--	--	--	--	--	--	--	--	--	--	--	--	--	--	--	--	--
c117386_g4	5.0888	2.9555e-68	2.0312e-64	1641	672117119	XP_008781739.1	491	3.4309e-51	PREDICTED: uncharacterized protein LOC103701465 [Phoenix dactylifera]	672163221	XM_008803229.1	53	2.04879e-16	PREDICTED: Phoenix dactylifera keratin, type II cytoskeletal 1 (LOC103715556), mRNA	--	--	--	--	--	--	--	--	--	--	--	--	--	--	--	--	--	--
c106843_g4	5.5082	8.6815e-67	5.718e-63	949	--	--	--	--	--	--	--	--	--	--	--	--	--	--	--	--	--	--	--	--	--	--	--	--	--	--	--	--
c123555_g1	8.5102	1.076e-66	6.8032e-63	2101	295311642	YP_003587258.1	1000	5.94747e-128	transport membrane protein [Citrullus lanatus]>gi|259156770|gb|ACV96632.1| transport membrane protein [Citrullus lanatus]	343478410	JN375330.1	697	0	Phoenix dactylifera mitochondrion, complete genome	--	--	--	--	P93312	940	7.78236e-120	Uncharacterized tatC-like protein ymf16 OS=Arabidopsis thaliana GN=YMF16 PE=2 SV=2	PF00902	Sec-independent protein translocase protein (TatC)	--	--	--	--	GO:0016021//GO:0005739	integral component of membrane//mitochondrion	--	--
c100913_g1	6.429	8.0255e-65	4.8793e-61	1697	--	--	--	--	--	--	--	--	--	--	--	--	--	--	--	--	--	--	--	--	--	--	--	--	--	--	--	--
c122965_g2	6.9167	2.418e-64	1.4156e-60	492	695076696	XP_009385650.1	265	1.55384e-25	PREDICTED: protein YLS2-like [Musa acuminata subsp. malaccensis]	--	--	--	--	--	--	--	--	--	Q9CAZ7	201	1.49906e-17	Protein YLS2 OS=Arabidopsis thaliana GN=YLS2 PE=2 SV=1	PF03088	Strictosidine synthase	GO:0042432//GO:0016114//GO:0009058	indole biosynthetic process//terpenoid biosynthetic process//biosynthetic process	GO:0016844	strictosidine synthase activity	--	--	--	--
c87701_g1	4.9353	3.4032e-64	1.9213e-60	852	587887212	EXB75967.1	206	2.79454e-23	DnaJ homolog subfamily B member 6 [Morus notabilis]	--	--	--	--	--	--	--	--	--	--	--	--	--	--	--	--	--	--	--	--	--	--	--
c117279_g1	-4.474	8.5395e-64	4.6547e-60	1321	672136788	XP_008792101.1	1355	0	PREDICTED: uncharacterized protein LOC103708794 [Phoenix dactylifera]	--	--	--	--	--	--	--	--	--	--	--	--	--	PF02018	Carbohydrate binding domain	--	--	GO:0016798	hydrolase activity, acting on glycosyl bonds	--	--	--	--
c102918_g2	Inf	1.6974e-63	8.9437e-60	1939	672163101	XP_008801383.1	1855	0	PREDICTED: laccase-8-like [Phoenix dactylifera]	--	--	--	--	--	--	--	--	--	Q9SR40	1550	0	Laccase-7 OS=Arabidopsis thaliana GN=LAC7 PE=2 SV=1	PF00394//PF07731//PF07732	Multicopper oxidase//Multicopper oxidase//Multicopper oxidase	GO:0055114	oxidation-reduction process	GO:0005507//GO:0016491	copper ion binding//oxidoreductase activity	--	--	KOG1263	Multicopper oxidases
c102868_g1	9.2173	2.164e-63	1.1034e-59	1794	--	--	--	--	--	--	--	--	--	--	--	--	--	--	--	--	--	--	--	--	--	--	--	--	--	--	--	--
c96467_g2	4.844	3.4198e-63	1.6893e-59	1238	--	--	--	--	--	--	--	--	--	--	--	--	--	--	--	--	--	--	--	--	--	--	--	--	--	--	--	--
c123294_g1	4.0947	1.1484e-62	5.5007e-59	2008	672183208	XP_008811874.1	703	1.23999e-82	PREDICTED: alcohol dehydrogenase-like 4 [Phoenix dactylifera]	697150702	XM_009631265.1	41	1.17935e-09	PREDICTED: Nicotiana tomentosiformis alcohol dehydrogenase class-3 (LOC104119691), mRNA	K00001	E1.1.1.1, adh	alcohol dehydrogenase	http://www.genome.jp/dbget-bin/www_bget?ko:K00001	Q8VZ49	652	2.85049e-76	Alcohol dehydrogenase-like 4 OS=Arabidopsis thaliana GN=At1g64710 PE=2 SV=1	PF08240//PF03721//PF00107//PF02826//PF02254	Alcohol dehydrogenase GroES-like domain//UDP-glucose/GDP-mannose dehydrogenase family, NAD binding domain//Zinc-binding dehydrogenase//D-isomer specific 2-hydroxyacid dehydrogenase, NAD binding domain//TrkA-N domain	GO:0006813//GO:0055114	potassium ion transport//oxidation-reduction process	GO:0051287//GO:0016616//GO:0016491//GO:0048037//GO:0008270	NAD binding//oxidoreductase activity, acting on the CH-OH group of donors, NAD or NADP as acceptor//oxidoreductase activity//cofactor binding//zinc ion binding	--	--	KOG0022	Alcohol dehydrogenase, class III
c119832_g1	5.0073	2.0768e-62	9.6554e-59	2029	672167310	XP_008803610.1	1795	0	PREDICTED: 4-coumarate--CoA ligase 2 [Phoenix dactylifera]	630057964	KJ010814.1	111	1.45699e-48	Prunella vulgaris 4-coumarate:CoA ligase (4CL1) mRNA, complete cds	K01904	4CL	4-coumarate--CoA ligase	http://www.genome.jp/dbget-bin/www_bget?ko:K01904	Q42982	1707	0	Probable 4-coumarate--CoA ligase 2 OS=Oryza sativa subsp. japonica GN=4CL2 PE=2 SV=2	PF00501	AMP-binding enzyme	GO:0008152	metabolic process	GO:0003824	catalytic activity	--	--	KOG1176	Acyl-CoA synthetase
c116421_g2	8.2962	8.0116e-62	3.6184e-58	2174	672192803	XP_008775867.1	2590	0	PREDICTED: pleiotropic drug resistance protein TUR2-like isoform X2 [Phoenix dactylifera]	573913340	XM_006644291.1	259	8.34054e-131	PREDICTED: Oryza brachyantha pleiotropic drug resistance protein 4-like (LOC102706047), mRNA	--	--	--	--	Q0JLC5	2459	0	Pleiotropic drug resistance protein 3 OS=Oryza sativa subsp. japonica GN=PDR3 PE=2 SV=1	PF01061//PF00005//PF03193//PF10662	ABC-2 type transporter//ABC transporter//Protein of unknown function, DUF258//Ethanolamine utilisation - propanediol utilisation	GO:0006576	cellular biogenic amine metabolic process	GO:0016887//GO:0005524//GO:0003924//GO:0005525	ATPase activity//ATP binding//GTPase activity//GTP binding	GO:0016020	membrane	KOG0065	Pleiotropic drug resistance proteins (PDR1-15), ABC superfamily
c151663_g1	5.4952	1.655e-61	7.2668e-58	1439	645272268	XP_008241313.1	336	1.19398e-34	PREDICTED: uncharacterized protein LOC103339746 [Prunus mume]	--	--	--	--	--	--	--	--	--	--	--	--	--	--	--	--	--	--	--	--	--	--	--
c100694_g1	6.2265	7.0523e-61	3.0129e-57	522	--	--	--	--	--	--	--	--	--	--	--	--	--	--	--	--	--	--	PF07147	Mitochondrial 28S ribosomal protein S30 (PDCD9)	GO:0006412//GO:0042254	translation//ribosome biogenesis	GO:0003735	structural constituent of ribosome	GO:0005840//GO:0005739	ribosome//mitochondrion	--	--
c100107_g1	7.0751	1.8331e-59	7.6253e-56	5065	21741247	CAD41731.1	1672	0	OSJNBb0034I13.10 [Oryza sativa Japonica Group]	669026884	HG670306.1	181	4.49027e-87	Triticum aestivum chromosome 3B, genomic scaffold, cultivar Chinese Spring	--	--	--	--	P10978	888	1.30817e-160	Retrovirus-related Pol polyprotein from transposon TNT 1-94 OS=Nicotiana tabacum PE=2 SV=1	PF04433//PF00098//PF00659//PF00665	SWIRM domain//Zinc knuckle//POLO box duplicated region//Integrase core domain	GO:0015074	DNA integration	GO:0005515//GO:0003676//GO:0008270	protein binding//nucleic acid binding//zinc ion binding	--	--	--	--
c118189_g1	3.9881	1.9772e-59	8.014e-56	6222	470119025	XP_004295618.1	188	6.40261e-12	PREDICTED: uncharacterized protein LOC101300039 [Fragaria vesca subsp. vesca]	--	--	--	--	--	--	--	--	--	--	--	--	--	PF07527	Hairy Orange	GO:0006355	regulation of transcription, DNA-templated	GO:0003677	DNA binding	--	--	--	--
c111791_g1	-6.0905	5.8306e-59	2.3042e-55	1936	527202024	EPS68938.1	1199	7.63161e-157	hypothetical protein M569_05827, partial [Genlisea aurea]	586761171	XM_006854336.1	229	3.52268e-114	Amborella trichopoda hypothetical protein (AMTR_s00039p00189000) mRNA, complete cds	K01728	E4.2.2.2, pel	pectate lyase	http://www.genome.jp/dbget-bin/www_bget?ko:K01728	Q944R1	1162	7.03735e-151	Probable pectate lyase 15 OS=Arabidopsis thaliana GN=At4g13710 PE=2 SV=1	PF03510//PF13673	2C endopeptidase (C24) cysteine protease family//Acetyltransferase (GNAT) domain	GO:0006508//GO:0042967	proteolysis//acyl-carrier-protein biosynthetic process	GO:0008080//GO:0004197	N-acetyltransferase activity//cysteine-type endopeptidase activity	--	--	--	--
c106662_g2	4.0485	2.9251e-58	1.1277e-54	407	50897022	BAD34659.1	205	1.75362e-19	plasma membrane protein 3 [Leymus chinensis]	288300155	FJ972825.1	77	2.17473e-30	Cleistogenes songorica stress-induced hydrophobic peptide mRNA, complete cds	--	--	--	--	Q0DKW8	197	3.67292e-19	Hydrophobic protein LTI6B OS=Oryza sativa subsp. japonica GN=LTI6B PE=2 SV=1	PF01679	Proteolipid membrane potential modulator	--	--	--	--	GO:0016021	integral component of membrane	KOG1773	Stress responsive protein
c109713_g1	-4.3267	3.1893e-58	1.2003e-54	926	672119751	XP_008783124.1	579	5.70817e-70	PREDICTED: fasciclin-like arabinogalactan protein 6 [Phoenix dactylifera]	--	--	--	--	--	--	--	--	--	Q9FFH6	422	6.17801e-48	Fasciclin-like arabinogalactan protein 13 OS=Arabidopsis thaliana GN=FLA13 PE=1 SV=1	--	--	--	--	--	--	--	--	--	--
c109858_g1	5.918	4.8017e-58	1.7652e-54	1769	55975988	AAV68252.1	2496	0	cytochrome oxidase subunit 1-2 [Daucus carota]	98986491	DQ508958.1	1399	0	Lilium tigrinum cytochrome oxidase subunit 1 (cox1) gene, partial cds; mitochondrial	K02256	COX1	cytochrome c oxidase subunit 1	http://www.genome.jp/dbget-bin/www_bget?ko:K02256	P24794	2466	0	Cytochrome c oxidase subunit 1 OS=Beta vulgaris GN=COX1 PE=3 SV=2	PF00115	Cytochrome C and Quinol oxidase polypeptide I	GO:0009060//GO:0055114//GO:0006118//GO:0015992//GO:0006123	aerobic respiration//oxidation-reduction process//electron transport//proton transport//mitochondrial electron transport, cytochrome c to oxygen	GO:0004129//GO:0005506//GO:0020037//GO:0009055	cytochrome-c oxidase activity//iron ion binding//heme binding//electron carrier activity	GO:0016021//GO:0045277	integral component of membrane//respiratory chain complex IV	KOG4768	Mitochondrial mRNA maturase
c124869_g1	4.9305	3.151e-57	1.132e-53	1560	695020156	XP_009397117.1	890	1.05457e-129	PREDICTED: zeaxanthin 7,8(7',8')-cleavage dioxygenase, chromoplast [Musa acuminata subsp. malaccensis]	--	--	--	--	--	K09840	NCED	9-cis-epoxycarotenoid dioxygenase	http://www.genome.jp/dbget-bin/www_bget?ko:K09840	O49675	704	2.03733e-103	Probable carotenoid cleavage dioxygenase 4, chloroplastic OS=Arabidopsis thaliana GN=CCD4 PE=1 SV=1	--	--	--	--	--	--	--	--	--	--
c82807_g1	-4.2749	3.8345e-57	1.3469e-53	468	672107073	XP_008792664.1	190	7.35316e-17	PREDICTED: arabinogalactan peptide 16-like [Phoenix dactylifera]	590678913	XM_007040372.1	53	5.55327e-17	Theobroma cacao Arabinogalactan protein 22 (TCM_016399) mRNA, complete cds	--	--	--	--	O82337	168	1.79029e-14	Arabinogalactan peptide 16 OS=Arabidopsis thaliana GN=AGP16 PE=1 SV=1	--	--	--	--	--	--	--	--	--	--
c81069_g1	4.9087	5.5346e-57	1.9019e-53	352	694995621	XP_009389623.1	284	2.43142e-28	PREDICTED: cytochrome P450 704C1-like [Musa acuminata subsp. malaccensis]	--	--	--	--	--	--	--	--	--	Q50EK3	197	4.34217e-17	Cytochrome P450 704C1 OS=Pinus taeda GN=CYP704C1 PE=2 SV=1	--	--	--	--	--	--	--	--	--	--
c120602_g1	3.8562	1.2689e-56	4.2677e-53	912	695051447	XP_009413748.1	917	1.50557e-115	PREDICTED: heat shock protein 83 [Musa acuminata subsp. malaccensis]	147789389	AM423851.2	333	2.50183e-172	Vitis vinifera contig VV78X192584.4, whole genome shotgun sequence	K04079	htpG, HSP90A	molecular chaperone HtpG	http://www.genome.jp/dbget-bin/www_bget?ko:K04079	P27323	904	1.87409e-114	Heat shock protein 90-1 OS=Arabidopsis thaliana GN=HSP90-1 PE=1 SV=3	PF05416//PF00183	Southampton virus-type processing peptidase//Hsp90 protein	GO:0006508//GO:0006457//GO:0006950	proteolysis//protein folding//response to stress	GO:0005524//GO:0004197//GO:0051082	ATP binding//cysteine-type endopeptidase activity//unfolded protein binding	--	--	KOG0019	Molecular chaperone (HSP90 family)
c123377_g1	4.1785	2.5222e-56	8.3062e-53	2215	--	--	--	--	--	--	--	--	--	--	--	--	--	--	--	--	--	--	--	--	--	--	--	--	--	--	--	--
c120295_g4	-6.5351	5.8217e-56	1.8781e-52	666	695070290	XP_009382167.1	417	7.29916e-46	PREDICTED: probable pectate lyase 8 [Musa acuminata subsp. malaccensis]	670373155	XM_008669681.1	101	1.67329e-43	PREDICTED: Zea mays pectate lyase 8 (LOC100281162), transcript variant X1, mRNA	K01728	E4.2.2.2, pel	pectate lyase	http://www.genome.jp/dbget-bin/www_bget?ko:K01728	Q944R1	370	1.09687e-39	Probable pectate lyase 15 OS=Arabidopsis thaliana GN=At4g13710 PE=2 SV=1	--	--	--	--	--	--	--	--	--	--
c104949_g1	5.2997	2.1518e-55	6.803e-52	560	695042274	XP_009408783.1	236	1.99052e-22	PREDICTED: probable WRKY transcription factor 28 [Musa acuminata subsp. malaccensis]	--	--	--	--	--	--	--	--	--	Q93WV4	148	2.01187e-10	Probable WRKY transcription factor 71 OS=Arabidopsis thaliana GN=WRKY71 PE=2 SV=1	PF03106//PF08073	WRKY DNA -binding domain//CHDNT (NUC034) domain	GO:0006355	regulation of transcription, DNA-templated	GO:0008270//GO:0003677//GO:0016818//GO:0005524//GO:0003700//GO:0043565	zinc ion binding//DNA binding//hydrolase activity, acting on acid anhydrides, in phosphorus-containing anhydrides//ATP binding//sequence-specific DNA binding transcription factor activity//sequence-specific DNA binding	GO:0005634//GO:0005667	nucleus//transcription factor complex	--	--
c62322_g1	-3.8366	5.5777e-55	1.7288e-51	580	672157667	XP_008798551.1	284	8.61439e-30	PREDICTED: non-specific lipid-transfer protein 1-like [Phoenix dactylifera]	--	--	--	--	--	--	--	--	--	Q39950	276	2.02082e-29	Non-specific lipid-transfer protein OS=Helianthus annuus PE=3 SV=1	--	--	--	--	--	--	--	--	--	--
c104560_g1	3.8033	6.4216e-55	1.9521e-51	691	587917895	EXC05431.1	354	2.3338e-39	hypothetical protein L484_005024 [Morus notabilis]	--	--	--	--	--	K13993	HSP20	HSP20 family protein	http://www.genome.jp/dbget-bin/www_bget?ko:K13993	Q652V8	308	2.77734e-33	16.0 kDa heat shock protein, peroxisomal OS=Oryza sativa subsp. japonica GN=HSP16.0 PE=2 SV=1	PF04316	Anti-sigma-28 factor, FlgM	GO:0045892	negative regulation of transcription, DNA-templated	--	--	--	--	KOG0710	Molecular chaperone (small heat-shock protein Hsp26/Hsp42)
c123603_g1	4.0561	9.7617e-55	2.9115e-51	1594	393793942	BAM28964.1	2467	0	phenylalanine ammonia lyase [Lilium hybrid division I]	393793941	AB699154.1	1426	0	Lilium hybrid division I LhPAL1-2 mRNA for phenylalanine ammonia lyase, complete cds, cultivar: Montreux	K10775	E4.3.1.24	phenylalanine ammonia-lyase	http://www.genome.jp/dbget-bin/www_bget?ko:K10775	P45729	2197	0	Phenylalanine ammonia-lyase 3 OS=Petroselinum crispum GN=PAL3 PE=2 SV=1	PF00221	Aromatic amino acid lyase	GO:0009058	biosynthetic process	GO:0016841	ammonia-lyase activity	--	--	KOG0222	Phenylalanine and histidine ammonia-lyase
c115314_g1	5.5964	3.5061e-54	1.0263e-50	2480	255583239	XP_002532384.1	3055	0	1-deoxyxylulose-5-phosphate synthase, putative [Ricinus communis]>gi|223527908|gb|EEF29996.1| 1-deoxyxylulose-5-phosphate synthase, putative [Ricinus communis]	586754684	XM_006852831.1	464	0	Amborella trichopoda hypothetical protein (AMTR_s00033p00220630) mRNA, complete cds	K01662	dxs	1-deoxy-D-xylulose-5-phosphate synthase	http://www.genome.jp/dbget-bin/www_bget?ko:K01662	Q6YU51	2970	0	Probable 1-deoxy-D-xylulose-5-phosphate synthase 2, chloroplastic OS=Oryza sativa subsp. japonica GN=Os07g0190000 PE=2 SV=1	PF02775//PF02780//PF13292//PF00676	Thiamine pyrophosphate enzyme, C-terminal TPP binding domain//Transketolase, C-terminal domain//1-deoxy-D-xylulose-5-phosphate synthase//Dehydrogenase E1 component	GO:0016114//GO:0008152//GO:0006694	terpenoid biosynthetic process//metabolic process//steroid biosynthetic process	GO:0030976//GO:0016624//GO:0003824//GO:0008661	thiamine pyrophosphate binding//oxidoreductase activity, acting on the aldehyde or oxo group of donors, disulfide as acceptor//catalytic activity//1-deoxy-D-xylulose-5-phosphate synthase activity	--	--	KOG0523	Transketolase
c107105_g1	-4.1528	3.6488e-54	1.0487e-50	1093	695037514	XP_009406251.1	717	5.75116e-90	PREDICTED: transcription factor RF2a-like isoform X1 [Musa acuminata subsp. malaccensis]	670382895	XM_008674000.1	128	2.74493e-58	PREDICTED: Zea mays uncharacterized LOC100194309 (LOC100194309), transcript variant X1, mRNA	--	--	--	--	Q5JMK6	567	1.70791e-68	Basic leucine zipper 6 OS=Oryza sativa subsp. japonica GN=BZIP06 PE=2 SV=1	PF03131//PF06005//PF07716//PF00170	bZIP Maf transcription factor//Protein of unknown function (DUF904)//Basic region leucine zipper//bZIP transcription factor	GO:0006355//GO:0043093//GO:0000917	regulation of transcription, DNA-templated//cytokinesis by binary fission//barrier septum assembly	GO:0003677//GO:0003700//GO:0043565	DNA binding//sequence-specific DNA binding transcription factor activity//sequence-specific DNA binding	GO:0005634//GO:0005667//GO:0005737	nucleus//transcription factor complex//cytoplasm	--	--
c122072_g1	3.7499	4.3358e-54	1.2024e-50	2375	672116228	XP_008781271.1	2291	0	PREDICTED: probable acyl-activating enzyme 1, peroxisomal [Phoenix dactylifera]	672136573	XM_008793767.1	476	0	PREDICTED: Phoenix dactylifera probable acyl-activating enzyme 1, peroxisomal (LOC103708711), mRNA	--	--	--	--	F4HUK6	2044	0	Probable acyl-activating enzyme 1, peroxisomal OS=Arabidopsis thaliana GN=AAE1 PE=2 SV=1	PF00501	AMP-binding enzyme	GO:0008152	metabolic process	GO:0003824	catalytic activity	--	--	KOG1176	Acyl-CoA synthetase
c125607_g1	3.7651	4.2649e-54	1.2024e-50	893	672109611	XP_008791017.1	362	1.04306e-36	PREDICTED: 4-coumarate--CoA ligase-like 6 [Phoenix dactylifera]	--	--	--	--	--	K01904	4CL	4-coumarate--CoA ligase	http://www.genome.jp/dbget-bin/www_bget?ko:K01904	Q84P24	240	4.44588e-21	4-coumarate--CoA ligase-like 6 OS=Arabidopsis thaliana GN=4CLL6 PE=2 SV=2	PF00501	AMP-binding enzyme	GO:0008152	metabolic process	GO:0003824	catalytic activity	--	--	--	--
c120011_g4	5.912	4.5095e-54	1.229e-50	733	--	--	--	--	--	--	--	--	--	--	--	--	--	--	--	--	--	--	--	--	--	--	--	--	--	--	--	--
c122059_g1	3.7824	6.1197e-54	1.6396e-50	1752	672177436	XP_008808813.1	1504	0	PREDICTED: uncharacterized protein LOC103720742 isoform X1 [Phoenix dactylifera]	--	--	--	--	--	--	--	--	--	--	--	--	--	PF04869	Uso1 / p115 like vesicle tethering protein, head region	GO:0048280//GO:0006886	vesicle fusion with Golgi apparatus//intracellular protein transport	--	--	GO:0005737//GO:0000139	cytoplasm//Golgi membrane	--	--
c118840_g1	5.9661	1.1936e-53	3.1446e-50	4508	316996020	BAD83520.2	690	1.07292e-80	orfB protein (mitochondrion) [Nicotiana tabacum]	385252620	JQ804980.1	374	0	Spirodela polyrhiza strain 7498 mitochondrion, complete genome	K02109	ATPF0B, atpF	F-type H+-transporting ATPase subunit b	http://www.genome.jp/dbget-bin/www_bget?ko:K02109	P93303	662	1.39807e-77	ATP synthase protein YMF19 OS=Arabidopsis thaliana GN=YMF19 PE=1 SV=1	PF06449//PF00895//PF02326//PF00137//PF03119	Mitochondrial domain of unknown function (DUF1082)//ATP synthase protein 8//Plant ATP synthase F0//ATP synthase subunit C//NAD-dependent DNA ligase C4 zinc finger domain	GO:0015991//GO:0015992//GO:0006260//GO:0015986//GO:0006281	ATP hydrolysis coupled proton transport//proton transport//DNA replication//ATP synthesis coupled proton transport//DNA repair	GO:0015078//GO:0016820//GO:0003911	hydrogen ion transmembrane transporter activity//hydrolase activity, acting on acid anhydrides, catalyzing transmembrane movement of substances//DNA ligase (NAD+) activity	GO:0005739//GO:0000276//GO:0033177//GO:0016021	mitochondrion//mitochondrial proton-transporting ATP synthase complex, coupling factor F(o)//proton-transporting two-sector ATPase complex, proton-transporting domain//integral component of membrane	KOG3025	Mitochondrial F1F0-ATP synthase, subunit c/ATP9/proteolipid
c116974_g1	3.7473	1.4745e-53	3.8211e-50	1591	695021055	XP_009397602.1	1248	5.95712e-166	PREDICTED: alcohol dehydrogenase-like 4 [Musa acuminata subsp. malaccensis]	--	--	--	--	--	K00001	E1.1.1.1, adh	alcohol dehydrogenase	http://www.genome.jp/dbget-bin/www_bget?ko:K00001	Q8VZ49	1073	2.00788e-140	Alcohol dehydrogenase-like 4 OS=Arabidopsis thaliana GN=At1g64710 PE=2 SV=1	PF02254//PF08240//PF02826//PF00107//PF03721	TrkA-N domain//Alcohol dehydrogenase GroES-like domain//D-isomer specific 2-hydroxyacid dehydrogenase, NAD binding domain//Zinc-binding dehydrogenase//UDP-glucose/GDP-mannose dehydrogenase family, NAD binding domain	GO:0006813//GO:0055114	potassium ion transport//oxidation-reduction process	GO:0016616//GO:0051287//GO:0016491//GO:0048037//GO:0008270	oxidoreductase activity, acting on the CH-OH group of donors, NAD or NADP as acceptor//NAD binding//oxidoreductase activity//cofactor binding//zinc ion binding	--	--	KOG0022	Alcohol dehydrogenase, class III
c111747_g2	4.3899	2.6365e-53	6.722e-50	550	502154162	XP_004509606.1	137	2.30008e-09	PREDICTED: defensin J1-2-like [Cicer arietinum]	--	--	--	--	--	--	--	--	--	A3FPF2	130	4.7206e-09	Defensin-like protein OS=Nelumbo nucifera PE=3 SV=1	PF00304	Gamma-thionin family	GO:0006952	defense response	--	--	--	--	--	--
c122189_g3	5.9492	2.3388e-52	5.8682e-49	6923	565357010	XP_006345348.1	161	1.07331e-08	PREDICTED: uncharacterized protein LOC102602246 [Solanum tuberosum]	--	--	--	--	--	--	--	--	--	--	--	--	--	--	--	--	--	--	--	--	--	--	--
c230865_g1	6.7119	2.6049e-52	6.4338e-49	1185	695059203	XP_009417950.1	1300	1.75546e-173	PREDICTED: L-ascorbate oxidase homolog [Musa acuminata subsp. malaccensis]	695075442	XM_009386682.1	263	2.68303e-133	PREDICTED: Musa acuminata subsp. malaccensis L-ascorbate oxidase homolog (LOC103972366), transcript variant X2, mRNA	K00423	E1.10.3.3	L-ascorbate oxidase	http://www.genome.jp/dbget-bin/www_bget?ko:K00423	Q00624	1152	5.2509e-152	L-ascorbate oxidase homolog OS=Brassica napus GN=Bp10 PE=2 SV=1	PF00394//PF07732	Multicopper oxidase//Multicopper oxidase	GO:0055114	oxidation-reduction process	GO:0016491//GO:0005507	oxidoreductase activity//copper ion binding	--	--	KOG1263	Multicopper oxidases
c122123_g2	6.3183	5.4261e-52	1.3196e-48	3984	52082696	AAU25941.1	1266	0	cytochrome b [Vitis vinifera]	343478410	JN375330.1	1290	0	Phoenix dactylifera mitochondrion, complete genome	K00412	CYTB, petB	ubiquinol-cytochrome c reductase cytochrome b subunit	http://www.genome.jp/dbget-bin/www_bget?ko:K00412	P42792	1262	0	Cytochrome b OS=Arabidopsis thaliana GN=MT-CYB PE=2 SV=2	PF03224//PF00032//PF00033//PF13631	V-ATPase subunit H//Cytochrome b(C-terminal)/b6/petD//Cytochrome b(N-terminal)/b6/petB//Cytochrome b(N-terminal)/b6/petB	GO:0022904//GO:0015991//GO:0015992//GO:0006119//GO:0006118	respiratory electron transport chain//ATP hydrolysis coupled proton transport//proton transport//oxidative phosphorylation//electron transport	GO:0016491//GO:0046961//GO:0009055	oxidoreductase activity//proton-transporting ATPase activity, rotational mechanism//electron carrier activity	GO:0000221//GO:0016020	vacuolar proton-transporting V-type ATPase, V1 domain//membrane	KOG4663	Cytochrome b
c111747_g3	5.7637	7.228e-52	1.7311e-48	448	502154162	XP_004509606.1	138	1.17962e-09	PREDICTED: defensin J1-2-like [Cicer arietinum]	--	--	--	--	--	--	--	--	--	A3FPF2	132	1.63763e-09	Defensin-like protein OS=Nelumbo nucifera PE=3 SV=1	PF00304	Gamma-thionin family	GO:0006952	defense response	--	--	--	--	--	--
c125957_g2	6.5095	1.0714e-51	2.5279e-48	7472	372450230	YP_005090383.1	822	1.08413e-96	ribosomal protein S2 (mitochondrion) [Phoenix dactylifera]>gi|343478435|gb|AEM43923.1| ribosomal protein S2 (mitochondrion) [Phoenix dactylifera]	340007640	JN098455.1	660	0	Mimulus guttatus mitochondrion, complete genome	--	--	--	--	Q9GCB9	469	2.65909e-50	Ribosomal protein S2, mitochondrial OS=Arabidopsis thaliana GN=RPS2 PE=2 SV=1	PF00318	Ribosomal protein S2	GO:0006412//GO:0042254	translation//ribosome biogenesis	GO:0003735	structural constituent of ribosome	GO:0005622//GO:0005840//GO:0005739//GO:0009507//GO:0015935	intracellular//ribosome//mitochondrion//chloroplast//small ribosomal subunit	KOG0832	Mitochondrial/chloroplast ribosomal protein S2
c119844_g1	5.5653	8.2697e-51	1.9224e-47	1157	194466081	ACF74271.1	244	1.23266e-22	class II small heat shock protein Le-HSP17.6 [Arachis hypogaea]	--	--	--	--	--	K13993	HSP20	HSP20 family protein	http://www.genome.jp/dbget-bin/www_bget?ko:K13993	P05477	231	2.47794e-21	17.9 kDa class II heat shock protein OS=Glycine max GN=HSP17.9-D PE=3 SV=1	PF08494	DEAD/H associated	--	--	GO:0016818//GO:0005524	hydrolase activity, acting on acid anhydrides, in phosphorus-containing anhydrides//ATP binding	--	--	--	--
c123745_g1	-4.9129	9.9938e-51	2.2895e-47	891	672148720	XP_008797211.1	496	4.50682e-71	PREDICTED: GEM-like protein 7 [Phoenix dactylifera]	--	--	--	--	--	--	--	--	--	Q9FMW4	347	9.34415e-48	Putative GEM-like protein 8 OS=Arabidopsis thaliana GN=At5g23370 PE=3 SV=1	--	--	--	--	--	--	--	--	--	--
c102582_g1	3.6744	2.3281e-50	5.2572e-47	1184	672132647	XP_008789909.1	1020	1.45204e-135	PREDICTED: thiamine pyrophosphokinase 1 isoform X2 [Phoenix dactylifera]	--	--	--	--	--	K00949	thiN, TPK1, THI80	thiamine pyrophosphokinase	http://www.genome.jp/dbget-bin/www_bget?ko:K00949	B9DGU7	942	1.85896e-124	Thiamine pyrophosphokinase 1 OS=Arabidopsis thaliana GN=TPK1 PE=2 SV=1	PF04265//PF09106//PF04263	Thiamin pyrophosphokinase, vitamin B1 binding domain//Elongation factor SelB, winged helix//Thiamin pyrophosphokinase, catalytic domain	GO:0001514//GO:0009229//GO:0006448//GO:0006772	selenocysteine incorporation//thiamine diphosphate biosynthetic process//regulation of translational elongation//thiamine metabolic process	GO:0005525//GO:0005524//GO:0003746//GO:0003723//GO:0004788	GTP binding//ATP binding//translation elongation factor activity//RNA binding//thiamine diphosphokinase activity	GO:0005737//GO:0005840	cytoplasm//ribosome	KOG3153	Thiamine pyrophosphokinase
c108531_g1	4.0379	1.0821e-49	2.4091e-46	734	595829738	XP_007205928.1	512	4.36828e-62	hypothetical protein PRUPE_ppa011641mg [Prunus persica]>gi|462401570|gb|EMJ07127.1| hypothetical protein PRUPE_ppa011641mg [Prunus persica]	--	--	--	--	--	--	--	--	--	Q9SR77	128	3.00879e-07	Heme-binding-like protein At3g10130, chloroplastic OS=Arabidopsis thaliana GN=At3g10130 PE=2 SV=1	--	--	--	--	--	--	--	--	--	--
c115515_g1	-4.0902	1.1097e-49	2.4363e-46	2902	672164928	XP_008802355.1	921	4.73443e-110	PREDICTED: reticulon-like protein B21 [Phoenix dactylifera]	241983232	AK331172.1	40	6.16368e-09	Triticum aestivum cDNA, clone: SET6_I18, cultivar: Chinese Spring	--	--	--	--	Q56X72	464	6.73439e-48	Reticulon-like protein B21 OS=Arabidopsis thaliana GN=RTNLB21 PE=2 SV=2	PF15234//PF01758	Linker for activation of T-cells//Sodium Bile acid symporter family	GO:0006814//GO:0015721//GO:0007165	sodium ion transport//bile acid and bile salt transport//signal transduction	GO:0008508	bile acid:sodium symporter activity	GO:0016020	membrane	--	--
c125316_g2	3.627	1.1858e-49	2.5677e-46	1490	672182637	XP_008811568.1	784	1.01307e-98	PREDICTED: uncharacterized protein LOC103722696 isoform X4 [Phoenix dactylifera]	523706753	KC968977.1	243	4.44833e-122	Lilium longiflorum chloroplast, complete genome	--	--	--	--	Q07078	560	7.89545e-62	Heat shock protein 81-3 OS=Oryza sativa subsp. japonica GN=HSP81-3 PE=2 SV=2	PF05695//PF01868//PF01959//PF02518	Plant protein of unknown function (DUF825)//Domain of unknown function UPF0086//3-dehydroquinate synthase (EC 4.6.1.3)//Histidine kinase-, DNA gyrase B-, and HSP90-like ATPase	GO:0006364//GO:0009094//GO:0009073//GO:0006571//GO:0051252//GO:0055114//GO:0006379//GO:0008033//GO:0000162	rRNA processing//L-phenylalanine biosynthetic process//aromatic amino acid family biosynthetic process//tyrosine biosynthetic process//regulation of RNA metabolic process//oxidation-reduction process//mRNA cleavage//tRNA processing//tryptophan biosynthetic process	GO:0003723//GO:0003856//GO:0004540//GO:0016491//GO:0005524	RNA binding//3-dehydroquinate synthase activity//ribonuclease activity//oxidoreductase activity//ATP binding	GO:0000172//GO:0030677//GO:0009507	ribonuclease MRP complex//ribonuclease P complex//chloroplast	KOG0019	Molecular chaperone (HSP90 family)
c107064_g1	4.7378	3.6255e-49	7.7445e-46	416	--	--	--	--	--	--	--	--	--	--	--	--	--	--	--	--	--	--	--	--	--	--	--	--	--	--	--	--
c117118_g2	-4.8827	6.4478e-49	1.359e-45	1150	672148720	XP_008797211.1	516	2.05236e-60	PREDICTED: GEM-like protein 7 [Phoenix dactylifera]	--	--	--	--	--	--	--	--	--	Q9FTA0	427	3.24189e-48	GEM-like protein 4 OS=Arabidopsis thaliana GN=At5g08350 PE=2 SV=1	--	--	--	--	--	--	--	--	--	--
c123516_g2	6.5476	6.8125e-49	1.4169e-45	4468	22325575	NP_671808.1	132	2.09289e-06	uncharacterized protein [Arabidopsis thaliana]>gi|330251024|gb|AEC06118.1| uncharacterized protein AT2G07775 [Arabidopsis thaliana]	339773281	JF729202.1	114	6.95801e-50	Arabidopsis thaliana ecotype Landsberg erecta mitochondrion, complete genome	--	--	--	--	--	--	--	--	--	--	--	--	--	--	--	--	--	--
c106777_g1	3.6215	1.1589e-48	2.3791e-45	729	672157436	XP_008798426.1	565	1.00782e-70	PREDICTED: heavy metal-associated isoprenylated plant protein 26-like [Phoenix dactylifera]	255545621	XM_002513825.1	44	8.9323e-12	Ricinus communis metal ion binding protein, putative, mRNA	--	--	--	--	Q9SZN7	407	1.05842e-47	Heavy metal-associated isoprenylated plant protein 26 OS=Arabidopsis thaliana GN=HIPP26 PE=1 SV=1	PF00403	Heavy-metal-associated domain	GO:0030001	metal ion transport	GO:0046872	metal ion binding	--	--	--	--
c125429_g5	5.0013	1.6195e-48	3.2821e-45	828	27461096	AAL61539.1	174	2.01713e-13	glycine-rich protein [Lilium hybrid division VII]	--	--	--	--	--	--	--	--	--	--	--	--	--	--	--	--	--	--	--	--	--	--	--
c62477_g1	5.3541	2.2584e-48	4.5189e-45	1234	--	--	--	--	--	--	--	--	--	--	--	--	--	--	--	--	--	--	--	--	--	--	--	--	--	--	--	--
c125217_g2	3.4706	2.9219e-48	5.723e-45	1526	672116162	XP_008781238.1	805	4.00391e-98	PREDICTED: cytochrome P450 71A1-like isoform X1 [Phoenix dactylifera]	--	--	--	--	--	--	--	--	--	Q9STL1	620	1.92881e-72	Cytochrome P450 71A22 OS=Arabidopsis thaliana GN=CYP71A22 PE=2 SV=1	PF00067	Cytochrome P450	GO:0055114	oxidation-reduction process	GO:0020037//GO:0016705//GO:0005506	heme binding//oxidoreductase activity, acting on paired donors, with incorporation or reduction of molecular oxygen//iron ion binding	--	--	KOG0156	Cytochrome P450 CYP2 subfamily
c120429_g8	6.5496	2.9326e-48	5.723e-45	2396	--	--	--	--	--	--	--	--	--	--	--	--	--	--	--	--	--	--	--	--	--	--	--	--	--	--	--	--
c111442_g2	3.4517	7.2339e-48	1.3945e-44	1599	449449996	XP_004142750.1	1370	0	PREDICTED: heat shock cognate 70 kDa protein-like isoform 2 [Cucumis sativus]>gi|449483855|ref|XP_004156713.1| PREDICTED: heat shock cognate 70 kDa protein-like isoform 2 [Cucumis sativus]	431143	D21824.1	577	0	Lilium longiflorum LIM18 mRNA, complete cds, clone:plim18	K03283	HSPA1_8	heat shock 70kDa protein 1/8	http://www.genome.jp/dbget-bin/www_bget?ko:K03283	P09189	1344	2.13958e-177	Heat shock cognate 70 kDa protein OS=Petunia hybrida GN=HSP70 PE=2 SV=1	PF01968//PF06723	Hydantoinase/oxoprolinase//MreB/Mbl protein	GO:0000902	cell morphogenesis	GO:0016787	hydrolase activity	--	--	KOG0101	Molecular chaperones HSP70/HSC70, HSP70 superfamily
c116090_g3	4.6064	9.1461e-48	1.7419e-44	783	695000033	XP_009409876.1	130	4.31813e-07	PREDICTED: uncharacterized protein LOC103992013 isoform X3 [Musa acuminata subsp. malaccensis]	--	--	--	--	--	--	--	--	--	--	--	--	--	--	--	--	--	--	--	--	--	--	--
c117764_g2	3.9938	1.0748e-47	2.0226e-44	624	672135624	XP_008791482.1	648	6.89805e-82	PREDICTED: hevamine-A-like [Phoenix dactylifera]	672135623	XM_008793260.1	222	8.53228e-111	PREDICTED: Phoenix dactylifera hevamine-A-like (LOC103708364), mRNA	K01183	E3.2.1.14	chitinase	http://www.genome.jp/dbget-bin/www_bget?ko:K01183	P23472	550	1.18836e-67	Hevamine-A OS=Hevea brasiliensis PE=1 SV=2	PF00704	Glycosyl hydrolases family 18	GO:0005975	carbohydrate metabolic process	GO:0004553	hydrolase activity, hydrolyzing O-glycosyl compounds	--	--	KOG4701	Chitinase
c11902_g1	4.1112	1.5836e-47	2.945e-44	934	--	--	--	--	--	--	--	--	--	--	--	--	--	--	--	--	--	--	--	--	--	--	--	--	--	--	--	--
c114916_g1	3.4536	3.1277e-47	5.7488e-44	1980	672132456	XP_008789812.1	1870	0	PREDICTED: LOW QUALITY PROTEIN: phytosulfokine receptor 2-like [Phoenix dactylifera]	--	--	--	--	--	--	--	--	--	Q9FN37	1569	0	Phytosulfokine receptor 2 OS=Arabidopsis thaliana GN=PSKR2 PE=2 SV=1	PF00069//PF07714//PF00560	Protein kinase domain//Protein tyrosine kinase//Leucine Rich Repeat	GO:0006468	protein phosphorylation	GO:0005524//GO:0005515//GO:0004672	ATP binding//protein binding//protein kinase activity	--	--	--	--
c119329_g2	3.4287	3.6582e-47	6.6467e-44	1000	672111984	XP_008803456.1	270	1.07267e-26	PREDICTED: snakin-2 [Phoenix dactylifera]	588493678	KJ489025.1	70	4.37155e-26	Lilium lancifolium cold-regulated LTCOR12 mRNA, partial cds	--	--	--	--	F4IQJ4	231	3.16993e-22	Gibberellin-regulated protein 11 OS=Arabidopsis thaliana GN=GASA11 PE=3 SV=1	--	--	--	--	--	--	--	--	--	--
c114148_g1	4.6454	5.3416e-47	9.595e-44	2117	657373279	KEH19024.1	515	5.45747e-56	cytochrome P450 family protein [Medicago truncatula]	--	--	--	--	--	--	--	--	--	Q50EK3	366	1.01416e-35	Cytochrome P450 704C1 OS=Pinus taeda GN=CYP704C1 PE=2 SV=1	PF00067	Cytochrome P450	GO:0055114	oxidation-reduction process	GO:0005506//GO:0016705//GO:0020037	iron ion binding//oxidoreductase activity, acting on paired donors, with incorporation or reduction of molecular oxygen//heme binding	--	--	KOG0157	Cytochrome P450 CYP4/CYP19/CYP26 subfamilies
c126475_g1	3.3961	9.7448e-47	1.7308e-43	7671	147788024	CAN69340.1	1819	0	hypothetical protein VITISV_032634 [Vitis vinifera]	672142031	XM_008796644.1	385	0	PREDICTED: Phoenix dactylifera beta-amylase 3, chloroplastic (LOC103710765), mRNA	K01177	E3.2.1.2	beta-amylase	http://www.genome.jp/dbget-bin/www_bget?ko:K01177	O23553	1368	1.14635e-166	Beta-amylase 3, chloroplastic OS=Arabidopsis thaliana GN=BAM3 PE=1 SV=3	PF00665//PF01373//PF00379//PF00098	Integrase core domain//Glycosyl hydrolase family 14//Insect cuticle protein//Zinc knuckle	GO:0015074//GO:0005985//GO:0005982//GO:0000272	DNA integration//sucrose metabolic process//starch metabolic process//polysaccharide catabolic process	GO:0003676//GO:0042302//GO:0016161//GO:0008270	nucleic acid binding//structural constituent of cuticle//beta-amylase activity//zinc ion binding	--	--	KOG0017	FOG: Transposon-encoded proteins with TYA, reverse transcriptase, integrase domains in various combinations
c118840_g3	6.0357	2.121e-46	3.7252e-43	2639	194033257	YP_002000594.1	2532	0	ATP synthase F0 subunit 1 [Oryza sativa Japonica Group]>gi|148886790|sp|P0C520.1|ATPAM_ORYSA RecName: Full=ATP synthase subunit alpha, mitochondrial (mitochondrion) [Oryza sativa]>gi|148886791|sp|P0C521.1|ATPAM_ORYSI RecName: Full=ATP synthase subunit alpha, mitochondrial (mitochondrion) [Oryza sativa Indica Group]>gi|148886792|sp|P0C522.1|ATPAM_ORYSJ RecName: Full=ATP synthase subunit alpha, mit…	343478410	JN375330.1	1296	0	Phoenix dactylifera mitochondrion, complete genome	K02132	ATPeF1A, ATP5A1, ATP1	F-type H+-transporting ATPase subunit alpha	http://www.genome.jp/dbget-bin/www_bget?ko:K02132	P0C522	2532	0	ATP synthase subunit alpha, mitochondrial OS=Oryza sativa subsp. japonica GN=ATPA PE=1 SV=1	PF04085//PF00137//PF00006//PF02874//PF00306	rod shape-determining protein MreC//ATP synthase subunit C//ATP synthase alpha/beta family, nucleotide-binding domain//ATP synthase alpha/beta family, beta-barrel domain//ATP synthase alpha/beta chain, C terminal domain	GO:0006119//GO:0015986//GO:0006979//GO:0015991//GO:0008360//GO:0046034//GO:0015992	oxidative phosphorylation//ATP synthesis coupled proton transport//response to oxidative stress//ATP hydrolysis coupled proton transport//regulation of cell shape//ATP metabolic process//proton transport	GO:0016820//GO:0046961//GO:0005507//GO:0008270//GO:0050897//GO:0005524//GO:0046933//GO:0015078//GO:0008266	hydrolase activity, acting on acid anhydrides, catalyzing transmembrane movement of substances//proton-transporting ATPase activity, rotational mechanism//copper ion binding//zinc ion binding//cobalt ion binding//ATP binding//proton-transporting ATP synthase activity, rotational mechanism//hydrogen ion transmembrane transporter activity//poly(U) RNA binding	GO:0033178//GO:0005886//GO:0045259//GO:0005730//GO:0005618//GO:0009941//GO:0033177//GO:0005773//GO:0005743//GO:0045261	proton-transporting two-sector ATPase complex, catalytic domain//plasma membrane//proton-transporting ATP synthase complex//nucleolus//cell wall//chloroplast envelope//proton-transporting two-sector ATPase complex, proton-transporting domain//vacuole//mitochondrial inner membrane//proton-transporting ATP synthase complex, catalytic core F(1)	KOG1353	F0F1-type ATP synthase, alpha subunit
c116066_g2	5.1928	3.2245e-46	5.6011e-43	1427	695054605	XP_009415437.1	157	1.74098e-18	PREDICTED: uncharacterized protein LOC103996273 [Musa acuminata subsp. malaccensis]	--	--	--	--	--	--	--	--	--	--	--	--	--	PF08019	Domain of unknown function (DUF1705)	--	--	--	--	GO:0016021	integral component of membrane	--	--
c125352_g2	3.374	4.1755e-46	7.1742e-43	1567	641808298	KDO36486.1	1331	1.72576e-179	hypothetical protein CISIN_1g020168mg [Citrus sinensis]	431143	D21824.1	573	0	Lilium longiflorum LIM18 mRNA, complete cds, clone:plim18	K03283	HSPA1_8	heat shock 70kDa protein 1/8	http://www.genome.jp/dbget-bin/www_bget?ko:K03283	P22953	1328	3.44085e-175	Probable mediator of RNA polymerase II transcription subunit 37e OS=Arabidopsis thaliana GN=MED37E PE=1 SV=3	PF02782	FGGY family of carbohydrate kinases, C-terminal domain	GO:0005975	carbohydrate metabolic process	GO:0016773	phosphotransferase activity, alcohol group as acceptor	--	--	KOG0101	Molecular chaperones HSP70/HSC70, HSP70 superfamily
c126019_g7	5.229	5.7038e-46	9.5917e-43	1476	15226090	NP_178786.1	561	3.87558e-65	cytochrome C oxidase subunit II, transmembrane domain-containing protein [Arabidopsis thaliana]>gi|20198279|gb|AAM15495.1| hypothetical protein [Arabidopsis thaliana]>gi|330250988|gb|AEC06082.1| cytochrome C oxidase subunit II-like, transmembrane domain [Arabidopsis thaliana]	385252620	JQ804980.1	215	1.6185e-106	Spirodela polyrhiza strain 7498 mitochondrion, complete genome	--	--	--	--	P92559	560	9.43099e-66	Uncharacterized mitochondrial protein AtMg01280 OS=Arabidopsis thaliana GN=AtMg01280 PE=3 SV=1	PF02790	Cytochrome C oxidase subunit II, transmembrane domain	GO:0022900	electron transport chain	--	--	GO:0016021	integral component of membrane	--	--
c106190_g1	6.8988	5.6533e-46	9.5917e-43	1280	359494012	XP_003634709.1	931	5.59446e-121	PREDICTED: uncharacterized protein LOC100854700 [Vitis vinifera]>gi|297735977|emb|CBI23951.3| unnamed protein product [Vitis vinifera]	--	--	--	--	--	--	--	--	--	P00210	148	1.92658e-10	Ferredoxin-1 OS=Desulfovibrio africanus GN=fd1 PE=1 SV=3	PF13187//PF13237//PF12797//PF12837//PF00037//PF12800//PF12838	4Fe-4S dicluster domain//4Fe-4S dicluster domain//4Fe-4S binding domain//4Fe-4S binding domain//4Fe-4S binding domain//4Fe-4S binding domain//4Fe-4S dicluster domain	--	--	GO:0005515//GO:0051536	protein binding//iron-sulfur cluster binding	--	--	KOG0712	Molecular chaperone (DnaJ superfamily)
c117107_g3	5.6318	5.9862e-46	9.9607e-43	1723	306450593	ADM88550.1	1419	0	P450 [Elaeis guineensis]	--	--	--	--	--	--	--	--	--	P24465	1188	2.20041e-155	Cytochrome P450 71A1 OS=Persea americana GN=CYP71A1 PE=1 SV=2	PF00067	Cytochrome P450	GO:0055114	oxidation-reduction process	GO:0005506//GO:0016705//GO:0020037	iron ion binding//oxidoreductase activity, acting on paired donors, with incorporation or reduction of molecular oxygen//heme binding	--	--	KOG0156	Cytochrome P450 CYP2 subfamily
c126403_g1	5.1754	7.2557e-46	1.1947e-42	8102	340748015	AEK66732.1	1362	6.40907e-168	ribosomal protein S4 [Ferrocalamus rimosivaginus]>gi|372861933|gb|AEX98086.1| ribosomal protein S4 (mitochondrion) [Ferrocalamus rimosivaginus]	340748008	JN120789.1	859	0	Ferrocalamus rimosivaginus mitochondrion, partial genome	--	--	--	--	Q31708	1056	5.87261e-127	Ribosomal protein S4, mitochondrial OS=Arabidopsis thaliana GN=RPS4 PE=2 SV=2	PF01479//PF12179//PF00510	S4 domain//I-kappa-kinase-beta NEMO binding domain//Cytochrome c oxidase subunit III	GO:0016310//GO:0009069	phosphorylation//serine family amino acid metabolic process	GO:0008384//GO:0003723//GO:0015002	IkappaB kinase activity//RNA binding//heme-copper terminal oxidase activity	GO:0005739//GO:0005840//GO:0016020//GO:0008385	mitochondrion//ribosome//membrane//IkappaB kinase complex	KOG4664	Cytochrome oxidase subunit III and related proteins
c125281_g1	3.3441	1.0575e-45	1.7233e-42	2023	672138241	XP_008792870.1	1995	0	PREDICTED: cytochrome P450 71A1-like [Phoenix dactylifera]	359482503	XM_002273354.2	336	1.21713e-173	PREDICTED: Vitis vinifera flavonoid 3'-monooxygenase-like (LOC100263428), mRNA	--	--	--	--	P24465	1085	1.3258e-138	Cytochrome P450 71A1 OS=Persea americana GN=CYP71A1 PE=1 SV=2	PF00067	Cytochrome P450	GO:0055114	oxidation-reduction process	GO:0016705//GO:0020037//GO:0005506	oxidoreductase activity, acting on paired donors, with incorporation or reduction of molecular oxygen//heme binding//iron ion binding	--	--	KOG0156	Cytochrome P450 CYP2 subfamily
c122824_g1	5.1296	1.3973e-45	2.2538e-42	1082	475584725	EMT19853.1	175	1.83526e-13	hypothetical protein F775_43097 [Aegilops tauschii]	--	--	--	--	--	K13993	HSP20	HSP20 family protein	http://www.genome.jp/dbget-bin/www_bget?ko:K13993	P19036	174	1.39835e-13	17.4 kDa class I heat shock protein OS=Arabidopsis thaliana GN=HSP17.4A PE=2 SV=2	PF04316	Anti-sigma-28 factor, FlgM	GO:0045892	negative regulation of transcription, DNA-templated	--	--	--	--	--	--
c124453_g2	5.0206	1.6087e-45	2.5686e-42	689	359479910	XP_002267643.2	446	1.03025e-48	PREDICTED: beta-glucosidase 11-like [Vitis vinifera]	--	--	--	--	--	K01188	E3.2.1.21	beta-glucosidase	http://www.genome.jp/dbget-bin/www_bget?ko:K01188	Q8RXN9	360	3.67342e-38	Putative beta-glucosidase 5 OS=Arabidopsis thaliana GN=BGLU5 PE=5 SV=2	PF00232	Glycosyl hydrolase family 1	GO:0005975	carbohydrate metabolic process	GO:0004553	hydrolase activity, hydrolyzing O-glycosyl compounds	--	--	--	--
c111917_g1	-3.6618	1.7167e-45	2.6868e-42	1086	672185973	XP_008812964.1	875	5.1114e-114	PREDICTED: short-chain dehydrogenase reductase 3b-like [Phoenix dactylifera]	--	--	--	--	--	--	--	--	--	Q94K41	665	2.23075e-83	Short-chain dehydrogenase reductase 3b OS=Arabidopsis thaliana GN=SDR3b PE=2 SV=1	PF01370//PF00106//PF01073	NAD dependent epimerase/dehydratase family//short chain dehydrogenase//3-beta hydroxysteroid dehydrogenase/isomerase family	GO:0008210//GO:0006694//GO:0044237//GO:0008209//GO:0055114//GO:0008207//GO:0008152	estrogen metabolic process//steroid biosynthetic process//cellular metabolic process//androgen metabolic process//oxidation-reduction process//C21-steroid hormone metabolic process//metabolic process	GO:0016491//GO:0003824//GO:0050662//GO:0016616//GO:0003854	oxidoreductase activity//catalytic activity//coenzyme binding//oxidoreductase activity, acting on the CH-OH group of donors, NAD or NADP as acceptor//3-beta-hydroxy-delta5-steroid dehydrogenase activity	--	--	KOG0725	Reductases with broad range of substrate specificities
c115805_g2	3.7036	1.7158e-45	2.6868e-42	640	695011275	XP_009392348.1	206	1.76121e-16	PREDICTED: cytochrome P450 71A1-like [Musa acuminata subsp. malaccensis]	--	--	--	--	--	--	--	--	--	E3W9C4	181	4.54461e-14	Alpha-humulene 10-hydroxylase OS=Zingiber zerumbet GN=CYP71BA1 PE=1 SV=1	PF00067	Cytochrome P450	GO:0055114	oxidation-reduction process	GO:0005506//GO:0016705//GO:0020037	iron ion binding//oxidoreductase activity, acting on paired donors, with incorporation or reduction of molecular oxygen//heme binding	--	--	--	--
c85446_g1	Inf	9.1191e-45	1.4132e-41	1417	672159965	XP_008799749.1	593	2.69529e-70	PREDICTED: transcription factor MYB1R1-like [Phoenix dactylifera]	--	--	--	--	--	--	--	--	--	Q8S9H7	302	2.16854e-29	Transcription factor DIVARICATA OS=Antirrhinum majus GN=DIVARICATA PE=2 SV=1	PF00098//PF00249	Zinc knuckle//Myb-like DNA-binding domain	--	--	GO:0008270//GO:0003682//GO:0003676	zinc ion binding//chromatin binding//nucleic acid binding	GO:0000785	chromatin	--	--
c124418_g3	6.9975	1.232e-44	1.8908e-41	1855	388504848	AFK40490.1	934	1.39672e-119	unknown [Lotus japonicus]	388504847	BT140695.1	555	0	Lotus japonicus clone JCVI-FLLj-14M14 unknown mRNA	--	--	--	--	P92527	897	4.84837e-115	Putative cytochrome c biosynthesis ccmC-like mitochondrial protein OS=Arabidopsis thaliana GN=CCMC PE=2 SV=4	PF01578	Cytochrome C assembly protein	GO:0006461//GO:0008535	protein complex assembly//respiratory chain complex IV assembly	--	--	GO:0016020	membrane	--	--
c111491_g1	6.8715	1.8137e-44	2.7566e-41	1770	672162845	XP_008801247.1	2002	0	PREDICTED: probable inositol transporter 2 [Phoenix dactylifera]	--	--	--	--	--	K08150	SLC2A13, ITR	MFS transporter, SP family, solute carrier family 2 (myo-inositol transporter), member 13	http://www.genome.jp/dbget-bin/www_bget?ko:K08150	Q9C757	1685	0	Probable inositol transporter 2 OS=Arabidopsis thaliana GN=INT2 PE=1 SV=1	PF00649//PF00083//PF07690	Copper fist DNA binding domain//Sugar (and other) transporter//Major Facilitator Superfamily	GO:0006355//GO:0055085	regulation of transcription, DNA-templated//transmembrane transport	GO:0022857//GO:0003677//GO:0005507//GO:0003700	transmembrane transporter activity//DNA binding//copper ion binding//sequence-specific DNA binding transcription factor activity	GO:0016021//GO:0005667//GO:0005634	integral component of membrane//transcription factor complex//nucleus	KOG0254	Predicted transporter (major facilitator superfamily)
c119601_g2	8.6033	5.6419e-44	8.4937e-41	478	695061414	XP_009419138.1	176	4.41225e-13	PREDICTED: pectinesterase-like [Musa acuminata subsp. malaccensis]	--	--	--	--	--	--	--	--	--	Q9SG77	137	8.43222e-09	Putative pectinesterase/pectinesterase inhibitor 24 OS=Arabidopsis thaliana GN=PME24 PE=3 SV=1	PF04043	Plant invertase/pectin methylesterase inhibitor	GO:0005985//GO:0005982	sucrose metabolic process//starch metabolic process	GO:0030599//GO:0004857	pectinesterase activity//enzyme inhibitor activity	--	--	--	--
c123117_g1	3.3799	1.8357e-43	2.7375e-40	2909	587933378	EXC20353.1	193	1.42713e-13	hypothetical protein L484_020574 [Morus notabilis]	--	--	--	--	--	--	--	--	--	--	--	--	--	--	--	--	--	--	--	--	--	--	--
c123603_g5	3.9961	3.2019e-43	4.7303e-40	766	393793942	BAM28964.1	1141	1.5246e-149	phenylalanine ammonia lyase [Lilium hybrid division I]	393793941	AB699154.1	709	0	Lilium hybrid division I LhPAL1-2 mRNA for phenylalanine ammonia lyase, complete cds, cultivar: Montreux	K10775	E4.3.1.24	phenylalanine ammonia-lyase	http://www.genome.jp/dbget-bin/www_bget?ko:K10775	P45729	805	2.02586e-100	Phenylalanine ammonia-lyase 3 OS=Petroselinum crispum GN=PAL3 PE=2 SV=1	PF00221	Aromatic amino acid lyase	GO:0009058	biosynthetic process	GO:0016841	ammonia-lyase activity	--	--	KOG0222	Phenylalanine and histidine ammonia-lyase
c116574_g1	-3.6793	3.3341e-43	4.88e-40	953	--	--	--	--	--	--	--	--	--	--	--	--	--	--	--	--	--	--	--	--	--	--	--	--	--	--	--	--
c122992_g1	3.3921	4.2095e-43	6.1046e-40	2046	672163843	XP_008801780.1	1392	0	PREDICTED: heat shock protein 83 [Phoenix dactylifera]	672163842	XM_008803558.1	474	0	PREDICTED: Phoenix dactylifera heat shock protein 83 (LOC103715800), mRNA	K04079	htpG, HSP90A	molecular chaperone HtpG	http://www.genome.jp/dbget-bin/www_bget?ko:K04079	P51819	1336	3.1448e-173	Heat shock protein 83 OS=Ipomoea nil GN=HSP83A PE=2 SV=1	PF00183	Hsp90 protein	GO:0006950//GO:0006457	response to stress//protein folding	GO:0051082//GO:0005524	unfolded protein binding//ATP binding	--	--	KOG0019	Molecular chaperone (HSP90 family)
c120596_g1	-5.5121	5.2243e-43	7.5075e-40	836	506954086	AGM20679.1	284	3.9506e-29	GASA5 [Populus tomentosa]	242384584	FP098183.1	60	1.31463e-20	Phyllostachys edulis cDNA clone: bbasst002j09, full insert sequence	--	--	--	--	P47926	277	7.45166e-29	Protein RSI-1 OS=Solanum lycopersicum GN=RSI-1 PE=2 SV=1	--	--	--	--	--	--	--	--	--	--
c125555_g6	3.2401	7.312e-43	1.0413e-39	339	672142032	XP_008794866.1	492	1.24749e-57	PREDICTED: beta-amylase 3, chloroplastic [Phoenix dactylifera]	--	--	--	--	--	K01177	E3.2.1.2	beta-amylase	http://www.genome.jp/dbget-bin/www_bget?ko:K01177	O23553	433	7.7543e-50	Beta-amylase 3, chloroplastic OS=Arabidopsis thaliana GN=BAM3 PE=1 SV=3	PF01373	Glycosyl hydrolase family 14	GO:0005982//GO:0005985//GO:0000272	starch metabolic process//sucrose metabolic process//polysaccharide catabolic process	GO:0016161	beta-amylase activity	--	--	--	--
c119601_g1	6.7574	4.8218e-42	6.8053e-39	1415	695061414	XP_009419138.1	1255	2.17179e-165	PREDICTED: pectinesterase-like [Musa acuminata subsp. malaccensis]	--	--	--	--	--	K01051	E3.1.1.11	pectinesterase	http://www.genome.jp/dbget-bin/www_bget?ko:K01051	Q7Y201	980	2.86364e-124	Probable pectinesterase/pectinesterase inhibitor 13 OS=Arabidopsis thaliana GN=PME13 PE=2 SV=2	PF01095//PF04043	Pectinesterase//Plant invertase/pectin methylesterase inhibitor	GO:0005982//GO:0042545//GO:0005985	starch metabolic process//cell wall modification//sucrose metabolic process	GO:0030599//GO:0004857	pectinesterase activity//enzyme inhibitor activity	GO:0005618	cell wall	--	--
c103236_g1	6.9643	6.9017e-42	9.6546e-39	791	578888299	AHI16402.1	639	2.07818e-80	nad6, partial (mitochondrion) [Triticum turgidum subsp. durum]	343478410	JN375330.1	473	0	Phoenix dactylifera mitochondrion, complete genome	K03884	ND6	NADH-ubiquinone oxidoreductase chain 6	http://www.genome.jp/dbget-bin/www_bget?ko:K03884	Q02500	638	7.70549e-81	NADH-ubiquinone oxidoreductase chain 6 OS=Triticum aestivum GN=ND6 PE=3 SV=1	PF00499	NADH-ubiquinone/plastoquinone oxidoreductase chain 6	GO:0006120//GO:0055114//GO:0006814//GO:0015992//GO:0006744	mitochondrial electron transport, NADH to ubiquinone//oxidation-reduction process//sodium ion transport//proton transport//ubiquinone biosynthetic process	GO:0008137	NADH dehydrogenase (ubiquinone) activity	--	--	--	--
c96284_g1	3.3809	8.2366e-42	1.1421e-38	1686	672123252	XP_008784982.1	1371	1.80557e-178	PREDICTED: galactinol--sucrose galactosyltransferase [Phoenix dactylifera]	372285323	HE650836.1	179	1.90759e-86	Brachypodium sylvaticum genomic construct, BACs 73P1 and 17E7	K06617	E2.4.1.82	raffinose synthase	http://www.genome.jp/dbget-bin/www_bget?ko:K06617	Q5VQG4	1284	3.81564e-166	Galactinol--sucrose galactosyltransferase OS=Oryza sativa subsp. japonica GN=RFS PE=1 SV=1	--	--	--	--	--	--	--	--	--	--
c2625_g1	8.5032	8.5492e-42	1.1751e-38	1349	--	--	--	--	--	--	--	--	--	--	--	--	--	--	--	--	--	--	PF03405	Fatty acid desaturase	GO:0055114//GO:0006631	oxidation-reduction process//fatty acid metabolic process	GO:0045300	acyl-[acyl-carrier-protein] desaturase activity	--	--	--	--
c125607_g2	3.1658	1.369e-41	1.8655e-38	1704	672109611	XP_008791017.1	1446	0	PREDICTED: 4-coumarate--CoA ligase-like 6 [Phoenix dactylifera]	--	--	--	--	--	K01904	4CL	4-coumarate--CoA ligase	http://www.genome.jp/dbget-bin/www_bget?ko:K01904	Q84P24	1231	5.1623e-161	4-coumarate--CoA ligase-like 6 OS=Arabidopsis thaliana GN=4CLL6 PE=2 SV=2	PF00501	AMP-binding enzyme	GO:0008152	metabolic process	GO:0003824	catalytic activity	--	--	KOG1176	Acyl-CoA synthetase
c115307_g3	3.3139	2.6012e-41	3.5143e-38	1358	672182047	XP_008811259.1	1051	2.33547e-138	PREDICTED: gibberellin 2-beta-dioxygenase-like [Phoenix dactylifera]	--	--	--	--	--	K04125	E1.14.11.13	gibberellin 2-oxidase	http://www.genome.jp/dbget-bin/www_bget?ko:K04125	Q9XG83	895	1.4239e-115	Gibberellin 2-beta-dioxygenase OS=Phaseolus coccineus GN=GA2OX1 PE=2 SV=1	PF03171	2OG-Fe(II) oxygenase superfamily	GO:0055114	oxidation-reduction process	GO:0016491//GO:0016706	oxidoreductase activity//oxidoreductase activity, acting on paired donors, with incorporation or reduction of molecular oxygen, 2-oxoglutarate as one donor, and incorporation of one atom each of oxygen into both donors	--	--	--	--
c107644_g1	7.6305	2.735e-41	3.6638e-38	1576	730290	P40973.1	2024	0	RecName: Full=Pectate lyase; Flags: Precursor [Lilium longiflorum]>gi|19451|emb|CAA78976.1| pectate lyase [Lilium longiflorum]>gi|308902|gb|AAA33398.1| pectate lyase [Lilium longiflorum]	19450	Z17328.1	1315	0	Lilium longiflorum encoding putative pectate lyase	K01728	E4.2.2.2, pel	pectate lyase	http://www.genome.jp/dbget-bin/www_bget?ko:K01728	P40973	2024	0	Pectate lyase OS=Lilium longiflorum PE=2 SV=1	PF04431	Pectate lyase, N terminus	--	--	GO:0030570	pectate lyase activity	--	--	--	--
c117517_g1	-5.1642	3.1545e-41	4.1902e-38	2003	672135339	XP_008791340.1	1523	0	PREDICTED: protein ASPARTIC PROTEASE IN GUARD CELL 2 [Phoenix dactylifera]	--	--	--	--	--	--	--	--	--	Q9LHE3	514	9.85474e-56	Protein ASPARTIC PROTEASE IN GUARD CELL 2 OS=Arabidopsis thaliana GN=ASPG2 PE=2 SV=1	PF00026	Eukaryotic aspartyl protease	GO:0006508	proteolysis	GO:0004190	aspartic-type endopeptidase activity	--	--	KOG1339	Aspartyl protease
c87791_g1	5.3912	3.4109e-41	4.4931e-38	535	21477	CAA78036.1	158	3.64341e-12	70-kD heat shock protein [Solanum tuberosum]	--	--	--	--	--	K03283	HSPA1_8	heat shock 70kDa protein 1/8	http://www.genome.jp/dbget-bin/www_bget?ko:K03283	Q9C7X7	162	8.09949e-12	Heat shock 70 kDa protein 18 OS=Arabidopsis thaliana GN=HSP70-18 PE=2 SV=1	PF00321	Plant thionin	GO:0006952	defense response	--	--	--	--	KOG0101	Molecular chaperones HSP70/HSC70, HSP70 superfamily
c36567_g1	4.7688	5.5929e-41	7.3065e-38	549	672124206	XP_008785478.1	351	6.09676e-40	PREDICTED: uncharacterized protein LOC103704106 [Phoenix dactylifera]	--	--	--	--	--	--	--	--	--	--	--	--	--	--	--	--	--	--	--	--	--	--	--
c117331_g1	5.9768	6.4785e-41	8.3941e-38	994	296080943	CBI18665.3	138	1.54029e-08	unnamed protein product [Vitis vinifera]	--	--	--	--	--	--	--	--	--	--	--	--	--	--	--	--	--	--	--	--	--	--	--
c104040_g1	9.8096	8.3303e-41	1.0706e-37	740	695042826	XP_009409082.1	322	2.07254e-34	PREDICTED: monothiol glutaredoxin-S3-like [Musa acuminata subsp. malaccensis]	--	--	--	--	--	K03676	grxC, GLRX, GLRX2	glutaredoxin 3	http://www.genome.jp/dbget-bin/www_bget?ko:K03676	Q5QLR2	274	3.17992e-28	Monothiol glutaredoxin-S5 OS=Oryza sativa subsp. japonica GN=GRXS5 PE=2 SV=1	PF00462	Glutaredoxin	GO:0045454//GO:0006118	cell redox homeostasis//electron transport	GO:0015035//GO:0009055	protein disulfide oxidoreductase activity//electron carrier activity	--	--	KOG0911	Glutaredoxin-related protein
c125579_g1	6.3438	1.2713e-40	1.6206e-37	1839	147811281	CAN61230.1	984	6.5857e-124	hypothetical protein VITISV_010115 [Vitis vinifera]	388325513	JQ390411.1	76	3.77016e-29	Pinellia ternata small heat shock protein (sHSP) mRNA, complete cds	--	--	--	--	P10978	575	2.77449e-61	Retrovirus-related Pol polyprotein from transposon TNT 1-94 OS=Nicotiana tabacum PE=2 SV=1	--	--	--	--	--	--	--	--	KOG0710	Molecular chaperone (small heat-shock protein Hsp26/Hsp42)
c122712_g3	5.0621	1.9356e-40	2.4478e-37	2855	449463180	XP_004149312.1	428	2.38626e-61	PREDICTED: (-)-germacrene D synthase-like [Cucumis sativus]	667751905	KJ865410.1	625	0	Capsicum annuum cultivar Jeju mitochondrion, complete genome	--	--	--	--	P10579	130	1.95373e-06	Uncharacterized 39 kDa protein in mitochondrial S-1 and S-2 DNA OS=Zea mays PE=4 SV=1	--	--	--	--	--	--	--	--	--	--
c112931_g1	5.5541	2.1439e-40	2.6897e-37	1051	695060695	XP_009418748.1	1249	4.25649e-167	PREDICTED: sugar carrier protein C-like [Musa acuminata subsp. malaccensis]	122937718	EF026038.1	554	0	Lilium longiflorum clone LLP-64 monosaccharide transporter mRNA, partial cds	--	--	--	--	P23586	1025	5.49852e-134	Sugar transport protein 1 OS=Arabidopsis thaliana GN=STP1 PE=1 SV=2	PF07690//PF00083	Major Facilitator Superfamily//Sugar (and other) transporter	GO:0055085	transmembrane transport	GO:0022857	transmembrane transporter activity	GO:0016021	integral component of membrane	KOG0254	Predicted transporter (major facilitator superfamily)
c119823_g1	3.257	2.3226e-40	2.8909e-37	2786	690563264	AIR74673.1	3465	0	lipoxygenase, partial [Lilium regale]	690563263	KM051414.1	1836	0	Lilium regale lipoxygenase mRNA, partial cds	K15718	LOX1_5	linoleate 9S-lipoxygenase	http://www.genome.jp/dbget-bin/www_bget?ko:K15718	Q41238	2859	0	Linoleate 9S-lipoxygenase 6 (Fragment) OS=Solanum tuberosum GN=LOX1.6 PE=1 SV=1	PF00305//PF01477	Lipoxygenase//PLAT/LH2 domain	GO:0055114	oxidation-reduction process	GO:0016702//GO:0046872//GO:0005515	oxidoreductase activity, acting on single donors with incorporation of molecular oxygen, incorporation of two atoms of oxygen//metal ion binding//protein binding	--	--	--	--
c86413_g1	-4.6999	2.4344e-40	3.0063e-37	851	567877175	XP_006431177.1	763	1.16557e-98	hypothetical protein CICLE_v10012611mg [Citrus clementina]>gi|557533234|gb|ESR44417.1| hypothetical protein CICLE_v10012611mg [Citrus clementina]	672165352	XM_008804355.1	220	1.52525e-109	PREDICTED: Phoenix dactylifera expansin-A10-like (LOC103716383), mRNA	--	--	--	--	Q9C554	710	2.48157e-91	Expansin-A1 OS=Arabidopsis thaliana GN=EXPA1 PE=2 SV=1	PF06783	Uncharacterised protein family (UPF0239)	--	--	--	--	GO:0016021	integral component of membrane	--	--
c123516_g1	8.0602	4.7849e-40	5.8633e-37	1853	472833552	AGI48776.1	879	5.32151e-112	ribosomal protein S1 (mitochondrion) [Lolium perenne]	343478410	JN375330.1	602	0	Phoenix dactylifera mitochondrion, complete genome	--	--	--	--	P26863	262	1.00287e-23	Ribosomal protein S1, mitochondrial OS=Marchantia polymorpha GN=RPS1 PE=3 SV=2	--	--	--	--	--	--	--	--	--	--
c120768_g4	3.0926	6.5572e-40	7.9733e-37	1095	586682924	XP_006841133.1	628	3.74649e-71	hypothetical protein AMTR_s00086p00119290 [Amborella trichopoda]>gi|548843027|gb|ERN02808.1| hypothetical protein AMTR_s00086p00119290 [Amborella trichopoda]	--	--	--	--	--	K03695	clpB	ATP-dependent Clp protease ATP-binding subunit ClpB	http://www.genome.jp/dbget-bin/www_bget?ko:K03695	P42730	580	2.09581e-65	Chaperone protein ClpB1 OS=Arabidopsis thaliana GN=CLPB1 PE=1 SV=2	PF02954//PF02861	Bacterial regulatory protein, Fis family//Clp amino terminal domain	GO:0019538	protein metabolic process	GO:0043565	sequence-specific DNA binding	--	--	KOG1051	Chaperone HSP104 and related ATP-dependent Clp proteases
c115805_g1	3.0934	8.2779e-40	9.9887e-37	920	672116164	XP_008781239.1	678	1.69123e-82	PREDICTED: cytochrome P450 71A1-like isoform X2 [Phoenix dactylifera]	--	--	--	--	--	--	--	--	--	P24465	625	3.10322e-75	Cytochrome P450 71A1 OS=Persea americana GN=CYP71A1 PE=1 SV=2	PF00067	Cytochrome P450	GO:0055114	oxidation-reduction process	GO:0005506//GO:0016705//GO:0020037	iron ion binding//oxidoreductase activity, acting on paired donors, with incorporation or reduction of molecular oxygen//heme binding	--	--	KOG0156	Cytochrome P450 CYP2 subfamily
c119087_g1	3.1267	1.5776e-39	1.8892e-36	795	117582658	ABK41612.1	340	3.00535e-37	lipid transfer protein [Lilium longiflorum]	--	--	--	--	--	--	--	--	--	P85894	268	1.07716e-27	Non-specific lipid-transfer protein 1 OS=Morus nigra PE=1 SV=1	--	--	--	--	--	--	--	--	--	--
c114209_g1	3.2846	2.3422e-39	2.7838e-36	1254	672119852	XP_008783177.1	331	1.46181e-33	PREDICTED: ethylene-responsive transcription factor ERF023-like [Phoenix dactylifera]	695027131	XM_009402619.1	79	5.48208e-31	PREDICTED: Musa acuminata subsp. malaccensis ethylene-responsive transcription factor ERF039-like (LOC103985011), mRNA	K09286	EREBP	EREBP-like factor	http://www.genome.jp/dbget-bin/www_bget?ko:K09286	Q1ECI2	279	1.99847e-27	Ethylene-responsive transcription factor ERF023 OS=Arabidopsis thaliana GN=ERF023 PE=2 SV=1	PF06560//PF00847	Glucose-6-phosphate isomerase (GPI)//AP2 domain	GO:0006096//GO:0005985//GO:0005982//GO:0006355//GO:0006094//GO:0006098	glycolytic process//sucrose metabolic process//starch metabolic process//regulation of transcription, DNA-templated//gluconeogenesis//pentose-phosphate shunt	GO:0003700//GO:0004347	sequence-specific DNA binding transcription factor activity//glucose-6-phosphate isomerase activity	GO:0005737//GO:0005667	cytoplasm//transcription factor complex	--	--
c110577_g2	7.0399	2.4701e-39	2.9138e-36	3796	--	--	--	--	--	401661910	FR714868.1	190	3.33354e-92	Malus x domestica mitchondrial complete genome, cultivar Golden delicious	--	--	--	--	--	--	--	--	--	--	--	--	--	--	--	--	--	--
c111069_g1	-3.3936	2.857e-39	3.3453e-36	1094	695059667	XP_009418199.1	406	1.08512e-58	PREDICTED: fasciclin-like arabinogalactan protein 7 [Musa acuminata subsp. malaccensis]	--	--	--	--	--	--	--	--	--	Q9SJ81	347	2.02781e-50	Fasciclin-like arabinogalactan protein 7 OS=Arabidopsis thaliana GN=FLA7 PE=1 SV=1	--	--	--	--	--	--	--	--	--	--
c120049_g2	3.6963	3.442e-39	4.0006e-36	998	--	--	--	--	--	--	--	--	--	--	--	--	--	--	--	--	--	--	--	--	--	--	--	--	--	--	--	--
c123719_g2	4.8387	3.8092e-39	4.3951e-36	6124	147790109	CAN65312.1	84	3.15334e-06	hypothetical protein VITISV_002752 [Vitis vinifera]	480541895	KC821969.1	118	5.71179e-52	Liriodendron tulipifera mitochondrion, complete genome	--	--	--	--	--	--	--	--	--	--	--	--	--	--	--	--	--	--
c125255_g1	6.3421	1.5884e-38	1.8195e-35	3191	402465300	AAK31799.2	4507	0	plasma membrane H+ ATPase [Lilium longiflorum]	402465299	AY029190.2	2369	0	Lilium longiflorum plasma membrane H+ ATPase mRNA, complete cds	K01535	E3.6.3.6	H+-transporting ATPase	http://www.genome.jp/dbget-bin/www_bget?ko:K01535	Q03194	3980	0	Plasma membrane ATPase 4 OS=Nicotiana plumbaginifolia GN=PMA4 PE=1 SV=1	PF00122	E1-E2 ATPase	--	--	GO:0046872//GO:0000166	metal ion binding//nucleotide binding	--	--	KOG0205	Plasma membrane H+-transporting ATPase
c127355_g1	4.9162	1.9861e-38	2.2587e-35	1323	--	--	--	--	--	--	--	--	--	--	--	--	--	--	--	--	--	--	--	--	--	--	--	--	--	--	--	--
c113738_g1	-4.8108	2.164e-38	2.4434e-35	1129	672160755	XP_008800166.1	1287	8.83701e-171	PREDICTED: receptor-like protein kinase THESEUS 1 isoform X2 [Phoenix dactylifera]	672191172	XM_008777221.1	365	0	PREDICTED: Phoenix dactylifera receptor-like protein kinase THESEUS 1 (LOC103695805), mRNA	--	--	--	--	Q9LK35	1202	6.0374e-156	Receptor-like protein kinase THESEUS 1 OS=Arabidopsis thaliana GN=THE1 PE=1 SV=1	PF00069//PF07714	Protein kinase domain//Protein tyrosine kinase	GO:0006468	protein phosphorylation	GO:0004672//GO:0005524	protein kinase activity//ATP binding	--	--	--	--
c124539_g2	7.482	3.6251e-38	4.064e-35	1251	672183211	XP_008811876.1	581	1.33827e-69	PREDICTED: small heat shock protein, chloroplastic [Phoenix dactylifera]	--	--	--	--	--	K13993	HSP20	HSP20 family protein	http://www.genome.jp/dbget-bin/www_bget?ko:K13993	Q10P60	477	6.12907e-55	26.7 kDa heat shock protein, chloroplastic OS=Oryza sativa subsp. japonica GN=HSP26.7 PE=2 SV=1	--	--	--	--	--	--	--	--	--	--
c113102_g4	-3.1887	4.1162e-38	4.5821e-35	3329	9757567	BAB08129.1	1631	0	maturase [Lilium tigrinum]	523706753	KC968977.1	1664	0	Lilium longiflorum chloroplast, complete genome	--	--	--	--	Q9GIG3	1619	0	Maturase K OS=Lilium tsingtauense GN=matK PE=2 SV=1	PF02883	Adaptin C-terminal domain	GO:0006886//GO:0016192	intracellular protein transport//vesicle-mediated transport	--	--	GO:0030131	clathrin adaptor complex	--	--
c118643_g2	-4.6194	5.5292e-38	6.112e-35	1043	672121194	XP_008783888.1	723	3.02772e-86	PREDICTED: TPR repeat-containing thioredoxin TTL1-like [Phoenix dactylifera]	--	--	--	--	--	--	--	--	--	Q9MAH1	596	8.8561e-69	TPR repeat-containing thioredoxin TTL1 OS=Arabidopsis thaliana GN=TTL1 PE=1 SV=1	PF00515//PF00085	Tetratricopeptide repeat//Thioredoxin	GO:0045454	cell redox homeostasis	GO:0005515	protein binding	--	--	KOG0907	Thioredoxin
c116816_g1	Inf	5.6146e-38	6.1633e-35	1495	--	--	--	--	--	--	--	--	--	--	--	--	--	--	--	--	--	--	PF00584	SecE/Sec61-gamma subunits of protein translocation complex	GO:0006886//GO:0006605	intracellular protein transport//protein targeting	--	--	GO:0016020	membrane	--	--
c122172_g1	5.766	6.9259e-38	7.5503e-35	1064	112253905	YP_717160.1	360	2.96566e-39	hypothetical protein BrnapMp063 [Brassica napus]>gi|353526387|ref|YP_004927459.1| orf116 (mitochondrion) [Brassica oleracea]>gi|353526503|ref|YP_004927573.1| orf116 (mitochondrion) [Brassica carinata]>gi|353526704|ref|YP_004927875.1| orf116 (mitochondrion) [Brassica rapa subsp. oleifera]>gi|353531386|ref|YP_004927778.1| orf116 (mitochondrion) [Brassica juncea]>gi|37591107|dbj|BAC98909.1| hypothet…	343478410	JN375330.1	564	0	Phoenix dactylifera mitochondrion, complete genome	--	--	--	--	--	--	--	--	--	--	--	--	--	--	GO:0005739	mitochondrion	--	--
c124869_g2	4.4062	7.223e-38	7.8202e-35	357	573920306	XP_006647756.1	225	6.27675e-20	PREDICTED: probable carotenoid cleavage dioxygenase 4, chloroplastic-like [Oryza brachyantha]	--	--	--	--	--	K09840	NCED	9-cis-epoxycarotenoid dioxygenase	http://www.genome.jp/dbget-bin/www_bget?ko:K09840	Q84K96	217	2.13445e-20	Zeaxanthin 7,8(7',8')-cleavage dioxygenase, chromoplast OS=Crocus sativus GN=ZCD PE=1 SV=1	--	--	--	--	--	--	--	--	--	--
c126022_g1	6.7646	7.6206e-38	8.1947e-35	7648	376341089	AFB35028.1	994	3.81541e-119	ATPase subunit 6 (mitochondrion) [Phormium tenax]	343478410	JN375330.1	731	0	Phoenix dactylifera mitochondrion, complete genome	K02126	ATPeF0A, MTATP6, ATP6	F-type H+-transporting ATPase subunit a	http://www.genome.jp/dbget-bin/www_bget?ko:K02126	P05500	951	5.41422e-114	ATP synthase subunit a OS=Oenothera berteroana GN=ATP6 PE=2 SV=2	PF00119//PF08148	ATP synthase A chain//DSHCT (NUC185) domain	GO:0015992//GO:0015986	proton transport//ATP synthesis coupled proton transport	GO:0015078//GO:0016818//GO:0005524	hydrogen ion transmembrane transporter activity//hydrolase activity, acting on acid anhydrides, in phosphorus-containing anhydrides//ATP binding	GO:0045263	proton-transporting ATP synthase complex, coupling factor F(o)	KOG4665	ATP synthase F0 subunit 6 and related proteins
c120429_g3	8.1187	1.9655e-37	2.0993e-34	6454	--	--	--	--	--	--	--	--	--	--	--	--	--	--	--	--	--	--	PF04977	Septum formation initiator	GO:0007049	cell cycle	--	--	--	--	--	--
c121411_g3	6.0874	2.0351e-37	2.1591e-34	3018	162279932	NP_064080.2	742	1.32865e-84	nad4 gene product (mitochondrion) [Beta vulgaris subsp. vulgaris]>gi|323435100|ref|YP_004222318.1| NADH dehydrogenase subunit 4 [Beta vulgaris subsp. maritima]>gi|346683195|ref|YP_004842124.1| NADH dehydrogenase subunit 4 [Beta macrocarpa]>gi|20429167|dbj|BAB91330.1| NADH dehydrogenase subunit 4 [Beta vulgaris]>gi|148491436|dbj|BAA99473.2| NADH dehydrogenase subunit 4 [Beta vulgaris subsp. vulgar…	343478410	JN375330.1	540	0	Phoenix dactylifera mitochondrion, complete genome	K03881	ND4	NADH-ubiquinone oxidoreductase chain 4	http://www.genome.jp/dbget-bin/www_bget?ko:K03881	P27572	736	1.50621e-84	NADH-ubiquinone oxidoreductase chain 4 OS=Triticum aestivum GN=ND4 PE=2 SV=2	PF01059	NADH-ubiquinone oxidoreductase chain 4, amino terminus	GO:0042773//GO:0006814//GO:0006120//GO:0015992//GO:0006744//GO:0055114	ATP synthesis coupled electron transport//sodium ion transport//mitochondrial electron transport, NADH to ubiquinone//proton transport//ubiquinone biosynthetic process//oxidation-reduction process	GO:0008137	NADH dehydrogenase (ubiquinone) activity	GO:0005739	mitochondrion	--	--
c122895_g1	6.9189	2.6862e-37	2.8308e-34	3492	413954178	AFW86827.1	545	2.03878e-61	hypothetical protein ZEAMMB73_415054 [Zea mays]	343478410	JN375330.1	1447	0	Phoenix dactylifera mitochondrion, complete genome	K03878	ND1	NADH-ubiquinone oxidoreductase chain 1	http://www.genome.jp/dbget-bin/www_bget?ko:K03878	P31839	526	2.09342e-57	NADH-ubiquinone oxidoreductase chain 1 OS=Oenothera berteroana GN=ND1 PE=2 SV=1	PF00146	NADH dehydrogenase	GO:0055114	oxidation-reduction process	--	--	GO:0016020	membrane	KOG4770	NADH dehydrogenase subunit 1
c116262_g2	3.3647	4.3738e-37	4.5786e-34	1827	661878516	CDP17738.1	185	3.43119e-12	unnamed protein product [Coffea canephora]	--	--	--	--	--	--	--	--	--	--	--	--	--	--	--	--	--	--	--	--	--	--	--
c47613_g1	3.291	5.472e-37	5.6906e-34	397	672205563	XP_008779201.1	156	6.99925e-12	PREDICTED: auxin-induced protein X15-like [Phoenix dactylifera]	--	--	--	--	--	--	--	--	--	--	--	--	--	PF01802	Herpesvirus VP23 like capsid protein	--	--	GO:0005198	structural molecule activity	GO:0019028	viral capsid	--	--
c108888_g1	6.7835	7.1245e-37	7.3608e-34	762	695030627	XP_009402786.1	183	6.43234e-14	PREDICTED: vegetative cell wall protein gp1-like [Musa acuminata subsp. malaccensis]	--	--	--	--	--	--	--	--	--	--	--	--	--	PF05887//PF04043	Procyclic acidic repetitive protein (PARP)//Plant invertase/pectin methylesterase inhibitor	GO:0005985//GO:0005982	sucrose metabolic process//starch metabolic process	GO:0030599//GO:0004857	pectinesterase activity//enzyme inhibitor activity	GO:0016020	membrane	--	--
c121487_g1	3.3874	9.3355e-37	9.5824e-34	3672	695059017	XP_009417849.1	3520	0	PREDICTED: probable leucine-rich repeat receptor-like protein kinase At5g49770 isoform X1 [Musa acuminata subsp. malaccensis]	672169289	XM_008806449.1	774	0	PREDICTED: Phoenix dactylifera probable leucine-rich repeat receptor-like protein kinase At5g49770 (LOC103717891), transcript variant X2, mRNA	--	--	--	--	Q9LT96	2162	0	Probable leucine-rich repeat receptor-like protein kinase At5g49770 OS=Arabidopsis thaliana GN=At5g49770 PE=2 SV=1	PF00069//PF00560//PF07714	Protein kinase domain//Leucine Rich Repeat//Protein tyrosine kinase	GO:0006468	protein phosphorylation	GO:0005515//GO:0005524//GO:0004672	protein binding//ATP binding//protein kinase activity	--	--	--	--
c120482_g2	3.4208	1.1076e-36	1.1296e-33	1272	685324020	XP_009151655.1	1090	3.30352e-141	PREDICTED: peptidyl-prolyl cis-trans isomerase FKBP65 [Brassica rapa]	593263965	XM_007134099.1	175	2.39442e-84	Phaseolus vulgaris hypothetical protein (PHAVU_010G024500g) mRNA, complete cds	K09571	FKBP4_5	FK506-binding protein 4/5	http://www.genome.jp/dbget-bin/www_bget?ko:K09571	Q9FJL3	1067	2.00216e-138	Peptidyl-prolyl cis-trans isomerase FKBP65 OS=Arabidopsis thaliana GN=FKBP65 PE=1 SV=1	PF00515//PF00254	Tetratricopeptide repeat//FKBP-type peptidyl-prolyl cis-trans isomerase	GO:0006457	protein folding	GO:0005515	protein binding	--	--	KOG0543	FKBP-type peptidyl-prolyl cis-trans isomerase
c45273_g1	7.4996	1.1912e-36	1.2071e-33	1194	357477707	XP_003609139.1	168	1.46046e-11	G patch domain-containing protein [Medicago truncatula]	--	--	--	--	--	K13123	GPATCH1	G patch domain-containing protein 1	http://www.genome.jp/dbget-bin/www_bget?ko:K13123	--	--	--	--	--	--	--	--	--	--	--	--	--	--
c124061_g4	6.1369	1.8701e-36	1.8828e-33	1751	645224865	XP_008219312.1	584	4.38508e-67	PREDICTED: uncharacterized protein LOC103319539 [Prunus mume]	697158550	XM_009589743.1	40	3.68918e-09	PREDICTED: Nicotiana tomentosiformis uncharacterized LOC104085654 (LOC104085654), mRNA	--	--	--	--	--	--	--	--	--	--	--	--	--	--	--	--	--	--
c124746_g2	Inf	2.4072e-36	2.4083e-33	1322	672181635	XP_008811045.1	699	1.90129e-85	PREDICTED: flavonol 3-sulfotransferase-like [Phoenix dactylifera]	672199298	XM_008779353.1	34	5.99603e-06	PREDICTED: Phoenix dactylifera flavonol sulfotransferase-like (LOC103697485), mRNA	--	--	--	--	Q9ZPQ5	606	1.39488e-72	Cytosolic sulfotransferase 13 OS=Arabidopsis thaliana GN=SOT13 PE=3 SV=1	PF00685	Sulfotransferase domain	--	--	GO:0008146	sulfotransferase activity	--	--	KOG1584	Sulfotransferase
c120991_g2	4.5171	3.792e-36	3.7699e-33	2509	672183437	XP_008811996.1	2712	0	PREDICTED: beta-galactosidase 1-like [Phoenix dactylifera]	449515709	XM_004164843.1	47	6.83178e-13	PREDICTED: Cucumis sativus beta-galactosidase 1-like (LOC101205690), mRNA	--	--	--	--	Q9SCV5	2272	0	Beta-galactosidase 7 OS=Arabidopsis thaliana GN=BGAL7 PE=2 SV=2	PF01301//PF02140//PF02449	Glycosyl hydrolases family 35//Galactose binding lectin domain//Beta-galactosidase	GO:0006012//GO:0005975//GO:0006027//GO:0006687//GO:0046486	galactose metabolic process//carbohydrate metabolic process//glycosaminoglycan catabolic process//glycosphingolipid metabolic process//glycerolipid metabolic process	GO:0004553//GO:0030246//GO:0004565	hydrolase activity, hydrolyzing O-glycosyl compounds//carbohydrate binding//beta-galactosidase activity	GO:0009341	beta-galactosidase complex	KOG0496	Beta-galactosidase
c106995_g1	5.7562	4.0247e-36	3.9762e-33	665	672112908	XP_008808235.1	738	1.98991e-96	PREDICTED: cleavage and polyadenylation specificity factor subunit 5 [Phoenix dactylifera]	--	--	--	--	--	K14397	NUDT21, CPSF5, CFIM25	cleavage and polyadenylation specificity factor subunit 5	http://www.genome.jp/dbget-bin/www_bget?ko:K14397	Q7T3C6	447	4.28094e-53	Cleavage and polyadenylation specificity factor subunit 5 OS=Danio rerio GN=cpsf5 PE=2 SV=1	PF13869//PF00293	Nucleotide hydrolase//NUDIX domain	GO:0006378	mRNA polyadenylation	GO:0003729//GO:0016787	mRNA binding//hydrolase activity	GO:0005849	mRNA cleavage factor complex	KOG1689	mRNA cleavage factor I subunit
c113946_g1	-5.3736	5.6334e-36	5.531e-33	1595	672109191	XP_008788945.1	584	1.37961e-113	PREDICTED: putative UDP-rhamnose:rhamnosyltransferase 1 [Phoenix dactylifera]	--	--	--	--	--	--	--	--	--	Q9LTA3	527	1.0581e-97	UDP-glycosyltransferase 91C1 OS=Arabidopsis thaliana GN=UGT91C1 PE=2 SV=1	PF00201//PF03033//PF04101	UDP-glucoronosyl and UDP-glucosyl transferase//Glycosyltransferase family 28 N-terminal domain//Glycosyltransferase family 28 C-terminal domain	GO:0008152//GO:0005975//GO:0030259	metabolic process//carbohydrate metabolic process//lipid glycosylation	GO:0016758//GO:0030246	transferase activity, transferring hexosyl groups//carbohydrate binding	--	--	KOG1192	UDP-glucuronosyl and UDP-glucosyl transferase
c124660_g2	4.3813	6.3364e-36	6.1828e-33	9775	302748842	ADL63901.1	1187	0	ribosomal protein S3, partial (mitochondrion) [Lilium sp. Qiu 96072]	343478410	JN375330.1	1826	0	Phoenix dactylifera mitochondrion, complete genome	--	--	--	--	P27928	1239	0	Ribosomal protein S3, mitochondrial OS=Zea mays GN=RPS3 PE=3 SV=1	PF00189//PF00252//PF00529//PF00203//PF03947//PF00181	Ribosomal protein S3, C-terminal domain//Ribosomal protein L16p/L10e//HlyD family secretion protein//Ribosomal protein S19//Ribosomal Proteins L2, C-terminal domain//Ribosomal Proteins L2, RNA binding domain	GO:0006412//GO:0042254//GO:0055085	translation//ribosome biogenesis//transmembrane transport	GO:0003735	structural constituent of ribosome	GO:0016020//GO:0005840//GO:0005622	membrane//ribosome//intracellular	KOG0438	Mitochondrial/chloroplast ribosomal protein L2
c115957_g1	4.2053	1.7827e-35	1.7288e-32	679	695072658	XP_009383460.1	806	2.29301e-104	PREDICTED: uncharacterized protein LOC103971218 [Musa acuminata subsp. malaccensis]	--	--	--	--	--	--	--	--	--	--	--	--	--	--	--	--	--	--	--	--	--	--	--
c102621_g1	3.5981	1.8544e-35	1.7874e-32	1587	695027221	XP_009400942.1	1058	4.21014e-136	PREDICTED: zeatin O-xylosyltransferase-like [Musa acuminata subsp. malaccensis]	--	--	--	--	--	K13495	CISZOG	cis-zeatin O-glucosyltransferase	http://www.genome.jp/dbget-bin/www_bget?ko:K13495	P56725	916	6.01435e-116	Zeatin O-xylosyltransferase OS=Phaseolus vulgaris GN=ZOX1 PE=2 SV=1	PF10152//PF08711//PF04101//PF00201	Predicted coiled-coil domain-containing protein (DUF2360)//TFIIS helical bundle-like domain//Glycosyltransferase family 28 C-terminal domain//UDP-glucoronosyl and UDP-glucosyl transferase	GO:0030259//GO:0008152//GO:0005975//GO:0006351	lipid glycosylation//metabolic process//carbohydrate metabolic process//transcription, DNA-templated	GO:0030246//GO:0016758//GO:0003677	carbohydrate binding//transferase activity, transferring hexosyl groups//DNA binding	GO:0005634//GO:0071203	nucleus//WASH complex	KOG1192	UDP-glucuronosyl and UDP-glucosyl transferase
c120740_g2	7.4871	1.9188e-35	1.8382e-32	4747	--	--	--	--	--	--	--	--	--	--	--	--	--	--	--	--	--	--	PF00925	GTP cyclohydrolase II	GO:0006807//GO:0009231//GO:0006771	nitrogen compound metabolic process//riboflavin biosynthetic process//riboflavin metabolic process	GO:0003935	GTP cyclohydrolase II activity	--	--	--	--
c121100_g3	8.0374	2.4281e-35	2.3122e-32	1678	--	--	--	--	--	--	--	--	--	--	--	--	--	--	--	--	--	--	--	--	--	--	--	--	--	--	--	--
c111020_g1	3.412	2.87e-35	2.7166e-32	1340	672156725	XP_008798046.1	1280	4.11949e-169	PREDICTED: protein NRT1/ PTR FAMILY 6.4 isoform X1 [Phoenix dactylifera]	--	--	--	--	--	K14638	SLC15A3_4, PHT	solute carrier family 15 (peptide/histidine transporter), member 3/4	http://www.genome.jp/dbget-bin/www_bget?ko:K14638	Q9LVE0	1050	2.6978e-135	Protein NRT1/ PTR FAMILY 6.4 OS=Arabidopsis thaliana GN=NPF6.4 PE=1 SV=1	PF07690//PF00854	Major Facilitator Superfamily//POT family	GO:0006810//GO:0055085	transport//transmembrane transport	GO:0005215	transporter activity	GO:0016020//GO:0016021	membrane//integral component of membrane	KOG1237	H+/oligopeptide symporter
c116958_g3	2.8891	2.9294e-35	2.7563e-32	894	672178673	XP_008809476.1	548	9.93924e-67	PREDICTED: cold-regulated 413 plasma membrane protein 2-like [Phoenix dactylifera]	225428595	XM_002284686.1	129	6.1978e-59	PREDICTED: Vitis vinifera uncharacterized LOC100248690 (LOC100248690), mRNA	--	--	--	--	Q9SVL6	467	2.5347e-55	Cold-regulated 413 plasma membrane protein 2 OS=Arabidopsis thaliana GN=COR413PM2 PE=2 SV=1	PF15360	APJ endogenous ligand	GO:0007165	signal transduction	GO:0031704//GO:0005179	apelin receptor binding//hormone activity	--	--	--	--
c124765_g1	4.0687	3.3999e-35	3.1801e-32	1244	147816431	CAN61955.1	864	2.70081e-110	hypothetical protein VITISV_020020 [Vitis vinifera]	--	--	--	--	--	--	--	--	--	B6VJS4	807	1.6649e-102	Trans-resveratrol di-O-methyltransferase OS=Vitis vinifera GN=ROMT PE=1 SV=2	PF08100//PF09339//PF00891	Dimerisation domain//IclR helix-turn-helix domain//O-methyltransferase	GO:0006355	regulation of transcription, DNA-templated	GO:0008171//GO:0003677//GO:0046983	O-methyltransferase activity//DNA binding//protein dimerization activity	--	--	--	--
c120740_g4	4.1978	3.7569e-35	3.4933e-32	5941	81176515	YP_398399.1	2436	0	matR [Triticum aestivum]>gi|556927008|ref|YP_008757366.1| maturase, partial (mitochondrion) [Aegilops speltoides]>gi|556927201|ref|YP_008758159.1| maturase, partial (mitochondrion) [Triticum timopheevii]>gi|1334611|emb|CAA41033.1| matR [Triticum aestivum]>gi|78675239|dbj|BAE47664.1| matR [Triticum aestivum]>gi|169649052|gb|ACA62613.1| matR, partial (mitochondrion), partial (mitochondrion) [Tritic…	343478410	JN375330.1	1420	0	Phoenix dactylifera mitochondrion, complete genome	--	--	--	--	P31839	271	1.58554e-23	NADH-ubiquinone oxidoreductase chain 1 OS=Oenothera berteroana GN=ND1 PE=2 SV=1	PF01348//PF00078	Type II intron maturase//Reverse transcriptase (RNA-dependent DNA polymerase)	GO:0044260//GO:0090304//GO:0006278//GO:0006397	cellular macromolecule metabolic process//nucleic acid metabolic process//RNA-dependent DNA replication//mRNA processing	GO:0003964//GO:0003723	RNA-directed DNA polymerase activity//RNA binding	--	--	KOG4768	Mitochondrial mRNA maturase
c115233_g1	-2.8923	3.8929e-35	3.5986e-32	5092	695000063	XP_009410032.1	3680	0	PREDICTED: alpha-xylosidase 1 [Musa acuminata subsp. malaccensis]	593618019	XM_007142844.1	411	0	Phaseolus vulgaris hypothetical protein (PHAVU_007G026900g) mRNA, complete cds	K15925	XYL1	alpha-D-xyloside xylohydrolase	http://www.genome.jp/dbget-bin/www_bget?ko:K15925	Q9S7Y7	3186	0	Alpha-xylosidase 1 OS=Arabidopsis thaliana GN=XYL1 PE=1 SV=1	PF01055//PF01191	Glycosyl hydrolases family 31//RNA polymerase Rpb5, C-terminal domain	GO:0005975//GO:0006144//GO:0006206//GO:0006351	carbohydrate metabolic process//purine nucleobase metabolic process//pyrimidine nucleobase metabolic process//transcription, DNA-templated	GO:0004553//GO:0003677//GO:0003899	hydrolase activity, hydrolyzing O-glycosyl compounds//DNA binding//DNA-directed RNA polymerase activity	GO:0005730	nucleolus	KOG1065	Maltase glucoamylase and related hydrolases, glycosyl hydrolase family 31
c252184_g1	-7.2475	4.0114e-35	3.6866e-32	591	643726643	KDP35323.1	128	2.15196e-07	hypothetical protein JCGZ_09482 [Jatropha curcas]	--	--	--	--	--	--	--	--	--	B9T536	126	1.65434e-07	Terpene synthase 10 OS=Ricinus communis GN=TPS10 PE=2 SV=1	--	--	--	--	--	--	--	--	--	--
c120768_g1	2.8644	4.3256e-35	3.9524e-32	3218	672180915	XP_008810663.1	2000	0	PREDICTED: chaperone protein ClpB1 [Phoenix dactylifera]	590668614	XM_007037482.1	317	7.10882e-163	Theobroma cacao Heat shock protein 101 (TCM_014230) mRNA, complete cds	K03695	clpB	ATP-dependent Clp protease ATP-binding subunit ClpB	http://www.genome.jp/dbget-bin/www_bget?ko:K03695	Q6F2Y7	1932	0	Chaperone protein ClpB1 OS=Oryza sativa subsp. japonica GN=CLPB1 PE=2 SV=1	PF00005//PF01637//PF00158//PF00004//PF05496//PF06309//PF00437//PF07724//PF04851//PF00910//PF01078//PF01695//PF07728//PF07726//PF06414	ABC transporter//Archaeal ATPase//Sigma-54 interaction domain//ATPase family associated with various cellular activities (AAA)//Holliday junction DNA helicase ruvB N-terminus//Torsin//Type II/IV secretion system protein//AAA domain (Cdc48 subfamily)//Type III restriction enzyme, res subunit//RNA helicase//Magnesium chelatase, subunit ChlI//IstB-like ATP binding protein//AAA domain (dynein-related…	GO:0006810//GO:0006355//GO:0015995//GO:0006310//GO:0015994//GO:0006281//GO:0015979//GO:0051085	transport//regulation of transcription, DNA-templated//chlorophyll biosynthetic process//DNA recombination//chlorophyll metabolic process//DNA repair//photosynthesis//chaperone mediated protein folding requiring cofactor	GO:0016787//GO:0016887//GO:0003723//GO:0009378//GO:0008134//GO:0005524//GO:0003677//GO:0016301//GO:0003724//GO:0016851	hydrolase activity//ATPase activity//RNA binding//four-way junction helicase activity//transcription factor binding//ATP binding//DNA binding//kinase activity//RNA helicase activity//magnesium chelatase activity	GO:0005657//GO:0010007//GO:0005667//GO:0009379	replication fork//magnesium chelatase complex//transcription factor complex//Holliday junction helicase complex	KOG1051	Chaperone HSP104 and related ATP-dependent Clp proteases
c122406_g4	5.023	5.74e-35	5.1924e-32	1431	--	--	--	--	--	--	--	--	--	--	--	--	--	--	--	--	--	--	--	--	--	--	--	--	--	--	--	--
c125529_g1	7.5087	5.7485e-35	5.1924e-32	2262	672112148	XP_008804291.1	1953	0	PREDICTED: benzoate--CoA ligase, peroxisomal-like [Phoenix dactylifera]	695041158	XM_009409906.1	270	6.66557e-137	PREDICTED: Musa acuminata subsp. malaccensis butyrate--CoA ligase AAE11, peroxisomal-like (LOC103990681), mRNA	--	--	--	--	Q9C8D4	1515	0	Butyrate--CoA ligase AAE11, peroxisomal OS=Arabidopsis thaliana GN=AAE11 PE=1 SV=1	PF00501	AMP-binding enzyme	GO:0008152	metabolic process	GO:0003824	catalytic activity	--	--	KOG1176	Acyl-CoA synthetase
c3073_g1	6.6726	8.3411e-35	7.4915e-32	848	672129035	XP_008788020.1	892	6.4236e-114	PREDICTED: L-ascorbate oxidase homolog [Phoenix dactylifera]	--	--	--	--	--	--	--	--	--	P29162	774	5.21094e-97	L-ascorbate oxidase homolog OS=Nicotiana tabacum PE=1 SV=1	PF07731	Multicopper oxidase	GO:0055114	oxidation-reduction process	GO:0016491//GO:0005507	oxidoreductase activity//copper ion binding	--	--	--	--
c120157_g1	3.5012	1.0079e-34	9.0015e-32	881	672183348	XP_008811948.1	829	2.11629e-107	PREDICTED: metacaspase-9 [Phoenix dactylifera]	--	--	--	--	--	--	--	--	--	Q9FYE1	649	5.54659e-81	Metacaspase-9 OS=Arabidopsis thaliana GN=AMC9 PE=1 SV=1	PF00656	Caspase domain	GO:0006508	proteolysis	GO:0004197	cysteine-type endopeptidase activity	--	--	KOG1546	Metacaspase involved in regulation of apoptosis
c125129_g1	4.5703	1.0712e-34	9.5128e-32	1479	197361198	ACH70135.1	749	1.44345e-91	chalcone synthase [Fagopyrum tataricum]	--	--	--	--	--	K00660	CHS	chalcone synthase	http://www.genome.jp/dbget-bin/www_bget?ko:K00660	P48406	737	1.17601e-90	Chalcone synthase 5 OS=Glycine max GN=CHS5 PE=3 SV=1	PF08541//PF02797//PF00195//PF08545	3-Oxoacyl-[acyl-carrier-protein (ACP)] synthase III C terminal//Chalcone and stilbene synthases, C-terminal domain//Chalcone and stilbene synthases, N-terminal domain//3-Oxoacyl-[acyl-carrier-protein (ACP)] synthase III	GO:0009058//GO:0042967//GO:0006633//GO:0008610	biosynthetic process//acyl-carrier-protein biosynthetic process//fatty acid biosynthetic process//lipid biosynthetic process	GO:0004315//GO:0016746//GO:0016747	3-oxoacyl-[acyl-carrier-protein] synthase activity//transferase activity, transferring acyl groups//transferase activity, transferring acyl groups other than amino-acyl groups	GO:0005835	fatty acid synthase complex	--	--
c112031_g1	4.17	1.1509e-34	1.0163e-31	2632	21481	CAA78034.1	272	1.44618e-25	70-kD heat shock protein [Solanum tuberosum]	20198943	AF421538.2	43	1.20003e-10	Crypthecodinium cohnii BiP (BiP) mRNA, partial cds	K03283	HSPA1_8	heat shock 70kDa protein 1/8	http://www.genome.jp/dbget-bin/www_bget?ko:K03283	P11143	280	3.51206e-24	Heat shock 70 kDa protein OS=Zea mays GN=HSP70 PE=3 SV=2	PF02789//PF06723	Cytosol aminopeptidase family, N-terminal domain//MreB/Mbl protein	GO:0000902//GO:0006508	cell morphogenesis//proteolysis	GO:0004177	aminopeptidase activity	GO:0005622	intracellular	KOG0101	Molecular chaperones HSP70/HSC70, HSP70 superfamily
c100639_g1	4.8396	1.1949e-34	1.0493e-31	696	527208205	EPS73258.1	548	1.55699e-68	hypothetical protein M569_01497, partial [Genlisea aurea]	--	--	--	--	--	--	--	--	--	P64742	128	6.50256e-08	Uncharacterized protein Mb0911c OS=Mycobacterium bovis (strain ATCC BAA-935 / AF2122/97) GN=Mb0911c PE=4 SV=1	--	--	--	--	--	--	--	--	--	--
c115776_g1	3.1713	1.769e-34	1.5449e-31	1758	695068220	XP_009381046.1	563	3.67202e-63	PREDICTED: uncharacterized protein LOC103969276 [Musa acuminata subsp. malaccensis]	--	--	--	--	--	--	--	--	--	--	--	--	--	PF00252//PF12814	Ribosomal protein L16p/L10e//Meiotic cell cortex C-terminal pleckstrin homology	GO:0006412//GO:0032065//GO:0042254	translation//cortical protein anchoring//ribosome biogenesis	GO:0005543//GO:0005515//GO:0003735	phospholipid binding//protein binding//structural constituent of ribosome	GO:0005840//GO:0005938	ribosome//cell cortex	--	--
c104393_g1	5.7478	1.8726e-34	1.6264e-31	847	356503801	XP_003520691.1	280	1.85649e-28	PREDICTED: uncharacterized protein LOC100794241 [Glycine max]	568874390	XM_006490236.1	65	2.21428e-23	PREDICTED: Citrus sinensis uncharacterized LOC102611925 (LOC102611925), mRNA	--	--	--	--	--	--	--	--	PF01476	LysM domain	GO:0016998	cell wall macromolecule catabolic process	--	--	--	--	--	--
c118085_g3	5.641	1.995e-34	1.7232e-31	2495	--	--	--	--	--	--	--	--	--	--	--	--	--	--	--	--	--	--	--	--	--	--	--	--	--	--	--	--
c123124_g5	3.1577	2.0723e-34	1.7803e-31	1798	694389662	XP_009370442.1	1120	2.0127e-163	PREDICTED: hexose carrier protein HEX6-like [Pyrus x bretschneideri]	--	--	--	--	--	--	--	--	--	Q07423	1118	2.24138e-144	Hexose carrier protein HEX6 OS=Ricinus communis GN=HEX6 PE=2 SV=1	PF00083//PF07690	Sugar (and other) transporter//Major Facilitator Superfamily	GO:0055085	transmembrane transport	GO:0022857	transmembrane transporter activity	GO:0016021	integral component of membrane	KOG0254	Predicted transporter (major facilitator superfamily)
c16136_g1	2.8569	3.4191e-34	2.9214e-31	510	--	--	--	--	--	--	--	--	--	--	--	--	--	--	--	--	--	--	--	--	--	--	--	--	--	--	--	--
c114632_g2	7.0686	5.887e-34	5.0031e-31	4313	--	--	--	--	--	--	--	--	--	--	--	--	--	--	--	--	--	--	PF10262//PF01316//PF02373	Rdx family//Arginine repressor, DNA binding domain//JmjC domain, hydroxylase	GO:0006525//GO:0045454//GO:0006355	arginine metabolic process//cell redox homeostasis//regulation of transcription, DNA-templated	GO:0003700//GO:0005515//GO:0008430	sequence-specific DNA binding transcription factor activity//protein binding//selenium binding	GO:0005667	transcription factor complex	--	--
c115702_g3	-3.2584	8.0499e-34	6.7685e-31	1096	672176802	XP_008808478.1	562	2.39643e-68	PREDICTED: photosystem I reaction center subunit N, chloroplastic isoform X1 [Phoenix dactylifera]	695037287	XM_009407857.1	134	1.27168e-61	PREDICTED: Musa acuminata subsp. malaccensis photosystem I reaction center subunit N, chloroplastic-like (LOC103989098), mRNA	K02701	psaN	photosystem I subunit PsaN	http://www.genome.jp/dbget-bin/www_bget?ko:K02701	P49107	483	2.8507e-57	Photosystem I reaction center subunit N, chloroplastic OS=Arabidopsis thaliana GN=PSAN PE=1 SV=2	PF05479	Photosystem I reaction centre subunit N (PSAN or PSI-N)	GO:0015979	photosynthesis	GO:0005516	calmodulin binding	GO:0009522//GO:0042651	photosystem I//thylakoid membrane	--	--
c124268_g2	Inf	8.0482e-34	6.7685e-31	1742	695076144	XP_009385345.1	1503	0	PREDICTED: pectinesterase-like [Musa acuminata subsp. malaccensis]	672193040	XM_008777708.1	196	6.99397e-96	PREDICTED: Phoenix dactylifera pectinesterase-like (LOC103696168), mRNA	K01051	E3.1.1.11	pectinesterase	http://www.genome.jp/dbget-bin/www_bget?ko:K01051	O49298	1146	2.70474e-148	Probable pectinesterase/pectinesterase inhibitor 6 OS=Arabidopsis thaliana GN=PME6 PE=2 SV=1	PF01095//PF04043	Pectinesterase//Plant invertase/pectin methylesterase inhibitor	GO:0005985//GO:0042545//GO:0005982	sucrose metabolic process//cell wall modification//starch metabolic process	GO:0030599//GO:0004857	pectinesterase activity//enzyme inhibitor activity	GO:0005618	cell wall	--	--
c116478_g1	3.3348	1.1338e-33	9.483e-31	1889	672113501	XP_008811242.1	930	2.06459e-137	PREDICTED: uncharacterized protein LOC103722452 [Phoenix dactylifera]	--	--	--	--	--	--	--	--	--	B3WEQ6	162	1.84026e-10	Chaperone protein DnaJ OS=Lactobacillus casei (strain BL23) GN=dnaJ PE=3 SV=1	PF12837//PF00037//PF13903//PF12838	4Fe-4S binding domain//4Fe-4S binding domain//PMP-22/EMP/MP20/Claudin tight junction//4Fe-4S dicluster domain	--	--	GO:0051536	iron-sulfur cluster binding	GO:0016021	integral component of membrane	KOG0713	Molecular chaperone (DnaJ superfamily)
c112059_g1	-3.3889	1.1668e-33	9.7071e-31	2267	672169980	XP_008805038.1	1682	0	PREDICTED: asparagine synthetase [glutamine-hydrolyzing]-like [Phoenix dactylifera]	672169979	XM_008806816.1	517	0	PREDICTED: Phoenix dactylifera asparagine synthetase [glutamine-hydrolyzing]-like (LOC103718138), mRNA	K01953	asnB, ASNS	asparagine synthase (glutamine-hydrolysing)	http://www.genome.jp/dbget-bin/www_bget?ko:K01953	P31752	1629	0	Asparagine synthetase [glutamine-hydrolyzing] OS=Asparagus officinalis PE=2 SV=2	PF00733//PF13537//PF03054//PF00310//PF10672	Asparagine synthase//Glutamine amidotransferase domain//tRNA methyl transferase//Glutamine amidotransferases class-II//S-adenosylmethionine-dependent methyltransferase	GO:0008033//GO:0006531//GO:0006522//GO:0008152//GO:0006529	tRNA processing//aspartate metabolic process//alanine metabolic process//metabolic process//asparagine biosynthetic process	GO:0008168//GO:0016740//GO:0004066	methyltransferase activity//transferase activity//asparagine synthase (glutamine-hydrolyzing) activity	GO:0005737	cytoplasm	KOG0571	Asparagine synthase (glutamine-hydrolyzing)
c123150_g3	3.018	1.4579e-33	1.2065e-30	765	672161575	XP_008800610.1	507	7.87424e-60	PREDICTED: serine acetyltransferase 1, chloroplastic-like [Phoenix dactylifera]	--	--	--	--	--	K00640	cysE	serine O-acetyltransferase	http://www.genome.jp/dbget-bin/www_bget?ko:K00640	Q10QH1	400	9.47547e-45	Probable serine acetyltransferase 4 OS=Oryza sativa subsp. japonica GN=SAT4 PE=2 SV=1	PF06426	Serine acetyltransferase, N-terminal	GO:0006535//GO:0042967//GO:0006534	cysteine biosynthetic process from serine//acyl-carrier-protein biosynthetic process//cysteine metabolic process	GO:0009001	serine O-acetyltransferase activity	GO:0005737	cytoplasm	--	--
c120037_g1	3.4621	1.526e-33	1.2564e-30	1994	672169032	XP_008804537.1	2036	0	PREDICTED: cytokinin dehydrogenase 5-like [Phoenix dactylifera]	672145372	XM_008798382.1	342	5.5408e-177	PREDICTED: Phoenix dactylifera cytokinin dehydrogenase 5-like (LOC103712017), mRNA	K00279	CKX	cytokinin dehydrogenase	http://www.genome.jp/dbget-bin/www_bget?ko:K00279	Q67YU0	1833	0	Cytokinin dehydrogenase 5 OS=Arabidopsis thaliana GN=CKX5 PE=2 SV=1	PF09265//PF07886//PF01565	Cytokinin dehydrogenase 1, FAD and cytokinin binding//BA14K-like protein//FAD binding domain	GO:0055114//GO:0009405//GO:0009690//GO:0006040	oxidation-reduction process//pathogenesis//cytokinin metabolic process//amino sugar metabolic process	GO:0008762//GO:0050660//GO:0019139//GO:0016491	UDP-N-acetylmuramate dehydrogenase activity//flavin adenine dinucleotide binding//cytokinin dehydrogenase activity//oxidoreductase activity	--	--	KOG4730	D-arabinono-1, 4-lactone oxidase
c118643_g1	-3.9798	2.1108e-33	1.7288e-30	1646	672199646	XP_008777666.1	978	5.14508e-121	PREDICTED: inactive TPR repeat-containing thioredoxin TTL3-like [Phoenix dactylifera]	--	--	--	--	--	--	--	--	--	Q9SIN1	823	4.61422e-99	Inactive TPR repeat-containing thioredoxin TTL3 OS=Arabidopsis thaliana GN=TTL3 PE=1 SV=2	PF07721//PF13181//PF00515//PF04625	Tetratricopeptide repeat//Tetratricopeptide repeat//Tetratricopeptide repeat//DEC-1 protein, N-terminal region	GO:0007304	chorion-containing eggshell formation	GO:0005515//GO:0042802//GO:0005213	protein binding//identical protein binding//structural constituent of chorion	GO:0042600//GO:0005576	chorion//extracellular region	KOG1124	FOG: TPR repeat
c124485_g2	5.4034	2.2183e-33	1.8075e-30	662	672180794	XP_008810598.1	249	1.32338e-22	PREDICTED: protein notum homolog [Phoenix dactylifera]	--	--	--	--	--	--	--	--	--	--	--	--	--	PF10099	Anti-sigma-K factor rskA	--	--	--	--	GO:0016021//GO:0005886	integral component of membrane//plasma membrane	--	--
c124696_g3	7.2536	2.294e-33	1.8596e-30	2936	316996002	BAD83439.2	441	4.03298e-44	NADH dehydrogenase subunit 2 (mitochondrion) [Nicotiana tabacum]	2326761	Y14435.1	258	4.06844e-130	Triticum aestivum mitochondrial NADH dehydrogenase subunit 2	K03879	ND2	NADH-ubiquinone oxidoreductase chain 2	http://www.genome.jp/dbget-bin/www_bget?ko:K03879	P93401	430	1.79724e-43	NADH-ubiquinone oxidoreductase chain 2 OS=Oenothera berteroana GN=ND2 PE=2 SV=2	--	--	--	--	--	--	--	--	--	--
c124453_g1	3.1137	3.0335e-33	2.4465e-30	1127	557357628	BAO04180.1	1245	3.98951e-166	hypothetical protein [Delphinium grandiflorum]	395132306	AB692769.1	149	6.00372e-70	Agapanthus africanus AA7GT mRNA for acyl-glucose-dependent anthocyanin 7-O-glucosyltransferase, complete cds	K01188	E3.2.1.21	beta-glucosidase	http://www.genome.jp/dbget-bin/www_bget?ko:K01188	B3H5Q1	1139	9.64032e-151	Beta-glucosidase 11 OS=Arabidopsis thaliana GN=BGLU11 PE=2 SV=2	PF00232	Glycosyl hydrolase family 1	GO:0005975	carbohydrate metabolic process	GO:0004553	hydrolase activity, hydrolyzing O-glycosyl compounds	--	--	--	--
c47796_g1	4.0161	5.3214e-33	4.2699e-30	939	225438569	XP_002280145.1	542	1.13553e-65	PREDICTED: uncharacterized protein LOC100252506 [Vitis vinifera]>gi|296082497|emb|CBI21502.3| unnamed protein product [Vitis vinifera]	--	--	--	--	--	--	--	--	--	Q9SJ02	406	4.52327e-46	Stress enhanced protein 2, chloroplastic OS=Arabidopsis thaliana GN=SEP2 PE=2 SV=1	--	--	--	--	--	--	--	--	--	--
c91565_g1	-2.8248	5.8438e-33	4.6654e-30	1420	11133881	O49079.1	1283	5.1448e-173	RecName: Full=Oxygen-evolving enhancer protein 1, chloroplastic; Short=OEE1; AltName: Full=33 kDa subunit of oxygen evolving system of photosystem II; AltName: Full=33 kDa thylakoid membrane protein; AltName: Full=OEC 33 kDa subunit; Flags: Precursor [Fritillaria agrestis]>gi|2921506|gb|AAC04808.1| photosystem II oxygen evolving complex protein 1 precursor [Fritillaria agrestis]	2921505	AF037457.1	709	0	Fritillaria agrestis photosystem II oxygen evolving complex protein 1 precursor (psbO) mRNA, complete cds	K02716	psbO	photosystem II oxygen-evolving enhancer protein 1	http://www.genome.jp/dbget-bin/www_bget?ko:K02716	O49079	1283	8.74626e-174	Oxygen-evolving enhancer protein 1, chloroplastic OS=Fritillaria agrestis GN=PSBO PE=2 SV=1	PF01716	Manganese-stabilising protein / photosystem II polypeptide	GO:0042549//GO:0015979	photosystem II stabilization//photosynthesis	GO:0005509	calcium ion binding	GO:0009654//GO:0009523//GO:0019898	photosystem II oxygen evolving complex//photosystem II//extrinsic component of membrane	--	--
c123125_g1	6.0487	7.5521e-33	5.9989e-30	4956	147844570	CAN80068.1	364	9.5052e-33	hypothetical protein VITISV_019029 [Vitis vinifera]	549531652	KF386162.1	124	2.13246e-55	Vaccinium macrocarpon mitochondrion, complete genome	--	--	--	--	--	--	--	--	--	--	--	--	--	--	--	--	KOG0017	FOG: Transposon-encoded proteins with TYA, reverse transcriptase, integrase domains in various combinations
c122965_g1	2.8813	8.4857e-33	6.7068e-30	1727	672165870	XP_008802853.1	747	2.22239e-90	PREDICTED: protein YLS2-like [Phoenix dactylifera]	--	--	--	--	--	--	--	--	--	Q9CAZ7	534	3.80703e-60	Protein YLS2 OS=Arabidopsis thaliana GN=YLS2 PE=2 SV=1	PF01436//PF01731//PF03088	NHL repeat//Arylesterase//Strictosidine synthase	GO:0042432//GO:0016114//GO:0009058	indole biosynthetic process//terpenoid biosynthetic process//biosynthetic process	GO:0004064//GO:0005515//GO:0016844	arylesterase activity//protein binding//strictosidine synthase activity	--	--	--	--
c123745_g3	-4.2884	8.5434e-33	6.7188e-30	1261	--	--	--	--	--	--	--	--	--	--	--	--	--	--	--	--	--	--	--	--	--	--	--	--	--	--	--	--
c125862_g4	5.1891	1.2114e-32	9.48e-30	4275	147867318	CAN83285.1	572	6.35674e-74	hypothetical protein VITISV_004139 [Vitis vinifera]	556562321	KF541337.1	270	1.26831e-136	Asclepias syriaca mitochondrion, complete genome	--	--	--	--	P92519	493	1.00153e-53	Uncharacterized mitochondrial protein AtMg00810 OS=Arabidopsis thaliana GN=AtMg00810 PE=4 SV=1	--	--	--	--	--	--	--	--	--	--
c120232_g1	-4.1596	1.9465e-32	1.5157e-29	1407	672130470	XP_008788767.1	878	9.71293e-110	PREDICTED: glucan endo-1,3-beta-glucosidase 10-like [Phoenix dactylifera]	672171064	XM_008807386.1	43	6.34667e-11	PREDICTED: Phoenix dactylifera glucan endo-1,3-beta-glucosidase 10-like (LOC103718521), mRNA	--	--	--	--	Q8L868	492	1.2595e-54	Glucan endo-1,3-beta-glucosidase 11 OS=Arabidopsis thaliana GN=At1g32860 PE=1 SV=1	PF00332	Glycosyl hydrolases family 17	GO:0005975	carbohydrate metabolic process	GO:0004553	hydrolase activity, hydrolyzing O-glycosyl compounds	--	--	--	--
c119936_g1	3.2307	1.9797e-32	1.534e-29	1883	672190017	XP_008775132.1	347	1.53027e-32	PREDICTED: beta-amylase 1, chloroplastic [Phoenix dactylifera]	226508679	NM_001154060.1	77	1.07381e-29	Zea mays beta-amylase (LOC100281141), mRNA >gnl|BL_ORD_ID|6558957 Zea mays clone 1543773 beta-amylase mRNA, complete cds	K01177	E3.2.1.2	beta-amylase	http://www.genome.jp/dbget-bin/www_bget?ko:K01177	Q9LIR6	329	5.49754e-31	Beta-amylase 1, chloroplastic OS=Arabidopsis thaliana GN=BAM1 PE=1 SV=1	PF01373	Glycosyl hydrolase family 14	GO:0000272//GO:0005985//GO:0005982	polysaccharide catabolic process//sucrose metabolic process//starch metabolic process	GO:0016161	beta-amylase activity	--	--	--	--
c114886_g1	6.5707	2.1145e-32	1.6305e-29	1998	695075441	XP_009384956.1	2155	0	PREDICTED: L-ascorbate oxidase homolog isoform X1 [Musa acuminata subsp. malaccensis]	695073374	XM_009385577.1	471	0	PREDICTED: Musa acuminata subsp. malaccensis L-ascorbate oxidase homolog (LOC103971537), mRNA	--	--	--	--	P29162	1882	0	L-ascorbate oxidase homolog OS=Nicotiana tabacum PE=1 SV=1	PF07732//PF00394//PF07731	Multicopper oxidase//Multicopper oxidase//Multicopper oxidase	GO:0055114	oxidation-reduction process	GO:0005507//GO:0016491	copper ion binding//oxidoreductase activity	--	--	KOG1263	Multicopper oxidases
c109958_g1	2.7536	2.2167e-32	1.701e-29	1388	587892938	EXB81502.1	1019	8.5877e-134	Thioredoxin-like protein CDSP32 [Morus notabilis]	--	--	--	--	--	--	--	--	--	Q9SGS4	984	3.02209e-129	Thioredoxin-like protein CDSP32, chloroplastic OS=Arabidopsis thaliana GN=CDSP32 PE=1 SV=1	PF08534//PF00085	Redoxin//Thioredoxin	GO:0045454	cell redox homeostasis	GO:0016491	oxidoreductase activity	--	--	KOG0907	Thioredoxin
c99749_g1	Inf	2.418e-32	1.8465e-29	1265	--	--	--	--	--	--	--	--	--	--	--	--	--	--	--	--	--	--	--	--	--	--	--	--	--	--	--	--
c103518_g1	3.5285	3.0706e-32	2.3224e-29	723	672108966	XP_008787843.1	285	5.33519e-29	PREDICTED: uncharacterized protein LOC103705767 [Phoenix dactylifera]	--	--	--	--	--	--	--	--	--	--	--	--	--	--	--	--	--	--	--	--	--	--	--
c121060_g4	6.6967	3.0647e-32	2.3224e-29	1453	695049439	XP_009412658.1	1775	0	PREDICTED: L-ascorbate oxidase homolog [Musa acuminata subsp. malaccensis]	672136556	XM_008793758.1	61	6.46031e-21	PREDICTED: Phoenix dactylifera L-ascorbate oxidase homolog (LOC103708700), mRNA	K00423	E1.10.3.3	L-ascorbate oxidase	http://www.genome.jp/dbget-bin/www_bget?ko:K00423	Q00624	1564	0	L-ascorbate oxidase homolog OS=Brassica napus GN=Bp10 PE=2 SV=1	PF00394//PF02101//PF07731//PF07732	Multicopper oxidase//Ocular albinism type 1 protein//Multicopper oxidase//Multicopper oxidase	GO:0055114	oxidation-reduction process	GO:0005507//GO:0016491	copper ion binding//oxidoreductase activity	GO:0016020	membrane	KOG1263	Multicopper oxidases
c109783_g1	-2.7891	3.8834e-32	2.9231e-29	1194	672163637	XP_008801676.1	235	7.17205e-21	PREDICTED: non-specific lipid transfer protein GPI-anchored 1 [Phoenix dactylifera]	--	--	--	--	--	--	--	--	--	Q9C7F7	177	1.41414e-13	Non-specific lipid transfer protein GPI-anchored 1 OS=Arabidopsis thaliana GN=LTPG1 PE=1 SV=1	--	--	--	--	--	--	--	--	--	--
c101762_g1	-2.8487	4.6226e-32	3.4631e-29	1044	--	--	--	--	--	--	--	--	--	--	--	--	--	--	--	--	--	--	--	--	--	--	--	--	--	--	--	--
c116631_g1	-4.6536	4.6751e-32	3.4859e-29	2152	695049017	XP_009412431.1	2109	0	PREDICTED: receptor-like protein kinase THESEUS 1 [Musa acuminata subsp. malaccensis]	672191172	XM_008777221.1	522	0	PREDICTED: Phoenix dactylifera receptor-like protein kinase THESEUS 1 (LOC103695805), mRNA	--	--	--	--	Q9LK35	1523	0	Receptor-like protein kinase THESEUS 1 OS=Arabidopsis thaliana GN=THE1 PE=1 SV=1	PF00069//PF07714	Protein kinase domain//Protein tyrosine kinase	GO:0006468	protein phosphorylation	GO:0004672//GO:0005524	protein kinase activity//ATP binding	--	--	--	--
c120050_g1	3.5398	5.6574e-32	4.1985e-29	2332	672159932	XP_008799732.1	151	1.04713e-10	PREDICTED: probable F-box protein At1g60180 [Phoenix dactylifera]	--	--	--	--	--	--	--	--	--	--	--	--	--	PF00471	Ribosomal protein L33	GO:0006412//GO:0042254	translation//ribosome biogenesis	GO:0003735	structural constituent of ribosome	GO:0005622//GO:0005840	intracellular//ribosome	--	--
c125639_g2	4.8734	5.8044e-32	4.2874e-29	3737	695057748	XP_009417164.1	199	1.24897e-14	PREDICTED: mavicyanin [Musa acuminata subsp. malaccensis]	695038048	XM_009408252.1	44	4.75324e-11	PREDICTED: Musa acuminata subsp. malaccensis mavicyanin-like (LOC103989418), mRNA	--	--	--	--	P80728	179	1.59968e-13	Mavicyanin OS=Cucurbita pepo PE=1 SV=1	PF02298//PF02362	Plastocyanin-like domain//B3 DNA binding domain	GO:0006118	electron transport	GO:0009055//GO:0003677//GO:0005507	electron carrier activity//DNA binding//copper ion binding	--	--	--	--
c92674_g1	7.1674	8.1913e-32	6.0224e-29	2021	--	--	--	--	--	--	--	--	--	--	--	--	--	--	--	--	--	--	--	--	--	--	--	--	--	--	--	--
c114813_g2	2.8377	1.4129e-31	1.034e-28	611	672109703	XP_008791574.1	211	3.54207e-18	PREDICTED: uncharacterized protein LOC103708427 [Phoenix dactylifera]	--	--	--	--	--	--	--	--	--	--	--	--	--	--	--	--	--	--	--	--	--	--	--
c126413_g4	4.1872	1.646e-31	1.199e-28	9302	357436137	XP_003588344.1	713	1.88309e-101	Ribosomal protein L5 [Medicago truncatula]	343478410	JN375330.1	879	0	Phoenix dactylifera mitochondrion, complete genome	--	--	--	--	P42793	747	7.95606e-88	60S ribosomal protein L5, mitochondrial OS=Arabidopsis thaliana GN=RPL5 PE=2 SV=1	PF00116//PF00281//PF00253//PF01641//PF00673	Cytochrome C oxidase subunit II, periplasmic domain//Ribosomal protein L5//Ribosomal protein S14p/S29e//SelR domain//ribosomal L5P family C-terminus	GO:0042254//GO:0015992//GO:0006123//GO:0006412//GO:0055114	ribosome biogenesis//proton transport//mitochondrial electron transport, cytochrome c to oxygen//translation//oxidation-reduction process	GO:0033743//GO:0003735//GO:0004129//GO:0005507	peptide-methionine (R)-S-oxide reductase activity//structural constituent of ribosome//cytochrome-c oxidase activity//copper ion binding	GO:0005840//GO:0045277//GO:0016020//GO:0005622	ribosome//respiratory chain complex IV//membrane//intracellular	KOG3291	Ribosomal protein S7
c125811_g1	-2.8876	1.7404e-31	1.262e-28	5770	695051429	XP_009413739.1	1657	0	PREDICTED: beta-glucosidase 18-like isoform X1 [Musa acuminata subsp. malaccensis]	--	--	--	--	--	K05350	bglB	beta-glucosidase	http://www.genome.jp/dbget-bin/www_bget?ko:K05350	Q7XPY7	1567	0	Probable inactive beta-glucosidase 14 OS=Oryza sativa subsp. japonica GN=BGLU14 PE=2 SV=2	PF04052//PF04049//PF00150//PF00232	TolB amino-terminal domain//Anaphase promoting complex subunit 8 / Cdc23//Cellulase (glycosyl hydrolase family 5)//Glycosyl hydrolase family 1	GO:0030071//GO:0015031//GO:0005975	regulation of mitotic metaphase/anaphase transition//protein transport//carbohydrate metabolic process	GO:0004553	hydrolase activity, hydrolyzing O-glycosyl compounds	GO:0042597//GO:0005680	periplasmic space//anaphase-promoting complex	--	--
c122944_g3	6.6869	1.806e-31	1.3036e-28	3660	--	--	--	--	--	549531652	KF386162.1	118	3.40005e-52	Vaccinium macrocarpon mitochondrion, complete genome	--	--	--	--	--	--	--	--	--	--	--	--	--	--	--	--	--	--
c125218_g2	-2.9379	1.9215e-31	1.3806e-28	308	--	--	--	--	--	--	--	--	--	--	--	--	--	--	--	--	--	--	--	--	--	--	--	--	--	--	--	--
c124573_g1	-3.1085	2.0792e-31	1.4872e-28	324	1141765	AAC49386.1	247	7.31056e-25	mannose-binding lectin precursor, partial [Tulipa hybrid cultivar]>gi|1587681|prf||2207209C mannose-binding lectin:ISOTYPE=MII1	--	--	--	--	--	--	--	--	--	P30617	203	2.46602e-19	Mannose-specific lectin OS=Galanthus nivalis PE=1 SV=1	PF08040	MNLL subunit	GO:0006118	electron transport	GO:0003954	NADH dehydrogenase activity	GO:0005739	mitochondrion	--	--
c61707_g1	-3.0409	2.5526e-31	1.8176e-28	776	695028683	XP_009401728.1	177	5.02129e-14	PREDICTED: uncharacterized protein LOC103985675 [Musa acuminata subsp. malaccensis]	--	--	--	--	--	--	--	--	--	--	--	--	--	PF00050	Kazal-type serine protease inhibitor domain	--	--	GO:0005515	protein binding	--	--	--	--
c121545_g1	8.8815	2.779e-31	1.9699e-28	2222	--	--	--	--	--	--	--	--	--	--	--	--	--	--	--	--	--	--	--	--	--	--	--	--	--	--	--	--
c107624_g1	-2.8528	2.7986e-31	1.975e-28	879	695005469	XP_009389186.1	926	1.54348e-122	PREDICTED: probable aquaporin PIP2-6 [Musa acuminata subsp. malaccensis]	378408542	JF491351.1	122	4.74105e-55	Helianthemum almeriense plasma intrinsic protein PIP2.1 (PIP2.1) mRNA, complete cds	K09872	PIP	aquaporin PIP	http://www.genome.jp/dbget-bin/www_bget?ko:K09872	Q7XLR1	887	1.79403e-117	Probable aquaporin PIP2-6 OS=Oryza sativa subsp. japonica GN=PIP2-6 PE=2 SV=2	PF00230	Major intrinsic protein	GO:0006810	transport	GO:0005215	transporter activity	GO:0016020	membrane	KOG0223	Aquaporin (major intrinsic protein family)
c98260_g1	3.9827	3.085e-31	2.1673e-28	1109	--	--	--	--	--	--	--	--	--	--	--	--	--	--	--	--	--	--	PF00628	PHD-finger	--	--	GO:0005515	protein binding	--	--	--	--
c103929_g1	5.9455	4.1359e-31	2.8928e-28	918	571522616	XP_003547362.2	156	1.30954e-10	PREDICTED: uncharacterized protein LOC100817067 [Glycine max]	--	--	--	--	--	--	--	--	--	--	--	--	--	PF04043	Plant invertase/pectin methylesterase inhibitor	GO:0005982//GO:0005985	starch metabolic process//sucrose metabolic process	GO:0004857//GO:0030599	enzyme inhibitor activity//pectinesterase activity	--	--	--	--
c118037_g1	-3.7812	6.5532e-31	4.5633e-28	1612	225445190	XP_002284205.1	659	4.36349e-80	PREDICTED: rac-like GTP-binding protein ARAC7 isoform 1 [Vitis vinifera]>gi|147781539|emb|CAN73708.1| hypothetical protein VITISV_023715 [Vitis vinifera]>gi|297738799|emb|CBI28044.3| unnamed protein product [Vitis vinifera]	695056547	XM_009418226.1	171	5.10206e-82	PREDICTED: Musa acuminata subsp. malaccensis rac-like GTP-binding protein 2 (LOC103997084), mRNA	K04392	RAC1	Ras-related C3 botulinum toxin substrate 1	http://www.genome.jp/dbget-bin/www_bget?ko:K04392	Q68Y52	621	3.47974e-75	Rac-like GTP-binding protein 2 OS=Oryza sativa subsp. japonica GN=RAC2 PE=2 SV=1	PF08477//PF00071//PF00025	Miro-like protein//Ras family//ADP-ribosylation factor family	GO:0007264	small GTPase mediated signal transduction	GO:0005525	GTP binding	GO:0005622//GO:0016020	intracellular//membrane	KOG0393	Ras-related small GTPase, Rho type
c109784_g1	3.994	7.7341e-31	5.3387e-28	1537	587866901	EXB56339.1	1138	6.12189e-149	hypothetical protein L484_024881 [Morus notabilis]	--	--	--	--	--	--	--	--	--	--	--	--	--	--	--	--	--	--	--	--	--	--	--
c125952_g1	6.3004	7.7121e-31	5.3387e-28	9379	--	--	--	--	--	557954279	KF754803.1	80	1.16592e-30	Amborella trichopoda chromosome I mitochondrion, complete sequence	--	--	--	--	--	--	--	--	PF07927	YcfA-like protein	--	--	GO:0003729	mRNA binding	--	--	--	--
c50661_g1	8.0967	7.7772e-31	5.3451e-28	1615	587942836	EXC29372.1	126	3.92866e-11	hypothetical protein L484_021681 [Morus notabilis]	384977887	FQ014231.1	71	1.98731e-26	Beta vulgaris subsp. maritima genotype male-sterile E mitochondrion, partial genome	--	--	--	--	--	--	--	--	--	--	--	--	--	--	--	--	--	--
c122793_g2	5.5449	9.6397e-31	6.5964e-28	5155	--	--	--	--	--	340007640	JN098455.1	102	3.7656e-43	Mimulus guttatus mitochondrion, complete genome	--	--	--	--	--	--	--	--	PF12592	Protein of unknown function (DUF3763)	--	--	GO:0016820	hydrolase activity, acting on acid anhydrides, catalyzing transmembrane movement of substances	--	--	--	--
c122995_g2	5.0685	1.0421e-30	7.1006e-28	3248	2627238	BAA23491.1	636	1.13836e-74	NADH dehydrogenase subunit 5 [Oryza sativa (indica cultivar-group)]>gi|2627240|dbj|BAA23492.1| NADH dehydrogenase subunit 5 [Oryza sativa Japonica Group]	343478410	JN375330.1	1404	0	Phoenix dactylifera mitochondrion, complete genome	K03883	ND5	NADH-ubiquinone oxidoreductase chain 5	http://www.genome.jp/dbget-bin/www_bget?ko:K03883	Q36284	626	2.04124e-73	NADH-ubiquinone oxidoreductase chain 5 (Fragment) OS=Zea mays GN=ND5 PE=3 SV=1	--	--	GO:0015992//GO:0042773//GO:0006744//GO:0006814//GO:0006120	proton transport//ATP synthesis coupled electron transport//ubiquinone biosynthetic process//sodium ion transport//mitochondrial electron transport, NADH to ubiquinone	GO:0008137	NADH dehydrogenase (ubiquinone) activity	GO:0005747	mitochondrial respiratory chain complex I	--	--
c115465_g1	3.1679	1.1501e-30	7.8028e-28	1744	695054613	XP_009415441.1	1550	0	PREDICTED: cytochrome P450 93A3-like [Musa acuminata subsp. malaccensis]	--	--	--	--	--	--	--	--	--	O81973	1279	6.35423e-169	Cytochrome P450 93A3 OS=Glycine max GN=CYP93A3 PE=2 SV=1	PF00067	Cytochrome P450	GO:0055114	oxidation-reduction process	GO:0005506//GO:0016705//GO:0020037	iron ion binding//oxidoreductase activity, acting on paired donors, with incorporation or reduction of molecular oxygen//heme binding	--	--	KOG0156	Cytochrome P450 CYP2 subfamily
c118339_g2	-3.1843	1.1889e-30	8.0312e-28	1363	672190230	XP_008775191.1	1629	0	PREDICTED: cytochrome P450 77A2 [Phoenix dactylifera]	695053696	XM_009416677.1	244	1.1301e-122	PREDICTED: Musa acuminata subsp. malaccensis cytochrome P450 77A2-like (LOC103995930), mRNA	K00517	E1.14.-.-	--	http://www.genome.jp/dbget-bin/www_bget?ko:K00517	Q9LZ31	1428	0	Cytochrome P450 77A4 OS=Arabidopsis thaliana GN=CYP77A4 PE=2 SV=1	PF00067	Cytochrome P450	GO:0055114	oxidation-reduction process	GO:0020037//GO:0016705//GO:0005506	heme binding//oxidoreductase activity, acting on paired donors, with incorporation or reduction of molecular oxygen//iron ion binding	--	--	KOG0156	Cytochrome P450 CYP2 subfamily
c123972_g2	4.0387	1.3979e-30	9.4031e-28	1134	672124784	XP_008785789.1	555	5.94775e-64	PREDICTED: U-box domain-containing protein 27-like [Phoenix dactylifera]	--	--	--	--	--	--	--	--	--	Q9LXE3	265	2.37438e-24	U-box domain-containing protein 28 OS=Arabidopsis thaliana GN=PUB28 PE=1 SV=1	--	--	--	--	--	--	--	--	--	--
c108399_g1	-3.7205	1.5647e-30	1.048e-27	1702	672142671	XP_008795193.1	286	2.31024e-27	PREDICTED: uncharacterized protein LOC103711006 [Phoenix dactylifera]	--	--	--	--	--	--	--	--	--	--	--	--	--	--	--	--	--	--	--	--	--	--	--
c120031_g2	2.8122	1.5853e-30	1.0574e-27	523	242096890	XP_002438935.1	464	7.80648e-55	hypothetical protein SORBIDRAFT_10g028570 [Sorghum bicolor]>gi|241917158|gb|EER90302.1| hypothetical protein SORBIDRAFT_10g028570 [Sorghum bicolor]	672163383	XM_008803317.1	112	9.96177e-50	PREDICTED: Phoenix dactylifera probable xyloglucan endotransglucosylase/hydrolase protein 23 (LOC103715631), mRNA	K08235	E2.4.1.207	xyloglucan:xyloglucosyl transferase	http://www.genome.jp/dbget-bin/www_bget?ko:K08235	Q38907	412	6.11344e-48	Probable xyloglucan endotransglucosylase/hydrolase protein 25 OS=Arabidopsis thaliana GN=XTH25 PE=2 SV=2	PF00722	Glycosyl hydrolases family 16	GO:0005975//GO:0006073	carbohydrate metabolic process//cellular glucan metabolic process	GO:0004553//GO:0016762	hydrolase activity, hydrolyzing O-glycosyl compounds//xyloglucan:xyloglucosyl transferase activity	GO:0005618//GO:0048046	cell wall//apoplast	--	--
c107961_g1	-2.6865	3.1079e-30	2.0642e-27	1369	3914578	O22573.1	769	5.29726e-98	RecName: Full=Ribulose bisphosphate carboxylase small chain 3, chloroplastic; Short=RuBisCO small subunit 3; Flags: Precursor [Fritillaria agrestis]>gi|2605710|gb|AAB84181.1| ribulose 1,5 bisphosphate carboxylase, small subunit type III [Fritillaria agrestis]	2605709	AF024574.1	443	0	Fritillaria agrestis ribulose 1,5 bisphosphate carboxylase, small subunit type III (rbcS3) mRNA, nuclear gene encoding chloroplast protein, complete cds	K01602	rbcS	ribulose-bisphosphate carboxylase small chain	http://www.genome.jp/dbget-bin/www_bget?ko:K01602	O22573	769	9.00545e-99	Ribulose bisphosphate carboxylase small chain 3, chloroplastic OS=Fritillaria agrestis GN=RBCS3 PE=2 SV=1	PF07664	Ferrous iron transport protein B C terminus	GO:0015684	ferrous iron transport	GO:0015093	ferrous iron transmembrane transporter activity	GO:0016021	integral component of membrane	--	--
c123065_g2	8.267	3.5193e-30	2.3277e-27	3309	--	--	--	--	--	--	--	--	--	--	--	--	--	--	--	--	--	--	--	--	--	--	--	--	--	--	--	--
c118814_g4	7.5215	3.6645e-30	2.4136e-27	3116	--	--	--	--	--	584592121	AP014526.1	252	9.35306e-127	Hevea brasiliensis mitochondrial DNA, complete genome	--	--	--	--	--	--	--	--	--	--	--	--	--	--	--	--	--	--
c122321_g1	2.6204	4.4958e-30	2.9488e-27	1367	695032170	XP_009403623.1	309	1.12611e-29	PREDICTED: uncharacterized protein LOC103987138 [Musa acuminata subsp. malaccensis]>gi|695032172|ref|XP_009403624.1| PREDICTED: uncharacterized protein LOC103987138 [Musa acuminata subsp. malaccensis]	--	--	--	--	--	--	--	--	--	--	--	--	--	PF00564	PB1 domain	--	--	GO:0005515	protein binding	--	--	--	--
c114938_g1	5.4375	5.1517e-30	3.3651e-27	2920	--	--	--	--	--	343478410	JN375330.1	105	4.56307e-45	Phoenix dactylifera mitochondrion, complete genome	--	--	--	--	--	--	--	--	PF02167	Cytochrome C1 family	GO:0006118	electron transport	GO:0005506//GO:0009055//GO:0020037	iron ion binding//electron carrier activity//heme binding	--	--	--	--
c116750_g2	6.4712	6.839e-30	4.4488e-27	1125	672177649	XP_008808923.1	387	1.73646e-42	PREDICTED: 17.1 kDa class II heat shock protein-like [Phoenix dactylifera]	658058525	XM_008366850.1	88	4.86786e-36	PREDICTED: Malus x domestica 17.3 kDa class II heat shock protein-like (LOC103428726), mRNA	K13993	HSP20	HSP20 family protein	http://www.genome.jp/dbget-bin/www_bget?ko:K13993	P05477	340	1.7417e-36	17.9 kDa class II heat shock protein OS=Glycine max GN=HSP17.9-D PE=3 SV=1	--	--	--	--	--	--	--	--	--	--
c124593_g2	5.838	7.368e-30	4.7733e-27	5211	--	--	--	--	--	239764743	GQ220324.1	285	7.10264e-145	Vitis vinifera strain PN40024 mitochondrion, partial genome	--	--	--	--	--	--	--	--	--	--	--	--	--	--	--	--	--	--
c109629_g1	-2.848	7.5028e-30	4.8408e-27	5376	695058733	XP_009417691.1	3088	0	PREDICTED: kinesin-related protein 4-like [Musa acuminata subsp. malaccensis]	695009605	XM_009393169.1	857	0	PREDICTED: Musa acuminata subsp. malaccensis kinesin heavy chain-like (LOC103977605), transcript variant X1, mRNA	K11498	CENPE	centromeric protein E	http://www.genome.jp/dbget-bin/www_bget?ko:K11498	Q6S001	955	3.82227e-110	Kinesin-related protein 11 OS=Dictyostelium discoideum GN=kif11 PE=3 SV=1	PF02601//PF04111//PF00176//PF00225//PF04423//PF08702//PF10186	Exonuclease VII, large subunit//Autophagy protein Apg6//SNF2 family N-terminal domain//Kinesin motor domain//Rad50 zinc hook motif//Fibrinogen alpha/beta chain family//UV radiation resistance protein and autophagy-related subunit 14	GO:0006308//GO:0051258//GO:0007165//GO:0006281//GO:0010508//GO:0007017//GO:0030168//GO:0006914//GO:0007018	DNA catabolic process//protein polymerization//signal transduction//DNA repair//positive regulation of autophagy//microtubule-based process//platelet activation//autophagy//microtubule-based movement	GO:0030674//GO:0005524//GO:0003677//GO:0008855//GO:0008270//GO:0008017//GO:0003777//GO:0005102//GO:0004518	protein binding, bridging//ATP binding//DNA binding//exodeoxyribonuclease VII activity//zinc ion binding//microtubule binding//microtubule motor activity//receptor binding//nuclease activity	GO:0045298//GO:0009318//GO:0005874//GO:0005577	tubulin complex//exodeoxyribonuclease VII complex//microtubule//fibrinogen complex	KOG0242	Kinesin-like protein
c68628_g1	7.2425	1.0126e-29	6.5065e-27	516	672186759	XP_008813166.1	144	4.45103e-10	PREDICTED: uncharacterized protein LOC103723870 [Phoenix dactylifera]	--	--	--	--	--	--	--	--	--	--	--	--	--	--	--	--	--	--	--	--	--	--	--
c106203_g2	3.3719	1.0243e-29	6.555e-27	807	--	--	--	--	--	--	--	--	--	--	--	--	--	--	--	--	--	--	--	--	--	--	--	--	--	--	--	--
c112727_g1	2.9497	1.2644e-29	8.0595e-27	1605	695000400	XP_009411535.1	1515	0	PREDICTED: primary amine oxidase-like [Musa acuminata subsp. malaccensis]	241985129	AK332389.1	129	1.13106e-58	Triticum aestivum cDNA, clone: WT003_N20, cultivar: Chinese Spring	K00276	AOC3, AOC2, tynA	primary-amine oxidase	http://www.genome.jp/dbget-bin/www_bget?ko:K00276	Q8H1H9	1297	2.01086e-169	Primary amine oxidase OS=Arabidopsis thaliana GN=At1g62810 PE=2 SV=1	PF01179	Copper amine oxidase, enzyme domain	GO:0055114//GO:0009308	oxidation-reduction process//amine metabolic process	GO:0048038//GO:0005507//GO:0008131	quinone binding//copper ion binding//primary amine oxidase activity	--	--	KOG1186	Copper amine oxidase
c15819_g1	4.5379	1.3512e-29	8.5779e-27	1470	672146107	XP_008796992.1	1356	0	PREDICTED: uncharacterized protein LOC103712290 [Phoenix dactylifera]>gi|672146109|ref|XP_008796993.1| PREDICTED: uncharacterized protein LOC103712290 [Phoenix dactylifera]>gi|672146111|ref|XP_008796994.1| PREDICTED: uncharacterized protein LOC103712290 [Phoenix dactylifera]	672133259	XM_008792020.1	207	4.51311e-102	PREDICTED: Phoenix dactylifera uncharacterized LOC103707505 (LOC103707505), mRNA	--	--	--	--	--	--	--	--	PF02485	Core-2/I-Branching enzyme	--	--	GO:0008375	acetylglucosaminyltransferase activity	GO:0016020	membrane	--	--
c110899_g1	-4.6517	1.6666e-29	1.0538e-26	992	573939942	XP_006652386.1	231	2.37165e-21	PREDICTED: gibberellin-regulated protein 14-like [Oryza brachyantha]	--	--	--	--	--	--	--	--	--	Q9LFR3	163	1.42927e-11	Gibberellin-regulated protein 14 OS=Arabidopsis thaliana GN=GASA14 PE=1 SV=1	--	--	--	--	--	--	--	--	--	--
c118075_g3	7.3787	2.1178e-29	1.3338e-26	2751	--	--	--	--	--	--	--	--	--	--	--	--	--	--	--	--	--	--	--	--	--	--	--	--	--	--	--	--
c117275_g2	5.644	2.5506e-29	1.5999e-26	3192	--	--	--	--	--	--	--	--	--	--	--	--	--	--	--	--	--	--	--	--	--	--	--	--	--	--	--	--
c55151_g1	6.7777	2.6249e-29	1.64e-26	1397	695068594	XP_009381244.1	1606	0	PREDICTED: pectate lyase-like [Musa acuminata subsp. malaccensis]	590700645	XM_007046156.1	167	7.38161e-80	Theobroma cacao Pectate lyase family protein, putative (TCM_011798) mRNA, complete cds	K01728	E4.2.2.2, pel	pectate lyase	http://www.genome.jp/dbget-bin/www_bget?ko:K01728	P40973	1517	0	Pectate lyase OS=Lilium longiflorum PE=2 SV=1	PF04431	Pectate lyase, N terminus	--	--	GO:0030570	pectate lyase activity	--	--	--	--
c124890_g1	5.425	2.8541e-29	1.7762e-26	1562	695000008	XP_009409760.1	448	2.66055e-49	PREDICTED: 18.1 kDa class I heat shock protein-like [Musa acuminata subsp. malaccensis]	695000007	XM_009411485.1	159	2.31481e-75	PREDICTED: Musa acuminata subsp. malaccensis 18.1 kDa class I heat shock protein-like (LOC103991938), mRNA	K13993	HSP20	HSP20 family protein	http://www.genome.jp/dbget-bin/www_bget?ko:K13993	O82012	415	2.57929e-46	17.6 kDa class I heat shock protein OS=Solanum peruvianum PE=2 SV=1	PF08656	DASH complex subunit Dad3	GO:0008608	attachment of spindle microtubules to kinetochore	--	--	GO:0042729//GO:0072686	DASH complex//mitotic spindle	KOG0710	Molecular chaperone (small heat-shock protein Hsp26/Hsp42)
c105591_g1	5.6458	2.9533e-29	1.8308e-26	1385	359477243	XP_003631952.1	1260	5.19681e-166	PREDICTED: putative pectinesterase/pectinesterase inhibitor 28-like [Vitis vinifera]	695002372	XM_009423164.1	128	3.5018e-58	PREDICTED: Musa acuminata subsp. malaccensis putative pectinesterase/pectinesterase inhibitor 28 (LOC104000994), mRNA	K01051	E3.1.1.11	pectinesterase	http://www.genome.jp/dbget-bin/www_bget?ko:K01051	Q8GX86	1068	9.24061e-137	Probable pectinesterase/pectinesterase inhibitor 21 OS=Arabidopsis thaliana GN=PME21 PE=2 SV=2	PF01095//PF04513//PF04043	Pectinesterase//Baculovirus polyhedron envelope protein, PEP, C terminus//Plant invertase/pectin methylesterase inhibitor	GO:0005982//GO:0042545//GO:0005985	starch metabolic process//cell wall modification//sucrose metabolic process	GO:0004857//GO:0005198//GO:0030599	enzyme inhibitor activity//structural molecule activity//pectinesterase activity	GO:0019028//GO:0005618//GO:0019031	viral capsid//cell wall//viral envelope	--	--
c114731_g4	Inf	3.7255e-29	2.3004e-26	397	--	--	--	--	--	--	--	--	--	--	--	--	--	--	--	--	--	--	--	--	--	--	--	--	--	--	--	--
c99957_g1	6.9998	4.7256e-29	2.9066e-26	1104	695049832	XP_009412866.1	796	3.3538e-101	PREDICTED: putative pectinesterase 10 [Musa acuminata subsp. malaccensis]	--	--	--	--	--	K01051	E3.1.1.11	pectinesterase	http://www.genome.jp/dbget-bin/www_bget?ko:K01051	Q4PSN0	654	1.51564e-80	Probable pectinesterase 29 OS=Arabidopsis thaliana GN=PME29 PE=2 SV=1	PF01095	Pectinesterase	GO:0042545//GO:0005982//GO:0005985	cell wall modification//starch metabolic process//sucrose metabolic process	GO:0030599	pectinesterase activity	GO:0005618	cell wall	--	--
c124819_g2	2.9508	4.7604e-29	2.9166e-26	1089	--	--	--	--	--	--	--	--	--	--	--	--	--	--	--	--	--	--	--	--	--	--	--	--	--	--	--	--
c121927_g1	Inf	5.4258e-29	3.3115e-26	1193	--	--	--	--	--	--	--	--	--	--	--	--	--	--	--	--	--	--	--	--	--	--	--	--	--	--	--	--
c123536_g5	8.6667	5.5275e-29	3.3606e-26	948	414885532	DAA61546.1	285	4.01743e-28	TPA: hypothetical protein ZEAMMB73_122493 [Zea mays]	--	--	--	--	--	K00773	tgt, QTRT1	queuine tRNA-ribosyltransferase	http://www.genome.jp/dbget-bin/www_bget?ko:K00773	Q28HC6	218	1.63961e-18	Queuine tRNA-ribosyltransferase OS=Xenopus tropicalis GN=qtrt1 PE=2 SV=2	PF01702//PF00096//PF00631	Queuine tRNA-ribosyltransferase//Zinc finger, C2H2 type//GGL domain	GO:0007165//GO:0007186//GO:0006400//GO:0008616	signal transduction//G-protein coupled receptor signaling pathway//tRNA modification//queuosine biosynthetic process	GO:0004871//GO:0046872//GO:0008479	signal transducer activity//metal ion binding//queuine tRNA-ribosyltransferase activity	GO:0005834	heterotrimeric G-protein complex	KOG3908	Queuine-tRNA ribosyltransferase
c124436_g1	5.4275	5.6196e-29	3.4034e-26	3667	--	--	--	--	--	--	--	--	--	--	--	--	--	--	--	--	--	--	--	--	--	--	--	--	--	--	--	--
c52605_g1	6.2065	6.2286e-29	3.7579e-26	1401	672168744	XP_008804385.1	166	5.58442e-22	PREDICTED: glucomannan 4-beta-mannosyltransferase 9-like [Phoenix dactylifera]	--	--	--	--	--	K09489	HSPA4	heat shock 70kDa protein 4	http://www.genome.jp/dbget-bin/www_bget?ko:K09489	Q67VS7	152	7.20169e-18	Probable mannan synthase 9 OS=Oryza sativa subsp. japonica GN=CSLA9 PE=2 SV=1	--	--	--	--	--	--	--	--	KOG0103	Molecular chaperones HSP105/HSP110/SSE1, HSP70 superfamily
c119636_g2	7.1121	8.7301e-29	5.2471e-26	4314	--	--	--	--	--	401661910	FR714868.1	52	1.96217e-15	Malus x domestica mitchondrial complete genome, cultivar Golden delicious	--	--	--	--	--	--	--	--	--	--	--	--	--	--	--	--	--	--
c123236_g4	2.6634	8.9522e-29	5.3602e-26	2994	672163524	XP_008801615.1	222	1.55113e-16	PREDICTED: protein TIC 62, chloroplastic [Phoenix dactylifera]	--	--	--	--	--	--	--	--	--	--	--	--	--	--	--	--	--	--	--	--	--	--	--
c115284_g4	-3.1482	1.0103e-28	6.0264e-26	1667	643733503	KDP40417.1	1397	0	hypothetical protein JCGZ_03767 [Jatropha curcas]	695034002	XM_009406218.1	40	3.50859e-09	PREDICTED: Musa acuminata subsp. malaccensis CTP synthase-like (LOC103987801), transcript variant X2, mRNA	K01937	E6.3.4.2, pyrG	CTP synthase	http://www.genome.jp/dbget-bin/www_bget?ko:K01937	P70698	875	8.8511e-108	CTP synthase 1 OS=Mus musculus GN=Ctps1 PE=1 SV=2	PF07722//PF06418	Peptidase C26//CTP synthase N-terminus	GO:0006206//GO:0006221//GO:0006541	pyrimidine nucleobase metabolic process//pyrimidine nucleotide biosynthetic process//glutamine metabolic process	GO:0016787//GO:0003883	hydrolase activity//CTP synthase activity	--	--	KOG2387	CTP synthase (UTP-ammonia lyase)
c84012_g1	7.7645	1.0384e-28	6.171e-26	1013	--	--	--	--	--	--	--	--	--	--	--	--	--	--	--	--	--	--	PF01567	Hantavirus glycoprotein G1	GO:0030683	evasion or tolerance by virus of host immune response	--	--	GO:0019012	virion	--	--
c124025_g4	5.4488	1.0952e-28	6.4839e-26	1021	514819951	XP_004984667.1	372	1.18896e-40	PREDICTED: 17.9 kDa class I heat shock protein-like [Setaria italica]	326528088	AK357882.1	140	5.45996e-65	Hordeum vulgare subsp. vulgare mRNA for predicted protein, partial cds, clone: NIASHv1064A22	K13993	HSP20	HSP20 family protein	http://www.genome.jp/dbget-bin/www_bget?ko:K13993	P02519	355	5.01924e-39	17.3 kDa class I heat shock protein OS=Glycine max GN=HSP17.3-B PE=3 SV=1	PF04316//PF03368	Anti-sigma-28 factor, FlgM//Dicer dimerisation domain	GO:0051252//GO:0045892	regulation of RNA metabolic process//negative regulation of transcription, DNA-templated	GO:0016891	endoribonuclease activity, producing 5'-phosphomonoesters	--	--	KOG3591	Alpha crystallins
c116852_g2	3.391	1.1312e-28	6.6723e-26	2852	695039714	XP_009407405.1	1691	0	PREDICTED: uncharacterized protein LOC103990099 [Musa acuminata subsp. malaccensis]>gi|695039716|ref|XP_009407406.1| PREDICTED: uncharacterized protein LOC103990099 [Musa acuminata subsp. malaccensis]>gi|695039718|ref|XP_009407407.1| PREDICTED: uncharacterized protein LOC103990099 [Musa acuminata subsp. malaccensis]	590650320	XM_007032563.1	250	1.10622e-125	Theobroma cacao Uncharacterized protein (TCM_018665) mRNA, complete cds	--	--	--	--	--	--	--	--	--	--	--	--	--	--	--	--	--	--
c102785_g1	6.8313	1.1398e-28	6.698e-26	962	--	--	--	--	--	--	--	--	--	--	--	--	--	--	--	--	--	--	--	--	--	--	--	--	--	--	--	--
c87431_g1	2.6609	1.188e-28	6.9551e-26	1695	--	--	--	--	--	--	--	--	--	--	--	--	--	--	--	--	--	--	--	--	--	--	--	--	--	--	--	--
c50886_g1	7.3461	1.4668e-28	8.5557e-26	1552	694998979	XP_009406957.1	890	3.69246e-112	PREDICTED: pollen-specific leucine-rich repeat extensin-like protein 4 [Musa acuminata subsp. malaccensis]	694998978	XM_009408682.1	121	3.06018e-54	PREDICTED: Musa acuminata subsp. malaccensis pollen-specific leucine-rich repeat extensin-like protein 4 (LOC103989734), mRNA	--	--	--	--	Q4PSE6	764	1.12467e-93	Leucine-rich repeat extensin-like protein 7 OS=Arabidopsis thaliana GN=LRX7 PE=2 SV=1	PF00560	Leucine Rich Repeat	--	--	GO:0005515	protein binding	--	--	--	--
c119138_g5	8.2501	1.6306e-28	9.4761e-26	1956	--	--	--	--	--	--	--	--	--	--	--	--	--	--	--	--	--	--	--	--	--	--	--	--	--	--	--	--
c125962_g3	-2.5726	1.8447e-28	1.0681e-25	1838	406668707	AFS50097.1	1651	0	beta-D-glucan exohydolase [Elaeis guineensis]	695025568	XM_009401766.1	476	0	PREDICTED: Musa acuminata subsp. malaccensis lysosomal beta glucosidase-like (LOC103984290), transcript variant X6, mRNA	K05349	bglX	beta-glucosidase	http://www.genome.jp/dbget-bin/www_bget?ko:K05349	A7LXU3	391	2.21274e-44	Beta-glucosidase BoGH3B OS=Bacteroides ovatus (strain ATCC 8483 / DSM 1896 / JCM 5824 / NCTC 11153) GN=BACOVA_02659 PE=1 SV=1	PF01915//PF00933	Glycosyl hydrolase family 3 C-terminal domain//Glycosyl hydrolase family 3 N terminal domain	GO:0005975	carbohydrate metabolic process	GO:0004553	hydrolase activity, hydrolyzing O-glycosyl compounds	--	--	--	--
c88380_g1	-3.4817	2.8176e-28	1.6255e-25	1595	695032043	XP_009403553.1	558	1.2115e-63	PREDICTED: neurofilament medium polypeptide-like [Musa acuminata subsp. malaccensis]	672134277	XM_008792568.1	110	4.0997e-48	PREDICTED: Phoenix dactylifera high mobility group nucleosome-binding domain-containing protein 5-like (LOC103707876), mRNA	--	--	--	--	Q9SZN7	144	2.88184e-09	Heavy metal-associated isoprenylated plant protein 26 OS=Arabidopsis thaliana GN=HIPP26 PE=1 SV=1	PF00403	Heavy-metal-associated domain	GO:0030001	metal ion transport	GO:0046872	metal ion binding	--	--	--	--
c99647_g1	2.6501	3.4726e-28	1.9961e-25	970	672207984	XP_008779984.1	973	1.13315e-126	PREDICTED: benzyl alcohol O-benzoyltransferase-like [Phoenix dactylifera]	--	--	--	--	--	--	--	--	--	Q8GT20	917	4.79967e-119	Benzyl alcohol O-benzoyltransferase OS=Nicotiana tabacum GN=HSR201 PE=1 SV=1	PF02458	Transferase family	--	--	GO:0016747	transferase activity, transferring acyl groups other than amino-acyl groups	--	--	--	--
c112931_g2	5.4401	4.2829e-28	2.4529e-25	827	695055743	XP_009416065.1	829	5.19144e-105	PREDICTED: sugar carrier protein C-like [Musa acuminata subsp. malaccensis]	449527118	XM_004170512.1	93	5.87898e-39	PREDICTED: Cucumis sativus sugar transport protein 11-like (LOC101206773), mRNA	--	--	--	--	Q9LT15	745	2.7248e-93	Sugar transport protein 10 OS=Arabidopsis thaliana GN=STP10 PE=2 SV=1	PF00083	Sugar (and other) transporter	GO:0055085	transmembrane transport	GO:0022857	transmembrane transporter activity	GO:0016021	integral component of membrane	KOG0254	Predicted transporter (major facilitator superfamily)
c126115_g1	2.7558	4.5982e-28	2.624e-25	3087	--	--	--	--	--	--	--	--	--	--	--	--	--	--	--	--	--	--	PF02023	SCAN domain	GO:0006355	regulation of transcription, DNA-templated	GO:0003700	sequence-specific DNA binding transcription factor activity	GO:0005634//GO:0005667	nucleus//transcription factor complex	--	--
c126019_g5	3.9944	5.0718e-28	2.8839e-25	1272	413954261	AFW86910.1	187	4.48731e-15	putative cytochrome C oxidase subunit II family protein [Zea mays]	340748008	JN120789.1	380	0	Ferrocalamus rimosivaginus mitochondrion, partial genome	--	--	--	--	--	--	--	--	--	--	--	--	--	--	--	--	--	--
c113310_g3	-4.5968	6.0264e-28	3.4144e-25	1121	695078888	XP_009386845.1	638	4.12492e-79	PREDICTED: two-component response regulator ARR8 [Musa acuminata subsp. malaccensis]	695071058	XM_009384310.1	145	9.9912e-68	PREDICTED: Musa acuminata subsp. malaccensis two-component response regulator ARR9-like (LOC103970513), mRNA	K14492	ARR-A	two-component response regulator ARR-A family	http://www.genome.jp/dbget-bin/www_bget?ko:K14492	O80366	566	9.43097e-69	Two-component response regulator ARR9 OS=Arabidopsis thaliana GN=ARR9 PE=1 SV=1	PF00072	Response regulator receiver domain	GO:0006355//GO:0000160	regulation of transcription, DNA-templated//phosphorelay signal transduction system	GO:0000156	phosphorelay response regulator activity	--	--	--	--
c105214_g1	2.6315	6.2749e-28	3.5425e-25	1027	661894648	CDP01647.1	135	1.50291e-07	unnamed protein product [Coffea canephora]	--	--	--	--	--	--	--	--	--	--	--	--	--	--	--	--	--	--	--	--	--	--	--
c118783_g1	4.3167	7.3769e-28	4.1498e-25	6802	566259998	XP_006389553.1	158	1.06463e-09	hypothetical protein POPTR_0022s00830g [Populus trichocarpa]>gi|550312376|gb|ERP48467.1| hypothetical protein POPTR_0022s00830g [Populus trichocarpa]	663673455	HG975449.1	450	0	Solanum pennellii chromosome ch10, complete genome	--	--	--	--	--	--	--	--	--	--	--	--	--	--	--	--	--	--
c120746_g1	-2.5601	8.4539e-28	4.7387e-25	2241	90200402	ABD92703.1	1113	1.94926e-145	MADS box protein [Lilium longiflorum]>gi|197690831|dbj|BAG69626.1| MADS-box transcription factor [Lilium formosanum x Lilium longiflorum]>gi|338224225|gb|AEI88009.1| MADS box protein [Lilium longiflorum]	90200401	DQ437527.1	762	0	Lilium longiflorum MADS box protein (GL01) mRNA, complete cds	K09264	K09264	MADS-box transcription factor, plant	http://www.genome.jp/dbget-bin/www_bget?ko:K09264	Q40702	739	1.47288e-90	MADS-box transcription factor 2 OS=Oryza sativa subsp. japonica GN=MADS2 PE=2 SV=1	PF02183//PF01486//PF03110//PF00319	Homeobox associated leucine zipper//K-box region//SBP domain//SRF-type transcription factor (DNA-binding and dimerisation domain)	GO:0006355	regulation of transcription, DNA-templated	GO:0046983//GO:0003700//GO:0003677	protein dimerization activity//sequence-specific DNA binding transcription factor activity//DNA binding	GO:0005667//GO:0005634	transcription factor complex//nucleus	KOG0014	MADS box transcription factor
c122759_g2	3.5438	8.8892e-28	4.9652e-25	560	118487720	ABK95684.1	479	8.95128e-58	unknown [Populus trichocarpa]	--	--	--	--	--	--	--	--	--	Q6ZBZ2	468	5.6825e-57	Germin-like protein 8-14 OS=Oryza sativa subsp. japonica GN=GER5 PE=1 SV=1	PF00190//PF07847	Cupin//Protein of unknown function (DUF1637)	GO:0055114//GO:0019530	oxidation-reduction process//taurine metabolic process	GO:0047800//GO:0045735	cysteamine dioxygenase activity//nutrient reservoir activity	--	--	--	--
c112025_g2	5.8584	9.4943e-28	5.2845e-25	968	672159365	XP_008799441.1	111	1.22112e-10	PREDICTED: mitochondrial chaperone BCS1-like [Phoenix dactylifera]	--	--	--	--	--	--	--	--	--	--	--	--	--	--	--	--	--	--	--	--	--	--	--
c113094_g2	3.1985	1.0516e-27	5.8325e-25	995	--	--	--	--	--	--	--	--	--	--	--	--	--	--	--	--	--	--	--	--	--	--	--	--	--	--	--	--
c114942_g1	2.5683	1.0988e-27	6.0731e-25	1221	695050313	XP_009413135.1	939	2.15646e-122	PREDICTED: bifunctional epoxide hydrolase 2-like [Musa acuminata subsp. malaccensis]	514815952	XM_004982667.1	100	1.13032e-42	PREDICTED: Setaria italica bifunctional epoxide hydrolase 2-like (LOC101775388), mRNA	--	--	--	--	P80299	243	6.34428e-21	Bifunctional epoxide hydrolase 2 OS=Rattus norvegicus GN=Ephx2 PE=1 SV=1	--	--	--	--	--	--	--	--	KOG4178	Soluble epoxide hydrolase
c123894_g1	-3.1874	1.2943e-27	7.1289e-25	3919	672180214	XP_008810291.1	3458	0	PREDICTED: LRR receptor-like serine/threonine-protein kinase ERL1 isoform X2 [Phoenix dactylifera]	514759945	XM_004964364.1	498	0	PREDICTED: Setaria italica LRR receptor-like serine/threonine-protein kinase ERL2-like (LOC101753243), mRNA	--	--	--	--	Q6XAT2	3041	0	LRR receptor-like serine/threonine-protein kinase ERL2 OS=Arabidopsis thaliana GN=ERL2 PE=2 SV=1	PF00560//PF07714//PF00706//PF00069	Leucine Rich Repeat//Protein tyrosine kinase//Anenome neurotoxin//Protein kinase domain	GO:0009966//GO:0006468	regulation of signal transduction//protein phosphorylation	GO:0004672//GO:0005524//GO:0005515	protein kinase activity//ATP binding//protein binding	GO:0005576	extracellular region	--	--
c113545_g1	4.9796	1.3628e-27	7.4801e-25	1154	470126267	XP_004299111.1	418	5.25569e-70	PREDICTED: late embryogenesis abundant protein D-34-like [Fragaria vesca subsp. vesca]	--	--	--	--	--	--	--	--	--	P09444	360	2.68948e-65	Late embryogenesis abundant protein D-34 OS=Gossypium hirsutum PE=4 SV=1	--	--	--	--	--	--	--	--	--	--
c125404_g3	2.841	1.4858e-27	8.127e-25	1207	672201657	XP_008778193.1	1530	0	PREDICTED: polyphenol oxidase, chloroplastic-like [Phoenix dactylifera]	46946549	AY596268.1	177	1.75382e-85	Triticum aestivum polyphenol oxidase mRNA, partial cds	--	--	--	--	P43309	1304	3.79269e-174	Polyphenol oxidase, chloroplastic OS=Malus domestica PE=2 SV=1	PF00264//PF01213//PF12143//PF12142	Common central domain of tyrosinase//Adenylate cyclase associated (CAP) N terminal//Protein of unknown function (DUF_B2219)//Polyphenol oxidase middle domain	GO:0006118//GO:0055114//GO:0008152//GO:0007010//GO:0006570	electron transport//oxidation-reduction process//metabolic process//cytoskeleton organization//tyrosine metabolic process	GO:0004097//GO:0003779//GO:0016491	catechol oxidase activity//actin binding//oxidoreductase activity	--	--	--	--
c118102_g2	9.2164	1.5134e-27	8.2493e-25	1268	672204209	XP_008778851.1	819	4.09165e-101	PREDICTED: S-linalool synthase-like [Phoenix dactylifera]	--	--	--	--	--	K17982	TPS04, GES	geranyllinalool synthase	http://www.genome.jp/dbget-bin/www_bget?ko:K17982	Q96376	578	1.42159e-64	S-linalool synthase OS=Clarkia breweri GN=LIS PE=2 SV=1	PF03936	Terpene synthase family, metal binding domain	--	--	GO:0016829//GO:0010333//GO:0000287	lyase activity//terpene synthase activity//magnesium ion binding	--	--	--	--
c124744_g1	10.463	1.6537e-27	8.9829e-25	1664	672115010	XP_008779426.1	877	7.85724e-109	PREDICTED: malonyl-coenzyme A:anthocyanin 3-O-glucoside-6''-O-malonyltransferase-like [Phoenix dactylifera]	--	--	--	--	--	--	--	--	--	Q9LRQ8	626	7.63719e-73	Phenolic glucoside malonyltransferase 2 OS=Arabidopsis thaliana GN=PMAT2 PE=1 SV=1	PF02458	Transferase family	--	--	GO:0016747	transferase activity, transferring acyl groups other than amino-acyl groups	--	--	--	--
c124593_g3	5.9437	1.6603e-27	8.988e-25	6272	661878860	CDP17423.1	210	3.72414e-15	unnamed protein product [Coffea canephora]	478620941	AP012599.1	98	7.67613e-41	Vigna angularis mitochondrial DNA, complete sequence	--	--	--	--	--	--	--	--	PF01199//PF02329//PF06005	Ribosomal protein L34e//Histidine carboxylase PI chain//Protein of unknown function (DUF904)	GO:0042254//GO:0006547//GO:0006412//GO:0000917//GO:0043093	ribosome biogenesis//histidine metabolic process//translation//barrier septum assembly//cytokinesis by binary fission	GO:0004398//GO:0003735	histidine decarboxylase activity//structural constituent of ribosome	GO:0005840//GO:0005737//GO:0005622	ribosome//cytoplasm//intracellular	--	--
c101378_g1	-2.5193	1.6881e-27	9.1072e-25	2259	672114875	XP_008778959.1	1783	0	PREDICTED: glycerol-3-phosphate 2-O-acyltransferase 4-like [Phoenix dactylifera]	672114874	XM_008780737.1	301	3.89446e-154	PREDICTED: Phoenix dactylifera glycerol-3-phosphate 2-O-acyltransferase 4-like (LOC103698694), mRNA	K13508	GPAT	glycerol-3-phosphate acyltransferase	http://www.genome.jp/dbget-bin/www_bget?ko:K13508	Q9LMM0	1605	0	Glycerol-3-phosphate 2-O-acyltransferase 4 OS=Arabidopsis thaliana GN=GPAT4 PE=1 SV=1	PF01553	Acyltransferase	GO:0008152	metabolic process	GO:0016746	transferase activity, transferring acyl groups	--	--	--	--
c117896_g3	2.6912	1.7333e-27	9.3194e-25	1323	672164668	XP_008802218.1	859	5.1741e-111	PREDICTED: uncharacterized protein LOC103716121 [Phoenix dactylifera]	326494811	AK363321.1	114	2.0251e-50	Hordeum vulgare subsp. vulgare mRNA for predicted protein, complete cds, clone: NIASHv2014F19	--	--	--	--	O80492	196	7.11527e-15	Probable protein phosphatase 2C 5 OS=Arabidopsis thaliana GN=At1g09160 PE=2 SV=1	PF00857	Isochorismatase family	GO:0008152	metabolic process	GO:0003824	catalytic activity	--	--	--	--
c119291_g1	2.6933	1.8185e-27	9.7441e-25	2688	695062281	XP_009419605.1	915	4.34275e-113	PREDICTED: xyloglucan endotransglucosylase/hydrolase protein 9-like [Musa acuminata subsp. malaccensis]	--	--	--	--	--	K08235	E2.4.1.207	xyloglucan:xyloglucosyl transferase	http://www.genome.jp/dbget-bin/www_bget?ko:K08235	Q8LDW9	873	8.74042e-108	Xyloglucan endotransglucosylase/hydrolase protein 9 OS=Arabidopsis thaliana GN=XTH9 PE=2 SV=2	PF06955//PF11057//PF00722	Xyloglucan endo-transglycosylase (XET) C-terminus//Cortexin of kidney//Glycosyl hydrolases family 16	GO:0005975//GO:0006073	carbohydrate metabolic process//cellular glucan metabolic process	GO:0016762//GO:0004553	xyloglucan:xyloglucosyl transferase activity//hydrolase activity, hydrolyzing O-glycosyl compounds	GO:0005618//GO:0031224//GO:0048046	cell wall//intrinsic component of membrane//apoplast	--	--
c106957_g1	3.7152	2.1351e-27	1.1364e-24	247	566205735	XP_002322072.2	234	1.33231e-22	hypothetical protein POPTR_0015s04050g [Populus trichocarpa]>gi|550321901|gb|EEF06199.2| hypothetical protein POPTR_0015s04050g [Populus trichocarpa]	--	--	--	--	--	--	--	--	--	P80042	145	1.06572e-10	Geranylgeranyl pyrophosphate synthase, chloroplastic OS=Capsicum annuum GN=GGPS1 PE=3 SV=1	PF00348	Polyprenyl synthetase	GO:0008299	isoprenoid biosynthetic process	--	--	--	--	--	--
c95245_g1	5.4782	2.1324e-27	1.1364e-24	4260	--	--	--	--	--	239764707	GQ220323.1	145	3.87976e-67	Vitis vinifera strain PN40024 mitochondrion, partial genome	--	--	--	--	--	--	--	--	--	--	--	--	--	--	--	--	--	--
c120740_g6	2.7615	2.3054e-27	1.2229e-24	2006	112253844	YP_717100.1	1728	0	NADH dehydrogenase subunit 7 [Brassica napus]>gi|37591046|dbj|BAC98848.1| NADH dehydrogenase subunit 7 [Brassica napus]	514825286	XM_004987241.1	1034	0	PREDICTED: Setaria italica NADH dehydrogenase [ubiquinone] iron-sulfur protein 2-like (LOC101769224), transcript variant X2, mRNA	K03935	NDUFS2	NADH dehydrogenase (ubiquinone) Fe-S protein 2	http://www.genome.jp/dbget-bin/www_bget?ko:K03935	P93306	1716	0	NADH dehydrogenase [ubiquinone] iron-sulfur protein 2 OS=Arabidopsis thaliana GN=NAD7 PE=2 SV=2	PF00346	Respiratory-chain NADH dehydrogenase, 49 Kd subunit	GO:0055114	oxidation-reduction process	GO:0016651//GO:0048038//GO:0051287	oxidoreductase activity, acting on NAD(P)H//quinone binding//NAD binding	GO:0005739	mitochondrion	KOG2870	NADH:ubiquinone oxidoreductase, NDUFS2/49 kDa subunit
c112228_g2	-2.6391	2.3789e-27	1.2576e-24	1461	672135806	XP_008791578.1	1208	6.17929e-161	PREDICTED: DNA-damage-repair/toleration protein DRT100 [Phoenix dactylifera]	695063100	XM_009421769.1	141	2.19251e-65	PREDICTED: Musa acuminata subsp. malaccensis DNA-damage-repair/toleration protein DRT100-like (LOC103999874), mRNA	--	--	--	--	Q00874	1013	3.09899e-132	DNA-damage-repair/toleration protein DRT100 OS=Arabidopsis thaliana GN=DRT100 PE=2 SV=2	PF00560	Leucine Rich Repeat	--	--	GO:0005515	protein binding	--	--	KOG0619	FOG: Leucine rich repeat
c105865_g1	5.5253	2.5337e-27	1.3351e-24	734	645234557	XP_008223864.1	218	3.29119e-20	PREDICTED: uncharacterized protein LOC103323638 [Prunus mume]	--	--	--	--	--	--	--	--	--	--	--	--	--	--	--	--	--	--	--	--	--	--	--
c117511_g1	3.9153	2.6106e-27	1.3664e-24	2149	672134084	XP_008790686.1	2111	0	PREDICTED: histone-lysine N-methyltransferase, H3 lysine-9 specific SUVH4-like [Phoenix dactylifera]	672134083	XM_008792464.1	441	0	PREDICTED: Phoenix dactylifera histone-lysine N-methyltransferase, H3 lysine-9 specific SUVH4-like (LOC103707804), mRNA	K11420	EHMT	euchromatic histone-lysine N-methyltransferase	http://www.genome.jp/dbget-bin/www_bget?ko:K11420	Q8GZB6	1669	0	Histone-lysine N-methyltransferase, H3 lysine-9 specific SUVH4 OS=Arabidopsis thaliana GN=SUVH4 PE=1 SV=2	PF00856//PF02182//PF05033	SET domain//SAD/SRA domain//Pre-SET motif	GO:0034968//GO:0006479//GO:0006554	histone lysine methylation//protein methylation//lysine catabolic process	GO:0008270//GO:0042393//GO:0018024//GO:0005515	zinc ion binding//histone binding//histone-lysine N-methyltransferase activity//protein binding	GO:0005634	nucleus	KOG1082	Histone H3 (Lys9) methyltransferase SUV39H1/Clr4, required for transcriptional silencing
c121468_g1	7.2858	2.6034e-27	1.3664e-24	1462	695068082	XP_009380972.1	1091	9.65171e-143	PREDICTED: patatin-like protein 2 [Musa acuminata subsp. malaccensis]	359492617	XM_002282330.2	56	3.91278e-18	PREDICTED: Vitis vinifera patatin group A-3-like (LOC100252227), mRNA	--	--	--	--	O48723	992	1.79951e-128	Patatin-like protein 2 OS=Arabidopsis thaliana GN=PLP2 PE=1 SV=1	PF01734	Patatin-like phospholipase	GO:0006629	lipid metabolic process	--	--	--	--	--	--
c116407_g1	2.6619	2.6212e-27	1.3675e-24	1944	672114517	XP_008777313.1	1330	9.91284e-176	PREDICTED: aspartic proteinase PCS1-like [Phoenix dactylifera]	573917664	XM_006646412.1	101	5.05249e-43	PREDICTED: Oryza brachyantha aspartic proteinase PCS1-like (LOC102713978), partial mRNA	--	--	--	--	Q9LZL3	983	2.43056e-124	Aspartic proteinase PCS1 OS=Arabidopsis thaliana GN=PCS1 PE=2 SV=1	PF00026	Eukaryotic aspartyl protease	GO:0006508	proteolysis	GO:0004190	aspartic-type endopeptidase activity	--	--	--	--
c122769_g8	2.6902	2.6573e-27	1.3817e-24	2753	568841794	XP_006474841.1	2600	0	PREDICTED: oligopeptide transporter 1-like [Citrus sinensis]	645215862	XM_008220232.1	138	1.9443e-63	PREDICTED: Prunus mume oligopeptide transporter 1-like (LOC103318796), mRNA	--	--	--	--	Q9FG72	2420	0	Oligopeptide transporter 1 OS=Arabidopsis thaliana GN=OPT1 PE=2 SV=1	PF03169	OPT oligopeptide transporter protein	GO:0055085	transmembrane transport	--	--	--	--	KOG2262	Sexual differentiation process protein ISP4
c38266_g1	-2.5556	2.7418e-27	1.421e-24	569	126566046	ABO20852.1	677	7.14095e-87	chlorophyll a/b binding protein of LHCII type I [Lilium longiflorum]	126566045	EF091845.1	498	0	Lilium longiflorum chlorophyll a/b binding protein of LHCII type I mRNA, complete cds	K08913	LHCB2	light-harvesting complex II chlorophyll a/b binding protein 2	http://www.genome.jp/dbget-bin/www_bget?ko:K08913	Q10HD0	650	1.47606e-83	Chlorophyll a-b binding protein, chloroplastic OS=Oryza sativa subsp. japonica GN=RCABP89 PE=2 SV=1	PF01254	Nuclear transition protein 2	GO:0007283	spermatogenesis	GO:0003677	DNA binding	GO:0005634//GO:0000786	nucleus//nucleosome	--	--
c124926_g6	6.1696	4.5387e-27	2.3446e-24	1155	--	--	--	--	--	--	--	--	--	--	--	--	--	--	--	--	--	--	--	--	--	--	--	--	--	--	--	--
c109131_g1	2.4973	5.3321e-27	2.7397e-24	1167	595813735	XP_007203625.1	1232	1.42568e-163	hypothetical protein PRUPE_ppa004037mg [Prunus persica]>gi|462399156|gb|EMJ04824.1| hypothetical protein PRUPE_ppa004037mg [Prunus persica]	672108846	XM_008788896.1	212	5.92275e-105	PREDICTED: Phoenix dactylifera glucomannan 4-beta-mannosyltransferase 9-like (LOC103705244), mRNA	K13680	CSLA	beta-mannan synthase	http://www.genome.jp/dbget-bin/www_bget?ko:K13680	Q9LZR3	1168	1.12257e-154	Glucomannan 4-beta-mannosyltransferase 9 OS=Arabidopsis thaliana GN=CSLA9 PE=2 SV=1	PF13506	Glycosyl transferase family 21	--	--	GO:0016757	transferase activity, transferring glycosyl groups	--	--	--	--
c125404_g2	3.1825	5.3383e-27	2.7397e-24	1106	37359224	AAO16863.1	838	1.48707e-104	polyphenol oxidase [Ananas comosus]	--	--	--	--	--	--	--	--	--	P43309	744	6.40847e-91	Polyphenol oxidase, chloroplastic OS=Malus domestica PE=2 SV=1	PF12143//PF12142//PF00264	Protein of unknown function (DUF_B2219)//Polyphenol oxidase middle domain//Common central domain of tyrosinase	GO:0055114//GO:0006118//GO:0006570//GO:0008152	oxidation-reduction process//electron transport//tyrosine metabolic process//metabolic process	GO:0004097//GO:0016491	catechol oxidase activity//oxidoreductase activity	--	--	--	--
c124696_g2	5.472	5.8613e-27	2.9984e-24	7286	476507746	YP_007516916.1	106	8.63694e-08	hypothetical protein GlmaxMp67 (mitochondrion) [Glycine max]>gi|403311624|gb|AFR34372.1| hypothetical protein GlmaxMp67 (mitochondrion) [Glycine max]	556562321	KF541337.1	169	3.03314e-80	Asclepias syriaca mitochondrion, complete genome	--	--	--	--	--	--	--	--	PF01907	Ribosomal protein L37e	GO:0006412//GO:0042254	translation//ribosome biogenesis	GO:0003735	structural constituent of ribosome	GO:0005622//GO:0005840	intracellular//ribosome	--	--
c120014_g2	4.966	6.9712e-27	3.5547e-24	2433	--	--	--	--	--	--	--	--	--	--	--	--	--	--	--	--	--	--	--	--	--	--	--	--	--	--	--	--
c121934_g1	-3.5489	7.3923e-27	3.7532e-24	2520	672132249	XP_008789705.1	1749	0	PREDICTED: probable xyloglucan glycosyltransferase 5 [Phoenix dactylifera]>gi|672132251|ref|XP_008789706.1| PREDICTED: probable xyloglucan glycosyltransferase 5 [Phoenix dactylifera]	593300431	XM_007137068.1	260	2.69409e-131	Phaseolus vulgaris hypothetical protein (PHAVU_009G102200g) mRNA, complete cds	--	--	--	--	Q9SB75	1560	0	Probable xyloglucan glycosyltransferase 5 OS=Arabidopsis thaliana GN=CSLC5 PE=1 SV=1	PF13506	Glycosyl transferase family 21	--	--	GO:0016757	transferase activity, transferring glycosyl groups	--	--	--	--
c111312_g1	-3.1418	7.4079e-27	3.7532e-24	1086	593332617	XP_007139734.1	320	1.55888e-33	hypothetical protein PHAVU_008G054900g [Phaseolus vulgaris]>gi|561012867|gb|ESW11728.1| hypothetical protein PHAVU_008G054900g [Phaseolus vulgaris]	--	--	--	--	--	--	--	--	--	--	--	--	--	--	--	--	--	--	--	--	--	--	--
c77009_g1	2.7684	7.8938e-27	3.9866e-24	1161	695008545	XP_009390870.1	958	2.96368e-125	PREDICTED: probable xyloglucan endotransglucosylase/hydrolase protein 28 [Musa acuminata subsp. malaccensis]	672142944	XM_008797116.1	223	4.52221e-111	PREDICTED: Phoenix dactylifera probable xyloglucan endotransglucosylase/hydrolase protein 28 (LOC103711109), mRNA	K08235	E2.4.1.207	xyloglucan:xyloglucosyl transferase	http://www.genome.jp/dbget-bin/www_bget?ko:K08235	Q38909	830	1.00754e-106	Probable xyloglucan endotransglucosylase/hydrolase protein 28 OS=Arabidopsis thaliana GN=XTH28 PE=2 SV=1	PF06955//PF00631//PF00722	Xyloglucan endo-transglycosylase (XET) C-terminus//GGL domain//Glycosyl hydrolases family 16	GO:0007186//GO:0005975//GO:0007165//GO:0006073	G-protein coupled receptor signaling pathway//carbohydrate metabolic process//signal transduction//cellular glucan metabolic process	GO:0004553//GO:0016762//GO:0004871	hydrolase activity, hydrolyzing O-glycosyl compounds//xyloglucan:xyloglucosyl transferase activity//signal transducer activity	GO:0005834//GO:0005618//GO:0048046	heterotrimeric G-protein complex//cell wall//apoplast	--	--
c78789_g1	-3.1464	8.12e-27	4.0877e-24	1172	672162256	XP_008800963.1	281	1.05488e-27	PREDICTED: uncharacterized protein At1g05835 [Phoenix dactylifera]	--	--	--	--	--	--	--	--	--	A8MS78	195	1.42422e-16	Uncharacterized protein At1g05835 OS=Arabidopsis thaliana GN=At1g05835 PE=2 SV=1	--	--	--	--	--	--	--	--	--	--
c92866_g1	6.3374	8.1919e-27	4.1109e-24	10275	--	--	--	--	--	655168483	KJ820684.1	483	0	Batis maritima mitochondrion, complete genome	--	--	--	--	--	--	--	--	PF01006	Hepatitis C virus non-structural protein NS4a	GO:0016032	viral process	--	--	GO:0019012	virion	--	--
c117969_g4	7.0407	9.2215e-27	4.6129e-24	3348	339431362	AEJ72555.1	171	5.94067e-12	putative retroelement polyprotein [Malus domestica]	--	--	--	--	--	--	--	--	--	--	--	--	--	--	--	--	--	--	--	--	--	--	--
c104580_g1	2.6429	9.7367e-27	4.8552e-24	1181	357166652	XP_003580783.1	261	5.60609e-24	PREDICTED: uncharacterized protein LOC100837226 [Brachypodium distachyon]	241990825	AK330981.1	76	2.39795e-29	Triticum aestivum cDNA, clone: SET5_M13, cultivar: Chinese Spring	--	--	--	--	--	--	--	--	PF06085	Lipoprotein Rz1 precursor	GO:0019064	fusion of virus membrane with host plasma membrane	--	--	GO:0019867	outer membrane	--	--
c121421_g2	-2.4663	9.9694e-27	4.9556e-24	1566	672181499	XP_008810969.1	2080	0	PREDICTED: probable galactinol--sucrose galactosyltransferase 2 [Phoenix dactylifera]>gi|672181501|ref|XP_008810971.1| PREDICTED: probable galactinol--sucrose galactosyltransferase 2 [Phoenix dactylifera]	593690017	XM_007145548.1	146	3.91122e-68	Phaseolus vulgaris hypothetical protein (PHAVU_007G253200g) mRNA, complete cds	K06617	E2.4.1.82	raffinose synthase	http://www.genome.jp/dbget-bin/www_bget?ko:K06617	Q94A08	1995	0	Probable galactinol--sucrose galactosyltransferase 2 OS=Arabidopsis thaliana GN=RFS2 PE=2 SV=2	PF00684	DnaJ central domain	--	--	GO:0031072//GO:0051082	heat shock protein binding//unfolded protein binding	--	--	--	--
c120728_g3	-2.6147	1.032e-26	5.114e-24	1670	672109661	XP_008791319.1	359	1.64389e-33	PREDICTED: uncharacterized protein LOC103708257 [Phoenix dactylifera]	672109660	XM_008793097.1	79	7.34429e-31	PREDICTED: Phoenix dactylifera uncharacterized LOC103708257 (LOC103708257), mRNA	K05349	bglX	beta-glucosidase	http://www.genome.jp/dbget-bin/www_bget?ko:K05349	--	--	--	--	--	--	--	--	--	--	--	--	--	--
c108255_g1	3.0391	1.0778e-26	5.324e-24	959	514772576	XP_004967530.1	313	2.19513e-31	PREDICTED: uncharacterized protein LOC101784732 [Setaria italica]	697136000	XM_009623772.1	34	4.30616e-06	PREDICTED: Nicotiana tomentosiformis heavy metal-associated isoprenylated plant protein 26 (LOC104113567), transcript variant X2, mRNA	--	--	--	--	Q9SZN7	130	8.07598e-08	Heavy metal-associated isoprenylated plant protein 26 OS=Arabidopsis thaliana GN=HIPP26 PE=1 SV=1	PF10152//PF00403	Predicted coiled-coil domain-containing protein (DUF2360)//Heavy-metal-associated domain	GO:0030001	metal ion transport	GO:0046872	metal ion binding	GO:0071203	WASH complex	--	--
c112637_g3	7.22	1.0893e-26	5.3642e-24	4568	--	--	--	--	--	667751905	KJ865410.1	42	7.5293e-10	Capsicum annuum cultivar Jeju mitochondrion, complete genome	--	--	--	--	--	--	--	--	--	--	--	--	--	--	--	--	--	--
c118978_g1	-2.8849	1.1856e-26	5.8202e-24	698	--	--	--	--	--	--	--	--	--	--	--	--	--	--	--	--	--	--	PF01355	High potential iron-sulfur protein	GO:0019646//GO:0006118	aerobic electron transport chain//electron transport	GO:0009055	electron carrier activity	--	--	--	--
c52749_g1	3.4431	1.2147e-26	5.9444e-24	1167	672172902	XP_008806562.1	809	2.33521e-100	PREDICTED: uncharacterized protein LOC103719214 [Phoenix dactylifera]	--	--	--	--	--	--	--	--	--	--	--	--	--	PF04577	Protein of unknown function (DUF563)	--	--	GO:0016757	transferase activity, transferring glycosyl groups	--	--	--	--
c118102_g3	7.3683	1.2223e-26	5.9634e-24	1247	590624833	XP_007025716.1	675	1.69173e-77	P(E)-nerolidol/(E,E)-geranyl linalool synthase, putative [Theobroma cacao]>gi|508781082|gb|EOY28338.1| P(E)-nerolidol/(E,E)-geranyl linalool synthase, putative [Theobroma cacao]	--	--	--	--	--	K17982	TPS04, GES	geranyllinalool synthase	http://www.genome.jp/dbget-bin/www_bget?ko:K17982	Q93YV0	566	6.43906e-63	(E,E)-geranyllinalool synthase OS=Arabidopsis thaliana GN=GES PE=1 SV=1	PF01397//PF00432	Terpene synthase, N-terminal domain//Prenyltransferase and squalene oxidase repeat	GO:0008152	metabolic process	GO:0003824//GO:0016829//GO:0010333	catalytic activity//lyase activity//terpene synthase activity	--	--	--	--
c121271_g3	-2.4721	1.333e-26	6.4834e-24	2821	356540789	XP_003538867.1	933	0	PREDICTED: beta-galactosidase 3-like [Glycine max]	672178166	XM_008810985.1	428	0	PREDICTED: Phoenix dactylifera beta-galactosidase 5-like (LOC103720984), mRNA	--	--	--	--	P48980	775	3.484e-164	Beta-galactosidase OS=Solanum lycopersicum PE=1 SV=1	PF01301//PF02140//PF02837	Glycosyl hydrolases family 35//Galactose binding lectin domain//Glycosyl hydrolases family 2, sugar binding domain	GO:0005975	carbohydrate metabolic process	GO:0004553//GO:0030246	hydrolase activity, hydrolyzing O-glycosyl compounds//carbohydrate binding	--	--	KOG0496	Beta-galactosidase
c106262_g3	5.8154	1.4718e-26	7.1366e-24	718	695055743	XP_009416065.1	771	6.61698e-97	PREDICTED: sugar carrier protein C-like [Musa acuminata subsp. malaccensis]	565352677	XM_006343205.1	54	2.42698e-17	PREDICTED: Solanum tuberosum sugar carrier protein C-like (LOC102582032), mRNA	--	--	--	--	P23586	602	1.5748e-72	Sugar transport protein 1 OS=Arabidopsis thaliana GN=STP1 PE=1 SV=2	PF07690//PF00083	Major Facilitator Superfamily//Sugar (and other) transporter	GO:0055085	transmembrane transport	GO:0022857	transmembrane transporter activity	GO:0016021	integral component of membrane	KOG0254	Predicted transporter (major facilitator superfamily)
c107662_g1	-2.684	1.5766e-26	7.6212e-24	2516	695011060	XP_009392230.1	1331	6.54336e-172	PREDICTED: BTB/POZ domain-containing protein At3g19850 isoform X2 [Musa acuminata subsp. malaccensis]	672114002	XM_008815512.1	279	7.37346e-142	PREDICTED: Phoenix dactylifera BTB/POZ domain-containing protein At3g19850-like (LOC103724294), mRNA	--	--	--	--	Q9LT24	871	1.98637e-104	BTB/POZ domain-containing protein At3g19850 OS=Arabidopsis thaliana GN=At3g19850 PE=2 SV=1	PF10755	Protein of unknown function (DUF2585)	--	--	--	--	GO:0005886	plasma membrane	--	--
c110749_g2	4.6299	1.664e-26	8.0191e-24	1448	695080676	XP_009387815.1	1534	0	PREDICTED: protein WALLS ARE THIN 1-like [Musa acuminata subsp. malaccensis]	--	--	--	--	--	--	--	--	--	Q94AP3	1416	0	Protein WALLS ARE THIN 1 OS=Arabidopsis thaliana GN=WAT1 PE=1 SV=1	PF08018//PF00892	Frog antimicrobial peptide//EamA-like transporter family	--	--	--	--	GO:0016020//GO:0005576	membrane//extracellular region	--	--
c123016_g2	4.9202	1.7753e-26	8.5297e-24	1581	697114597	XP_009611210.1	535	5.67988e-69	PREDICTED: GDSL esterase/lipase LTL1-like [Nicotiana tomentosiformis]	359476558	XM_002268790.2	97	6.84694e-41	PREDICTED: Vitis vinifera GDSL esterase/lipase At5g33370-like (LOC100260283), mRNA	--	--	--	--	Q8LB81	541	1.00347e-61	GDSL esterase/lipase At5g33370 OS=Arabidopsis thaliana GN=At5g33370 PE=2 SV=1	PF00657	GDSL-like Lipase/Acylhydrolase	GO:0006629	lipid metabolic process	GO:0016788	hydrolase activity, acting on ester bonds	--	--	--	--
c126060_g3	-2.6473	1.8026e-26	8.6084e-24	2136	566182445	XP_002312072.2	1966	0	2-oxoglutarate dehydrogenase E1 component family protein [Populus trichocarpa]>gi|550332457|gb|EEE89439.2| 2-oxoglutarate dehydrogenase E1 component family protein [Populus trichocarpa]	695068294	XM_009382808.1	431	0	PREDICTED: Musa acuminata subsp. malaccensis 2-oxoglutarate dehydrogenase, mitochondrial-like (LOC103969312), mRNA	K00164	OGDH, sucA	2-oxoglutarate dehydrogenase E1 component	http://www.genome.jp/dbget-bin/www_bget?ko:K00164	Q54JE4	1193	0	2-oxoglutarate dehydrogenase, mitochondrial OS=Dictyostelium discoideum GN=ogdh PE=3 SV=1	PF00676	Dehydrogenase E1 component	GO:0008152	metabolic process	GO:0016624	oxidoreductase activity, acting on the aldehyde or oxo group of donors, disulfide as acceptor	--	--	KOG0450	2-oxoglutarate dehydrogenase, E1 subunit
c52749_g2	3.6811	1.7976e-26	8.6084e-24	777	125559459	EAZ04995.1	459	2.4821e-51	hypothetical protein OsI_27175 [Oryza sativa Indica Group]	--	--	--	--	--	--	--	--	--	--	--	--	--	PF06978//PF10152	Ribonucleases P/MRP protein subunit POP1//Predicted coiled-coil domain-containing protein (DUF2360)	GO:0051252//GO:0008033//GO:0001682	regulation of RNA metabolic process//tRNA processing//tRNA 5'-leader removal	GO:0004526	ribonuclease P activity	GO:0030677//GO:0071203	ribonuclease P complex//WASH complex	--	--
c91485_g2	3.0526	1.9781e-26	9.418e-24	1230	672123252	XP_008784982.1	1424	0	PREDICTED: galactinol--sucrose galactosyltransferase [Phoenix dactylifera]	669026884	HG670306.1	163	1.08386e-77	Triticum aestivum chromosome 3B, genomic scaffold, cultivar Chinese Spring	K06617	E2.4.1.82	raffinose synthase	http://www.genome.jp/dbget-bin/www_bget?ko:K06617	Q8VWN6	1341	5.77583e-177	Galactinol--sucrose galactosyltransferase OS=Pisum sativum GN=RFS PE=1 SV=1	PF00849	RNA pseudouridylate synthase	GO:0009451//GO:0001522	RNA modification//pseudouridine synthesis	GO:0009982//GO:0003723	pseudouridine synthase activity//RNA binding	--	--	--	--
c124982_g2	3.4895	2.1954e-26	1.0422e-23	1425	672139849	XP_008793722.1	877	4.21415e-144	PREDICTED: cytochrome P450 71A1-like [Phoenix dactylifera]	--	--	--	--	--	--	--	--	--	P24465	566	1.57666e-99	Cytochrome P450 71A1 OS=Persea americana GN=CYP71A1 PE=1 SV=2	PF00067//PF03568	Cytochrome P450//Peptidase family C50	GO:0006508//GO:0055114	proteolysis//oxidation-reduction process	GO:0005506//GO:0016705//GO:0020037//GO:0008233	iron ion binding//oxidoreductase activity, acting on paired donors, with incorporation or reduction of molecular oxygen//heme binding//peptidase activity	GO:0005634	nucleus	KOG0156	Cytochrome P450 CYP2 subfamily
c102194_g1	-7.2444	2.4007e-26	1.1362e-23	1131	695072303	XP_009383268.1	198	2.44326e-16	PREDICTED: gibberellin-regulated protein 12-like [Musa acuminata subsp. malaccensis]	695072302	XM_009384993.1	108	3.73062e-47	PREDICTED: Musa acuminata subsp. malaccensis gibberellin-regulated protein 12-like (LOC103971051), mRNA	--	--	--	--	Q6GKX7	165	1.29864e-12	Gibberellin-regulated protein 12 OS=Arabidopsis thaliana GN=GASA12 PE=3 SV=1	--	--	--	--	--	--	--	--	--	--
c87232_g1	6.832	2.6149e-26	1.2339e-23	1661	672191718	XP_008775577.1	1456	0	PREDICTED: LOW QUALITY PROTEIN: pollen-specific leucine-rich repeat extensin-like protein 3 [Phoenix dactylifera]	37540146	AY008306.1	374	0	Lilium longiflorum extensin-like protein mRNA, partial cds	--	--	--	--	Q9LJ64	1326	1.81412e-170	Pollen-specific leucine-rich repeat extensin-like protein 1 OS=Arabidopsis thaliana GN=PEX1 PE=2 SV=1	PF00560	Leucine Rich Repeat	--	--	GO:0005515	protein binding	--	--	KOG0619	FOG: Leucine rich repeat
c116036_g1	6.4604	2.6942e-26	1.2675e-23	976	122937676	ABM68551.1	532	4.394e-64	pectinmethylesterase inhibitor [Lilium longiflorum]	194360196	EU652722.1	529	0	Lilium longiflorum pollen-specific ASR protein LLA23 (LLA23) gene, complete cds	--	--	--	--	--	--	--	--	PF02159//PF04043	Oestrogen receptor//Plant invertase/pectin methylesterase inhibitor	GO:0043401//GO:0005985//GO:0007165//GO:0005982//GO:0006355	steroid hormone mediated signaling pathway//sucrose metabolic process//signal transduction//starch metabolic process//regulation of transcription, DNA-templated	GO:0030284//GO:0030599//GO:0004857//GO:0005496//GO:0003677	estrogen receptor activity//pectinesterase activity//enzyme inhibitor activity//steroid binding//DNA binding	GO:0005634	nucleus	--	--
c118540_g1	2.6869	2.9818e-26	1.3964e-23	1925	672181222	XP_008810822.1	1454	0	PREDICTED: RNA polymerase sigma factor sigE, chloroplastic/mitochondrial [Phoenix dactylifera]	672181221	XM_008812600.1	395	0	PREDICTED: Phoenix dactylifera RNA polymerase sigma factor sigE, chloroplastic/mitochondrial (LOC103722153), mRNA	K03093	SIGMA70	RNA polymerase sigma factor	http://www.genome.jp/dbget-bin/www_bget?ko:K03093	Q9ZNX9	1281	3.95936e-168	RNA polymerase sigma factor sigE, chloroplastic/mitochondrial OS=Arabidopsis thaliana GN=SIGE PE=1 SV=1	PF04545//PF04539//PF04542	Sigma-70, region 4//Sigma-70 region 3//Sigma-70 region 2	GO:0006355//GO:0006352	regulation of transcription, DNA-templated//DNA-templated transcription, initiation	GO:0003700//GO:0003677//GO:0016987	sequence-specific DNA binding transcription factor activity//DNA binding//sigma factor activity	GO:0005667	transcription factor complex	--	--
c112978_g1	3.3	2.9859e-26	1.3964e-23	1367	672138887	XP_008793212.1	1498	0	PREDICTED: cytochrome P450 711A1 [Phoenix dactylifera]	502125280	XM_004498816.1	108	4.5332e-47	PREDICTED: Cicer arietinum cytochrome P450 711A1-like (LOC101499891), mRNA	--	--	--	--	B9DFU2	1276	3.6338e-170	Cytochrome P450 711A1 OS=Arabidopsis thaliana GN=CYP711A1 PE=2 SV=1	PF00067	Cytochrome P450	GO:0055114	oxidation-reduction process	GO:0005506//GO:0016705//GO:0020037	iron ion binding//oxidoreductase activity, acting on paired donors, with incorporation or reduction of molecular oxygen//heme binding	--	--	KOG0158	Cytochrome P450 CYP3/CYP5/CYP6/CYP9 subfamilies
c85526_g1	2.5311	3.1144e-26	1.4522e-23	635	672108851	XP_008787138.1	801	4.55356e-102	PREDICTED: probable mannan synthase 11 [Phoenix dactylifera]	--	--	--	--	--	K13680	CSLA	beta-mannan synthase	http://www.genome.jp/dbget-bin/www_bget?ko:K13680	Q6YWK8	741	4.30883e-93	Probable mannan synthase 11 OS=Oryza sativa subsp. japonica GN=CSLA11 PE=2 SV=1	PF00320	GATA zinc finger	GO:0006355	regulation of transcription, DNA-templated	GO:0043565//GO:0008270//GO:0003700	sequence-specific DNA binding//zinc ion binding//sequence-specific DNA binding transcription factor activity	GO:0005667	transcription factor complex	--	--
c116949_g5	5.9946	3.5199e-26	1.6365e-23	5138	147817650	CAN62394.1	167	2.75392e-09	hypothetical protein VITISV_021305 [Vitis vinifera]	--	--	--	--	--	--	--	--	--	--	--	--	--	--	--	--	--	--	--	--	--	--	--
c102675_g1	-4.8187	3.7263e-26	1.7273e-23	2372	695054283	XP_009415267.1	904	5.70351e-109	PREDICTED: glycerol-3-phosphate acyltransferase 1-like [Musa acuminata subsp. malaccensis]	694331932	XM_009358350.1	56	6.40797e-18	PREDICTED: Pyrus x bretschneideri glycerol-3-phosphate acyltransferase 1 (LOC103947443), mRNA	K13508	GPAT	glycerol-3-phosphate acyltransferase	http://www.genome.jp/dbget-bin/www_bget?ko:K13508	Q9SHJ5	798	6.80512e-94	Glycerol-3-phosphate acyltransferase 1 OS=Arabidopsis thaliana GN=GPAT1 PE=1 SV=1	PF01553	Acyltransferase	GO:0008152	metabolic process	GO:0016746	transferase activity, transferring acyl groups	--	--	--	--
c106057_g1	2.8375	4.2965e-26	1.9858e-23	721	672179353	XP_008809846.1	232	4.1685e-21	PREDICTED: uncharacterized protein LOC103721425 [Phoenix dactylifera]	--	--	--	--	--	--	--	--	--	--	--	--	--	--	--	--	--	--	--	--	--	--	--
c121167_g1	3.4503	4.4822e-26	2.0656e-23	1799	596150721	XP_007222772.1	238	2.95667e-19	hypothetical protein PRUPE_ppa006558mg [Prunus persica]>gi|462419708|gb|EMJ23971.1| hypothetical protein PRUPE_ppa006558mg [Prunus persica]	--	--	--	--	--	--	--	--	--	Q9C6J3	177	2.06806e-12	Putative F-box protein At1g50870 OS=Arabidopsis thaliana GN=At1g50870 PE=4 SV=1	PF00646	F-box domain	--	--	GO:0005515	protein binding	--	--	--	--
c106262_g1	6.8691	5.1782e-26	2.3795e-23	730	672184756	XP_008812644.1	1047	2.25508e-138	PREDICTED: sugar carrier protein C-like [Phoenix dactylifera]	695004863	XM_009390582.1	241	2.75354e-121	PREDICTED: Musa acuminata subsp. malaccensis sugar carrier protein C-like (LOC103975575), mRNA	--	--	--	--	P23586	932	8.17114e-122	Sugar transport protein 1 OS=Arabidopsis thaliana GN=STP1 PE=1 SV=2	PF03379//PF07670//PF00083	CcmB protein//Nucleoside recognition//Sugar (and other) transporter	GO:0055085//GO:0015886//GO:0017004	transmembrane transport//heme transport//cytochrome complex assembly	GO:0015232//GO:0001882//GO:0022857	heme transporter activity//nucleoside binding//transmembrane transporter activity	GO:0016021//GO:0016020	integral component of membrane//membrane	KOG0254	Predicted transporter (major facilitator superfamily)
c118324_g1	8.3794	5.2455e-26	2.4034e-23	2334	--	--	--	--	--	340549473	JN107812.1	165	1.61003e-78	Boea hygrometrica mitochondrion, complete genome	--	--	--	--	--	--	--	--	--	--	--	--	--	--	--	--	--	--
c123768_g11	3.5745	5.4952e-26	2.5105e-23	270	164605008	BAF98300.1	208	6.25284e-19	geranyl-diphosphate synthase [Hevea brasiliensis]	--	--	--	--	--	K13789	GGPS	geranylgeranyl diphosphate synthase, type II	http://www.genome.jp/dbget-bin/www_bget?ko:K13789	--	--	--	--	--	--	--	--	--	--	--	--	--	--
c119038_g3	2.6729	5.5385e-26	2.523e-23	585	672182198	XP_008811337.1	457	3.08651e-52	PREDICTED: fructose-1,6-bisphosphatase, chloroplastic [Phoenix dactylifera]	672182197	XM_008813115.1	141	8.49314e-66	PREDICTED: Phoenix dactylifera fructose-1,6-bisphosphatase, chloroplastic (LOC103722531), mRNA	K03841	FBP, fbp	fructose-1,6-bisphosphatase I	http://www.genome.jp/dbget-bin/www_bget?ko:K03841	Q42796	438	2.97115e-50	Fructose-1,6-bisphosphatase, chloroplastic OS=Glycine max GN=FBP PE=2 SV=1	PF00316	Fructose-1-6-bisphosphatase	GO:0015976//GO:0006094//GO:0006098//GO:0006013//GO:0006096//GO:0006000//GO:0005975	carbon utilization//gluconeogenesis//pentose-phosphate shunt//mannose metabolic process//glycolytic process//fructose metabolic process//carbohydrate metabolic process	GO:0042132//GO:0042578	fructose 1,6-bisphosphate 1-phosphatase activity//phosphoric ester hydrolase activity	--	--	KOG1458	Fructose-1,6-bisphosphatase
c101052_g1	2.7244	7.1658e-26	3.2549e-23	1834	297792555	XP_002864162.1	147	8.29603e-08	hypothetical protein ARALYDRAFT_495299 [Arabidopsis lyrata subsp. lyrata]>gi|297309997|gb|EFH40421.1| hypothetical protein ARALYDRAFT_495299 [Arabidopsis lyrata subsp. lyrata]	--	--	--	--	--	--	--	--	--	Q04980	139	1.78747e-07	Low-temperature-induced 65 kDa protein OS=Arabidopsis thaliana GN=LTI65 PE=2 SV=2	--	--	--	--	--	--	--	--	--	--
c118347_g3	6.1993	7.2391e-26	3.2788e-23	7342	238908983	ACF87376.2	237	1.38013e-33	unknown [Zea mays]	442803095	KC189947.1	798	0	Vicia faba mitochondrion, complete genome	--	--	--	--	P04146	123	7.60818e-11	Copia protein OS=Drosophila melanogaster GN=GIP PE=1 SV=3	--	--	--	--	--	--	--	--	--	--
c125444_g2	2.4114	7.4555e-26	3.3672e-23	1200	672174842	XP_008807515.1	362	9.59975e-38	PREDICTED: uncharacterized protein At4g22758-like [Phoenix dactylifera]	--	--	--	--	--	--	--	--	--	Q56XJ7	135	8.02212e-08	Uncharacterized protein At4g22758 OS=Arabidopsis thaliana GN=At4g22758 PE=2 SV=1	--	--	--	--	--	--	--	--	--	--
c104791_g1	-2.5562	9.432e-26	4.2477e-23	1638	527206879	EPS72315.1	273	4.67377e-25	hypothetical protein M569_02443, partial [Genlisea aurea]	--	--	--	--	--	--	--	--	--	Q00451	188	5.0521e-14	36.4 kDa proline-rich protein OS=Solanum lycopersicum GN=TPRP-F1 PE=2 SV=1	--	--	--	--	--	--	--	--	--	--
c124344_g1	-2.6975	1.1008e-25	4.9435e-23	1665	672132361	XP_008789763.1	964	3.9257e-132	PREDICTED: LOW QUALITY PROTEIN: anthocyanidin 3-O-glucosyltransferase 2-like [Phoenix dactylifera]	156138816	AB294400.1	36	5.86392e-07	Cyclamen persicum CpPCy1-12 gene for glucosyltransferase, complete cds	--	--	--	--	Q66PF3	627	1.23276e-87	Putative UDP-glucose flavonoid 3-O-glucosyltransferase 3 OS=Fragaria ananassa GN=GT3 PE=2 SV=1	PF00201	UDP-glucoronosyl and UDP-glucosyl transferase	GO:0008152	metabolic process	GO:0016758	transferase activity, transferring hexosyl groups	--	--	KOG1192	UDP-glucuronosyl and UDP-glucosyl transferase
c111744_g2	4.5927	1.1902e-25	5.3296e-23	1181	672191982	XP_008775648.1	1072	1.70496e-142	PREDICTED: chlorophyllase-2, chloroplastic [Phoenix dactylifera]	632799638	KJ494383.1	61	5.2275e-21	Picrorhiza kurrooa chlorophyllase mRNA, complete cds	K08099	E3.1.1.14	chlorophyllase	http://www.genome.jp/dbget-bin/www_bget?ko:K08099	Q9M7I7	906	2.82793e-118	Chlorophyllase-2, chloroplastic OS=Arabidopsis thaliana GN=CLH2 PE=1 SV=1	PF07224//PF00975//PF01738//PF12740//PF07859//PF03403	Chlorophyllase//Thioesterase domain//Dienelactone hydrolase family//Chlorophyllase enzyme//alpha/beta hydrolase fold//Platelet-activating factor acetylhydrolase, isoform II	GO:0046486//GO:0009058//GO:0008152//GO:0015996//GO:0016042//GO:0015994	glycerolipid metabolic process//biosynthetic process//metabolic process//chlorophyll catabolic process//lipid catabolic process//chlorophyll metabolic process	GO:0016787//GO:0016788//GO:0003847//GO:0047746	hydrolase activity//hydrolase activity, acting on ester bonds//1-alkyl-2-acetylglycerophosphocholine esterase activity//chlorophyllase activity	GO:0008247	1-alkyl-2-acetylglycerophosphocholine esterase complex	--	--
c9694_g1	8.0853	1.2133e-25	5.4176e-23	577	586747018	XP_006850745.1	142	1.69123e-09	hypothetical protein AMTR_s00025p00061990 [Amborella trichopoda]>gi|548854416|gb|ERN12326.1| hypothetical protein AMTR_s00025p00061990 [Amborella trichopoda]	--	--	--	--	--	--	--	--	--	--	--	--	--	--	--	--	--	--	--	--	--	--	--
c121411_g4	7.5352	1.3557e-25	6.0365e-23	5790	9927274	BAB08213.2	449	1.50284e-66	unnamed protein product [Oryza sativa Japonica Group]	--	--	--	--	--	--	--	--	--	Q0H8Y7	191	6.67302e-14	Cytochrome c oxidase subunit 2 OS=Ustilago maydis (strain 521 / FGSC 9021) GN=COX2 PE=3 SV=1	PF00075//PF02896//PF00665//PF09297	RNase H//PEP-utilising enzyme, TIM barrel domain//Integrase core domain//NADH pyrophosphatase zinc ribbon domain	GO:0051252//GO:0015074//GO:0016310	regulation of RNA metabolic process//DNA integration//phosphorylation	GO:0046872//GO:0016787//GO:0016772//GO:0003676//GO:0004523	metal ion binding//hydrolase activity//transferase activity, transferring phosphorus-containing groups//nucleic acid binding//RNA-DNA hybrid ribonuclease activity	--	--	KOG0017	FOG: Transposon-encoded proteins with TYA, reverse transcriptase, integrase domains in various combinations
c122957_g1	-4.3767	1.4364e-25	6.378e-23	2881	672157454	XP_008798436.1	2225	0	PREDICTED: CTP synthase isoform X5 [Phoenix dactylifera]	672157453	XM_008800214.1	686	0	PREDICTED: Phoenix dactylifera CTP synthase (LOC103713326), transcript variant X6, mRNA	K01937	E6.3.4.2, pyrG	CTP synthase	http://www.genome.jp/dbget-bin/www_bget?ko:K01937	P70698	1496	0	CTP synthase 1 OS=Mus musculus GN=Ctps1 PE=1 SV=2	PF06418//PF00170//PF07722//PF02550	CTP synthase N-terminus//bZIP transcription factor//Peptidase C26//Acetyl-CoA hydrolase/transferase N-terminal domain	GO:0006355//GO:0006541//GO:0006084//GO:0006221//GO:0006206	regulation of transcription, DNA-templated//glutamine metabolic process//acetyl-CoA metabolic process//pyrimidine nucleotide biosynthetic process//pyrimidine nucleobase metabolic process	GO:0016787//GO:0003883//GO:0003700//GO:0003824//GO:0043565	hydrolase activity//CTP synthase activity//sequence-specific DNA binding transcription factor activity//catalytic activity//sequence-specific DNA binding	GO:0005667	transcription factor complex	KOG2387	CTP synthase (UTP-ammonia lyase)
c100066_g1	7.5541	1.4913e-25	6.6033e-23	647	25990491	AAN76546.1	471	7.9061e-57	LLP-B3 protein [Lilium longiflorum]	--	--	--	--	--	--	--	--	--	P33050	411	1.74514e-48	Pollen-specific protein C13 OS=Zea mays GN=MGS1 PE=2 SV=1	--	--	--	--	--	--	--	--	--	--
c83764_g1	5.3078	1.6632e-25	7.3437e-23	365	--	--	--	--	--	--	--	--	--	--	--	--	--	--	--	--	--	--	--	--	--	--	--	--	--	--	--	--
c121077_g1	6.4659	1.8521e-25	8.1552e-23	4706	147815572	CAN68286.1	153	6.89611e-10	hypothetical protein VITISV_017015 [Vitis vinifera]	--	--	--	--	--	--	--	--	--	P10978	138	3.21605e-08	Retrovirus-related Pol polyprotein from transposon TNT 1-94 OS=Nicotiana tabacum PE=2 SV=1	--	--	--	--	--	--	--	--	--	--
c34941_g1	6.7788	2.1213e-25	9.3145e-23	3810	13449406	NP_085589.1	239	6.14713e-24	hypothetical protein ArthMp111 [Arabidopsis thaliana]>gi|45477080|sp|P92566.1|M1400_ARATH RecName: Full=Uncharacterized mitochondrial protein AtMg01400; AltName: Full=ORF105b (mitochondrion) [Arabidopsis thaliana]>gi|1785790|emb|CAA69787.1| unnamed protein product [Arabidopsis thaliana]	339773281	JF729202.1	636	0	Arabidopsis thaliana ecotype Landsberg erecta mitochondrion, complete genome	--	--	--	--	P92566	239	1.06096e-24	Uncharacterized mitochondrial protein AtMg01400 OS=Arabidopsis thaliana GN=AtMg01400 PE=4 SV=1	--	--	--	--	--	--	--	--	--	--
c110397_g1	2.3622	2.2211e-25	9.7256e-23	2116	695058757	XP_009417704.1	1750	0	PREDICTED: betaine aldehyde dehydrogenase 2-like [Musa acuminata subsp. malaccensis]	192822640	EU770324.1	375	0	Oryza sativa Japonica Group cultivar Wuxiangjing9 truncated betaine aldehyde dehydrogenase (badh2) mRNA, badh2-E2 allele, complete cds	K00130	betB, gbsA	betaine-aldehyde dehydrogenase	http://www.genome.jp/dbget-bin/www_bget?ko:K00130	Q9S795	1668	0	Betaine aldehyde dehydrogenase 1, chloroplastic OS=Arabidopsis thaliana GN=ALDH10A8 PE=2 SV=1	PF00171	Aldehyde dehydrogenase family	GO:0055114//GO:0008152	oxidation-reduction process//metabolic process	GO:0016491	oxidoreductase activity	--	--	KOG2450	Aldehyde dehydrogenase
c122895_g3	6.297	2.3239e-25	1.0148e-22	3279	121489558	CAJ77656.1	766	1.46176e-91	cytochrome c biogenesis protein [Isophysis tasmanica]	480541895	KC821969.1	647	0	Liriodendron tulipifera mitochondrion, complete genome	--	--	--	--	P93280	611	6.33684e-71	Putative cytochrome c biogenesis ccmB-like mitochondrial protein OS=Arabidopsis thaliana GN=CCMB PE=2 SV=2	PF00124//PF03379	Photosynthetic reaction centre protein//CcmB protein	GO:0019684//GO:0015886//GO:0017004//GO:0009772//GO:0006118	photosynthesis, light reaction//heme transport//cytochrome complex assembly//photosynthetic electron transport in photosystem II//electron transport	GO:0015232//GO:0045156	heme transporter activity//electron transporter, transferring electrons within the cyclic electron transport pathway of photosynthesis activity	GO:0016020	membrane	--	--
c105054_g1	4.9465	2.4528e-25	1.0681e-22	788	672183377	XP_008811964.1	630	3.35245e-80	PREDICTED: heavy metal-associated isoprenylated plant protein 26-like [Phoenix dactylifera]	566190459	XM_002315858.2	105	1.19299e-45	Populus trichocarpa heavy-metal-associated domain-containing family protein (POPTR_0010s12480g) mRNA, complete cds	--	--	--	--	Q9SZN7	388	1.22244e-44	Heavy metal-associated isoprenylated plant protein 26 OS=Arabidopsis thaliana GN=HIPP26 PE=1 SV=1	PF00403	Heavy-metal-associated domain	GO:0030001	metal ion transport	GO:0046872	metal ion binding	--	--	--	--
c117230_g1	-2.4876	2.5354e-25	1.101e-22	1618	226505912	NP_001150220.1	539	1.40045e-62	wound/stress protein precursor [Zea mays]>gi|195637636|gb|ACG38286.1| wound/stress protein [Zea mays]	694423892	XM_009341460.1	77	9.19828e-30	PREDICTED: Pyrus x bretschneideri lipoxygenase homology domain-containing protein 1-like (LOC103931929), mRNA	--	--	--	--	--	--	--	--	PF01477	PLAT/LH2 domain	--	--	GO:0005515	protein binding	GO:0009535//GO:0005773//GO:0005886	chloroplast thylakoid membrane//vacuole//plasma membrane	--	--
c119926_g1	-3.2528	2.6052e-25	1.1252e-22	2210	672137013	XP_008792216.1	1989	0	PREDICTED: serine/threonine-protein phosphatase 6 regulatory ankyrin repeat subunit C-like [Phoenix dactylifera]	514707365	XM_004951220.1	113	1.22856e-49	PREDICTED: Setaria italica serine/threonine-protein phosphatase 6 regulatory ankyrin repeat subunit B-like (LOC101765038), mRNA	--	--	--	--	Q6AWW5	163	2.2882e-10	Ankyrin repeat-containing protein At5g02620 OS=Arabidopsis thaliana GN=At5g02620 PE=1 SV=1	PF00023//PF13606	Ankyrin repeat//Ankyrin repeat	--	--	GO:0005515	protein binding	--	--	KOG0504	FOG: Ankyrin repeat
c117331_g3	6.9319	2.6022e-25	1.1252e-22	447	593697326	XP_007149145.1	164	7.65557e-13	hypothetical protein PHAVU_005G045100g [Phaseolus vulgaris]>gi|561022409|gb|ESW21139.1| hypothetical protein PHAVU_005G045100g [Phaseolus vulgaris]	--	--	--	--	--	--	--	--	--	Q39794	120	1.09437e-07	Non-specific lipid-transfer protein OS=Gerbera hybrida PE=3 SV=1	--	--	--	--	--	--	--	--	--	--
c121282_g7	Inf	2.6515e-25	1.142e-22	4351	--	--	--	--	--	--	--	--	--	--	--	--	--	--	--	--	--	--	--	--	--	--	--	--	--	--	--	--
c122018_g2	-2.5421	2.9689e-25	1.2753e-22	1795	695063518	XP_009420266.1	1593	0	PREDICTED: probable pectinesterase/pectinesterase inhibitor 51 [Musa acuminata subsp. malaccensis]	695063517	XM_009421991.1	271	1.46465e-137	PREDICTED: Musa acuminata subsp. malaccensis probable pectinesterase/pectinesterase inhibitor 51 (LOC104000053), mRNA	--	--	--	--	Q9LXD9	1362	1.53322e-180	Probable pectinesterase/pectinesterase inhibitor 51 OS=Arabidopsis thaliana GN=PME51 PE=2 SV=1	PF01095//PF04043	Pectinesterase//Plant invertase/pectin methylesterase inhibitor	GO:0005982//GO:0042545//GO:0005985	starch metabolic process//cell wall modification//sucrose metabolic process	GO:0030599//GO:0004857	pectinesterase activity//enzyme inhibitor activity	GO:0005618	cell wall	--	--
c105591_g2	6.0935	2.9782e-25	1.2758e-22	1529	695029270	XP_009402043.1	1498	0	PREDICTED: putative pectinesterase/pectinesterase inhibitor 28 [Musa acuminata subsp. malaccensis]	65331530	DQ019479.1	728	0	Lilium longiflorum clone LP46 pectinesterase-like mRNA, partial sequence	K01051	E3.1.1.11	pectinesterase	http://www.genome.jp/dbget-bin/www_bget?ko:K01051	Q3E8Z8	1237	1.48341e-160	Putative pectinesterase/pectinesterase inhibitor 28 OS=Arabidopsis thaliana GN=PME28 PE=2 SV=1	PF04043//PF01095	Plant invertase/pectin methylesterase inhibitor//Pectinesterase	GO:0005985//GO:0005982//GO:0042545	sucrose metabolic process//starch metabolic process//cell wall modification	GO:0030599//GO:0004857	pectinesterase activity//enzyme inhibitor activity	GO:0005618	cell wall	--	--
c111179_g1	-4.0194	3.1271e-25	1.336e-22	1549	672182717	XP_008811612.1	1269	1.12666e-168	PREDICTED: protein ECERIFERUM 26-like [Phoenix dactylifera]	--	--	--	--	--	--	--	--	--	Q39048	280	1.44943e-25	Protein ECERIFERUM 1 OS=Arabidopsis thaliana GN=CER2 PE=1 SV=1	PF02458	Transferase family	--	--	GO:0016747	transferase activity, transferring acyl groups other than amino-acyl groups	--	--	--	--
c124856_g1	5.8032	3.3066e-25	1.4089e-22	2209	502161125	XP_004512038.1	773	3.81291e-91	PREDICTED: cytochrome P450 90B1-like isoform X1 [Cicer arietinum]	--	--	--	--	--	K09587	CYP90B1, DWF4	steroid 22-alpha-hydroxylase	http://www.genome.jp/dbget-bin/www_bget?ko:K09587	Q9M066	567	3.58443e-62	3-epi-6-deoxocathasterone 23-monooxygenase OS=Arabidopsis thaliana GN=ROT3 PE=2 SV=3	PF00067	Cytochrome P450	GO:0055114	oxidation-reduction process	GO:0005506//GO:0016705//GO:0020037	iron ion binding//oxidoreductase activity, acting on paired donors, with incorporation or reduction of molecular oxygen//heme binding	--	--	KOG0157	Cytochrome P450 CYP4/CYP19/CYP26 subfamilies
c125862_g2	5.6276	3.3702e-25	1.4321e-22	4402	--	--	--	--	--	164422210	EU365401.1	332	4.47133e-171	Bambusa oldhamii mitochondrion, complete genome	--	--	--	--	--	--	--	--	--	--	--	--	--	--	--	--	--	--
c102004_g1	5.4852	3.6077e-25	1.5289e-22	845	118481389	ABK92637.1	671	1.66869e-85	unknown [Populus trichocarpa]	--	--	--	--	--	--	--	--	--	Q67ZU1	575	4.77035e-69	Triacylglycerol lipase 2 OS=Arabidopsis thaliana GN=LIP2 PE=2 SV=1	--	--	--	--	--	--	--	--	KOG2624	Triglyceride lipase-cholesterol esterase
c110055_g1	6.8432	3.7103e-25	1.5682e-22	5199	--	--	--	--	--	--	--	--	--	--	--	--	--	--	--	--	--	--	PF03028//PF08094	Dynein heavy chain and region D6 of dynein motor//Conotoxin TVIIA/GS family	GO:0009405//GO:0007018//GO:0006810//GO:0007017	pathogenesis//microtubule-based movement//transport//microtubule-based process	GO:0019871//GO:0003777	sodium channel inhibitor activity//microtubule motor activity	GO:0030286//GO:0005576//GO:0005874	dynein complex//extracellular region//microtubule	--	--
c125100_g2	-2.9355	5.0292e-25	2.1199e-22	4812	669100508	YP_009048632.1	3280	0	hypothetical chloroplast RF1 [Paris verticillata]>gi|618625642|gb|AHX80508.1| hypothetical chloroplast RF1 [Paris verticillata]	523706753	KC968977.1	4674	0	Lilium longiflorum chloroplast, complete genome	--	--	--	--	A9L9E2	2119	0	Putative membrane protein ycf1 OS=Lemna minor GN=ycf1 PE=3 SV=1	--	--	--	--	--	--	--	--	--	--
c118560_g1	2.4904	5.4775e-25	2.3028e-22	1581	695042853	XP_009409097.1	1370	0	PREDICTED: adagio-like protein 3 [Musa acuminata subsp. malaccensis]	--	--	--	--	--	K12116	FKF1	flavin-binding kelch repeat F-box protein 1	http://www.genome.jp/dbget-bin/www_bget?ko:K12116	Q2R2W1	1306	4.38823e-172	Adagio-like protein 3 OS=Oryza sativa subsp. japonica GN=Os11g0547000 PE=2 SV=2	PF00989//PF10557//PF13426//PF01344//PF00646//PF07646	PAS fold//Cullin protein neddylation domain//PAS domain//Kelch motif//F-box domain//Kelch motif	GO:0006511//GO:0006355//GO:0007165	ubiquitin-dependent protein catabolic process//regulation of transcription, DNA-templated//signal transduction	GO:0005515//GO:0004871//GO:0031625	protein binding//signal transducer activity//ubiquitin protein ligase binding	GO:0031461	cullin-RING ubiquitin ligase complex	KOG0379	Kelch repeat-containing proteins
c103536_g1	-2.4715	5.5773e-25	2.3385e-22	3173	672115068	XP_008779603.1	1935	0	PREDICTED: probable xyloglucan glycosyltransferase 5 [Phoenix dactylifera]	695015411	XM_009396300.1	510	0	PREDICTED: Musa acuminata subsp. malaccensis probable xyloglucan glycosyltransferase 5 (LOC103980011), transcript variant X5, mRNA	--	--	--	--	Q69L19	1844	0	Probable xyloglucan glycosyltransferase 2 OS=Oryza sativa subsp. japonica GN=CSLC2 PE=2 SV=2	PF13506	Glycosyl transferase family 21	--	--	GO:0016757	transferase activity, transferring glycosyl groups	--	--	--	--
c112846_g1	2.467	6.3075e-25	2.6377e-22	1279	157058854	ABV03161.1	716	5.37433e-90	germin-like protein [Chimonanthus praecox]	672126368	XM_008788410.1	186	1.84834e-90	PREDICTED: Phoenix dactylifera germin-like protein 8-14 (LOC103704905), mRNA	--	--	--	--	Q6ZBZ2	707	1.9958e-89	Germin-like protein 8-14 OS=Oryza sativa subsp. japonica GN=GER5 PE=1 SV=1	PF00190	Cupin	--	--	GO:0045735	nutrient reservoir activity	--	--	--	--
c110736_g9	3.1208	7.8629e-25	3.2795e-22	2326	672170435	XP_008805274.1	279	1.0196e-24	PREDICTED: uncharacterized protein LOC103718300 [Phoenix dactylifera]	--	--	--	--	--	--	--	--	--	--	--	--	--	--	--	--	--	--	--	--	--	--	--
c120991_g1	5.4856	7.9708e-25	3.3157e-22	2399	672183437	XP_008811996.1	1181	0	PREDICTED: beta-galactosidase 1-like [Phoenix dactylifera]	590614525	XM_007022903.1	87	3.79231e-35	Theobroma cacao Beta-galactosidase 7 (TCM_026970) mRNA, complete cds	--	--	--	--	Q9C6W4	1090	2.90524e-134	Beta-galactosidase 15 OS=Arabidopsis thaliana GN=BGAL15 PE=2 SV=1	PF01301//PF02140//PF02449	Glycosyl hydrolases family 35//Galactose binding lectin domain//Beta-galactosidase	GO:0006027//GO:0005975//GO:0006012//GO:0046486//GO:0006687	glycosaminoglycan catabolic process//carbohydrate metabolic process//galactose metabolic process//glycerolipid metabolic process//glycosphingolipid metabolic process	GO:0004553//GO:0004565//GO:0030246	hydrolase activity, hydrolyzing O-glycosyl compounds//beta-galactosidase activity//carbohydrate binding	GO:0009341	beta-galactosidase complex	KOG0496	Beta-galactosidase
c122546_g1	2.5467	8.0109e-25	3.3236e-22	1474	672127822	XP_008787388.1	192	3.3333e-13	PREDICTED: autophagy-related protein 9-like [Phoenix dactylifera]	--	--	--	--	--	--	--	--	--	--	--	--	--	--	--	--	--	--	--	--	--	--	--
c105504_g2	2.6331	8.5884e-25	3.5539e-22	1468	672136338	XP_008791864.1	1224	2.28189e-163	PREDICTED: activator of 90 kDa heat shock protein ATPase homolog 1 [Phoenix dactylifera]	65331647	DQ019484.1	696	0	Lilium longiflorum clone LP27 unknown mRNA	--	--	--	--	O95433	411	9.39351e-44	Activator of 90 kDa heat shock protein ATPase homolog 1 OS=Homo sapiens GN=AHSA1 PE=1 SV=1	PF09229//PF08327	Activator of Hsp90 ATPase, N-terminal//Activator of Hsp90 ATPase homolog 1-like protein	GO:0006950	response to stress	GO:0001671//GO:0051087	ATPase activator activity//chaperone binding	--	--	KOG2936	Uncharacterized conserved protein
c115474_g1	3.847	8.728e-25	3.6022e-22	587	658050120	XP_008360773.1	548	1.04481e-64	PREDICTED: LOW QUALITY PROTEIN: cytochrome P450 71A1-like [Malus domestica]>gi|658063144|ref|XP_008367488.1| PREDICTED: LOW QUALITY PROTEIN: cytochrome P450 71A1-like [Malus domestica]	--	--	--	--	--	--	--	--	--	P24465	432	1.11096e-48	Cytochrome P450 71A1 OS=Persea americana GN=CYP71A1 PE=1 SV=2	PF00067//PF04827	Cytochrome P450//Plant transposon protein	GO:0055114	oxidation-reduction process	GO:0005506//GO:0016788//GO:0020037//GO:0016705	iron ion binding//hydrolase activity, acting on ester bonds//heme binding//oxidoreductase activity, acting on paired donors, with incorporation or reduction of molecular oxygen	--	--	KOG0156	Cytochrome P450 CYP2 subfamily
c125954_g5	3.8965	8.9464e-25	3.6828e-22	1299	571474729	XP_006586314.1	629	9.57944e-77	PREDICTED: chalcone synthase 2-like [Glycine max]	--	--	--	--	--	K00660	CHS	chalcone synthase	http://www.genome.jp/dbget-bin/www_bget?ko:K00660	P17957	625	8.45893e-75	Chalcone synthase 2 OS=Glycine max GN=CHS2 PE=3 SV=1	PF00195	Chalcone and stilbene synthases, N-terminal domain	GO:0009058	biosynthetic process	GO:0016746	transferase activity, transferring acyl groups	--	--	--	--
c125175_g7	4.405	9.4114e-25	3.8641e-22	1495	147779368	CAN67854.1	618	4.99033e-75	hypothetical protein VITISV_028317 [Vitis vinifera]	164498911	AC216422.1	393	0	Populus trichocarpa clone POP107-N01, complete sequence	--	--	--	--	P04146	221	1.91044e-17	Copia protein OS=Drosophila melanogaster GN=GIP PE=1 SV=3	--	--	--	--	--	--	--	--	--	--
c115349_g7	7.5621	9.7269e-25	3.9833e-22	2355	--	--	--	--	--	--	--	--	--	--	--	--	--	--	--	--	--	--	--	--	--	--	--	--	--	--	--	--
c118085_g5	5.2808	1.0679e-24	4.3619e-22	1384	--	--	--	--	--	--	--	--	--	--	--	--	--	--	--	--	--	--	--	--	--	--	--	--	--	--	--	--
c121421_g1	-2.3801	1.1202e-24	4.5637e-22	1280	587905469	EXB93625.1	968	7.93808e-125	hypothetical protein L484_018010 [Morus notabilis]	590636166	XM_007028730.1	124	5.40433e-56	Theobroma cacao Seed imbibition 2 isoform 2 (TCM_024718) mRNA, complete cds	K06617	E2.4.1.82	raffinose synthase	http://www.genome.jp/dbget-bin/www_bget?ko:K06617	Q94A08	941	2.53895e-117	Probable galactinol--sucrose galactosyltransferase 2 OS=Arabidopsis thaliana GN=RFS2 PE=2 SV=2	PF02065//PF04715	Melibiase//Anthranilate synthase component I, N terminal region	GO:0005975//GO:0009058	carbohydrate metabolic process//biosynthetic process	GO:0016833//GO:0004553	oxo-acid-lyase activity//hydrolase activity, hydrolyzing O-glycosyl compounds	--	--	--	--
c118459_g1	5.4259	1.158e-24	4.7056e-22	3155	--	--	--	--	--	--	--	--	--	--	--	--	--	--	--	--	--	--	PF01080	Presenilin	--	--	GO:0004190	aspartic-type endopeptidase activity	GO:0016021	integral component of membrane	--	--
c124764_g2	6.1107	1.344e-24	5.4475e-22	3959	--	--	--	--	--	259156800	GQ856148.1	44	5.03836e-11	Cucurbita pepo mitochondrion, complete genome	--	--	--	--	--	--	--	--	--	--	--	--	--	--	--	--	--	--
c116643_g1	-2.3466	1.5586e-24	6.2849e-22	2408	672152869	XP_008797528.1	1041	1.24328e-130	PREDICTED: LOW QUALITY PROTEIN: mannan endo-1,4-beta-mannosidase 1-like [Phoenix dactylifera]	--	--	--	--	--	--	--	--	--	Q0JKM9	868	5.84314e-106	Mannan endo-1,4-beta-mannosidase 1 OS=Oryza sativa subsp. japonica GN=MAN1 PE=2 SV=2	PF13413//PF00150	Helix-turn-helix domain//Cellulase (glycosyl hydrolase family 5)	GO:0005975	carbohydrate metabolic process	GO:0004553//GO:0003677	hydrolase activity, hydrolyzing O-glycosyl compounds//DNA binding	--	--	--	--
c121134_g1	2.4591	1.5584e-24	6.2849e-22	1790	672171473	XP_008805808.1	1807	0	PREDICTED: uncharacterized membrane protein At3g27390 [Phoenix dactylifera]	502152910	XM_004509092.1	151	7.44954e-71	PREDICTED: Cicer arietinum uncharacterized LOC101505715 (LOC101505715), mRNA	--	--	--	--	Q8GUM4	794	2.29585e-95	Uncharacterized membrane protein At3g27390 OS=Arabidopsis thaliana GN=At3g27390 PE=1 SV=2	PF01943//PF08089	Polysaccharide biosynthesis protein//Huwentoxin-II family	GO:0000271	polysaccharide biosynthetic process	--	--	GO:0005576//GO:0016020	extracellular region//membrane	--	--
c122195_g1	4.4248	1.6565e-24	6.6629e-22	5276	--	--	--	--	--	557954279	KF754803.1	276	7.24291e-140	Amborella trichopoda chromosome I mitochondrion, complete sequence	--	--	--	--	--	--	--	--	--	--	--	--	--	--	--	--	--	--
c101172_g1	-2.4138	1.8756e-24	7.525e-22	1538	672198577	XP_008777370.1	1019	2.10456e-130	PREDICTED: protein ZINC INDUCED FACILITATOR-LIKE 1-like isoform X2 [Phoenix dactylifera]	--	--	--	--	--	--	--	--	--	Q94BZ1	803	6.09513e-99	Protein ZINC INDUCED FACILITATOR-LIKE 1 OS=Arabidopsis thaliana GN=ZIFL1 PE=2 SV=1	PF07690//PF00083	Major Facilitator Superfamily//Sugar (and other) transporter	GO:0055085	transmembrane transport	GO:0022857	transmembrane transporter activity	GO:0016021	integral component of membrane	--	--
c112146_g3	-2.4792	1.9005e-24	7.6054e-22	769	672131077	XP_008789092.1	482	7.8294e-57	PREDICTED: fasciclin-like arabinogalactan protein 12 [Phoenix dactylifera]	672110051	XM_008795122.1	134	8.80119e-62	PREDICTED: Phoenix dactylifera fasciclin-like arabinogalactan protein 12 (LOC103709660), mRNA	--	--	--	--	Q8LEJ6	439	3.44953e-51	Fasciclin-like arabinogalactan protein 11 OS=Arabidopsis thaliana GN=FLA11 PE=2 SV=2	--	--	--	--	--	--	--	--	--	--
c122561_g1	2.3337	1.9688e-24	7.8391e-22	1590	570932608	AHF20177.1	1906	0	phenylalanine ammonia lyase, partial [Musa acuminata AAA Group]	242065825	XM_002454157.1	209	3.7806e-103	Sorghum bicolor hypothetical protein, mRNA	K10775	E4.3.1.24	phenylalanine ammonia-lyase	http://www.genome.jp/dbget-bin/www_bget?ko:K10775	P45735	1296	1.26984e-173	Phenylalanine ammonia-lyase (Fragment) OS=Vitis vinifera GN=PAL PE=2 SV=1	PF00221	Aromatic amino acid lyase	GO:0009058	biosynthetic process	GO:0016841	ammonia-lyase activity	--	--	KOG0222	Phenylalanine and histidine ammonia-lyase
c79420_g1	7.1987	1.9683e-24	7.8391e-22	991	--	--	--	--	--	--	--	--	--	--	--	--	--	--	--	--	--	--	--	--	--	--	--	--	--	--	--	--
c125899_g1	10.67	1.9816e-24	7.8704e-22	489	255542830	XP_002512478.1	126	1.57944e-06	kinesin heavy chain, putative [Ricinus communis]>gi|223548439|gb|EEF49930.1| kinesin heavy chain, putative [Ricinus communis]	--	--	--	--	--	--	--	--	--	--	--	--	--	--	--	--	--	--	--	--	--	--	--
c118075_g2	8.1232	2.1838e-24	8.6517e-22	1099	147857543	CAN82855.1	140	1.58062e-08	hypothetical protein VITISV_008528 [Vitis vinifera]	239764743	GQ220324.1	535	0	Vitis vinifera strain PN40024 mitochondrion, partial genome	--	--	--	--	--	--	--	--	PF02080	TrkA-C domain	GO:0006813//GO:0006812	potassium ion transport//cation transport	GO:0008324	cation transmembrane transporter activity	--	--	--	--
c114813_g1	2.9003	2.9698e-24	1.1736e-21	440	695042491	XP_009408902.1	316	4.19905e-34	PREDICTED: uncharacterized protein LOC103991250 [Musa acuminata subsp. malaccensis]	242389745	FP100776.1	33	6.81699e-06	Phyllostachys edulis cDNA clone: bphyem117b03, full insert sequence	--	--	--	--	--	--	--	--	--	--	--	--	--	--	--	--	--	--
c125088_g1	-2.7149	2.978e-24	1.1739e-21	5791	695040141	XP_009407635.1	5797	0	PREDICTED: pleiotropic drug resistance protein 6 isoform X2 [Musa acuminata subsp. malaccensis]	672168133	XM_008805834.1	1862	0	PREDICTED: Phoenix dactylifera pleiotropic drug resistance protein 6 (LOC103717446), mRNA	--	--	--	--	Q8GU87	5433	0	Pleiotropic drug resistance protein 6 OS=Oryza sativa subsp. japonica GN=PDR6 PE=2 SV=3	PF03796//PF06414//PF03193//PF03266//PF01061//PF01926//PF10662//PF05496//PF01637//PF00005//PF00004	DnaB-like helicase C terminal domain//Zeta toxin//Protein of unknown function, DUF258//NTPase//ABC-2 type transporter//50S ribosome-binding GTPase//Ethanolamine utilisation - propanediol utilisation//Holliday junction DNA helicase ruvB N-terminus//Archaeal ATPase//ABC transporter//ATPase family associated with various cellular activities (AAA)	GO:0006310//GO:0006260//GO:0006281//GO:0006576	DNA recombination//DNA replication//DNA repair//cellular biogenic amine metabolic process	GO:0016301//GO:0003924//GO:0003678//GO:0009378//GO:0098519//GO:0016887//GO:0005524//GO:0005525	kinase activity//GTPase activity//DNA helicase activity//four-way junction helicase activity//nucleotide phosphatase activity, acting on free nucleotides//ATPase activity//ATP binding//GTP binding	GO:0009379//GO:0005657//GO:0016020	Holliday junction helicase complex//replication fork//membrane	KOG0065	Pleiotropic drug resistance proteins (PDR1-15), ABC superfamily
c114673_g1	-2.7787	3.3507e-24	1.3175e-21	1462	672118482	XP_008782450.1	1410	0	PREDICTED: serine/threonine-protein kinase HT1-like isoform X1 [Phoenix dactylifera]	566206637	XM_002321556.2	198	4.51981e-97	Populus trichocarpa hypothetical protein (POPTR_0015s08640g) mRNA, partial cds	--	--	--	--	Q2MHE4	992	1.01962e-128	Serine/threonine-protein kinase HT1 OS=Arabidopsis thaliana GN=HT1 PE=1 SV=1	PF06293//PF00069//PF07714	Lipopolysaccharide kinase (Kdo/WaaP) family//Protein kinase domain//Protein tyrosine kinase	GO:0006468//GO:0009103	protein phosphorylation//lipopolysaccharide biosynthetic process	GO:0005524//GO:0004672//GO:0016773	ATP binding//protein kinase activity//phosphotransferase activity, alcohol group as acceptor	GO:0016020	membrane	KOG0192	Tyrosine kinase specific for activated (GTP-bound) p21cdc42Hs
c125862_g3	3.2847	3.4401e-24	1.3494e-21	9104	57013969	YP_173441.1	452	4.19348e-48	hypothetical protein NitaMp103 [Nicotiana tabacum]>gi|56806605|dbj|BAD83506.1| hypothetical protein (mitochondrion) [Nicotiana tabacum]	557954279	KF754803.1	1520	0	Amborella trichopoda chromosome I mitochondrion, complete sequence	--	--	--	--	--	--	--	--	PF01348	Type II intron maturase	GO:0006397	mRNA processing	--	--	GO:0005739	mitochondrion	--	--
c117275_g1	6.0642	3.4904e-24	1.3657e-21	3421	--	--	--	--	--	--	--	--	--	--	--	--	--	--	--	--	--	--	--	--	--	--	--	--	--	--	--	--
c114498_g4	-4.1147	3.5118e-24	1.3707e-21	452	--	--	--	--	--	--	--	--	--	--	--	--	--	--	--	--	--	--	--	--	--	--	--	--	--	--	--	--
c103816_g2	5.4755	3.6029e-24	1.4028e-21	1854	--	--	--	--	--	--	--	--	--	--	--	--	--	--	--	--	--	--	--	--	--	--	--	--	--	--	--	--
c111654_g1	2.348	3.9227e-24	1.5235e-21	643	672175862	XP_008807998.1	745	3.43645e-96	PREDICTED: uncharacterized protein LOC103720179 [Phoenix dactylifera]	359492872	XM_002285739.2	59	3.59039e-20	PREDICTED: Vitis vinifera uncharacterized LOC100260784, transcript variant 1 (LOC100260784), mRNA	--	--	--	--	Q9ZPE7	633	5.44986e-80	Protein EXORDIUM OS=Arabidopsis thaliana GN=EXO PE=2 SV=1	--	--	--	--	--	--	--	--	--	--
c123382_g7	-2.4089	4.0246e-24	1.5593e-21	1919	672130255	XP_008788655.1	913	4.61586e-109	PREDICTED: WEB family protein At3g02930, chloroplastic-like [Phoenix dactylifera]	672159278	XM_008801176.1	179	2.1768e-86	PREDICTED: Phoenix dactylifera WEB family protein At3g02930, chloroplastic-like (LOC103714044), transcript variant X5, mRNA	--	--	--	--	Q9LFE4	405	6.39345e-40	WEB family protein At5g16730, chloroplastic OS=Arabidopsis thaliana GN=At5g16730 PE=1 SV=1	PF06008	Laminin Domain I	GO:0030155//GO:0007165//GO:0045995//GO:0030334	regulation of cell adhesion//signal transduction//regulation of embryonic development//regulation of cell migration	GO:0005102	receptor binding	GO:0005606	laminin-1 complex	--	--
c114140_g1	-2.618	4.1175e-24	1.5914e-21	1648	672160425	XP_008799994.1	315	1.57278e-31	PREDICTED: beta-galactosidase 5-like [Phoenix dactylifera]	--	--	--	--	--	--	--	--	--	Q10RB4	289	2.69989e-29	Beta-galactosidase 5 OS=Oryza sativa subsp. japonica GN=Os03g0165400 PE=2 SV=1	PF01301	Glycosyl hydrolases family 35	GO:0005975	carbohydrate metabolic process	GO:0004553	hydrolase activity, hydrolyzing O-glycosyl compounds	--	--	KOG0496	Beta-galactosidase
c124675_g2	-3.8739	4.2962e-24	1.6564e-21	2208	357514887	XP_003627732.1	814	7.25473e-92	ATP synthase subunit beta [Medicago truncatula]	10803400	AJ296154.1	2059	0	Cucumber mosaic cucumovirus 3a gene for movement protein and cp gene for coat protein, genomic RNA	--	--	--	--	Q66137	1490	0	Movement protein OS=Cucumber mosaic virus (strain N) GN=ORF3a PE=3 SV=1	PF00760	Cucumovirus coat protein	--	--	--	--	GO:0019028	viral capsid	--	--
c104538_g1	6.0733	4.4188e-24	1.6995e-21	1327	573963212	XP_006663748.1	181	5.79096e-12	PREDICTED: myb-like protein X-like isoform X1 [Oryza brachyantha]	--	--	--	--	--	--	--	--	--	--	--	--	--	--	--	--	--	--	--	--	--	--	--
c102265_g1	3.9528	4.5647e-24	1.7514e-21	578	695020156	XP_009397117.1	341	5.7461e-35	PREDICTED: zeaxanthin 7,8(7',8')-cleavage dioxygenase, chromoplast [Musa acuminata subsp. malaccensis]	--	--	--	--	--	K09840	NCED	9-cis-epoxycarotenoid dioxygenase	http://www.genome.jp/dbget-bin/www_bget?ko:K09840	O49675	235	2.86543e-21	Probable carotenoid cleavage dioxygenase 4, chloroplastic OS=Arabidopsis thaliana GN=CCD4 PE=1 SV=1	--	--	--	--	--	--	--	--	--	--
c124145_g4	3.7532	5.4531e-24	2.0871e-21	3319	357435985	XP_003588268.1	842	1.81073e-97	NADH-ubiquinone oxidoreductase chain [Medicago truncatula]>gi|657370789|gb|KEH16850.1| NADH-quinone oxidoreductase protein [Medicago truncatula]	343478410	JN375330.1	1448	0	Phoenix dactylifera mitochondrion, complete genome	K03881	ND4	NADH-ubiquinone oxidoreductase chain 4	http://www.genome.jp/dbget-bin/www_bget?ko:K03881	P27572	744	2.62217e-85	NADH-ubiquinone oxidoreductase chain 4 OS=Triticum aestivum GN=ND4 PE=2 SV=2	PF00361	NADH-Ubiquinone/plastoquinone (complex I), various chains	GO:0015992//GO:0006744//GO:0006120//GO:0006814//GO:0055114	proton transport//ubiquinone biosynthetic process//mitochondrial electron transport, NADH to ubiquinone//sodium ion transport//oxidation-reduction process	GO:0008137	NADH dehydrogenase (ubiquinone) activity	--	--	KOG4668	NADH dehydrogenase subunits 2, 5, and related proteins
c101762_g2	-2.3626	6.1774e-24	2.3587e-21	864	697136107	XP_009622122.1	827	1.66881e-106	PREDICTED: thaumatin-like protein 1 [Nicotiana tomentosiformis]	--	--	--	--	--	--	--	--	--	P50699	565	1.23673e-69	Thaumatin-like protein OS=Arabidopsis thaliana GN=At1g18250 PE=2 SV=2	--	--	--	--	--	--	--	--	--	--
c96871_g1	2.5923	6.8548e-24	2.611e-21	1171	695040394	XP_009407772.1	1011	2.16926e-134	PREDICTED: pyridoxal biosynthesis protein PDX2 [Musa acuminata subsp. malaccensis]	672135370	XM_008793136.1	239	5.81884e-120	PREDICTED: Phoenix dactylifera pyridoxal biosynthesis protein PDX2 (LOC103708291), mRNA	K08681	pdxT, pdx2	5'-phosphate synthase pdxT subunit	http://www.genome.jp/dbget-bin/www_bget?ko:K08681	Q8LAD0	907	2.30201e-119	Pyridoxal biosynthesis protein PDX2 OS=Arabidopsis thaliana GN=PDX2 PE=1 SV=1	PF07722//PF07685//PF03575	Peptidase C26//CobB/CobQ-like glutamine amidotransferase domain//Peptidase family S51	GO:0006508//GO:0006541//GO:0009236	proteolysis//glutamine metabolic process//cobalamin biosynthetic process	GO:0003824//GO:0016787//GO:0008236	catalytic activity//hydrolase activity//serine-type peptidase activity	--	--	KOG3210	Imidazoleglycerol-phosphate synthase subunit H-like
c116764_g5	4.8682	6.9366e-24	2.6358e-21	4902	--	--	--	--	--	--	--	--	--	--	--	--	--	--	--	--	--	--	--	--	--	--	--	--	--	--	--	--
c113983_g1	6.7975	7.2506e-24	2.7485e-21	1061	672162495	XP_008801065.1	489	2.27916e-58	PREDICTED: flowering-promoting factor 1-like protein 1 [Phoenix dactylifera]	685324133	XM_009153454.1	38	2.85713e-08	PREDICTED: Brassica rapa flowering-promoting factor 1-like protein 3 (LOC103875011), mRNA	--	--	--	--	Q9LGE3	390	1.92118e-44	Flowering-promoting factor 1-like protein 1 OS=Oryza sativa subsp. japonica GN=RAA1 PE=1 SV=1	--	--	--	--	--	--	--	--	--	--
c111487_g1	-3.6342	7.511e-24	2.8404e-21	1392	340396652	AEK32594.1	1205	6.86424e-162	xyloglucan endotransglucosylase/hydrolase [Tagetes patula]	672133604	XM_008792208.1	192	9.3139e-94	PREDICTED: Phoenix dactylifera probable xyloglucan endotransglucosylase/hydrolase protein 6 (LOC103707638), mRNA	K08235	E2.4.1.207	xyloglucan:xyloglucosyl transferase	http://www.genome.jp/dbget-bin/www_bget?ko:K08235	Q8LF99	1082	3.58349e-144	Probable xyloglucan endotransglucosylase/hydrolase protein 6 OS=Arabidopsis thaliana GN=XTH6 PE=2 SV=2	PF06955//PF00722//PF00002	Xyloglucan endo-transglycosylase (XET) C-terminus//Glycosyl hydrolases family 16//7 transmembrane receptor (Secretin family)	GO:0005975//GO:0007186//GO:0006073	carbohydrate metabolic process//G-protein coupled receptor signaling pathway//cellular glucan metabolic process	GO:0016762//GO:0004553//GO:0004930	xyloglucan:xyloglucosyl transferase activity//hydrolase activity, hydrolyzing O-glycosyl compounds//G-protein coupled receptor activity	GO:0048046//GO:0016021//GO:0005618	apoplast//integral component of membrane//cell wall	--	--
c125047_g3	2.2943	8.1592e-24	3.0782e-21	3870	695012283	XP_009392894.1	288	1.76098e-33	PREDICTED: CBS domain-containing protein CBSX3, mitochondrial-like [Musa acuminata subsp. malaccensis]	694995216	XM_009423119.1	68	2.24283e-24	PREDICTED: Musa acuminata subsp. malaccensis CBS domain-containing protein CBSX3, mitochondrial-like (LOC104000862), transcript variant X2, mRNA	--	--	--	--	Q9LEV3	270	1.04247e-31	CBS domain-containing protein CBSX3, mitochondrial OS=Arabidopsis thaliana GN=CBSX3 PE=1 SV=1	PF06613	KorB C-terminal beta-barrel domain	GO:0045892	negative regulation of transcription, DNA-templated	GO:0003677	DNA binding	--	--	--	--
c73414_g1	7.4229	9.1029e-24	3.426e-21	1435	--	--	--	--	--	--	--	--	--	--	--	--	--	--	--	--	--	--	--	--	--	--	--	--	--	--	--	--
c116442_g1	3.7081	9.2747e-24	3.4824e-21	2122	672119314	XP_008782892.1	1644	0	PREDICTED: uncharacterized protein LOC103702304 [Phoenix dactylifera]	697184525	XM_009602984.1	95	1.19565e-39	PREDICTED: Nicotiana tomentosiformis uncharacterized LOC104096599 (LOC104096599), mRNA	--	--	--	--	--	--	--	--	PF05577//PF11545	Serine carboxypeptidase S28//Cell surface heme-binding protein Shp	GO:0006508	proteolysis	GO:0008236//GO:0020037	serine-type peptidase activity//heme binding	--	--	--	--
c124764_g1	7.9545	9.7675e-24	3.6587e-21	4616	470119025	XP_004295618.1	238	3.96174e-18	PREDICTED: uncharacterized protein LOC101300039 [Fragaria vesca subsp. vesca]	170522360	EU431224.1	392	0	Carica papaya mitochondrion, complete genome	--	--	--	--	--	--	--	--	--	--	--	--	--	--	--	--	--	--
c124321_g1	5.6778	1.1891e-23	4.4436e-21	4804	--	--	--	--	--	--	--	--	--	--	--	--	--	--	--	--	--	--	--	--	--	--	--	--	--	--	--	--
c67969_g1	7.6023	1.2367e-23	4.6107e-21	570	--	--	--	--	--	--	--	--	--	--	--	--	--	--	--	--	--	--	--	--	--	--	--	--	--	--	--	--
c116644_g1	-2.4516	1.5037e-23	5.5928e-21	1731	695073549	XP_009383946.1	1205	1.46403e-153	PREDICTED: uncharacterized protein LOC103971612 [Musa acuminata subsp. malaccensis]	--	--	--	--	--	--	--	--	--	--	--	--	--	PF04048	Sec8 exocyst complex component specific domain	GO:0006904//GO:0015031	vesicle docking involved in exocytosis//protein transport	--	--	GO:0000145	exocyst	--	--
c123741_g2	3.14	1.5473e-23	5.7391e-21	1786	306450593	ADM88550.1	680	1.94161e-136	P450 [Elaeis guineensis]	297720080	NM_001185473.1	35	2.2656e-06	Oryza sativa Japonica Group Os01g0544200 (Os01g0544200) mRNA, complete cds	--	--	--	--	P24465	561	1.25292e-62	Cytochrome P450 71A1 OS=Persea americana GN=CYP71A1 PE=1 SV=2	PF00067//PF05790	Cytochrome P450//Immunoglobulin C2-set domain	GO:0055114//GO:0007155	oxidation-reduction process//cell adhesion	GO:0016705//GO:0020037//GO:0005506	oxidoreductase activity, acting on paired donors, with incorporation or reduction of molecular oxygen//heme binding//iron ion binding	GO:0016021	integral component of membrane	KOG0156	Cytochrome P450 CYP2 subfamily
c48509_g1	7.4046	1.5503e-23	5.7391e-21	604	--	--	--	--	--	--	--	--	--	--	--	--	--	--	--	--	--	--	--	--	--	--	--	--	--	--	--	--
c121893_g1	-2.35	1.6066e-23	5.9335e-21	2771	672173815	XP_008807046.1	2943	0	PREDICTED: probable galactinol--sucrose galactosyltransferase 6 [Phoenix dactylifera]	672205558	XM_008780978.1	461	0	PREDICTED: Phoenix dactylifera probable galactinol--sucrose galactosyltransferase 6 (LOC103698928), partial mRNA	K06617	E2.4.1.82	raffinose synthase	http://www.genome.jp/dbget-bin/www_bget?ko:K06617	Q8RX87	2610	0	Probable galactinol--sucrose galactosyltransferase 6 OS=Arabidopsis thaliana GN=RFS6 PE=2 SV=2	--	--	--	--	--	--	--	--	--	--
c108196_g1	-2.9225	1.6971e-23	6.2532e-21	1188	695047322	XP_009411537.1	1091	4.61709e-146	PREDICTED: tetraspanin-10-like isoform X2 [Musa acuminata subsp. malaccensis]	359474227	XM_002283492.2	188	1.32442e-91	PREDICTED: Vitis vinifera uncharacterized LOC100265107, transcript variant 2 (LOC100265107), mRNA	--	--	--	--	F4I214	912	1.28395e-119	Tetraspanin-10 OS=Arabidopsis thaliana GN=TET10 PE=2 SV=1	PF03595//PF00335//PF01496	Voltage-dependent anion channel//Tetraspanin family//V-type ATPase 116kDa subunit family	GO:0015991//GO:0015992//GO:0055085	ATP hydrolysis coupled proton transport//proton transport//transmembrane transport	GO:0015078	hydrogen ion transmembrane transporter activity	GO:0016021//GO:0033179	integral component of membrane//proton-transporting V-type ATPase, V0 domain	--	--
c120586_g2	-2.3362	1.7781e-23	6.5365e-21	2684	672120906	XP_008783735.1	2147	0	PREDICTED: receptor-like serine/threonine-protein kinase ALE2 isoform X2 [Phoenix dactylifera]	115439508	NM_001050569.1	133	1.14046e-60	Oryza sativa Japonica Group Os01g0709500 (Os01g0709500) mRNA, complete cds	--	--	--	--	Q8RWW0	1776	0	Receptor-like serine/threonine-protein kinase ALE2 OS=Arabidopsis thaliana GN=ALE2 PE=1 SV=1	PF00069//PF07714	Protein kinase domain//Protein tyrosine kinase	GO:0006468	protein phosphorylation	GO:0005524//GO:0004672	ATP binding//protein kinase activity	--	--	--	--
c79678_g1	5.9574	1.9258e-23	7.0632e-21	678	--	--	--	--	--	--	--	--	--	--	--	--	--	--	--	--	--	--	--	--	--	--	--	--	--	--	--	--
c99729_g2	-2.3133	1.9349e-23	7.0801e-21	1386	672109980	XP_008792962.1	1392	0	PREDICTED: protein PMR5 [Phoenix dactylifera]	695067560	XM_009382426.1	214	5.46356e-106	PREDICTED: Musa acuminata subsp. malaccensis protein PMR5 (LOC103969021), transcript variant X7, mRNA	--	--	--	--	Q9LUZ6	1126	4.32053e-149	Protein PMR5 OS=Arabidopsis thaliana GN=PMR5 PE=2 SV=1	--	--	--	--	--	--	--	--	--	--
c120397_g1	4.8457	1.9766e-23	7.2157e-21	5071	--	--	--	--	--	426261815	KC208619.1	206	5.69334e-101	Butomus umbellatus mitochondrion, complete genome	--	--	--	--	--	--	--	--	PF01303	Egg lysin (Sperm-lysin)	GO:0007338	single fertilization	--	--	--	--	--	--
c124187_g3	6.3337	2.1849e-23	7.9579e-21	4271	2244915	CAB10337.1	223	4.27669e-16	reverse transcriptase like protein [Arabidopsis thaliana]>gi|7268307|emb|CAB78601.1| reverse transcriptase like protein [Arabidopsis thaliana]	534292244	KF177345.1	249	5.97933e-125	Salvia miltiorrhiza mitochondrion, complete genome	--	--	--	--	P0C2F6	93	3.15675e-07	Putative ribonuclease H protein At1g65750 OS=Arabidopsis thaliana GN=At1g65750 PE=3 SV=1	PF00078	Reverse transcriptase (RNA-dependent DNA polymerase)	GO:0006278	RNA-dependent DNA replication	GO:0003964//GO:0003723	RNA-directed DNA polymerase activity//RNA binding	--	--	--	--
c121545_g4	-3.2331	2.3244e-23	8.4465e-21	1200	225423881	XP_002281540.1	129	2.64817e-07	PREDICTED: uncharacterized protein LOC100261046 [Vitis vinifera]	--	--	--	--	--	--	--	--	--	--	--	--	--	--	--	--	--	--	--	--	--	--	--
c116764_g2	4.802	2.4333e-23	8.8222e-21	6863	--	--	--	--	--	645929274	KJ485850.1	71	8.58388e-26	Rhazya stricta mitochondrion, complete genome	--	--	--	--	--	--	--	--	PF00325	Bacterial regulatory proteins, crp family	GO:0006355	regulation of transcription, DNA-templated	GO:0003700	sequence-specific DNA binding transcription factor activity	GO:0005622//GO:0005667	intracellular//transcription factor complex	--	--
c104776_g1	-3.0506	2.6272e-23	9.5033e-21	871	695051354	XP_009413700.1	889	1.78588e-117	PREDICTED: germin-like protein 5-1 [Musa acuminata subsp. malaccensis]	573915463	XM_006645322.1	137	2.15421e-63	PREDICTED: Oryza brachyantha germin-like protein 1-3-like (LOC102701127), mRNA	--	--	--	--	Q6I544	810	9.43607e-107	Germin-like protein 5-1 OS=Oryza sativa subsp. japonica GN=Os05g0277500 PE=2 SV=1	PF00190	Cupin	--	--	GO:0045735	nutrient reservoir activity	--	--	--	--
c124575_g3	6.0435	3.0038e-23	1.084e-20	2736	--	--	--	--	--	401661910	FR714868.1	199	2.37862e-97	Malus x domestica mitchondrial complete genome, cultivar Golden delicious	--	--	--	--	--	--	--	--	--	--	--	--	--	--	--	--	--	--
c117969_g7	7.5973	3.259e-23	1.1735e-20	4406	--	--	--	--	--	401661910	FR714868.1	75	3.28358e-28	Malus x domestica mitchondrial complete genome, cultivar Golden delicious	--	--	--	--	--	--	--	--	PF06324	Pigment-dispersing hormone (PDH)	GO:0009416//GO:0007165	response to light stimulus//signal transduction	GO:0005179	hormone activity	GO:0005576	extracellular region	--	--
c118886_g1	6.0743	3.4319e-23	1.2329e-20	1193	695077789	XP_009386254.1	1174	1.49205e-157	PREDICTED: probable xyloglucan endotransglucosylase/hydrolase protein 30 [Musa acuminata subsp. malaccensis]	122937665	EF026010.1	512	0	Lilium longiflorum clone LLP-9 xyloglucan endotransglycosylase mRNA, partial cds	K08235	E2.4.1.207	xyloglucan:xyloglucosyl transferase	http://www.genome.jp/dbget-bin/www_bget?ko:K08235	Q38908	1014	3.63162e-134	Probable xyloglucan endotransglucosylase/hydrolase protein 30 OS=Arabidopsis thaliana GN=XTH30 PE=2 SV=2	PF06955//PF00722	Xyloglucan endo-transglycosylase (XET) C-terminus//Glycosyl hydrolases family 16	GO:0006073//GO:0005975	cellular glucan metabolic process//carbohydrate metabolic process	GO:0016762//GO:0004553	xyloglucan:xyloglucosyl transferase activity//hydrolase activity, hydrolyzing O-glycosyl compounds	GO:0048046//GO:0005618	apoplast//cell wall	--	--
c120636_g1	8.4859	3.639e-23	1.3044e-20	702	695062467	XP_009419702.1	189	2.06132e-15	PREDICTED: putative RING-H2 finger protein ATL50 [Musa acuminata subsp. malaccensis]	--	--	--	--	--	K16282	RHA2	E3 ubiquitin-protein ligase RHA2	http://www.genome.jp/dbget-bin/www_bget?ko:K16282	Q9ZU51	140	1.13386e-09	Probable E3 ubiquitin-protein ligase RHA2B OS=Arabidopsis thaliana GN=RHA2B PE=1 SV=2	PF13639//PF12906//PF14634//PF12678//PF00097//PF12861	Ring finger domain//RING-variant domain//zinc-RING finger domain//RING-H2 zinc finger//Zinc finger, C3HC4 type (RING finger)//Anaphase-promoting complex subunit 11 RING-H2 finger	GO:0016567	protein ubiquitination	GO:0008270//GO:0046872//GO:0004842//GO:0005515	zinc ion binding//metal ion binding//ubiquitin-protein transferase activity//protein binding	GO:0005680	anaphase-promoting complex	KOG0800	FOG: Predicted E3 ubiquitin ligase
c123607_g1	2.8515	3.8253e-23	1.368e-20	3074	672159662	XP_008799597.1	1652	0	PREDICTED: UDP-glucose 4-epimerase GEPI48 [Phoenix dactylifera]	695026559	XM_009402307.1	427	0	PREDICTED: Musa acuminata subsp. malaccensis UDP-glucose 4-epimerase GEPI48-like (LOC103984746), mRNA	K01784	galE, GALE	UDP-glucose 4-epimerase	http://www.genome.jp/dbget-bin/www_bget?ko:K01784	O65781	1554	0	UDP-glucose 4-epimerase GEPI48 OS=Cyamopsis tetragonoloba PE=2 SV=1	PF01370//PF01073//PF00106//PF02719//PF04321	NAD dependent epimerase/dehydratase family//3-beta hydroxysteroid dehydrogenase/isomerase family//short chain dehydrogenase//Polysaccharide biosynthesis protein//RmlD substrate binding domain	GO:0009058//GO:0008207//GO:0009117//GO:0006694//GO:0044237//GO:0019872//GO:0030639//GO:0008209//GO:0055114//GO:0008152//GO:0008210//GO:0009225//GO:0045226	biosynthetic process//C21-steroid hormone metabolic process//nucleotide metabolic process//steroid biosynthetic process//cellular metabolic process//streptomycin biosynthetic process//polyketide biosynthetic process//androgen metabolic process//oxidation-reduction process//metabolic process//estrogen metabolic process//nucleotide-sugar metabolic process//extracellular polysaccharide biosynthetic …	GO:0003854//GO:0008831//GO:0016491//GO:0016616//GO:0050662//GO:0003824	3-beta-hydroxy-delta5-steroid dehydrogenase activity//dTDP-4-dehydrorhamnose reductase activity//oxidoreductase activity//oxidoreductase activity, acting on the CH-OH group of donors, NAD or NADP as acceptor//coenzyme binding//catalytic activity	--	--	KOG1371	UDP-glucose 4-epimerase/UDP-sulfoquinovose synthase
c98094_g1	-2.5123	4.1046e-23	1.4646e-20	698	570700432	YP_008994093.1	200	5.10334e-18	photosystem I subunit IX (chloroplast) [Fritillaria taipaiensis]>gi|674840386|ref|YP_009054239.1| photosystem I subunit IX (chloroplast) [Fritillaria hupehensis]>gi|675155090|ref|YP_009053790.1| photosystem I subunit IX (chloroplast) [Fritillaria cirrhosa]>gi|374974431|gb|AFA27311.1| photosystem I subunit IX [Lilium superbum]>gi|474452212|gb|AGI51264.1| photosystem I subunit IX (chloroplast) [Fri…	523706753	KC968977.1	661	0	Lilium longiflorum chloroplast, complete genome	K02697	psaJ	photosystem I subunit IX	http://www.genome.jp/dbget-bin/www_bget?ko:K02697	Q7YJV6	195	4.21445e-18	Photosystem I reaction center subunit IX OS=Calycanthus floridus var. glaucus GN=psaJ PE=3 SV=1	PF01701	Photosystem I reaction centre subunit IX / PsaJ	GO:0015979	photosynthesis	--	--	GO:0009522//GO:0042651//GO:0009536//GO:0016021	photosystem I//thylakoid membrane//plastid//integral component of membrane	--	--
c25284_g1	6.1136	4.1949e-23	1.4935e-20	481	--	--	--	--	--	--	--	--	--	--	--	--	--	--	--	--	--	--	--	--	--	--	--	--	--	--	--	--
c95449_g1	-2.3574	4.4676e-23	1.587e-20	1523	672118013	XP_008782204.1	1349	0	PREDICTED: polyadenylate-binding protein RBP47-like isoform X1 [Phoenix dactylifera]	672186252	XM_008814814.1	389	0	PREDICTED: Phoenix dactylifera polyadenylate-binding protein RBP47-like (LOC103723783), transcript variant X1, mRNA	--	--	--	--	Q9LEB3	1112	5.99302e-146	Polyadenylate-binding protein RBP47 OS=Nicotiana plumbaginifolia GN=RBP47 PE=1 SV=1	PF00076	RNA recognition motif. (a.k.a. RRM, RBD, or RNP domain)	--	--	GO:0003676	nucleic acid binding	--	--	KOG0118	FOG: RRM domain
c120959_g1	-2.9679	4.9096e-23	1.7401e-20	727	695050746	XP_009413373.1	484	2.32693e-54	PREDICTED: L-ascorbate oxidase homolog [Musa acuminata subsp. malaccensis]>gi|695050748|ref|XP_009413374.1| PREDICTED: L-ascorbate oxidase homolog [Musa acuminata subsp. malaccensis]	--	--	--	--	--	--	--	--	--	P29162	267	3.85391e-25	L-ascorbate oxidase homolog OS=Nicotiana tabacum PE=1 SV=1	PF07731	Multicopper oxidase	GO:0055114	oxidation-reduction process	GO:0005507//GO:0016491	copper ion binding//oxidoreductase activity	--	--	--	--
c123903_g3	3.2176	5.1848e-23	1.8335e-20	2486	695004257	XP_009388531.1	1835	0	PREDICTED: cytochrome P450 734A6-like [Musa acuminata subsp. malaccensis]	695004256	XM_009390256.1	402	0	PREDICTED: Musa acuminata subsp. malaccensis cytochrome P450 734A6-like (LOC103975323), mRNA	K15639	CYP734A1, BAS1	PHYB activation tagged suppressor 1	http://www.genome.jp/dbget-bin/www_bget?ko:K15639	B9X287	1724	0	Cytochrome P450 734A6 OS=Oryza sativa subsp. japonica GN=CYP734A6 PE=2 SV=1	PF00067//PF06613	Cytochrome P450//KorB C-terminal beta-barrel domain	GO:0055114//GO:0045892	oxidation-reduction process//negative regulation of transcription, DNA-templated	GO:0003677//GO:0020037//GO:0016705//GO:0005506	DNA binding//heme binding//oxidoreductase activity, acting on paired donors, with incorporation or reduction of molecular oxygen//iron ion binding	--	--	KOG0157	Cytochrome P450 CYP4/CYP19/CYP26 subfamilies
c125400_g9	4.7566	5.5556e-23	1.9603e-20	1653	--	--	--	--	--	--	--	--	--	--	--	--	--	--	--	--	--	--	--	--	--	--	--	--	--	--	--	--
c123238_g3	3.4991	5.6236e-23	1.9798e-20	2155	147783452	CAN75210.1	274	5.96877e-43	hypothetical protein VITISV_005867 [Vitis vinifera]	34539274	AY299757.1	35	2.74305e-06	Dichorisandra thyrsiflora F1-ATPase alpha subunit (atpA) gene, partial cds; mitochondrial	--	--	--	--	P92523	158	1.00052e-10	Uncharacterized mitochondrial protein AtMg00860 OS=Arabidopsis thaliana GN=AtMg00860 PE=4 SV=1	--	--	--	--	--	--	--	--	KOG0017	FOG: Transposon-encoded proteins with TYA, reverse transcriptase, integrase domains in various combinations
c114506_g2	6.2622	5.9988e-23	2.1072e-20	2502	--	--	--	--	--	--	--	--	--	--	--	--	--	--	--	--	--	--	--	--	--	--	--	--	--	--	--	--
c123158_g1	2.232	6.8308e-23	2.3941e-20	2657	672136026	XP_008791693.1	1974	0	PREDICTED: hsp70-Hsp90 organizing protein-like [Phoenix dactylifera]	672136025	XM_008793471.1	527	0	PREDICTED: Phoenix dactylifera hsp70-Hsp90 organizing protein-like (LOC103708511), mRNA	K09553	STIP1	stress-induced-phosphoprotein 1	http://www.genome.jp/dbget-bin/www_bget?ko:K09553	Q5XEP2	1902	0	Hsp70-Hsp90 organizing protein 2 OS=Arabidopsis thaliana GN=HOP2 PE=2 SV=1	PF13174//PF13176//PF13181//PF04048//PF00515	Tetratricopeptide repeat//Tetratricopeptide repeat//Tetratricopeptide repeat//Sec8 exocyst complex component specific domain//Tetratricopeptide repeat	GO:0015031//GO:0006904	protein transport//vesicle docking involved in exocytosis	GO:0005515	protein binding	GO:0000145	exocyst	KOG0548	Molecular co-chaperone STI1
c117998_g1	2.7809	7.2727e-23	2.5434e-20	973	--	--	--	--	--	--	--	--	--	--	--	--	--	--	--	--	--	--	--	--	--	--	--	--	--	--	--	--
c465_g1	Inf	7.4073e-23	2.5848e-20	711	--	--	--	--	--	--	--	--	--	--	--	--	--	--	--	--	--	--	--	--	--	--	--	--	--	--	--	--
c115944_g1	5.4101	7.5434e-23	2.6264e-20	9822	297740921	CBI31103.3	269	9.35827e-24	unnamed protein product [Vitis vinifera]	401661910	FR714868.1	238	1.79917e-118	Malus x domestica mitchondrial complete genome, cultivar Golden delicious	K03879	ND2	NADH-ubiquinone oxidoreductase chain 2	http://www.genome.jp/dbget-bin/www_bget?ko:K03879	O05000	251	3.38808e-20	NADH-ubiquinone oxidoreductase chain 2 OS=Arabidopsis thaliana GN=ND2 PE=2 SV=2	PF07646	Kelch motif	--	--	GO:0005515	protein binding	--	--	--	--
c121793_g1	-2.3036	7.5777e-23	2.6326e-20	6635	672119915	XP_008783211.1	6062	0	PREDICTED: clustered mitochondria protein homolog isoform X2 [Phoenix dactylifera]	672119914	XM_008784989.1	1272	0	PREDICTED: Phoenix dactylifera clustered mitochondria protein homolog (LOC103702521), transcript variant X2, mRNA	K03255	TIF31, CLU1	protein TIF31	http://www.genome.jp/dbget-bin/www_bget?ko:K03255	F4J5S1	804	1.3075e-85	Clustered mitochondria protein OS=Arabidopsis thaliana GN=FMT PE=2 SV=1	PF01213//PF13181//PF00428//PF00515	Adenylate cyclase associated (CAP) N terminal//Tetratricopeptide repeat//60s Acidic ribosomal protein//Tetratricopeptide repeat	GO:0007010//GO:0006414//GO:0042254	cytoskeleton organization//translational elongation//ribosome biogenesis	GO:0003735//GO:0005515//GO:0003779	structural constituent of ribosome//protein binding//actin binding	GO:0005622//GO:0005840	intracellular//ribosome	KOG1839	Uncharacterized protein CLU1/cluA/TIF31 involved in mitochondrial morphology/distribution, also found associated with eIF-3
c72930_g1	2.2563	7.9456e-23	2.7544e-20	1550	672136324	XP_008791856.1	419	3.1181e-46	PREDICTED: universal stress protein A-like protein isoform X2 [Phoenix dactylifera]	--	--	--	--	--	--	--	--	--	--	--	--	--	PF00582//PF08172	Universal stress protein family//CASP C terminal	GO:0006891//GO:0006950	intra-Golgi vesicle-mediated transport//response to stress	--	--	GO:0030173	integral component of Golgi membrane	--	--
c111908_g1	-5.5194	8.043e-23	2.782e-20	565	470131644	XP_004301702.1	222	1.6963e-19	PREDICTED: S-norcoclaurine synthase 1-like [Fragaria vesca subsp. vesca]	--	--	--	--	--	--	--	--	--	A2A1A0	193	2.66627e-16	S-norcoclaurine synthase 1 OS=Coptis japonica GN=NCS1 PE=1 SV=1	PF03171	2OG-Fe(II) oxygenase superfamily	GO:0055114	oxidation-reduction process	GO:0016706//GO:0016491	oxidoreductase activity, acting on paired donors, with incorporation or reduction of molecular oxygen, 2-oxoglutarate as one donor, and incorporation of one atom each of oxygen into both donors//oxidoreductase activity	--	--	--	--
c120360_g1	4.0515	8.0888e-23	2.7918e-20	3161	672170435	XP_008805274.1	376	3.02042e-37	PREDICTED: uncharacterized protein LOC103718300 [Phoenix dactylifera]	--	--	--	--	--	--	--	--	--	--	--	--	--	--	--	--	--	--	--	--	--	--	--
c124436_g3	Inf	9.4317e-23	3.2481e-20	2591	--	--	--	--	--	--	--	--	--	--	--	--	--	--	--	--	--	--	PF01805	Surp module	GO:0006396	RNA processing	GO:0003723	RNA binding	--	--	--	--
c116804_g2	2.2953	9.503e-23	3.2656e-20	889	--	--	--	--	--	--	--	--	--	--	--	--	--	--	--	--	--	--	--	--	--	--	--	--	--	--	--	--
c106203_g1	5.8842	9.5679e-23	3.2808e-20	845	--	--	--	--	--	--	--	--	--	--	--	--	--	--	--	--	--	--	--	--	--	--	--	--	--	--	--	--
c123636_g2	2.6922	1.014e-22	3.4692e-20	1821	--	--	--	--	--	--	--	--	--	--	--	--	--	--	--	--	--	--	--	--	--	--	--	--	--	--	--	--
c155064_g1	3.8429	1.1485e-22	3.921e-20	1412	672165736	XP_008802783.1	1291	2.38423e-173	PREDICTED: probable cysteine proteinase A494 [Phoenix dactylifera]	694994898	XM_009405917.1	219	9.2526e-109	PREDICTED: Musa acuminata subsp. malaccensis cysteine proteinase 15A (LOC103987551), mRNA	K01373	CTSF	cathepsin F	http://www.genome.jp/dbget-bin/www_bget?ko:K01373	Q10716	1036	7.38323e-136	Cysteine proteinase 1 OS=Zea mays GN=CCP1 PE=2 SV=1	PF02066//PF03051//PF00112	Metallothionein family 11//Peptidase C1-like family//Papain family cysteine protease	GO:0006508	proteolysis	GO:0004197//GO:0008234//GO:0005507	cysteine-type endopeptidase activity//cysteine-type peptidase activity//copper ion binding	--	--	KOG1543	Cysteine proteinase Cathepsin L
c104712_g1	2.5541	1.2089e-22	4.1185e-20	1241	695065548	XP_009421364.1	1174	1.96661e-158	PREDICTED: UPF0014 membrane protein STAR2-like [Musa acuminata subsp. malaccensis]	672110144	XM_008795566.1	306	3.51308e-157	PREDICTED: Phoenix dactylifera UPF0014 membrane protein STAR2 (LOC103709998), transcript variant X2, mRNA	K02069	ABC.X2.P	putative ABC transport system permease protein	http://www.genome.jp/dbget-bin/www_bget?ko:K02069	Q9ZUT3	1028	4.86066e-137	Protein ALUMINUM SENSITIVE 3 OS=Arabidopsis thaliana GN=ALS3 PE=1 SV=1	--	--	--	--	--	--	--	--	--	--
c51103_g1	3.3502	1.3776e-22	4.6829e-20	492	--	--	--	--	--	--	--	--	--	--	--	--	--	--	--	--	--	--	PF00067	Cytochrome P450	GO:0055114	oxidation-reduction process	GO:0016705//GO:0020037//GO:0005506	oxidoreductase activity, acting on paired donors, with incorporation or reduction of molecular oxygen//heme binding//iron ion binding	--	--	--	--
c113907_g1	-2.8861	1.4186e-22	4.8121e-20	1906	672139751	XP_008793668.1	540	1.38443e-58	PREDICTED: uncharacterized protein LOC103709915 isoform X1 [Phoenix dactylifera]>gi|672139753|ref|XP_008793669.1| PREDICTED: uncharacterized protein LOC103709915 isoform X1 [Phoenix dactylifera]>gi|672139755|ref|XP_008793670.1| PREDICTED: uncharacterized protein LOC103709915 isoform X1 [Phoenix dactylifera]	--	--	--	--	--	--	--	--	--	--	--	--	--	--	--	--	--	--	--	--	--	--	--
c94522_g1	3.4719	1.4824e-22	5.0177e-20	688	--	--	--	--	--	--	--	--	--	--	--	--	--	--	--	--	--	--	--	--	--	--	--	--	--	--	--	--
c88619_g1	-2.8514	1.4873e-22	5.0237e-20	1466	672137033	XP_008792228.1	527	1.29521e-61	PREDICTED: RING-H2 finger protein ATL74-like [Phoenix dactylifera]	596005982	XM_007218343.1	50	8.49343e-15	Prunus persica hypothetical protein (PRUPE_ppa011446mg) mRNA, complete cds	--	--	--	--	Q9FLC6	353	1.57716e-37	RING-H2 finger protein ATL73 OS=Arabidopsis thaliana GN=ATL73 PE=2 SV=1	PF12861//PF14634//PF00097//PF12678//PF12906//PF13639	Anaphase-promoting complex subunit 11 RING-H2 finger//zinc-RING finger domain//Zinc finger, C3HC4 type (RING finger)//RING-H2 zinc finger//RING-variant domain//Ring finger domain	GO:0016567	protein ubiquitination	GO:0046872//GO:0004842//GO:0005515//GO:0008270	metal ion binding//ubiquitin-protein transferase activity//protein binding//zinc ion binding	GO:0005680	anaphase-promoting complex	KOG0800	FOG: Predicted E3 ubiquitin ligase
c124187_g1	4.8429	1.5033e-22	5.0667e-20	3281	147828211	CAN71109.1	347	3.79148e-43	hypothetical protein VITISV_001479 [Vitis vinifera]	343478410	JN375330.1	731	0	Phoenix dactylifera mitochondrion, complete genome	K12619	XRN2, RAT1	5'-3' exoribonuclease 2	http://www.genome.jp/dbget-bin/www_bget?ko:K12619	P10978	233	3.78208e-18	Retrovirus-related Pol polyprotein from transposon TNT 1-94 OS=Nicotiana tabacum PE=2 SV=1	PF00146	NADH dehydrogenase	GO:0055114	oxidation-reduction process	--	--	GO:0016020	membrane	--	--
c113260_g1	-3.4623	1.6892e-22	5.6813e-20	892	695051431	XP_009413740.1	253	2.6432e-22	PREDICTED: beta-glucosidase 18-like isoform X2 [Musa acuminata subsp. malaccensis]	--	--	--	--	--	K05350	bglB	beta-glucosidase	http://www.genome.jp/dbget-bin/www_bget?ko:K05350	Q9SVS1	241	2.86543e-21	Beta-glucosidase 47 OS=Arabidopsis thaliana GN=BGLU47 PE=3 SV=2	--	--	--	--	--	--	--	--	--	--
c124259_g5	4.7989	1.7401e-22	5.8399e-20	1839	695043324	XP_009409349.1	931	6.86463e-109	PREDICTED: probable LRR receptor-like serine/threonine-protein kinase At3g47570 [Musa acuminata subsp. malaccensis]	--	--	--	--	--	--	--	--	--	Q9FL28	640	3.56142e-70	LRR receptor-like serine/threonine-protein kinase FLS2 OS=Arabidopsis thaliana GN=FLS2 PE=1 SV=1	PF00560	Leucine Rich Repeat	--	--	GO:0005515	protein binding	--	--	KOG0619	FOG: Leucine rich repeat
c121387_g1	5.8783	1.7721e-22	5.9347e-20	1335	29123532	AAO63023.1	1001	8.12423e-131	flavonol synthase [Allium cepa]	406829624	JX467720.1	145	1.19582e-67	Narcissus tazetta cultivar Baihua flavonol synthase mRNA, complete cds	K05278	FLS	flavonol synthase	http://www.genome.jp/dbget-bin/www_bget?ko:K05278	Q07512	899	6.07968e-116	Flavonol synthase/flavanone 3-hydroxylase OS=Petunia hybrida GN=FL PE=2 SV=1	PF03171	2OG-Fe(II) oxygenase superfamily	GO:0055114	oxidation-reduction process	GO:0016491//GO:0016706	oxidoreductase activity//oxidoreductase activity, acting on paired donors, with incorporation or reduction of molecular oxygen, 2-oxoglutarate as one donor, and incorporation of one atom each of oxygen into both donors	--	--	--	--
c110692_g2	4.1303	1.9514e-22	6.5178e-20	448	19071957	BAB85680.1	438	2.20893e-51	chalcone synthase [Persicaria hydropiper]	307752500	GQ983040.1	73	4.03803e-28	Lachnoloma lehmannii chalcone synthase (Chs) gene, exons 1, 2 and partial cds	K00660	CHS	chalcone synthase	http://www.genome.jp/dbget-bin/www_bget?ko:K00660	P51082	427	2.0058e-49	Chalcone synthase 1B OS=Pisum sativum GN=CHS-1B PE=3 SV=1	PF00195//PF02797//PF08545//PF08392	Chalcone and stilbene synthases, N-terminal domain//Chalcone and stilbene synthases, C-terminal domain//3-Oxoacyl-[acyl-carrier-protein (ACP)] synthase III//FAE1/Type III polyketide synthase-like protein	GO:0009058//GO:0042967//GO:0006633	biosynthetic process//acyl-carrier-protein biosynthetic process//fatty acid biosynthetic process	GO:0004315//GO:0016746//GO:0016747	3-oxoacyl-[acyl-carrier-protein] synthase activity//transferase activity, transferring acyl groups//transferase activity, transferring acyl groups other than amino-acyl groups	GO:0005835//GO:0016020	fatty acid synthase complex//membrane	--	--
c125952_g2	7.307	1.9544e-22	6.5178e-20	2303	--	--	--	--	--	--	--	--	--	--	--	--	--	--	--	--	--	--	PF00322	Endothelin family	GO:0019229	regulation of vasoconstriction	--	--	GO:0005576	extracellular region	--	--
c83489_g1	-5.332	2.0049e-22	6.672e-20	628	695033063	XP_009404081.1	227	3.65911e-20	PREDICTED: expansin-A15 [Musa acuminata subsp. malaccensis]	672108182	XM_008785579.1	77	3.45276e-30	PREDICTED: Phoenix dactylifera expansin-A10 (LOC103702933), mRNA	--	--	--	--	Q9LDR9	210	9.39157e-19	Expansin-A10 OS=Arabidopsis thaliana GN=EXPA10 PE=2 SV=1	--	--	--	--	--	--	--	--	--	--
c109982_g1	-2.2996	2.2944e-22	7.6193e-20	1576	586717887	XP_006848193.1	1153	3.58338e-153	hypothetical protein AMTR_s00029p00239610 [Amborella trichopoda]>gi|548851498|gb|ERN09774.1| hypothetical protein AMTR_s00029p00239610 [Amborella trichopoda]	241987223	AK334480.1	326	3.41736e-168	Triticum aestivum cDNA, clone: SET2_F09, cultivar: Chinese Spring	K08915	LHCB4	light-harvesting complex II chlorophyll a/b binding protein 4	http://www.genome.jp/dbget-bin/www_bget?ko:K08915	Q07473	1094	4.11202e-145	Chlorophyll a-b binding protein CP29.1, chloroplastic OS=Arabidopsis thaliana GN=LHCB4.1 PE=1 SV=1	--	--	--	--	--	--	--	--	--	--
c120746_g2	-2.5385	2.6795e-22	8.8797e-20	7097	--	--	--	--	--	--	--	--	--	--	--	--	--	--	--	--	--	--	--	--	--	--	--	--	--	--	--	--
c125603_g2	5.9983	2.7133e-22	8.9729e-20	481	--	--	--	--	--	--	--	--	--	--	--	--	--	--	--	--	--	--	--	--	--	--	--	--	--	--	--	--
c115880_g7	4.6624	2.9872e-22	9.8579e-20	3684	568876828	XP_006491472.1	266	4.02861e-21	PREDICTED: uncharacterized protein LOC102626455 [Citrus sinensis]	--	--	--	--	--	--	--	--	--	--	--	--	--	PF00078	Reverse transcriptase (RNA-dependent DNA polymerase)	GO:0006278	RNA-dependent DNA replication	GO:0003964//GO:0003723	RNA-directed DNA polymerase activity//RNA binding	--	--	--	--
c115130_g1	3.0635	3.11e-22	1.0242e-19	609	470114654	XP_004293526.1	228	1.92745e-19	PREDICTED: polyphenol oxidase, chloroplastic-like [Fragaria vesca subsp. vesca]	--	--	--	--	--	--	--	--	--	P43311	202	9.06059e-17	Polyphenol oxidase, chloroplastic OS=Vitis vinifera PE=1 SV=1	PF12143	Protein of unknown function (DUF_B2219)	GO:0055114//GO:0006118//GO:0006570	oxidation-reduction process//electron transport//tyrosine metabolic process	GO:0004097	catechol oxidase activity	--	--	--	--
c115663_g12	Inf	3.1414e-22	1.0324e-19	3193	--	--	--	--	--	--	--	--	--	--	--	--	--	--	--	--	--	--	PF00324	Amino acid permease	GO:0055085//GO:0006810	transmembrane transport//transport	--	--	GO:0016020	membrane	--	--
c119073_g3	-2.2834	3.2225e-22	1.0568e-19	1215	669100508	YP_009048632.1	1468	0	hypothetical chloroplast RF1 [Paris verticillata]>gi|618625642|gb|AHX80508.1| hypothetical chloroplast RF1 [Paris verticillata]	618625563	KJ433485.1	1153	0	Paris verticillata voucher KWU02222 plastid, complete genome	--	--	--	--	Q06GT8	910	4.96445e-108	Putative membrane protein ycf1 OS=Drimys granadensis GN=ycf1 PE=3 SV=1	--	--	--	--	--	--	--	--	--	--
c120718_g5	7.5003	3.3246e-22	1.0881e-19	2931	332322128	CCA66036.1	352	1.65932e-31	hypothetical protein [Beta vulgaris subsp. vulgaris]	667751905	KJ865410.1	110	7.61072e-48	Capsicum annuum cultivar Jeju mitochondrion, complete genome	--	--	--	--	--	--	--	--	--	--	--	--	--	--	--	--	--	--
c112637_g5	Inf	3.3785e-22	1.1034e-19	2010	309322183	YP_003934098.1	184	3.53606e-17	photosystem I P700 apoprotein A1 [Geranium palmatum]>gi|197132170|gb|ACH47603.1| photosystem I P700 apoprotein A1 [Geranium palmatum]>gi|300069276|gb|ADJ66397.1| photosystem I P700 apoprotein A1 [Geranium palmatum]	576090112	KF454714.1	147	1.40284e-68	Japonolirion osense chloroplast, partial sequence	K02689	psaA	photosystem I P700 chlorophyll a apoprotein A1	http://www.genome.jp/dbget-bin/www_bget?ko:K02689	Q8S8X4	171	1.48724e-16	Photosystem I P700 chlorophyll a apoprotein A1 OS=Atropa belladonna GN=psaA PE=3 SV=1	--	--	GO:0055114//GO:0044237	oxidation-reduction process//cellular metabolic process	GO:0051536//GO:0046872	iron-sulfur cluster binding//metal ion binding	GO:0044425//GO:0009536//GO:0034357	membrane part//plastid//photosynthetic membrane	--	--
c116260_g6	5.4535	3.4008e-22	1.1084e-19	2723	89179457	ABD63192.1	121	1.44242e-11	Reverse transcriptase family protein [Asparagus officinalis]	480541895	KC821969.1	132	4.16221e-60	Liriodendron tulipifera mitochondrion, complete genome	--	--	--	--	--	--	--	--	--	--	--	--	--	--	--	--	--	--
c115184_g5	-2.4429	4.0294e-22	1.3106e-19	500	351721802	NP_001235942.1	114	5.0899e-06	uncharacterized protein LOC100527172 [Glycine max]>gi|255631710|gb|ACU16222.1| unknown [Glycine max]	593698007	XM_007149415.1	56	1.2814e-18	Phaseolus vulgaris hypothetical protein (PHAVU_005G073500g) mRNA, complete cds	--	--	--	--	--	--	--	--	--	--	--	--	--	--	--	--	--	--
c116874_g5	-2.4915	4.0774e-22	1.3235e-19	2325	672179015	XP_008809664.1	1176	4.50475e-144	PREDICTED: uncharacterized protein LOC103721293 isoform X4 [Phoenix dactylifera]	--	--	--	--	--	--	--	--	--	--	--	--	--	--	--	--	--	--	--	--	--	--	--
c100979_g1	4.0253	4.4968e-22	1.4566e-19	813	695006889	XP_009389969.1	191	3.44644e-23	PREDICTED: dynein light chain LC6, flagellar outer arm-like [Musa acuminata subsp. malaccensis]	694438037	XM_009347735.1	51	1.28599e-15	PREDICTED: Pyrus x bretschneideri dynein light chain 1, cytoplasmic-like (LOC103937782), mRNA	K10418	DYNLL	dynein light chain LC8-type	http://www.genome.jp/dbget-bin/www_bget?ko:K10418	--	--	--	--	PF01221	Dynein light chain type 1	GO:0007017	microtubule-based process	--	--	GO:0005875	microtubule associated complex	KOG3430	Dynein light chain type 1
c97528_g1	6.0581	4.6877e-22	1.5153e-19	3117	570699885	YP_008992278.1	206	1.08608e-15	hypothetical protein Salmi_Mp012 (mitochondrion) [Salvia miltiorrhiza]>gi|534292255|gb|AGU16547.1| hypothetical protein Salmi_Mp012 (mitochondrion) [Salvia miltiorrhiza]	239764743	GQ220324.1	331	1.13563e-170	Vitis vinifera strain PN40024 mitochondrion, partial genome	--	--	--	--	--	--	--	--	--	--	--	--	--	--	--	--	--	--
c109579_g2	-2.4141	4.9335e-22	1.5915e-19	805	629085247	KCW51604.1	714	1.98894e-99	hypothetical protein EUGRSUZ_J01096 [Eucalyptus grandis]	659070217	XM_008455773.1	140	4.26508e-65	PREDICTED: Cucumis melo chlorophyll a-b binding protein 6A, chloroplastic (LOC103494548), transcript variant X1, mRNA	K08907	LHCA1	light-harvesting complex I chlorophyll a/b binding protein 1	http://www.genome.jp/dbget-bin/www_bget?ko:K08907	Q9SDM1	678	5.86252e-91	Chlorophyll a-b binding protein 1B-21, chloroplastic OS=Hordeum vulgare GN=LHC Ib-21 PE=1 SV=1	--	--	--	--	--	--	--	--	--	--
c120597_g3	-4.8503	5.3859e-22	1.7339e-19	4655	--	--	--	--	--	--	--	--	--	--	--	--	--	--	--	--	--	--	--	--	--	--	--	--	--	--	--	--
c95767_g2	2.233	5.453e-22	1.752e-19	1985	672190770	XP_008775336.1	1362	7.04431e-180	PREDICTED: proline dehydrogenase 1, mitochondrial-like [Phoenix dactylifera]	--	--	--	--	--	K00318	PRODH	proline dehydrogenase	http://www.genome.jp/dbget-bin/www_bget?ko:K00318	Q6NKX1	999	2.98684e-126	Proline dehydrogenase 2, mitochondrial OS=Arabidopsis thaliana GN=POX2 PE=2 SV=1	PF01619	Proline dehydrogenase	GO:0006561//GO:0006525//GO:0006562//GO:0055114//GO:0006537	proline biosynthetic process//arginine metabolic process//proline catabolic process//oxidation-reduction process//glutamate biosynthetic process	GO:0004657	proline dehydrogenase activity	--	--	KOG0186	Proline oxidase
c119931_g5	3.329	5.4816e-22	1.7576e-19	657	672131772	XP_008789452.1	422	6.30778e-50	PREDICTED: protein PROTON GRADIENT REGULATION 5, chloroplastic-like [Phoenix dactylifera]	567854394	XM_006420254.1	87	9.99766e-36	Citrus clementina hypothetical protein (CICLE_v10006216mg) mRNA, complete cds	--	--	--	--	Q9SL05	385	4.61253e-45	Protein PROTON GRADIENT REGULATION 5, chloroplastic OS=Arabidopsis thaliana GN=PGR5 PE=1 SV=1	--	--	--	--	--	--	--	--	--	--
c100107_g2	6.1653	5.6808e-22	1.8178e-19	1122	--	--	--	--	--	--	--	--	--	--	--	--	--	--	--	--	--	--	PF09020	YopE, N terminal	GO:0050765	negative regulation of phagocytosis	--	--	--	--	--	--
c103455_g1	3.4482	5.7288e-22	1.8294e-19	1753	672121212	XP_008783898.1	566	1.79379e-65	PREDICTED: transcription factor bHLH30-like [Phoenix dactylifera]	672106934	XM_008787582.1	111	1.25532e-48	PREDICTED: Phoenix dactylifera transcription factor bHLH30-like (LOC103704315), mRNA	--	--	--	--	Q9S7Y1	310	1.53443e-29	Transcription factor bHLH30 OS=Arabidopsis thaliana GN=BHLH30 PE=1 SV=1	PF00010	Helix-loop-helix DNA-binding domain	--	--	GO:0046983	protein dimerization activity	--	--	--	--
c123079_g2	-3.5138	5.8285e-22	1.8575e-19	729	413922626	AFW62558.1	143	5.94623e-10	hypothetical protein ZEAMMB73_716887 [Zea mays]	618625563	KJ433485.1	669	0	Paris verticillata voucher KWU02222 plastid, complete genome	--	--	--	--	--	--	--	--	--	--	--	--	--	--	--	--	--	--
c102871_g1	2.8668	5.8602e-22	1.8639e-19	795	672118603	XP_008782514.1	362	3.77752e-40	PREDICTED: glutaredoxin-C7-like [Phoenix dactylifera]	--	--	--	--	--	K03676	grxC, GLRX, GLRX2	glutaredoxin 3	http://www.genome.jp/dbget-bin/www_bget?ko:K03676	Q0DK35	293	8.12595e-31	Glutaredoxin-C7 OS=Oryza sativa subsp. japonica GN=GRXC7 PE=3 SV=1	PF00462	Glutaredoxin	GO:0045454//GO:0006118	cell redox homeostasis//electron transport	GO:0015035//GO:0009055	protein disulfide oxidoreductase activity//electron carrier activity	--	--	KOG1752	Glutaredoxin and related proteins
c121164_g2	-2.5378	6.0052e-22	1.9061e-19	3764	672164823	XP_008802299.1	3854	0	PREDICTED: LOW QUALITY PROTEIN: uncharacterized protein LOC103716174 [Phoenix dactylifera]	672164822	XM_008804077.1	1113	0	PREDICTED: Phoenix dactylifera uncharacterized LOC103716174 (LOC103716174), mRNA	--	--	--	--	--	--	--	--	--	--	--	--	--	--	--	--	--	--
c120325_g1	5.4952	6.1883e-22	1.9603e-19	2354	695045144	XP_009410356.1	2835	0	PREDICTED: probable receptor-like protein kinase At2g21480 [Musa acuminata subsp. malaccensis]	672145084	XM_008798229.1	656	0	PREDICTED: Phoenix dactylifera probable receptor-like protein kinase At4g39110 (LOC103711910), mRNA	--	--	--	--	Q9T020	2407	0	Probable receptor-like protein kinase At4g39110 OS=Arabidopsis thaliana GN=At4g39110 PE=3 SV=1	PF00069//PF07714	Protein kinase domain//Protein tyrosine kinase	GO:0006468	protein phosphorylation	GO:0004672//GO:0005524	protein kinase activity//ATP binding	--	--	--	--
c118065_g1	-2.4189	6.213e-22	1.9642e-19	1318	573922041	XP_006648606.1	344	4.5179e-34	PREDICTED: probable long-chain-alcohol O-fatty-acyltransferase 4-like [Oryza brachyantha]	242075251	XM_002447517.1	43	5.93527e-11	Sorghum bicolor hypothetical protein, mRNA	--	--	--	--	Q9FJ72	270	3.98886e-25	Probable long-chain-alcohol O-fatty-acyltransferase 1 OS=Arabidopsis thaliana GN=AT1 PE=2 SV=1	--	--	--	--	--	--	--	--	--	--
c48987_g1	2.4951	7.0836e-22	2.235e-19	1704	695070757	XP_009382421.1	1336	6.09937e-177	PREDICTED: aspartic proteinase nepenthesin-1 [Musa acuminata subsp. malaccensis]	--	--	--	--	--	--	--	--	--	Q766C2	260	1.04192e-22	Aspartic proteinase nepenthesin-2 OS=Nepenthes gracilis GN=nep2 PE=1 SV=1	PF00026	Eukaryotic aspartyl protease	GO:0006508	proteolysis	GO:0004190	aspartic-type endopeptidase activity	--	--	--	--
c116329_g1	2.3726	7.6615e-22	2.4125e-19	1860	672180577	XP_008810486.1	690	3.70237e-82	PREDICTED: auxin-responsive protein IAA6-like isoform X3 [Phoenix dactylifera]	672180576	XM_008812264.1	194	9.67269e-95	PREDICTED: Phoenix dactylifera auxin-responsive protein IAA6-like (LOC103721888), transcript variant X3, mRNA	K14484	IAA	auxin-responsive protein IAA	http://www.genome.jp/dbget-bin/www_bget?ko:K14484	Q5W670	483	3.9059e-53	Auxin-responsive protein IAA18 OS=Oryza sativa subsp. japonica GN=IAA18 PE=2 SV=1	PF02309	AUX/IAA family	GO:0006355	regulation of transcription, DNA-templated	--	--	GO:0005634	nucleus	--	--
c100399_g1	-2.7545	7.7703e-22	2.4419e-19	2608	672145744	XP_008796800.1	491	5.37332e-49	PREDICTED: uncharacterized protein LOC103712141 [Phoenix dactylifera]	--	--	--	--	--	--	--	--	--	--	--	--	--	PF01496	V-type ATPase 116kDa subunit family	GO:0015992//GO:0015991	proton transport//ATP hydrolysis coupled proton transport	GO:0015078	hydrogen ion transmembrane transporter activity	GO:0033179	proton-transporting V-type ATPase, V0 domain	--	--
c79648_g1	3.1227	8.0966e-22	2.5394e-19	997	--	--	--	--	--	--	--	--	--	--	--	--	--	--	--	--	--	--	--	--	--	--	--	--	--	--	--	--
c118486_g1	-2.7839	8.3136e-22	2.6023e-19	2109	568823730	XP_006466262.1	945	1.65318e-117	PREDICTED: lanC-like protein GCL1-like [Citrus sinensis]	--	--	--	--	--	--	--	--	--	Q9FJN7	828	4.96653e-101	LanC-like protein GCL1 OS=Arabidopsis thaliana GN=GCL1 PE=2 SV=1	PF02327	Bacteriochlorophyll A protein	GO:0015979	photosynthesis	--	--	--	--	KOG2787	Lanthionine synthetase C-like protein 1
c121545_g3	Inf	1.0306e-21	3.2196e-19	5049	470112582	XP_004292511.1	123	1.24496e-14	PREDICTED: uncharacterized mitochondrial protein AtMg00810-like [Fragaria vesca subsp. vesca]	557954279	KF754803.1	36	1.80279e-06	Amborella trichopoda chromosome I mitochondrion, complete sequence	--	--	--	--	--	--	--	--	--	--	--	--	--	--	--	--	--	--
c93591_g1	5.9639	1.0867e-21	3.388e-19	384	--	--	--	--	--	--	--	--	--	--	--	--	--	--	--	--	--	--	--	--	--	--	--	--	--	--	--	--
c124930_g9	Inf	1.1821e-21	3.6784e-19	789	--	--	--	--	--	--	--	--	--	--	--	--	--	--	--	--	--	--	--	--	--	--	--	--	--	--	--	--
c121499_g4	Inf	1.2085e-21	3.7532e-19	889	147765724	CAN71247.1	207	3.07368e-26	hypothetical protein VITISV_011987 [Vitis vinifera]	--	--	--	--	--	--	--	--	--	--	--	--	--	--	--	--	--	--	--	--	--	--	--
c116804_g1	2.1616	1.3285e-21	4.1175e-19	3394	672127178	XP_008787051.1	982	8.16865e-116	PREDICTED: probable RNA helicase SDE3 [Phoenix dactylifera]	--	--	--	--	--	--	--	--	--	Q8GYD9	448	7.94189e-44	Probable RNA helicase SDE3 OS=Arabidopsis thaliana GN=SDE3 PE=1 SV=1	--	--	--	--	--	--	--	--	KOG1804	RNA helicase
c116874_g2	-2.6373	1.4052e-21	4.3469e-19	1504	672179017	XP_008809665.1	773	7.5733e-90	PREDICTED: uncharacterized protein LOC103721293 isoform X5 [Phoenix dactylifera]	--	--	--	--	--	--	--	--	--	--	--	--	--	--	--	--	--	--	--	--	--	--	--
c126144_g1	3.0965	1.5774e-21	4.8701e-19	2779	672116589	XP_008781463.1	1644	0	PREDICTED: cellulose synthase-like protein H1 isoform X1 [Phoenix dactylifera]	672116590	XM_008783242.1	166	5.34297e-79	PREDICTED: Phoenix dactylifera cellulose synthase-like protein H1 (LOC103701246), transcript variant X2, mRNA	--	--	--	--	Q339N5	1347	0	Cellulose synthase-like protein H1 OS=Oryza sativa subsp. japonica GN=CSLH1 PE=2 SV=2	PF03552//PF02734	Cellulose synthase//DAK2 domain	GO:0005985//GO:0030244//GO:0006071//GO:0006011//GO:0046486//GO:0005982	sucrose metabolic process//cellulose biosynthetic process//glycerol metabolic process//UDP-glucose metabolic process//glycerolipid metabolic process//starch metabolic process	GO:0016760//GO:0004371	cellulose synthase (UDP-forming) activity//glycerone kinase activity	GO:0016020	membrane	--	--
c109947_g2	-2.9367	1.6081e-21	4.9551e-19	1130	--	--	--	--	--	--	--	--	--	--	--	--	--	--	--	--	--	--	--	--	--	--	--	--	--	--	--	--
c115284_g1	-3.1911	1.9358e-21	5.9533e-19	1070	568880078	XP_006492964.1	861	4.20859e-110	PREDICTED: CTP synthase-like [Citrus sinensis]	695054689	XR_672584.1	371	0	PREDICTED: Musa acuminata subsp. malaccensis CTP synthase-like (LOC103996311), misc_RNA	K01937	E6.3.4.2, pyrG	CTP synthase	http://www.genome.jp/dbget-bin/www_bget?ko:K01937	Q54V77	672	1.18263e-80	CTP synthase OS=Dictyostelium discoideum GN=ctps PE=3 SV=1	PF02100//PF06418	Ornithine decarboxylase antizyme//CTP synthase N-terminus	GO:0006206//GO:0019467//GO:0006221	pyrimidine nucleobase metabolic process//ornithine catabolic process, by decarboxylation//pyrimidine nucleotide biosynthetic process	GO:0008073//GO:0004857//GO:0003883	ornithine decarboxylase inhibitor activity//enzyme inhibitor activity//CTP synthase activity	--	--	KOG2387	CTP synthase (UTP-ammonia lyase)
c77489_g1	2.1323	2.0639e-21	6.3349e-19	2357	672144601	XP_008796202.1	1385	0	PREDICTED: inactive beta-amylase 9 [Phoenix dactylifera]	--	--	--	--	--	--	--	--	--	Q8VYW2	1133	7.03954e-144	Inactive beta-amylase 9 OS=Arabidopsis thaliana GN=BAM9 PE=2 SV=1	PF08050//PF01373	Tetracycline resistance leader peptide//Glycosyl hydrolase family 14	GO:0046677//GO:0005985//GO:0005982//GO:0000272	response to antibiotic//sucrose metabolic process//starch metabolic process//polysaccharide catabolic process	GO:0016161	beta-amylase activity	--	--	--	--
c125002_g4	2.2219	2.132e-21	6.5313e-19	2532	672138064	XP_008792776.1	696	2.74363e-126	PREDICTED: cyclic nucleotide-gated ion channel 2 [Phoenix dactylifera]	169635150	EU436762.1	243	7.63401e-122	Sandersonia aurantiaca clone SAND33 putative cyclic nucleotide-gated cation channel mRNA, complete cds	K05391	CNGF	cyclic nucleotide gated channel, other eukaryote	http://www.genome.jp/dbget-bin/www_bget?ko:K05391	O65718	574	8.34862e-103	Cyclic nucleotide-gated ion channel 2 OS=Arabidopsis thaliana GN=CNGC2 PE=1 SV=1	PF06667	Phage shock protein B	GO:0009271//GO:0006355	phage shock//regulation of transcription, DNA-templated	--	--	--	--	KOG0498	K+-channel ERG and related proteins, contain PAS/PAC sensor domain
c125058_g4	6.0172	2.1405e-21	6.5446e-19	871	38202447	AAR14129.1	1238	6.06703e-165	exo-beta-glucanase [Lilium longiflorum]	147839052	AM460564.2	69	1.36232e-25	Vitis vinifera contig VV78X221798.17, whole genome shotgun sequence	K05349	bglX	beta-glucosidase	http://www.genome.jp/dbget-bin/www_bget?ko:K05349	A7LXU3	304	4.10026e-29	Beta-glucosidase BoGH3B OS=Bacteroides ovatus (strain ATCC 8483 / DSM 1896 / JCM 5824 / NCTC 11153) GN=BACOVA_02659 PE=1 SV=1	PF01915//PF00933	Glycosyl hydrolase family 3 C-terminal domain//Glycosyl hydrolase family 3 N terminal domain	GO:0005975	carbohydrate metabolic process	GO:0004553	hydrolase activity, hydrolyzing O-glycosyl compounds	--	--	--	--
c118721_g2	-5.2132	2.3579e-21	7.1954e-19	1852	694997905	XP_009401814.1	1224	0	PREDICTED: pleiotropic drug resistance protein 3-like isoform X3 [Musa acuminata subsp. malaccensis]	255549837	XM_002515924.1	71	2.2854e-26	Ricinus communis ATP-binding cassette transporter, putative, mRNA	--	--	--	--	Q8GU92	1106	0	Probable pleiotropic drug resistance protein 2 OS=Oryza sativa subsp. japonica GN=PDR2 PE=3 SV=1	PF10662//PF03193//PF01061//PF00005//PF15149	Ethanolamine utilisation - propanediol utilisation//Protein of unknown function, DUF258//ABC-2 type transporter//ABC transporter//Cation channel sperm-associated protein subunit beta protein family	GO:0006576	cellular biogenic amine metabolic process	GO:0005525//GO:0003924//GO:0016887//GO:0005524	GTP binding//GTPase activity//ATPase activity//ATP binding	GO:0036128//GO:0016020	CatSper complex//membrane	KOG0065	Pleiotropic drug resistance proteins (PDR1-15), ABC superfamily
c121244_g1	2.1949	2.4943e-21	7.5969e-19	2668	590635445	XP_007028633.1	1589	0	Plastid movement impaired1 [Theobroma cacao]>gi|508717238|gb|EOY09135.1| Plastid movement impaired1 [Theobroma cacao]	--	--	--	--	--	--	--	--	--	--	--	--	--	--	--	--	--	--	--	--	--	--	--
c94428_g1	-2.3985	3.057e-21	9.2928e-19	705	669100508	YP_009048632.1	989	5.86325e-121	hypothetical chloroplast RF1 [Paris verticillata]>gi|618625642|gb|AHX80508.1| hypothetical chloroplast RF1 [Paris verticillata]	618625563	KJ433485.1	666	0	Paris verticillata voucher KWU02222 plastid, complete genome	--	--	--	--	A9L9E2	475	5.4829e-52	Putative membrane protein ycf1 OS=Lemna minor GN=ycf1 PE=3 SV=1	--	--	--	--	--	--	--	--	--	--
c36873_g1	2.4818	3.072e-21	9.3205e-19	779	672177561	XP_008808879.1	560	1.31051e-67	PREDICTED: putative elongation of fatty acids protein DDB_G0272012 [Phoenix dactylifera]	672177562	XR_606230.1	128	1.93104e-58	PREDICTED: Phoenix dactylifera putative elongation of fatty acids protein DDB_G0272012 (LOC103720776), transcript variant X2, misc_RNA	--	--	--	--	Q9SYY4	433	1.0264e-49	Elongation of fatty acids protein 3-like OS=Arabidopsis thaliana GN=HOS3 PE=2 SV=1	PF01151	GNS1/SUR4 family	--	--	--	--	GO:0016021	integral component of membrane	--	--
c114867_g1	3.4757	3.4357e-21	1.0404e-18	553	672139849	XP_008793722.1	678	3.99031e-84	PREDICTED: cytochrome P450 71A1-like [Phoenix dactylifera]	--	--	--	--	--	--	--	--	--	P24465	504	2.82256e-59	Cytochrome P450 71A1 OS=Persea americana GN=CYP71A1 PE=1 SV=2	PF00067	Cytochrome P450	GO:0055114	oxidation-reduction process	GO:0005506//GO:0020037//GO:0016705	iron ion binding//heme binding//oxidoreductase activity, acting on paired donors, with incorporation or reduction of molecular oxygen	--	--	KOG0156	Cytochrome P450 CYP2 subfamily
c118575_g1	2.2884	3.6633e-21	1.1072e-18	1421	695020156	XP_009397117.1	1344	9.2012e-178	PREDICTED: zeaxanthin 7,8(7',8')-cleavage dioxygenase, chromoplast [Musa acuminata subsp. malaccensis]	--	--	--	--	--	K09840	NCED	9-cis-epoxycarotenoid dioxygenase	http://www.genome.jp/dbget-bin/www_bget?ko:K09840	O49675	1073	2.81942e-138	Probable carotenoid cleavage dioxygenase 4, chloroplastic OS=Arabidopsis thaliana GN=CCD4 PE=1 SV=1	--	--	--	--	--	--	--	--	--	--
c115659_g6	5.2042	3.7601e-21	1.1343e-18	1626	147789894	CAN76132.1	89	3.80706e-08	hypothetical protein VITISV_022809 [Vitis vinifera]	--	--	--	--	--	--	--	--	--	--	--	--	--	PF07178	TraL protein	GO:0000746	conjugation	--	--	GO:0019867	outer membrane	--	--
c112021_g1	4.3847	4.0443e-21	1.2177e-18	1387	672158579	XP_008799034.1	621	1.9413e-73	PREDICTED: uncharacterized protein LOC103713785 [Phoenix dactylifera]	--	--	--	--	--	--	--	--	--	--	--	--	--	PF03402	Vomeronasal organ pheromone receptor family, V1R	GO:0007186//GO:0007606//GO:0019236	G-protein coupled receptor signaling pathway//sensory perception of chemical stimulus//response to pheromone	GO:0016503	pheromone receptor activity	GO:0016021	integral component of membrane	--	--
c118814_g2	4.3506	4.3211e-21	1.2986e-18	4744	--	--	--	--	--	--	--	--	--	--	--	--	--	--	--	--	--	--	PF04446//PF04710	tRNAHis guanylyltransferase//Pellino	GO:0008063//GO:0006400	Toll signaling pathway//tRNA modification	GO:0008193//GO:0000287	tRNA guanylyltransferase activity//magnesium ion binding	--	--	--	--
c109812_g3	4.4558	4.3311e-21	1.2991e-18	1937	62701868	AAX92941.1	485	1.94593e-108	retrotransposon protein, putative, Ty1-copia sub-class [Oryza sativa Japonica Group]>gi|77548751|gb|ABA91548.1| retrotransposon protein, putative, Ty1-copia subclass [Oryza sativa Japonica Group]	--	--	--	--	--	--	--	--	--	P10978	410	3.87416e-64	Retrovirus-related Pol polyprotein from transposon TNT 1-94 OS=Nicotiana tabacum PE=2 SV=1	PF00078	Reverse transcriptase (RNA-dependent DNA polymerase)	GO:0006278	RNA-dependent DNA replication	GO:0003723//GO:0003964	RNA binding//RNA-directed DNA polymerase activity	--	--	--	--
c110577_g3	7.8893	4.4487e-21	1.3319e-18	3036	--	--	--	--	--	--	--	--	--	--	--	--	--	--	--	--	--	--	--	--	--	--	--	--	--	--	--	--
c112617_g1	-4.127	4.9668e-21	1.4842e-18	1566	217314619	ACK36947.1	616	8.99989e-73	xyloglucan endotransglycosylase [Annona cherimola]	255554980	XM_002518482.1	99	5.24166e-42	Ricinus communis Xyloglucan endotransglucosylase/hydrolase protein A precursor, putative, mRNA	K08235	E2.4.1.207	xyloglucan:xyloglucosyl transferase	http://www.genome.jp/dbget-bin/www_bget?ko:K08235	Q8L9A9	542	1.21029e-62	Probable xyloglucan endotransglucosylase/hydrolase protein 8 OS=Arabidopsis thaliana GN=XTH8 PE=2 SV=2	PF06955//PF00722	Xyloglucan endo-transglycosylase (XET) C-terminus//Glycosyl hydrolases family 16	GO:0006073//GO:0005975	cellular glucan metabolic process//carbohydrate metabolic process	GO:0016762//GO:0004553	xyloglucan:xyloglucosyl transferase activity//hydrolase activity, hydrolyzing O-glycosyl compounds	GO:0048046//GO:0005618	apoplast//cell wall	--	--
c119088_g1	3.2301	4.9773e-21	1.4845e-18	1350	3036812	CAA18502.1	125	3.49389e-13	ATM-like protein [Arabidopsis thaliana]	--	--	--	--	--	K08874	TRRAP	transformation/transcription domain-associated protein	http://www.genome.jp/dbget-bin/www_bget?ko:K08874	--	--	--	--	--	--	--	--	--	--	--	--	--	--
c119419_g2	-3.4095	5.0754e-21	1.5109e-18	1233	629086321	KCW52678.1	1140	2.30879e-153	hypothetical protein EUGRSUZ_J02048 [Eucalyptus grandis]	695043629	XM_009411241.1	340	4.38838e-176	PREDICTED: Musa acuminata subsp. malaccensis expansin-A6-like (LOC103991710), mRNA	--	--	--	--	O80932	1092	5.71624e-147	Expansin-A3 OS=Arabidopsis thaliana GN=EXPA3 PE=2 SV=1	PF08015//PF01299	Fungal mating-type pheromone//Lysosome-associated membrane glycoprotein (Lamp)	GO:0007165	signal transduction	GO:0000772	mating pheromone activity	GO:0016020	membrane	--	--
c119494_g1	11.626	5.3018e-21	1.5753e-18	1211	--	--	--	--	--	--	--	--	--	--	--	--	--	--	--	--	--	--	PF07648	Kazal-type serine protease inhibitor domain	--	--	GO:0005515	protein binding	--	--	--	--
c116122_g6	7.2066	5.4588e-21	1.6189e-18	645	70664015	CAE04897.3	165	2.4772e-11	OSJNBa0042I15.19 [Oryza sativa Japonica Group]	--	--	--	--	--	--	--	--	--	P10978	146	1.55506e-09	Retrovirus-related Pol polyprotein from transposon TNT 1-94 OS=Nicotiana tabacum PE=2 SV=1	--	--	--	--	--	--	--	--	--	--
c116924_g1	-2.4994	5.9167e-21	1.7514e-18	1293	672148720	XP_008797211.1	522	8.59119e-61	PREDICTED: GEM-like protein 7 [Phoenix dactylifera]	--	--	--	--	--	--	--	--	--	Q9FTA0	421	6.4141e-47	GEM-like protein 4 OS=Arabidopsis thaliana GN=At5g08350 PE=2 SV=1	--	--	--	--	--	--	--	--	--	--
c118560_g2	2.2562	6.3533e-21	1.8758e-18	939	672114148	XP_008775617.1	856	1.57975e-107	PREDICTED: adagio-like protein 3 [Phoenix dactylifera]	309256356	GU985592.1	75	6.80491e-29	Helianthus annuus isolate Ann1238 flavin-binding kelch repeat F-box 1 mRNA, partial cds	K12116	FKF1	flavin-binding kelch repeat F-box protein 1	http://www.genome.jp/dbget-bin/www_bget?ko:K12116	Q2R2W1	832	2.14068e-104	Adagio-like protein 3 OS=Oryza sativa subsp. japonica GN=Os11g0547000 PE=2 SV=2	PF03089//PF07646//PF01344	Recombination activating protein 2//Kelch motif//Kelch motif	GO:0006310	DNA recombination	GO:0005515//GO:0003677	protein binding//DNA binding	GO:0005634	nucleus	KOG0379	Kelch repeat-containing proteins
c54762_g1	3.6043	6.3605e-21	1.8758e-18	753	--	--	--	--	--	--	--	--	--	--	--	--	--	--	--	--	--	--	--	--	--	--	--	--	--	--	--	--
c125873_g1	4.5658	6.4593e-21	1.9014e-18	5495	357436101	XP_003588326.1	201	9.24715e-25	ATP synthase subunit alpha [Medicago truncatula]	667751905	KJ865410.1	172	4.90881e-82	Capsicum annuum cultivar Jeju mitochondrion, complete genome	--	--	--	--	--	--	--	--	PF14144	Seed dormancy control	GO:0006351	transcription, DNA-templated	GO:0043565	sequence-specific DNA binding	--	--	--	--
c94212_g1	2.1695	7.234e-21	2.1255e-18	906	695028018	XP_009401372.1	281	1.1337e-28	PREDICTED: uncharacterized protein LOC103985414 [Musa acuminata subsp. malaccensis]	--	--	--	--	--	--	--	--	--	--	--	--	--	--	--	--	--	--	--	--	--	--	--
c112519_g2	5.8415	7.5137e-21	2.2035e-18	1911	--	--	--	--	--	--	--	--	--	--	--	--	--	--	--	--	--	--	--	--	--	--	--	--	--	--	--	--
c94791_g1	3.9345	7.7608e-21	2.2718e-18	1074	--	--	--	--	--	--	--	--	--	--	--	--	--	--	--	--	--	--	--	--	--	--	--	--	--	--	--	--
c101908_g1	6.1745	7.7768e-21	2.2723e-18	1144	629125510	KCW89935.1	722	5.96037e-90	hypothetical protein EUGRSUZ_A02147 [Eucalyptus grandis]	122937724	EF026041.1	159	1.68327e-75	Lilium longiflorum clone LLP-21 peroxidase ATP14a-like protein mRNA, partial cds	K00430	E1.11.1.7	peroxidase	http://www.genome.jp/dbget-bin/www_bget?ko:K00430	Q93V93	604	3.0748e-73	Peroxidase 44 OS=Arabidopsis thaliana GN=PER44 PE=2 SV=1	PF00141//PF06478	Peroxidase//Coronavirus RPol N-terminus	GO:0006351//GO:0006144//GO:0006979//GO:0006804//GO:0055114	transcription, DNA-templated//purine nucleobase metabolic process//response to oxidative stress//peroxidase reaction//oxidation-reduction process	GO:0004601//GO:0005524//GO:0020037//GO:0003968//GO:0003723	peroxidase activity//ATP binding//heme binding//RNA-directed RNA polymerase activity//RNA binding	GO:0031379	RNA-directed RNA polymerase complex	--	--
c122262_g3	4.1715	8.1542e-21	2.3782e-18	1000	672167186	XP_008803544.1	709	8.32668e-89	PREDICTED: tuliposide A-converting enzyme 2, chloroplastic-like [Phoenix dactylifera]	--	--	--	--	--	--	--	--	--	Q9SX78	581	1.79851e-70	Probable carboxylesterase 2 OS=Arabidopsis thaliana GN=CXE2 PE=2 SV=1	PF07859//PF02459//PF12740//PF00975	alpha/beta hydrolase fold//Adenoviral DNA terminal protein//Chlorophyllase enzyme//Thioesterase domain	GO:0015994//GO:0015996//GO:0008152//GO:0009058//GO:0006260	chlorophyll metabolic process//chlorophyll catabolic process//metabolic process//biosynthetic process//DNA replication	GO:0047746//GO:0003677//GO:0016788//GO:0016787	chlorophyllase activity//DNA binding//hydrolase activity, acting on ester bonds//hydrolase activity	--	--	KOG1515	Arylacetamide deacetylase
c113102_g5	6.8455	8.2255e-21	2.3945e-18	3009	--	--	--	--	--	557954279	KF754803.1	126	9.96821e-57	Amborella trichopoda chromosome I mitochondrion, complete sequence	--	--	--	--	--	--	--	--	--	--	--	--	--	--	--	--	--	--
c109690_g1	2.2043	9.1773e-21	2.6667e-18	721	672205563	XP_008779201.1	293	1.39255e-30	PREDICTED: auxin-induced protein X15-like [Phoenix dactylifera]	--	--	--	--	--	K14488	SAUR	SAUR family protein	http://www.genome.jp/dbget-bin/www_bget?ko:K14488	P33081	145	9.56565e-11	Auxin-induced protein 15A OS=Glycine max PE=2 SV=1	--	--	--	--	--	--	--	--	--	--
c119588_g2	2.1743	1.0348e-20	3.0014e-18	1436	672122163	XP_008784402.1	216	4.08976e-18	PREDICTED: uncharacterized protein LOC103703354 [Phoenix dactylifera]	--	--	--	--	--	--	--	--	--	--	--	--	--	--	--	--	--	--	--	--	--	--	--
c120429_g1	Inf	1.1463e-20	3.3186e-18	2268	--	--	--	--	--	--	--	--	--	--	--	--	--	--	--	--	--	--	--	--	--	--	--	--	--	--	--	--
c120959_g8	-2.9613	1.1484e-20	3.3187e-18	585	695060764	XP_009418785.1	737	2.6715e-92	PREDICTED: L-ascorbate oxidase homolog isoform X2 [Musa acuminata subsp. malaccensis]	697175107	XM_009598192.1	108	1.87788e-47	PREDICTED: Nicotiana tomentosiformis L-ascorbate oxidase homolog (LOC104092566), mRNA	--	--	--	--	Q00624	398	1.19047e-43	L-ascorbate oxidase homolog OS=Brassica napus GN=Bp10 PE=2 SV=1	PF07731	Multicopper oxidase	GO:0055114	oxidation-reduction process	GO:0005507//GO:0016491	copper ion binding//oxidoreductase activity	--	--	--	--
c101466_g1	6.7159	1.1603e-20	3.3469e-18	1876	--	--	--	--	--	--	--	--	--	--	--	--	--	--	--	--	--	--	PF02874	ATP synthase alpha/beta family, beta-barrel domain	GO:0015992//GO:0046034	proton transport//ATP metabolic process	--	--	--	--	--	--
c120096_g1	-4.9622	1.2281e-20	3.5362e-18	1868	356562417	XP_003549468.1	1652	0	PREDICTED: ABC transporter B family member 13-like [Glycine max]	--	--	--	--	--	K05658	ABCB1	ATP-binding cassette, subfamily B (MDR/TAP), member 1	http://www.genome.jp/dbget-bin/www_bget?ko:K05658	Q9C7F8	1501	0	ABC transporter B family member 13 OS=Arabidopsis thaliana GN=ABCB13 PE=3 SV=1	PF00005//PF07728//PF00664//PF03193	ABC transporter//AAA domain (dynein-related subfamily)//ABC transporter transmembrane region//Protein of unknown function, DUF258	GO:0055085//GO:0006810	transmembrane transport//transport	GO:0003924//GO:0042626//GO:0005525//GO:0005524//GO:0016887	GTPase activity//ATPase activity, coupled to transmembrane movement of substances//GTP binding//ATP binding//ATPase activity	GO:0016021	integral component of membrane	KOG0055	Multidrug/pheromone exporter, ABC superfamily
c126167_g4	2.3945	1.2306e-20	3.5367e-18	5930	372450240	YP_005090393.1	194	5.98153e-25	orf192 (mitochondrion) [Phoenix dactylifera]>gi|343478445|gb|AEM43933.1| orf192 (mitochondrion) [Phoenix dactylifera]	343478410	JN375330.1	671	0	Phoenix dactylifera mitochondrion, complete genome	K03878	ND1	NADH-ubiquinone oxidoreductase chain 1	http://www.genome.jp/dbget-bin/www_bget?ko:K03878	P31839	205	1.78757e-15	NADH-ubiquinone oxidoreductase chain 1 OS=Oenothera berteroana GN=ND1 PE=2 SV=1	PF00620//PF00146//PF05279	RhoGAP domain//NADH dehydrogenase//Aspartyl beta-hydroxylase N-terminal region	GO:0055114//GO:0007165	oxidation-reduction process//signal transduction	--	--	GO:0016020//GO:0005739	membrane//mitochondrion	--	--
c110251_g1	6.5018	1.2488e-20	3.5827e-18	4005	--	--	--	--	--	557954279	KF754803.1	48	3.04624e-13	Amborella trichopoda chromosome I mitochondrion, complete sequence	--	--	--	--	--	--	--	--	--	--	--	--	--	--	--	--	--	--
c106385_g1	-3.5541	1.2546e-20	3.5927e-18	1388	694994535	XP_009400376.1	866	3.54376e-111	PREDICTED: expansin-B16-like [Musa acuminata subsp. malaccensis]	695077463	XM_009387798.1	225	4.20002e-112	PREDICTED: Musa acuminata subsp. malaccensis expansin-B16 (LOC103973276), mRNA	--	--	--	--	Q0DZ85	820	6.05455e-105	Expansin-B16 OS=Oryza sativa subsp. japonica GN=EXPB16 PE=3 SV=1	--	--	--	--	--	--	--	--	--	--
c109108_g1	-2.3331	1.2882e-20	3.6775e-18	3273	672134584	XP_008790945.1	2855	0	PREDICTED: DNA (cytosine-5)-methyltransferase CMT2-like [Phoenix dactylifera]	672134583	XM_008792723.1	511	0	PREDICTED: Phoenix dactylifera DNA (cytosine-5)-methyltransferase CMT2-like (LOC103707986), mRNA	K00558	DNMT1, dcm	DNA (cytosine-5)-methyltransferase 1	http://www.genome.jp/dbget-bin/www_bget?ko:K00558	Q94F87	2317	0	DNA (cytosine-5)-methyltransferase CMT2 OS=Arabidopsis thaliana GN=CMT2 PE=2 SV=3	PF01426//PF00145	BAH domain//C-5 cytosine-specific DNA methylase	GO:0006306	DNA methylation	GO:0008168//GO:0003677//GO:0003682	methyltransferase activity//DNA binding//chromatin binding	GO:0000785	chromatin	KOG1911	Heterochromatin-associated protein HP1 and related CHROMO domain proteins
c115830_g1	3.4867	1.2889e-20	3.6775e-18	1465	672201282	XP_008778096.1	703	8.28284e-85	PREDICTED: uncharacterized protein LOC103697933 [Phoenix dactylifera]	--	--	--	--	--	--	--	--	--	--	--	--	--	PF10410	DnaB-helicase binding domain of primase	--	--	GO:0016779	nucleotidyltransferase activity	--	--	--	--
c126121_g4	-2.2031	1.3257e-20	3.7757e-18	1855	672144708	XP_008796253.1	928	1.80911e-111	PREDICTED: putative WEB family protein At1g65010, chloroplastic [Phoenix dactylifera]>gi|672144710|ref|XP_008796254.1| PREDICTED: putative WEB family protein At1g65010, chloroplastic [Phoenix dactylifera]>gi|672144712|ref|XP_008796255.1| PREDICTED: putative WEB family protein At1g65010, chloroplastic [Phoenix dactylifera]	--	--	--	--	--	--	--	--	--	F4I8B9	546	1.94973e-57	Putative WEB family protein At1g65010, chloroplastic OS=Arabidopsis thaliana GN=At1g65010 PE=1 SV=1	PF08711	TFIIS helical bundle-like domain	GO:0006351	transcription, DNA-templated	GO:0003677	DNA binding	GO:0005634	nucleus	--	--
c125193_g1	2.1013	1.3285e-20	3.7769e-18	1821	657995879	XP_008390294.1	642	5.40631e-75	PREDICTED: uncharacterized protein LOC103452569 [Malus domestica]	672172544	XM_008808146.1	158	9.73768e-75	PREDICTED: Phoenix dactylifera uncharacterized LOC103719075 (LOC103719075), mRNA	--	--	--	--	B7NN63	278	8.23079e-26	2-keto-3-deoxy-L-rhamnonate aldolase OS=Escherichia coli O7:K1 (strain IAI39 / ExPEC) GN=rhmA PE=3 SV=1	PF03328//PF02944	HpcH/HpaI aldolase/citrate lyase family//BESS motif	GO:0006725	cellular aromatic compound metabolic process	GO:0016830//GO:0003677	carbon-carbon lyase activity//DNA binding	--	--	--	--
c120728_g4	-2.2589	1.3501e-20	3.8316e-18	1113	672109661	XP_008791319.1	308	5.19446e-28	PREDICTED: uncharacterized protein LOC103708257 [Phoenix dactylifera]	--	--	--	--	--	K05349	bglX	beta-glucosidase	http://www.genome.jp/dbget-bin/www_bget?ko:K05349	--	--	--	--	--	--	--	--	--	--	--	--	--	--
c102005_g1	7.4909	1.3865e-20	3.9278e-18	3573	--	--	--	--	--	557954279	KF754803.1	108	1.20199e-46	Amborella trichopoda chromosome I mitochondrion, complete sequence	--	--	--	--	--	--	--	--	--	--	--	--	--	--	--	--	--	--
c123219_g1	-2.3271	1.3947e-20	3.9438e-18	1094	672196550	XP_008776833.1	331	5.12528e-34	PREDICTED: transcription factor bHLH148-like [Phoenix dactylifera]	--	--	--	--	--	--	--	--	--	O80482	218	3.00165e-19	Transcription factor bHLH149 OS=Arabidopsis thaliana GN=BHLH149 PE=1 SV=1	--	--	--	--	--	--	--	--	--	--
c118389_g4	4.3842	1.436e-20	4.0534e-18	1421	514825285	XP_004987297.1	355	3.34171e-35	PREDICTED: NADH dehydrogenase [ubiquinone] iron-sulfur protein 2-like isoform X1 [Setaria italica]	343478410	JN375330.1	954	0	Phoenix dactylifera mitochondrion, complete genome	K03935	NDUFS2	NADH dehydrogenase (ubiquinone) Fe-S protein 2	http://www.genome.jp/dbget-bin/www_bget?ko:K03935	Q36450	241	1.02311e-20	NADH dehydrogenase [ubiquinone] iron-sulfur protein 2 OS=Nicotiana sylvestris GN=NAD7 PE=2 SV=1	--	--	--	--	--	--	--	--	KOG2870	NADH:ubiquinone oxidoreductase, NDUFS2/49 kDa subunit
c115406_g2	5.7153	1.4672e-20	4.133e-18	7343	--	--	--	--	--	322394252	HQ874649.1	116	8.8681e-51	Ricinus communis mitochondrion, complete genome	--	--	--	--	--	--	--	--	--	--	--	--	--	--	--	--	--	--
c110100_g7	7.1565	1.4694e-20	4.133e-18	1075	--	--	--	--	--	--	--	--	--	--	--	--	--	--	--	--	--	--	--	--	--	--	--	--	--	--	--	--
c117872_g2	5.9822	1.4775e-20	4.1485e-18	2847	--	--	--	--	--	--	--	--	--	--	--	--	--	--	--	--	--	--	--	--	--	--	--	--	--	--	--	--
c113275_g1	4.422	1.5378e-20	4.31e-18	1182	695045439	XP_009410511.1	221	1.02565e-32	PREDICTED: probable WRKY transcription factor 70 [Musa acuminata subsp. malaccensis]	--	--	--	--	--	--	--	--	--	Q9SKD9	146	1.39514e-13	Probable WRKY transcription factor 46 OS=Arabidopsis thaliana GN=WRKY46 PE=2 SV=1	PF03106	WRKY DNA -binding domain	GO:0006355	regulation of transcription, DNA-templated	GO:0003700//GO:0043565	sequence-specific DNA binding transcription factor activity//sequence-specific DNA binding	GO:0005667	transcription factor complex	--	--
c25262_g1	-4.78	1.7732e-20	4.961e-18	1133	--	--	--	--	--	--	--	--	--	--	--	--	--	--	--	--	--	--	--	--	--	--	--	--	--	--	--	--
c113615_g2	-2.2975	1.8949e-20	5.2829e-18	1463	695021740	XP_009397969.1	1370	0	PREDICTED: GDSL esterase/lipase At5g55050-like [Musa acuminata subsp. malaccensis]	672202960	XM_008780297.1	212	7.46221e-105	PREDICTED: Phoenix dactylifera GDSL esterase/lipase At5g55050-like (LOC103698304), mRNA	--	--	--	--	Q9FIA1	554	7.95407e-64	GDSL esterase/lipase At5g55050 OS=Arabidopsis thaliana GN=At5g55050 PE=2 SV=1	PF00657	GDSL-like Lipase/Acylhydrolase	GO:0006629	lipid metabolic process	GO:0016788	hydrolase activity, acting on ester bonds	--	--	--	--
c112278_g4	3.4884	1.8931e-20	5.2829e-18	1168	695077436	XP_009386058.1	782	6.1651e-100	PREDICTED: glutathione S-transferase T1-like [Musa acuminata subsp. malaccensis]	--	--	--	--	--	K00799	GST, gst	glutathione S-transferase	http://www.genome.jp/dbget-bin/www_bget?ko:K00799	Q9ZRT5	711	4.62428e-90	Glutathione S-transferase T1 OS=Arabidopsis thaliana GN=GSTT1 PE=2 SV=1	PF13417//PF02798//PF13409	Glutathione S-transferase, N-terminal domain//Glutathione S-transferase, N-terminal domain//Glutathione S-transferase, N-terminal domain	--	--	GO:0005515	protein binding	--	--	KOG0867	Glutathione S-transferase
c78423_g1	6.7023	2.075e-20	5.7646e-18	1172	358051087	YP_004935317.1	411	3.74214e-44	NADH dehydrogenase subunit 6 (mitochondrion) [Silene noctiflora]>gi|344228022|gb|AEM46222.1| NADH dehydrogenase subunit 6 (mitochondrion) [Silene noctiflora]	340748008	JN120789.1	218	2.74823e-108	Ferrocalamus rimosivaginus mitochondrion, partial genome	K03884	ND6	NADH-ubiquinone oxidoreductase chain 6	http://www.genome.jp/dbget-bin/www_bget?ko:K03884	P60497	395	1.25815e-43	NADH-ubiquinone oxidoreductase chain 6 OS=Arabidopsis thaliana GN=ND6 PE=2 SV=1	PF00499//PF01529	NADH-ubiquinone/plastoquinone oxidoreductase chain 6//DHHC palmitoyltransferase	GO:0055114//GO:0006744//GO:0015992//GO:0006120//GO:0006814	oxidation-reduction process//ubiquinone biosynthetic process//proton transport//mitochondrial electron transport, NADH to ubiquinone//sodium ion transport	GO:0008270//GO:0008137	zinc ion binding//NADH dehydrogenase (ubiquinone) activity	GO:0016021//GO:0005739	integral component of membrane//mitochondrion	--	--
c122754_g3	Inf	2.0735e-20	5.7646e-18	999	147853458	CAN80201.1	162	1.26847e-17	hypothetical protein VITISV_038543 [Vitis vinifera]	--	--	--	--	--	--	--	--	--	--	--	--	--	--	--	--	--	--	--	--	--	--	--
c121545_g6	6.8377	2.1013e-20	5.8274e-18	1554	--	--	--	--	--	--	--	--	--	--	--	--	--	--	--	--	--	--	PF04085	rod shape-determining protein MreC	GO:0008360	regulation of cell shape	--	--	--	--	--	--
c124908_g2	2.1733	2.1661e-20	5.9966e-18	1321	672206364	XP_008779416.1	938	3.5472e-121	PREDICTED: acidic mammalian chitinase-like, partial [Phoenix dactylifera]	672209263	XM_008782469.1	92	3.43166e-38	PREDICTED: Phoenix dactylifera chitotriosidase-1-like (LOC103700542), partial mRNA	K01183	E3.2.1.14	chitinase	http://www.genome.jp/dbget-bin/www_bget?ko:K01183	Q95M17	348	1.19401e-34	Acidic mammalian chitinase OS=Bos taurus GN=CHIA PE=1 SV=1	PF00704	Glycosyl hydrolases family 18	GO:0005975	carbohydrate metabolic process	GO:0004553	hydrolase activity, hydrolyzing O-glycosyl compounds	--	--	KOG2806	Chitinase
c107481_g1	7.3721	2.2302e-20	6.1633e-18	650	--	--	--	--	--	--	--	--	--	--	--	--	--	--	--	--	--	--	--	--	--	--	--	--	--	--	--	--
c102058_g2	6.5494	2.3565e-20	6.5008e-18	1055	--	--	--	--	--	--	--	--	--	--	--	--	--	--	--	--	--	--	--	--	--	--	--	--	--	--	--	--
c75315_g1	6.8076	2.3714e-20	6.5306e-18	959	--	--	--	--	--	--	--	--	--	--	--	--	--	--	--	--	--	--	--	--	--	--	--	--	--	--	--	--
c120210_g1	4.7946	2.4659e-20	6.7789e-18	2768	--	--	--	--	--	--	--	--	--	--	--	--	--	--	--	--	--	--	--	--	--	--	--	--	--	--	--	--
c118085_g6	Inf	2.6204e-20	7.1911e-18	2445	--	--	--	--	--	--	--	--	--	--	--	--	--	--	--	--	--	--	--	--	--	--	--	--	--	--	--	--
c122123_g1	5.859	2.783e-20	7.6242e-18	3110	--	--	--	--	--	--	--	--	--	--	--	--	--	--	--	--	--	--	--	--	--	--	--	--	--	--	--	--
c117898_g1	2.2427	2.8383e-20	7.7622e-18	1081	115452127	NP_001049664.1	1080	6.77628e-143	Os03g0267300 [Oryza sativa Japonica Group]>gi|3913641|sp|O64422.1|F16P1_ORYSJ RecName: Full=Fructose-1,6-bisphosphatase, chloroplastic; Short=FBPase; AltName: Full=D-fructose-1,6-bisphosphate 1-phosphohydrolase; Flags: Precursor [Oryza sativa Japonica Group]>gi|3041777|dbj|BAA25423.1| fructose-1,6-bisphosphatase [Oryza sativa]>gi|29893631|gb|AAP06885.1| fructose-1,6-bisphosphatase [Oryza sativa J…	595825010	XM_007205276.1	173	2.61951e-83	Prunus persica hypothetical protein (PRUPE_ppa007036mg) mRNA, complete cds	K03841	FBP, fbp	fructose-1,6-bisphosphatase I	http://www.genome.jp/dbget-bin/www_bget?ko:K03841	O64422	1080	1.15198e-143	Fructose-1,6-bisphosphatase, chloroplastic OS=Oryza sativa subsp. japonica GN=Os03g0267300 PE=2 SV=1	PF00316	Fructose-1-6-bisphosphatase	GO:0006096//GO:0006000//GO:0009773//GO:0009409//GO:0006013//GO:0005975//GO:0015976//GO:0019253//GO:0006094//GO:0006098	glycolytic process//fructose metabolic process//photosynthetic electron transport in photosystem I//response to cold//mannose metabolic process//carbohydrate metabolic process//carbon utilization//reductive pentose-phosphate cycle//gluconeogenesis//pentose-phosphate shunt	GO:0042132//GO:0046872//GO:0042578//GO:0004331	fructose 1,6-bisphosphate 1-phosphatase activity//metal ion binding//phosphoric ester hydrolase activity//fructose-2,6-bisphosphate 2-phosphatase activity	GO:0010319//GO:0009570//GO:0048046	stromule//chloroplast stroma//apoplast	KOG1458	Fructose-1,6-bisphosphatase
c91021_g1	-2.1023	2.941e-20	8.0292e-18	890	695028341	XP_009401544.1	581	1.76644e-71	PREDICTED: CASP-like protein Os04g0281900 [Musa acuminata subsp. malaccensis]	--	--	--	--	--	--	--	--	--	Q0JEF7	526	4.74765e-64	CASP-like protein 2A1 OS=Oryza sativa subsp. japonica GN=Os04g0281900 PE=2 SV=1	PF01284	Membrane-associating domain	--	--	--	--	GO:0016020	membrane	--	--
c104225_g1	Inf	2.9853e-20	8.1362e-18	583	--	--	--	--	--	--	--	--	--	--	--	--	--	--	--	--	--	--	--	--	--	--	--	--	--	--	--	--
c111275_g1	5.7175	2.9912e-20	8.1381e-18	1387	672118261	XP_008782337.1	259	1.02595e-22	PREDICTED: uncharacterized protein LOC103701897 [Phoenix dactylifera]	--	--	--	--	--	--	--	--	--	--	--	--	--	--	--	--	--	--	--	--	--	--	--
c124986_g1	2.0939	3.0077e-20	8.169e-18	5539	672199908	XP_008777739.1	4414	0	PREDICTED: probable calcium-transporting ATPase 5, plasma membrane-type [Phoenix dactylifera]>gi|672199912|ref|XP_008777740.1| PREDICTED: probable calcium-transporting ATPase 5, plasma membrane-type [Phoenix dactylifera]>gi|672199916|ref|XP_008777741.1| PREDICTED: probable calcium-transporting ATPase 5, plasma membrane-type [Phoenix dactylifera]	672199915	XM_008779519.1	1302	0	PREDICTED: Phoenix dactylifera probable calcium-transporting ATPase 5, plasma membrane-type (LOC103697613), transcript variant X3, mRNA	K01537	E3.6.3.8	Ca2+-transporting ATPase	http://www.genome.jp/dbget-bin/www_bget?ko:K01537	Q2QY12	3989	0	Probable calcium-transporting ATPase 4, plasma membrane-type OS=Oryza sativa subsp. japonica GN=Os12g0136900 PE=3 SV=1	PF12515//PF00078//PF00122	Ca2+-ATPase N terminal autoinhibitory domain//Reverse transcriptase (RNA-dependent DNA polymerase)//E1-E2 ATPase	GO:0006278	RNA-dependent DNA replication	GO:0046872//GO:0003723//GO:0003964//GO:0005516//GO:0000166	metal ion binding//RNA binding//RNA-directed DNA polymerase activity//calmodulin binding//nucleotide binding	--	--	KOG0204	Calcium transporting ATPase
c112212_g1	-3.3495	3.1107e-20	8.4343e-18	2626	514798510	XP_004974194.1	454	7.88447e-46	PREDICTED: fatty acyl-CoA reductase 1-like isoform X1 [Setaria italica]	--	--	--	--	--	K13356	FAR	fatty acyl-CoA reductase	http://www.genome.jp/dbget-bin/www_bget?ko:K13356	Q93ZB9	221	2.4271e-17	Fatty acyl-CoA reductase 3 OS=Arabidopsis thaliana GN=FAR3 PE=2 SV=1	PF03015	Male sterility protein	--	--	GO:0080019	fatty-acyl-CoA reductase (alcohol-forming) activity	--	--	--	--
c70360_g1	5.2736	3.1495e-20	8.5248e-18	1642	--	--	--	--	--	--	--	--	--	--	--	--	--	--	--	--	--	--	--	--	--	--	--	--	--	--	--	--
c103010_g1	3.6522	3.2465e-20	8.7724e-18	285	502132518	XP_004501399.1	219	3.32171e-21	PREDICTED: protein GLUTAMINE DUMPER 5-like [Cicer arietinum]	--	--	--	--	--	--	--	--	--	O81775	179	3.84384e-16	Protein GLUTAMINE DUMPER 1 OS=Arabidopsis thaliana GN=GDU1 PE=1 SV=1	PF04060	Putative Fe-S cluster	--	--	GO:0051536	iron-sulfur cluster binding	--	--	--	--
c119163_g8	4.2346	3.3348e-20	8.9955e-18	350	--	--	--	--	--	--	--	--	--	--	--	--	--	--	--	--	--	--	--	--	--	--	--	--	--	--	--	--
c89457_g1	-2.8863	3.4196e-20	9.2087e-18	2626	672131034	XP_008789069.1	1459	0	PREDICTED: L-type lectin-domain containing receptor kinase VIII.1-like [Phoenix dactylifera]	695038829	XM_009408661.1	196	1.06159e-95	PREDICTED: Musa acuminata subsp. malaccensis L-type lectin-domain containing receptor kinase VIII.1-like (LOC103989718), mRNA	--	--	--	--	Q9LFH9	1211	6.11511e-152	L-type lectin-domain containing receptor kinase VIII.1 OS=Arabidopsis thaliana GN=LECRK81 PE=2 SV=1	PF07714//PF00139//PF00069	Protein tyrosine kinase//Legume lectin domain//Protein kinase domain	GO:0006468	protein phosphorylation	GO:0005524//GO:0004672//GO:0030246	ATP binding//protein kinase activity//carbohydrate binding	--	--	--	--
c90671_g1	5.7	3.4343e-20	9.2325e-18	737	--	--	--	--	--	--	--	--	--	--	--	--	--	--	--	--	--	--	--	--	--	--	--	--	--	--	--	--
c124626_g3	2.0978	3.475e-20	9.326e-18	834	672130849	XP_008788968.1	794	2.17228e-100	PREDICTED: sodium-coupled neutral amino acid transporter 2 [Phoenix dactylifera]	357124533	XM_003563906.1	117	2.70142e-52	PREDICTED: Brachypodium distachyon probable sodium-coupled neutral amino acid transporter 6-like (LOC100829076), mRNA	K14207	SLC38A2, SNAT2	solute carrier family 38 (sodium-coupled neutral amino acid transporter), member 2	http://www.genome.jp/dbget-bin/www_bget?ko:K14207	Q28HE5	186	2.16964e-14	Probable sodium-coupled neutral amino acid transporter 6 OS=Xenopus tropicalis GN=slc38a6 PE=2 SV=1	PF03222	Tryptophan/tyrosine permease family	GO:0003333	amino acid transmembrane transport	--	--	--	--	KOG1305	Amino acid transporter protein
c105320_g1	2.7068	3.5373e-20	9.477e-18	1320	695057957	XP_009417275.1	978	2.46088e-128	PREDICTED: uncharacterized protein LOC103997696 [Musa acuminata subsp. malaccensis]	--	--	--	--	--	--	--	--	--	--	--	--	--	--	--	--	--	--	--	--	--	--	--
c123150_g2	2.5719	3.589e-20	9.5994e-18	613	672184893	XP_008812680.1	460	1.64594e-53	PREDICTED: probable serine acetyltransferase 4 [Phoenix dactylifera]	297847961	XM_002891816.1	90	2.00125e-37	Arabidopsis lyrata subsp. lyrata AtSerat2_1, mRNA	K00640	cysE	serine O-acetyltransferase	http://www.genome.jp/dbget-bin/www_bget?ko:K00640	Q42588	402	1.2574e-45	Serine acetyltransferase 1, chloroplastic OS=Arabidopsis thaliana GN=SAT1 PE=1 SV=2	PF15182	Otospiralin	GO:0007605	sensory perception of sound	--	--	--	--	KOG4750	Serine O-acetyltransferase
c114782_g3	Inf	3.636e-20	9.7088e-18	1668	--	--	--	--	--	--	--	--	--	--	--	--	--	--	--	--	--	--	--	--	--	--	--	--	--	--	--	--
c118059_g1	2.1539	4.3974e-20	1.1722e-17	1044	695067392	XP_009380610.1	719	4.27348e-88	PREDICTED: BAHD acyltransferase DCR-like [Musa acuminata subsp. malaccensis]	--	--	--	--	--	--	--	--	--	Q9SND9	227	2.54923e-19	Uncharacterized acetyltransferase At3g50280 OS=Arabidopsis thaliana GN=At3g50280 PE=3 SV=1	PF00198//PF02458	2-oxoacid dehydrogenases acyltransferase (catalytic domain)//Transferase family	GO:0008152	metabolic process	GO:0016746//GO:0016747	transferase activity, transferring acyl groups//transferase activity, transferring acyl groups other than amino-acyl groups	--	--	--	--
c104647_g1	3.4071	4.6212e-20	1.2298e-17	596	117572627	ABK40507.1	152	1.02874e-10	pollen oleosin [Lilium longiflorum]	117572626	EF015587.1	97	2.49519e-41	Lilium longiflorum pollen oleosin mRNA, complete cds	--	--	--	--	--	--	--	--	--	--	--	--	--	--	--	--	--	--
c108207_g2	3.2951	4.6936e-20	1.2469e-17	1139	442803155	AGC78890.1	335	1.47103e-54	hypothetical protein (mitochondrion) [Vicia faba]>gi|442803268|gb|AGC79003.1| hypothetical protein (mitochondrion) [Vicia faba]	66969395	DQ008807.1	425	0	Asparagus officinalis large subunit ribosomal RNA gene, partial sequence; mitochondrial	--	--	--	--	--	--	--	--	--	--	--	--	--	--	--	--	--	--
c124187_g10	7.2537	4.7902e-20	1.2705e-17	2315	--	--	--	--	--	--	--	--	--	--	--	--	--	--	--	--	--	--	--	--	--	--	--	--	--	--	--	--
c100373_g2	-2.9484	4.8589e-20	1.2865e-17	384	356535065	XP_003536069.1	295	2.10033e-32	PREDICTED: protein RALF-like 1-like [Glycine max]	--	--	--	--	--	--	--	--	--	Q8L9P8	255	3.98187e-27	Protein RALF-like 33 OS=Arabidopsis thaliana GN=RALFL33 PE=2 SV=1	PF07826	IMP cyclohydrolase-like protein	GO:0006188//GO:0006144//GO:0006807//GO:0006164	IMP biosynthetic process//purine nucleobase metabolic process//nitrogen compound metabolic process//purine nucleotide biosynthetic process	GO:0003937	IMP cyclohydrolase activity	GO:0042720	mitochondrial inner membrane peptidase complex	--	--
c92842_g2	5.4026	4.8727e-20	1.288e-17	1201	695029242	XP_009402029.1	551	2.02169e-65	PREDICTED: uncharacterized protein LOC103985897 [Musa acuminata subsp. malaccensis]	672160387	XM_008801752.1	71	1.46836e-26	PREDICTED: Phoenix dactylifera uncharacterized LOC103714485 (LOC103714485), mRNA	--	--	--	--	--	--	--	--	PF00096	Zinc finger, C2H2 type	--	--	GO:0046872	metal ion binding	--	--	--	--
c121811_g1	-6.6993	5.1301e-20	1.3538e-17	1075	672148720	XP_008797211.1	431	2.92299e-48	PREDICTED: GEM-like protein 7 [Phoenix dactylifera]	--	--	--	--	--	--	--	--	--	Q9FTA0	351	2.00271e-37	GEM-like protein 4 OS=Arabidopsis thaliana GN=At5g08350 PE=2 SV=1	--	--	--	--	--	--	--	--	--	--
c99716_g1	5.0506	5.3363e-20	1.4059e-17	769	672159077	XP_008799291.1	171	9.89883e-13	PREDICTED: CASP-like protein POPTRDRAFT_820933 [Phoenix dactylifera]	--	--	--	--	--	--	--	--	--	C5X4A5	143	1.26977e-09	CASP-like protein 1D1 OS=Sorghum bicolor GN=Sb02g009660 PE=2 SV=1	--	--	--	--	--	--	--	--	--	--
c111351_g1	-2.7317	5.4498e-20	1.4334e-17	1255	659131114	XP_008465518.1	293	1.52867e-28	PREDICTED: transcription factor bHLH149-like [Cucumis melo]	--	--	--	--	--	--	--	--	--	O80482	251	1.55417e-23	Transcription factor bHLH149 OS=Arabidopsis thaliana GN=BHLH149 PE=1 SV=1	PF08625	Utp13 specific WD40 associated domain	GO:0006364	rRNA processing	--	--	GO:0032040	small-subunit processome	--	--
c110605_g1	-2.0575	5.4794e-20	1.4388e-17	3377	694997269	XP_009398521.1	1371	4.1416e-175	PREDICTED: catalase isozyme A [Musa acuminata subsp. malaccensis]	691193460	KM065529.1	625	0	Lilium longiflorum cultivar Prince Ice catalase mRNA, partial cds	K03781	katE, CAT, catB, srpA	catalase	http://www.genome.jp/dbget-bin/www_bget?ko:K03781	P55308	1322	1.56087e-168	Catalase isozyme 2 OS=Hordeum vulgare GN=CAT2 PE=2 SV=1	PF00199	Catalase	GO:0006979//GO:0055114//GO:0015947//GO:0006804//GO:0006568	response to oxidative stress//oxidation-reduction process//methane metabolic process//peroxidase reaction//tryptophan metabolic process	GO:0020037//GO:0004096	heme binding//catalase activity	--	--	KOG0047	Catalase
c119636_g3	6.9826	5.9699e-20	1.565e-17	869	--	--	--	--	--	557954279	KF754803.1	115	3.64739e-51	Amborella trichopoda chromosome I mitochondrion, complete sequence	--	--	--	--	--	--	--	--	--	--	--	--	--	--	--	--	--	--
c98404_g1	3.7739	6.2292e-20	1.6303e-17	685	514707228	XP_004951248.1	179	7.60466e-15	PREDICTED: arabinogalactan peptide 16-like [Setaria italica]	672135580	XM_008793238.1	84	4.86051e-34	PREDICTED: Phoenix dactylifera arabinogalactan peptide 16-like (LOC103708351), mRNA	--	--	--	--	O82337	149	1.78791e-11	Arabinogalactan peptide 16 OS=Arabidopsis thaliana GN=AGP16 PE=1 SV=1	PF04610//PF01708	TrbL/VirB6 plasmid conjugal transfer protein//Geminivirus putative movement protein	GO:0030255//GO:0046740	protein secretion by the type IV secretion system//transport of virus in host, cell to cell	--	--	GO:0016021	integral component of membrane	--	--
c123736_g2	-2.1347	6.3696e-20	1.6642e-17	3610	570700435	YP_008994096.1	586	1.61395e-67	ribosomal protein L20 (chloroplast) [Fritillaria taipaiensis]>gi|674840389|ref|YP_009054242.1| ribosomal protein L20 (chloroplast) [Fritillaria hupehensis]>gi|675155093|ref|YP_009053793.1| ribosomal protein L20 (chloroplast) [Fritillaria cirrhosa]>gi|474452215|gb|AGI51267.1| ribosomal protein L20 (chloroplast) [Fritillaria taipaiensis]>gi|500050367|gb|AGL80030.1| ribosomal protein L20 (chloroplas…	576597503	KF769143.1	3404	0	Fritillaria cirrhosa chloroplast, complete genome	K01358	clpP, CLPP	ATP-dependent Clp protease, protease subunit	http://www.genome.jp/dbget-bin/www_bget?ko:K01358	A9L9B9	501	1.07013e-56	50S ribosomal protein L20, chloroplastic OS=Lemna minor GN=rpl20 PE=3 SV=1	PF00164//PF00471//PF00453//PF01084	Ribosomal protein S12/S23//Ribosomal protein L33//Ribosomal protein L20//Ribosomal protein S18	GO:0006412//GO:0042254	translation//ribosome biogenesis	GO:0019843//GO:0003735	rRNA binding//structural constituent of ribosome	GO:0005622//GO:0005840	intracellular//ribosome	KOG0840	ATP-dependent Clp protease, proteolytic subunit
c52719_g1	5.0816	6.5096e-20	1.698e-17	542	--	--	--	--	--	--	--	--	--	--	--	--	--	--	--	--	--	--	--	--	--	--	--	--	--	--	--	--
c125520_g1	2.6499	6.58e-20	1.7135e-17	1955	672179187	XP_008809754.1	633	5.71629e-76	PREDICTED: histidine-containing phosphotransfer protein 4-like [Phoenix dactylifera]	--	--	--	--	--	K14490	AHP	histidine-containing phosphotransfer peotein	http://www.genome.jp/dbget-bin/www_bget?ko:K14490	Q9LU15	419	9.60681e-47	Histidine-containing phosphotransfer protein 4 OS=Arabidopsis thaliana GN=AHP4 PE=1 SV=2	PF01627	Hpt domain	GO:0007165//GO:0000160	signal transduction//phosphorelay signal transduction system	GO:0004871	signal transducer activity	--	--	--	--
c117228_g2	3.5485	6.6464e-20	1.728e-17	2308	357436015	XP_003588283.1	938	8.40449e-111	Cytochrome c biogenesis [Medicago truncatula]>gi|657370804|gb|KEH16865.1| cytochrome C biogenesis protein CcmFC protein [Medicago truncatula]	343478410	JN375330.1	996	0	Phoenix dactylifera mitochondrion, complete genome	--	--	--	--	P93286	694	9.44461e-81	Putative cytochrome c biogenesis ccmF-like mitochondrial protein OS=Arabidopsis thaliana GN=CCMFC PE=1 SV=2	PF07748	Glycosyl hydrolases family 38 C-terminal domain	GO:0006013//GO:0005975	mannose metabolic process//carbohydrate metabolic process	GO:0015923	mannosidase activity	--	--	--	--
c111567_g1	-2.4609	7.2328e-20	1.8774e-17	1181	695032748	XP_009403933.1	617	6.63046e-74	PREDICTED: uncharacterized GPI-anchored protein At4g28100-like [Musa acuminata subsp. malaccensis]	--	--	--	--	--	--	--	--	--	Q9SUC9	281	8.00183e-27	Uncharacterized GPI-anchored protein At4g28100 OS=Arabidopsis thaliana GN=At4g28100 PE=1 SV=1	--	--	--	--	--	--	--	--	--	--
c123380_g1	-2.0694	7.4366e-20	1.9271e-17	2177	695049297	XP_009412580.1	481	7.02399e-96	PREDICTED: uncharacterized protein LOC103994041 [Musa acuminata subsp. malaccensis]	--	--	--	--	--	--	--	--	--	--	--	--	--	--	--	--	--	--	--	--	--	--	--
c111811_g2	-3.3407	7.6639e-20	1.9827e-17	3952	--	--	--	--	--	--	--	--	--	--	--	--	--	--	--	--	--	--	--	--	--	--	--	--	--	--	--	--
c107789_g1	-4.9365	7.9272e-20	2.0475e-17	1108	--	--	--	--	--	--	--	--	--	--	--	--	--	--	--	--	--	--	--	--	--	--	--	--	--	--	--	--
c115990_g3	2.073	8.1441e-20	2.1001e-17	1210	672125490	XP_008786164.1	456	1.13462e-51	PREDICTED: tryptophan synthase alpha chain-like [Phoenix dactylifera]	672129308	XM_008789938.1	94	2.42404e-39	PREDICTED: Phoenix dactylifera tryptophan synthase alpha chain, chloroplastic-like (LOC103706010), partial mRNA	K01695	trpA	tryptophan synthase alpha chain	http://www.genome.jp/dbget-bin/www_bget?ko:K01695	O22765	435	1.42679e-48	Tryptophan synthase alpha chain OS=Arabidopsis thaliana GN=TRPA1 PE=1 SV=2	PF00290	Tryptophan synthase alpha chain	GO:0000162//GO:0006571//GO:0006568//GO:0009094	tryptophan biosynthetic process//tyrosine biosynthetic process//tryptophan metabolic process//L-phenylalanine biosynthetic process	GO:0004834	tryptophan synthase activity	--	--	KOG4175	Tryptophan synthase alpha chain
c122459_g6	4.1165	8.1725e-20	2.104e-17	4391	641808920	KDO36618.1	274	2.21107e-23	hypothetical protein CISIN_1g021889mg [Citrus sinensis]	--	--	--	--	--	--	--	--	--	--	--	--	--	--	--	--	--	--	--	--	--	--	--
c120702_g1	-2.2112	8.2014e-20	2.1046e-17	3667	672116039	XP_008781171.1	1779	0	PREDICTED: long chain acyl-CoA synthetase 1 isoform X2 [Phoenix dactylifera]	695047466	XM_009413339.1	402	0	PREDICTED: Musa acuminata subsp. malaccensis long chain acyl-CoA synthetase 1 (LOC103993316), transcript variant X5, mRNA	K01897	ACSL, fadD	long-chain acyl-CoA synthetase	http://www.genome.jp/dbget-bin/www_bget?ko:K01897	O22898	1467	0	Long chain acyl-CoA synthetase 1 OS=Arabidopsis thaliana GN=LACS1 PE=2 SV=1	PF00501	AMP-binding enzyme	GO:0008152	metabolic process	GO:0003824	catalytic activity	--	--	KOG1256	Long-chain acyl-CoA synthetases (AMP-forming)
c91608_g1	7.0884	8.1915e-20	2.1046e-17	1110	--	--	--	--	--	--	--	--	--	--	--	--	--	--	--	--	--	--	--	--	--	--	--	--	--	--	--	--
c120628_g1	-2.0893	8.2748e-20	2.12e-17	2997	695058663	XP_009417653.1	1075	4.49356e-134	PREDICTED: ultraviolet-B receptor UVR8-like [Musa acuminata subsp. malaccensis]	566165861	XM_002305929.2	118	2.77995e-52	Populus trichocarpa hypothetical protein (POPTR_0004s10130g) mRNA, complete cds	--	--	--	--	Q9FN03	306	5.51226e-28	Ultraviolet-B receptor UVR8 OS=Arabidopsis thaliana GN=UVR8 PE=1 SV=1	PF02892	BED zinc finger	--	--	GO:0003677	DNA binding	--	--	KOG1426	FOG: RCC1 domain
c125608_g1	2.0532	8.727e-20	2.2322e-17	1571	672119786	XP_008783141.1	1678	0	PREDICTED: nicotianamine aminotransferase A-like isoform X1 [Phoenix dactylifera]	672119785	XM_008784919.1	355	0	PREDICTED: Phoenix dactylifera nicotianamine aminotransferase A-like (LOC103702474), transcript variant X1, mRNA	K00815	TAT	tyrosine aminotransferase	http://www.genome.jp/dbget-bin/www_bget?ko:K00815	Q9ST03	1368	0	Nicotianamine aminotransferase B OS=Hordeum vulgare GN=naat-B PE=1 SV=2	PF01053//PF00155//PF00202//PF00266//PF01212//PF09090	Cys/Met metabolism PLP-dependent enzyme//Aminotransferase class I and II//Aminotransferase class-III//Aminotransferase class-V//Beta-eliminating lyase//MIF4G like	GO:0006520//GO:0016070//GO:0009058//GO:0008152	cellular amino acid metabolic process//RNA metabolic process//biosynthetic process//metabolic process	GO:0030170//GO:0016829//GO:0008483	pyridoxal phosphate binding//lyase activity//transaminase activity	--	--	KOG0257	Kynurenine aminotransferase, glutamine transaminase K
c126427_g2	7.29	9.0454e-20	2.3099e-17	473	--	--	--	--	--	19442	X13886.1	218	1.06296e-108	Lilium henryi del transposon	--	--	--	--	--	--	--	--	--	--	--	--	--	--	--	--	--	--
c126098_g1	-4.3028	9.2142e-20	2.3492e-17	4491	672192805	XP_008775868.1	2635	0	PREDICTED: pleiotropic drug resistance protein TUR2-like isoform X3 [Phoenix dactylifera]	593700508	XM_007150631.1	161	5.21888e-76	Phaseolus vulgaris hypothetical protein (PHAVU_005G173600g) mRNA, complete cds	--	--	--	--	Q8GU88	2451	0	Putative pleiotropic drug resistance protein 7 OS=Oryza sativa subsp. japonica GN=PDR7 PE=3 SV=1	PF03193//PF03266//PF06068//PF02367//PF01695//PF07728//PF01926//PF01580//PF02263//PF01637//PF00005//PF00004//PF06414//PF00437//PF01061//PF10662//PF05496//PF04517//PF02562	Protein of unknown function, DUF258//NTPase//TIP49 C-terminus//Uncharacterised P-loop hydrolase UPF0079//IstB-like ATP binding protein//AAA domain (dynein-related subfamily)//50S ribosome-binding GTPase//FtsK/SpoIIIE family//Guanylate-binding protein, N-terminal domain//Archaeal ATPase//ABC transporter//ATPase family associated with various cellular activities (AAA)//Zeta toxin//Type II/IV secret…	GO:0006281//GO:0006576//GO:0007049//GO:0019054//GO:0006810//GO:0006310//GO:0051301//GO:0007059	DNA repair//cellular biogenic amine metabolic process//cell cycle//modulation by virus of host process//transport//DNA recombination//cell division//chromosome segregation	GO:0005524//GO:0000166//GO:0003677//GO:0016301//GO:0005525//GO:0004857//GO:0016887//GO:0098519//GO:0003678//GO:0003924//GO:0009378	ATP binding//nucleotide binding//DNA binding//kinase activity//GTP binding//enzyme inhibitor activity//ATPase activity//nucleotide phosphatase activity, acting on free nucleotides//DNA helicase activity//GTPase activity//four-way junction helicase activity	GO:0005657//GO:0016020//GO:0016021//GO:0009379	replication fork//membrane//integral component of membrane//Holliday junction helicase complex	KOG0065	Pleiotropic drug resistance proteins (PDR1-15), ABC superfamily
c118594_g3	Inf	9.763e-20	2.4851e-17	2138	--	--	--	--	--	239764770	GQ220326.1	57	1.60326e-18	Vitis vinifera strain PN40024 mitochondrion, partial genome	--	--	--	--	--	--	--	--	--	--	--	--	--	--	--	--	--	--
c119504_g7	4.1089	1.0611e-19	2.6967e-17	1175	--	--	--	--	--	--	--	--	--	--	--	--	--	--	--	--	--	--	--	--	--	--	--	--	--	--	--	--
c114731_g2	8.6729	1.1507e-19	2.9197e-17	631	--	--	--	--	--	--	--	--	--	--	--	--	--	--	--	--	--	--	--	--	--	--	--	--	--	--	--	--
c122285_g2	5.8451	1.1902e-19	3.015e-17	699	147810220	CAN78060.1	928	2.39286e-115	hypothetical protein VITISV_003931 [Vitis vinifera]	147791107	AM462418.2	88	2.96712e-36	Vitis vinifera contig VV78X154835.12, whole genome shotgun sequence	--	--	--	--	P0CT43	308	5.47355e-30	Transposon Tf2-8 polyprotein OS=Schizosaccharomyces pombe (strain 972 / ATCC 24843) GN=Tf2-8 PE=3 SV=1	--	--	--	--	--	--	--	--	KOG0017	FOG: Transposon-encoded proteins with TYA, reverse transcriptase, integrase domains in various combinations
c120531_g3	Inf	1.2227e-19	3.0925e-17	1660	147814806	CAN65664.1	192	1.59335e-19	hypothetical protein VITISV_029115 [Vitis vinifera]	--	--	--	--	--	--	--	--	--	--	--	--	--	--	--	--	--	--	--	--	--	--	--
c108216_g1	2.0866	1.4151e-19	3.5733e-17	2341	672190762	XP_008775334.1	2095	0	PREDICTED: probable sulfate transporter 3.5 [Phoenix dactylifera]	567187638	XM_006403807.1	37	2.30655e-07	Eutrema salsugineum hypothetical protein (EUTSA_v10010178mg) mRNA, complete cds	K17471	SULTR3	sulfate transporter 3	http://www.genome.jp/dbget-bin/www_bget?ko:K17471	Q9SV13	1794	0	Sulfate transporter 3.1 OS=Arabidopsis thaliana GN=SULTR3;1 PE=2 SV=1	PF00916	Sulfate transporter family	GO:0008272	sulfate transport	GO:0015116	sulfate transmembrane transporter activity	GO:0016021	integral component of membrane	KOG0236	Sulfate/bicarbonate/oxalate exchanger SAT-1 and related transporters (SLC26 family)
c126409_g3	2.253	1.5941e-19	4.0189e-17	2095	50878420	AAT85194.1	750	1.69424e-121	putative polyprotein [Oryza sativa Japonica Group]	--	--	--	--	--	K12619	XRN2, RAT1	5'-3' exoribonuclease 2	http://www.genome.jp/dbget-bin/www_bget?ko:K12619	P10978	612	2.1578e-65	Retrovirus-related Pol polyprotein from transposon TNT 1-94 OS=Nicotiana tabacum PE=2 SV=1	PF00665//PF04159	Integrase core domain//NB glycoprotein	GO:0015074	DNA integration	--	--	GO:0016021	integral component of membrane	--	--
c120679_g2	2.6845	1.7301e-19	4.3548e-17	1570	--	--	--	--	--	--	--	--	--	--	--	--	--	--	--	--	--	--	--	--	--	--	--	--	--	--	--	--
c77354_g1	2.0269	1.8014e-19	4.527e-17	1765	672142491	XP_008795099.1	1451	0	PREDICTED: gibberellin receptor GID1C-like [Phoenix dactylifera]	514750479	XM_004962059.1	276	2.39211e-140	PREDICTED: Setaria italica gibberellin receptor GID1-like (LOC101755384), mRNA	K14493	GID1	gibberellin receptor GID1	http://www.genome.jp/dbget-bin/www_bget?ko:K14493	Q940G6	1305	3.97845e-175	Gibberellin receptor GID1C OS=Arabidopsis thaliana GN=GID1C PE=1 SV=1	PF00975//PF07859//PF03403//PF12740//PF02209	Thioesterase domain//alpha/beta hydrolase fold//Platelet-activating factor acetylhydrolase, isoform II//Chlorophyllase enzyme//Villin headpiece domain	GO:0015996//GO:0015994//GO:0016042//GO:0046486//GO:0007010//GO:0008152//GO:0009058	chlorophyll catabolic process//chlorophyll metabolic process//lipid catabolic process//glycerolipid metabolic process//cytoskeleton organization//metabolic process//biosynthetic process	GO:0047746//GO:0003779//GO:0016787//GO:0003847//GO:0016788	chlorophyllase activity//actin binding//hydrolase activity//1-alkyl-2-acetylglycerophosphocholine esterase activity//hydrolase activity, acting on ester bonds	GO:0008247	1-alkyl-2-acetylglycerophosphocholine esterase complex	KOG1515	Arylacetamide deacetylase
c108520_g1	-4.7142	1.8452e-19	4.6297e-17	2301	695037516	XP_009406252.1	696	1.94096e-82	PREDICTED: transcription factor RF2a-like isoform X2 [Musa acuminata subsp. malaccensis]	672132926	XM_008791836.1	80	2.83006e-31	PREDICTED: Phoenix dactylifera transcription factor RF2b-like (LOC103707378), mRNA	--	--	--	--	Q5QNI5	565	6.51917e-64	Basic leucine zipper 2 OS=Oryza sativa subsp. japonica GN=BZIP02 PE=2 SV=1	--	--	--	--	--	--	--	--	--	--
c65440_g1	#NAME?	1.8972e-19	4.7526e-17	666	--	--	--	--	--	--	--	--	--	--	--	--	--	--	--	--	--	--	--	--	--	--	--	--	--	--	--	--
c95318_g1	-5.8806	1.993e-19	4.982e-17	1420	695030466	XP_009402698.1	335	8.46008e-32	PREDICTED: AP2-like ethylene-responsive transcription factor AIL1 [Musa acuminata subsp. malaccensis]	--	--	--	--	--	K09285	OVM, ANT	AP2-like factor, ANT lineage	http://www.genome.jp/dbget-bin/www_bget?ko:K09285	Q8L3U3	184	3.76747e-13	AP2-like ethylene-responsive transcription factor BBM1 OS=Brassica napus GN=BBM1 PE=2 SV=1	--	--	--	--	--	--	--	--	--	--
c134886_g1	-3.0825	1.995e-19	4.982e-17	329	--	--	--	--	--	--	--	--	--	--	--	--	--	--	--	--	--	--	--	--	--	--	--	--	--	--	--	--
c126019_g3	3.9516	2.0633e-19	5.1444e-17	3042	--	--	--	--	--	--	--	--	--	--	--	--	--	--	--	--	--	--	--	--	--	--	--	--	--	--	--	--
c99011_g1	4.1531	2.1606e-19	5.3785e-17	1090	672113263	XP_008810071.1	405	1.20941e-44	PREDICTED: probable WRKY transcription factor 50 [Phoenix dactylifera]	--	--	--	--	--	--	--	--	--	Q93WU9	334	2.94942e-35	Probable WRKY transcription factor 51 OS=Arabidopsis thaliana GN=WRKY51 PE=2 SV=1	PF03106	WRKY DNA -binding domain	GO:0006355	regulation of transcription, DNA-templated	GO:0003700//GO:0043565	sequence-specific DNA binding transcription factor activity//sequence-specific DNA binding	GO:0005667	transcription factor complex	--	--
c120920_g1	2.0141	2.5012e-19	6.2166e-17	2169	672139314	XP_008793440.1	1165	1.50026e-149	PREDICTED: cyanidin 3-O-rutinoside 5-O-glucosyltransferase-like [Phoenix dactylifera]>gi|672139316|ref|XP_008793441.1| PREDICTED: cyanidin 3-O-rutinoside 5-O-glucosyltransferase-like [Phoenix dactylifera]	--	--	--	--	--	--	--	--	--	F8WKW0	889	2.94391e-109	Crocetin glucosyltransferase, chloroplastic OS=Gardenia jasminoides GN=UGT75L6 PE=1 SV=1	PF00201//PF04101//PF02444	UDP-glucoronosyl and UDP-glucosyl transferase//Glycosyltransferase family 28 C-terminal domain//Hepatitis E virus ORF-2 (Putative capsid protein)	GO:0005975//GO:0008152//GO:0030259	carbohydrate metabolic process//metabolic process//lipid glycosylation	GO:0016758//GO:0030246	transferase activity, transferring hexosyl groups//carbohydrate binding	GO:0030430	host cell cytoplasm	KOG1192	UDP-glucuronosyl and UDP-glucosyl transferase
c122924_g1	-2.0366	2.5291e-19	6.276e-17	1262	672172442	XP_008806310.1	156	1.20399e-10	PREDICTED: uncharacterized protein LOC103719033 [Phoenix dactylifera]	--	--	--	--	--	--	--	--	--	--	--	--	--	--	--	--	--	--	--	--	--	--	--
c113772_g1	2.1385	2.6642e-19	6.6009e-17	2795	672171444	XP_008805793.1	1625	0	PREDICTED: uncharacterized protein LOC103718653 isoform X1 [Phoenix dactylifera]>gi|672171446|ref|XP_008805794.1| PREDICTED: uncharacterized protein LOC103718653 isoform X1 [Phoenix dactylifera]	--	--	--	--	--	--	--	--	--	F4HT41	368	1.80246e-36	Probable S-adenosylmethionine carrier 2, chloroplastic OS=Arabidopsis thaliana GN=SAMC2 PE=2 SV=1	PF10672	S-adenosylmethionine-dependent methyltransferase	--	--	GO:0008168	methyltransferase activity	--	--	KOG0768	Mitochondrial carrier protein PET8
c116924_g3	-4.3873	2.8675e-19	7.0934e-17	564	225431013	XP_002272976.1	107	2.70017e-08	PREDICTED: GEM-like protein 6-like [Vitis vinifera]	--	--	--	--	--	--	--	--	--	--	--	--	--	--	--	--	--	--	--	--	--	--	--
c119020_g1	2.3249	2.9403e-19	7.2623e-17	1438	629089361	KCW55614.1	1005	3.14741e-129	hypothetical protein EUGRSUZ_I01478 [Eucalyptus grandis]	672136556	XM_008793758.1	162	4.57134e-77	PREDICTED: Phoenix dactylifera L-ascorbate oxidase homolog (LOC103708700), mRNA	--	--	--	--	P29162	722	1.34444e-86	L-ascorbate oxidase homolog OS=Nicotiana tabacum PE=1 SV=1	PF00394//PF07732	Multicopper oxidase//Multicopper oxidase	GO:0055114	oxidation-reduction process	GO:0005507//GO:0016491	copper ion binding//oxidoreductase activity	--	--	KOG1263	Multicopper oxidases
c104887_g3	7.1739	3.1463e-19	7.7589e-17	563	393793952	BAM28969.1	886	8.23708e-117	phenylalanine ammonia lyase, partial [Lilium hybrid division I]	393793949	AB699158.1	519	0	Lilium hybrid division I LhPAL3 mRNA for phenylalanine ammonia lyase, complete cds, cultivar: Montreux	K10775	E4.3.1.24	phenylalanine ammonia-lyase	http://www.genome.jp/dbget-bin/www_bget?ko:K10775	P45727	715	3.92157e-89	Phenylalanine ammonia-lyase OS=Persea americana GN=PAL PE=2 SV=1	PF03148//PF00221//PF03999	Tektin family//Aromatic amino acid lyase//Microtubule associated protein (MAP65/ASE1 family)	GO:0000910//GO:0000226//GO:0009058	cytokinesis//microtubule cytoskeleton organization//biosynthetic process	GO:0016841//GO:0008017	ammonia-lyase activity//microtubule binding	GO:0045298//GO:0005874	tubulin complex//microtubule	KOG0222	Phenylalanine and histidine ammonia-lyase
c176466_g1	-2.1905	3.1857e-19	7.8352e-17	681	629094062	KCW60057.1	230	1.04902e-20	hypothetical protein EUGRSUZ_H02787 [Eucalyptus grandis]	672170186	XM_008806925.1	49	1.38165e-14	PREDICTED: Phoenix dactylifera 60S ribosomal protein L13a-2-like (LOC103718216), mRNA	K02872	RP-L13Ae, RPL13A	large subunit ribosomal protein L13Ae	http://www.genome.jp/dbget-bin/www_bget?ko:K02872	Q9SFU1	206	3.09548e-18	60S ribosomal protein L13a-1 OS=Arabidopsis thaliana GN=RPL13AA PE=2 SV=1	PF03444	Winged helix-turn-helix transcription repressor, HrcA DNA-binding	GO:0006355	regulation of transcription, DNA-templated	GO:0003677	DNA binding	--	--	KOG3204	60S ribosomal protein L13a
c83374_g1	3.2425	3.1872e-19	7.8352e-17	437	695010255	XP_009391793.1	253	1.0014e-25	PREDICTED: chaperone protein dnaJ 11, chloroplastic-like [Musa acuminata subsp. malaccensis]	--	--	--	--	--	--	--	--	--	Q9FYB5	156	2.80572e-12	Chaperone protein dnaJ 11, chloroplastic OS=Arabidopsis thaliana GN=ATJ11 PE=1 SV=2	--	--	--	--	--	--	--	--	KOG0712	Molecular chaperone (DnaJ superfamily)
c117331_g2	7.0692	3.255e-19	7.9896e-17	375	565377639	XP_006355279.1	117	1.17534e-06	PREDICTED: non-specific lipid-transfer protein 2-like [Solanum tuberosum]	--	--	--	--	--	--	--	--	--	--	--	--	--	--	--	--	--	--	--	--	--	--	--
c118663_g1	7.6675	3.2895e-19	8.0618e-17	521	--	--	--	--	--	--	--	--	--	--	--	--	--	--	--	--	--	--	PF08445	FR47-like protein	--	--	GO:0016747	transferase activity, transferring acyl groups other than amino-acyl groups	--	--	--	--
c107379_g1	2.3073	3.3142e-19	8.1098e-17	900	672132665	XP_008789918.1	298	2.5513e-29	PREDICTED: stress-related protein [Phoenix dactylifera]	672126523	XM_008788494.1	103	1.77246e-44	PREDICTED: Phoenix dactylifera stress-related protein-like (LOC103704953), mRNA	--	--	--	--	Q9SW70	260	8.33875e-25	Stress-related protein OS=Vitis riparia GN=SRP PE=2 SV=1	--	--	--	--	--	--	--	--	--	--
c125218_g3	-2.0507	3.4613e-19	8.4566e-17	893	166359	AAA32649.1	349	4.27852e-36	I lectin, partial [Allium sativum]	--	--	--	--	--	--	--	--	--	P30617	272	2.57202e-27	Mannose-specific lectin OS=Galanthus nivalis PE=1 SV=1	--	--	--	--	--	--	--	--	--	--
c121079_g3	3.0247	3.5438e-19	8.6448e-17	1770	672159365	XP_008799441.1	1219	3.70532e-159	PREDICTED: mitochondrial chaperone BCS1-like [Phoenix dactylifera]	514767001	XM_004966079.1	113	9.80022e-50	PREDICTED: Setaria italica uncharacterized LOC101770960 (LOC101770960), mRNA	--	--	--	--	Q54DY9	323	7.28108e-31	Probable mitochondrial chaperone BCS1-B OS=Dictyostelium discoideum GN=bcsl1b PE=3 SV=1	PF01695//PF07728//PF00910//PF01078//PF00004//PF00005//PF01637//PF05496//PF01057	IstB-like ATP binding protein//AAA domain (dynein-related subfamily)//RNA helicase//Magnesium chelatase, subunit ChlI//ATPase family associated with various cellular activities (AAA)//ABC transporter//Archaeal ATPase//Holliday junction DNA helicase ruvB N-terminus//Parvovirus non-structural protein NS1	GO:0015979//GO:0006281//GO:0006310//GO:0019079//GO:0015994//GO:0015995	photosynthesis//DNA repair//DNA recombination//viral genome replication//chlorophyll metabolic process//chlorophyll biosynthetic process	GO:0003723//GO:0005524//GO:0016887//GO:0009378//GO:0016851//GO:0003724	RNA binding//ATP binding//ATPase activity//four-way junction helicase activity//magnesium chelatase activity//RNA helicase activity	GO:0005657//GO:0010007//GO:0009379	replication fork//magnesium chelatase complex//Holliday junction helicase complex	KOG0743	AAA+-type ATPase
c111410_g3	7.8297	3.5964e-19	8.7596e-17	1091	147787185	CAN66829.1	452	3.52453e-48	hypothetical protein VITISV_030887 [Vitis vinifera]	--	--	--	--	--	--	--	--	--	--	--	--	--	--	--	--	--	--	--	--	--	--	--
c118389_g2	6.0735	3.7244e-19	9.0573e-17	2883	--	--	--	--	--	--	--	--	--	--	--	--	--	--	--	--	--	--	--	--	--	--	--	--	--	--	--	--
c103184_g1	-2.5552	3.8145e-19	9.2623e-17	999	--	--	--	--	--	--	--	--	--	--	--	--	--	--	--	--	--	--	PF05887	Procyclic acidic repetitive protein (PARP)	--	--	--	--	GO:0016020	membrane	--	--
c116948_g5	2.8337	5.0497e-19	1.2243e-16	1002	--	--	--	--	--	--	--	--	--	--	--	--	--	--	--	--	--	--	PF01381	Helix-turn-helix	--	--	GO:0043565	sequence-specific DNA binding	--	--	--	--
c117553_g1	5.1799	5.4353e-19	1.3157e-16	1817	672158871	XP_008799181.1	945	2.80676e-120	PREDICTED: uncharacterized protein LOC103713907 [Phoenix dactylifera]	590598477	XM_007018845.1	64	1.74499e-22	Theobroma cacao Uncharacterized protein (TCM_034998) mRNA, complete cds	--	--	--	--	--	--	--	--	PF02172	KIX domain	GO:0006355	regulation of transcription, DNA-templated	GO:0003712	transcription cofactor activity	GO:0005667	transcription factor complex	--	--
c109046_g3	5.346	5.5773e-19	1.348e-16	1073	672190168	XP_008775170.1	399	1.67968e-43	PREDICTED: ethylene-responsive transcription factor TINY-like [Phoenix dactylifera]	--	--	--	--	--	K09286	EREBP	EREBP-like factor	http://www.genome.jp/dbget-bin/www_bget?ko:K09286	Q9LYD3	326	8.98479e-34	Dehydration-responsive element-binding protein 3 OS=Arabidopsis thaliana GN=DREB3 PE=2 SV=1	PF08496//PF00847	Peptidase family S49 N-terminal//AP2 domain	GO:0006355	regulation of transcription, DNA-templated	GO:0003700//GO:0004252	sequence-specific DNA binding transcription factor activity//serine-type endopeptidase activity	GO:0005886//GO:0005667	plasma membrane//transcription factor complex	--	--
c112855_g3	7.0432	6e-19	1.448e-16	2762	672183156	XP_008811847.1	3050	0	PREDICTED: LOW QUALITY PROTEIN: beta-galactosidase 11-like [Phoenix dactylifera]	357473808	XM_003607141.1	43	1.26011e-10	Medicago truncatula Beta-galactosidase (MTR_4g073290) mRNA, complete cds	--	--	--	--	Q6ZJJ0	2710	0	Beta-galactosidase 11 OS=Oryza sativa subsp. japonica GN=Os08g0549200 PE=2 SV=1	PF02837//PF01907//PF02449//PF02140//PF01301	Glycosyl hydrolases family 2, sugar binding domain//Ribosomal protein L37e//Beta-galactosidase//Galactose binding lectin domain//Glycosyl hydrolases family 35	GO:0046486//GO:0006687//GO:0006412//GO:0042254//GO:0006027//GO:0005975//GO:0006012	glycerolipid metabolic process//glycosphingolipid metabolic process//translation//ribosome biogenesis//glycosaminoglycan catabolic process//carbohydrate metabolic process//galactose metabolic process	GO:0004565//GO:0030246//GO:0003735//GO:0004553	beta-galactosidase activity//carbohydrate binding//structural constituent of ribosome//hydrolase activity, hydrolyzing O-glycosyl compounds	GO:0005622//GO:0009341//GO:0005840	intracellular//beta-galactosidase complex//ribosome	KOG0496	Beta-galactosidase
c120055_g1	3.0542	6.3995e-19	1.5397e-16	3240	357436159	XP_003588355.1	533	1.22665e-67	Mitochondrial protein, putative [Medicago truncatula]	343478410	JN375330.1	1043	0	Phoenix dactylifera mitochondrion, complete genome	--	--	--	--	P93276	182	6.76297e-14	Uncharacterized mitochondrial protein AtMg00030 OS=Arabidopsis thaliana GN=AtMg00030 PE=4 SV=1	PF08042	PqqA family	GO:0018189	pyrroloquinoline quinone biosynthetic process	--	--	--	--	--	--
c124053_g1	3.9719	6.3937e-19	1.5397e-16	3405	--	--	--	--	--	--	--	--	--	--	--	--	--	--	--	--	--	--	PF02533	Photosystem II 4 kDa reaction centre component	GO:0015979	photosynthesis	--	--	GO:0009539//GO:0009523	photosystem II reaction center//photosystem II	--	--
c126006_g1	6.6299	6.5048e-19	1.5627e-16	1086	147844570	CAN80068.1	1105	4.95494e-140	hypothetical protein VITISV_019029 [Vitis vinifera]	663673440	HG975441.1	59	6.20212e-20	Solanum pennellii chromosome ch02, complete genome	--	--	--	--	P0CT40	367	2.38275e-36	Transposon Tf2-9 polyprotein OS=Schizosaccharomyces pombe (strain 972 / ATCC 24843) GN=Tf2-9 PE=3 SV=1	PF00618//PF00665	RasGEF N-terminal motif//Integrase core domain	GO:0051056//GO:0015074//GO:0043087	regulation of small GTPase mediated signal transduction//DNA integration//regulation of GTPase activity	GO:0005085	guanyl-nucleotide exchange factor activity	GO:0005622	intracellular	KOG0017	FOG: Transposon-encoded proteins with TYA, reverse transcriptase, integrase domains in various combinations
c123949_g1	-2.2943	6.7948e-19	1.6299e-16	1707	523706829	AGQ55812.1	2067	0	NADH dehydrogenase subunit 7 (chloroplast) [Lilium longiflorum]	523706753	KC968977.1	1681	0	Lilium longiflorum chloroplast, complete genome	K05579	ndhH	NAD(P)H-quinone oxidoreductase subunit H	http://www.genome.jp/dbget-bin/www_bget?ko:K05579	Q09FZ0	1983	0	NAD(P)H-quinone oxidoreductase subunit H, chloroplastic OS=Platanus occidentalis GN=ndhH PE=3 SV=1	PF00312//PF00374//PF00346	Ribosomal protein S15//Nickel-dependent hydrogenase//Respiratory-chain NADH dehydrogenase, 49 Kd subunit	GO:0042254//GO:0055114//GO:0006412	ribosome biogenesis//oxidation-reduction process//translation	GO:0003735//GO:0016651//GO:0016151//GO:0051287//GO:0048038	structural constituent of ribosome//oxidoreductase activity, acting on NAD(P)H//nickel cation binding//NAD binding//quinone binding	GO:0005840//GO:0005622	ribosome//intracellular	KOG2870	NADH:ubiquinone oxidoreductase, NDUFS2/49 kDa subunit
c120919_g6	-2.0712	7.5142e-19	1.7997e-16	1299	590608419	XP_007021260.1	1101	3.79292e-147	Light-harvesting chlorophyll B-binding protein 3 [Theobroma cacao]>gi|508720888|gb|EOY12785.1| Light-harvesting chlorophyll B-binding protein 3 [Theobroma cacao]	126566045	EF091845.1	329	6.03173e-170	Lilium longiflorum chlorophyll a/b binding protein of LHCII type I mRNA, complete cds	K08914	LHCB3	light-harvesting complex II chlorophyll a/b binding protein 3	http://www.genome.jp/dbget-bin/www_bget?ko:K08914	P27489	1097	3.10092e-147	Chlorophyll a-b binding protein 13, chloroplastic OS=Solanum lycopersicum GN=CAB13 PE=1 SV=1	--	--	--	--	--	--	--	--	--	--
c102781_g1	2.2774	7.6078e-19	1.8193e-16	846	672120269	XP_008783395.1	609	6.62605e-72	PREDICTED: protein NRT1/ PTR FAMILY 5.10-like [Phoenix dactylifera]	672116717	XM_008783308.1	47	2.24308e-13	PREDICTED: Phoenix dactylifera protein NRT1/ PTR FAMILY 5.10-like (LOC103701295), mRNA	K14638	SLC15A3_4, PHT	solute carrier family 15 (peptide/histidine transporter), member 3/4	http://www.genome.jp/dbget-bin/www_bget?ko:K14638	Q0WP01	520	1.21386e-59	Protein NRT1/ PTR FAMILY 5.10 OS=Arabidopsis thaliana GN=NPF5.10 PE=2 SV=1	PF00854	POT family	GO:0006810	transport	GO:0005215	transporter activity	GO:0016020	membrane	KOG1237	H+/oligopeptide symporter
c92798_g2	5.3587	7.7806e-19	1.8579e-16	2678	116789488	ABK25265.1	151	2.08965e-08	unknown [Picea sitchensis]	--	--	--	--	--	--	--	--	--	Q9M063	128	1.65051e-06	Putative GEM-like protein 3 OS=Arabidopsis thaliana GN=At4g40100 PE=3 SV=2	PF08437	Glycosyl transferase family 8 C-terminal	GO:0009103	lipopolysaccharide biosynthetic process	GO:0008918	lipopolysaccharide 3-alpha-galactosyltransferase activity	--	--	--	--
c125749_g1	10.148	7.858e-19	1.8735e-16	2588	147809503	CAN75581.1	448	4.87182e-45	hypothetical protein VITISV_015969 [Vitis vinifera]	--	--	--	--	--	--	--	--	--	--	--	--	--	PF07544//PF00098	RNA polymerase II transcription mediator complex subunit 9//Zinc knuckle	GO:0006357	regulation of transcription from RNA polymerase II promoter	GO:0008270//GO:0003676//GO:0001104	zinc ion binding//nucleic acid binding//RNA polymerase II transcription cofactor activity	GO:0016592	mediator complex	--	--
c103826_g1	2.3693	7.9186e-19	1.8851e-16	713	588493679	AHK24891.1	255	1.30976e-25	cold-regulated LTCOR12, partial [Lilium lancifolium]	--	--	--	--	--	--	--	--	--	F4IQJ4	231	1.3065e-22	Gibberellin-regulated protein 11 OS=Arabidopsis thaliana GN=GASA11 PE=3 SV=1	--	--	--	--	--	--	--	--	--	--
c113074_g1	2.0635	8.207e-19	1.9508e-16	840	225463175	XP_002269719.1	455	2.05779e-51	PREDICTED: probable carboxylesterase 18 [Vitis vinifera]	695057404	XM_009418698.1	120	5.84987e-54	PREDICTED: Musa acuminata subsp. malaccensis probable carboxylesterase 18 (LOC103997467), mRNA	--	--	--	--	Q9LT10	384	8.34119e-42	Probable carboxylesterase 18 OS=Arabidopsis thaliana GN=CXE18 PE=1 SV=1	PF03403//PF07859	Platelet-activating factor acetylhydrolase, isoform II//alpha/beta hydrolase fold	GO:0016042//GO:0008152//GO:0046486	lipid catabolic process//metabolic process//glycerolipid metabolic process	GO:0003847//GO:0016787	1-alkyl-2-acetylglycerophosphocholine esterase activity//hydrolase activity	GO:0008247	1-alkyl-2-acetylglycerophosphocholine esterase complex	KOG1515	Arylacetamide deacetylase
c121414_g3	2.0971	8.2775e-19	1.9646e-16	1024	--	--	--	--	--	--	--	--	--	--	--	--	--	--	--	--	--	--	PF06442//PF02983	R67 dihydrofolate reductase//Alpha-lytic protease prodomain	GO:0006508//GO:0046656//GO:0055114//GO:0042493//GO:0006761	proteolysis//folic acid biosynthetic process//oxidation-reduction process//response to drug//dihydrofolate biosynthetic process	GO:0004146//GO:0008236	dihydrofolate reductase activity//serine-type peptidase activity	GO:0005576	extracellular region	--	--
c125555_g3	2.8676	8.5312e-19	2.0201e-16	1289	--	--	--	--	--	--	--	--	--	--	--	--	--	--	--	--	--	--	PF00539	Transactivating regulatory protein (Tat)	GO:0006355	regulation of transcription, DNA-templated	GO:0003700	sequence-specific DNA binding transcription factor activity	GO:0005667//GO:0042025	transcription factor complex//host cell nucleus	--	--
c113866_g1	4.0001	8.5367e-19	2.0201e-16	608	--	--	--	--	--	--	--	--	--	--	--	--	--	--	--	--	--	--	--	--	--	--	--	--	--	--	--	--
c114561_g2	2.3359	8.5676e-19	2.0244e-16	1016	695025500	XP_009400004.1	1311	3.41811e-177	PREDICTED: alanine--glyoxylate aminotransferase 2 homolog 3, mitochondrial-like [Musa acuminata subsp. malaccensis]	--	--	--	--	--	K00827	AGXT2	alanine-glyoxylate transaminase / (R)-3-amino-2-methylpropionate-pyruvate transaminase	http://www.genome.jp/dbget-bin/www_bget?ko:K00827	Q9SR86	1212	6.40446e-163	Alanine--glyoxylate aminotransferase 2 homolog 3, mitochondrial OS=Arabidopsis thaliana GN=At3g08860 PE=2 SV=1	PF00202	Aminotransferase class-III	--	--	GO:0030170//GO:0008483	pyridoxal phosphate binding//transaminase activity	--	--	KOG1404	Alanine-glyoxylate aminotransferase AGT2
c122189_g1	5.3881	8.6516e-19	2.0412e-16	15706	145350863	XP_001419815.1	159	4.98098e-08	ABC(ATP-binding) family transporter (Uup-like protein/duplicated ATPase) [Ostreococcus lucimarinus CCE9901]>gi|144580047|gb|ABO98108.1| ABC(ATP-binding) family transporter (Uup-like protein/duplicated ATPase) [Ostreococcus lucimarinus CCE9901]	645929274	KJ485850.1	215	1.75866e-105	Rhazya stricta mitochondrion, complete genome	--	--	--	--	A8EXC3	117	2.12484e-08	tRNA uridine 5-carboxymethylaminomethyl modification enzyme MnmG OS=Rickettsia canadensis (strain McKiel) GN=mnmG PE=3 SV=1	PF03526	Colicin E1 (microcin) immunity protein	GO:0006955//GO:0030153	immune response//bacteriocin immunity	GO:0015643	toxic substance binding	GO:0019814	immunoglobulin complex	--	--
c104040_g2	2.1451	8.8532e-19	2.0856e-16	1369	672157149	XP_008798271.1	300	8.68623e-30	PREDICTED: monothiol glutaredoxin-S9-like [Phoenix dactylifera]	--	--	--	--	--	K07390	grxD, GLRX5	monothiol glutaredoxin	http://www.genome.jp/dbget-bin/www_bget?ko:K07390	Q5QLR2	277	1.87339e-27	Monothiol glutaredoxin-S5 OS=Oryza sativa subsp. japonica GN=GRXS5 PE=2 SV=1	PF00462	Glutaredoxin	GO:0045454//GO:0006118	cell redox homeostasis//electron transport	GO:0009055//GO:0015035	electron carrier activity//protein disulfide oxidoreductase activity	--	--	KOG1752	Glutaredoxin and related proteins
c52458_g1	Inf	8.9361e-19	2.102e-16	1644	--	--	--	--	--	--	--	--	--	--	--	--	--	--	--	--	--	--	--	--	--	--	--	--	--	--	--	--
c180604_g1	5.4122	8.9827e-19	2.1098e-16	589	672158177	XP_008798819.1	194	1.60763e-15	PREDICTED: uncharacterized protein LOC103713604 [Phoenix dactylifera]	--	--	--	--	--	--	--	--	--	--	--	--	--	--	--	--	--	--	--	--	--	--	--
c91265_g1	5.4307	9.6568e-19	2.2648e-16	2196	--	--	--	--	--	--	--	--	--	--	--	--	--	--	--	--	--	--	--	--	--	--	--	--	--	--	--	--
c124355_g1	5.8311	9.7428e-19	2.2816e-16	1261	667755397	AIG92833.1	1596	0	SAM:benzoic acid/salicylic acid carboxyl methyltransferase [Lilium hybrid cultivar]	667755396	KJ755672.1	860	0	Lilium hybrid cultivar Yelloween SAM:benzoic acid/salicylic acid carboxyl methyltransferase (BSMT) mRNA, complete cds	K08241	E2.1.1.141	jasmonate O-methyltransferase	http://www.genome.jp/dbget-bin/www_bget?ko:K08241	D9J100	713	3.89138e-88	Anthranilate O-methyltransferase 3 OS=Zea mays GN=AAMT3 PE=1 SV=1	PF03492//PF06466	SAM dependent carboxyl methyltransferase//PCAF (P300/CBP-associated factor) N-terminal domain	GO:0006355//GO:0042967	regulation of transcription, DNA-templated//acyl-carrier-protein biosynthetic process	GO:0004402//GO:0008168	histone acetyltransferase activity//methyltransferase activity	GO:0000123//GO:0005634	histone acetyltransferase complex//nucleus	--	--
c107162_g1	2.1306	9.7731e-19	2.2853e-16	953	672113402	XP_008810772.1	1089	1.33175e-145	PREDICTED: probable protein phosphatase 2C 60 isoform X1 [Phoenix dactylifera]>gi|672113404|ref|XP_008810777.1| PREDICTED: probable protein phosphatase 2C 60 isoform X1 [Phoenix dactylifera]	695067730	XM_009382511.1	282	5.8725e-144	PREDICTED: Musa acuminata subsp. malaccensis probable protein phosphatase 2C 60 (LOC103969087), transcript variant X3, mRNA	K17499	PPM1G, PP2CG	protein phosphatase 1G	http://www.genome.jp/dbget-bin/www_bget?ko:K17499	Q67UP9	1003	2.44111e-133	Probable protein phosphatase 2C 58 OS=Oryza sativa subsp. japonica GN=Os06g0651600 PE=2 SV=1	PF00481	Protein phosphatase 2C	--	--	GO:0003824	catalytic activity	--	--	KOG0698	Serine/threonine protein phosphatase
c121787_g1	4.6045	9.8236e-19	2.2937e-16	2251	695050666	XP_009413330.1	2489	0	PREDICTED: primary amine oxidase-like [Musa acuminata subsp. malaccensis]	242046035	XM_002460844.1	150	3.38313e-70	Sorghum bicolor hypothetical protein, mRNA	K00276	AOC3, AOC2, tynA	primary-amine oxidase	http://www.genome.jp/dbget-bin/www_bget?ko:K00276	Q43077	1897	0	Primary amine oxidase OS=Pisum sativum PE=1 SV=1	PF02727//PF01179//PF02728	Copper amine oxidase, N2 domain//Copper amine oxidase, enzyme domain//Copper amine oxidase, N3 domain	GO:0009308//GO:0055114	amine metabolic process//oxidation-reduction process	GO:0048038//GO:0005507//GO:0008131	quinone binding//copper ion binding//primary amine oxidase activity	--	--	KOG1186	Copper amine oxidase
c79905_g1	3.7058	9.9599e-19	2.3221e-16	856	--	--	--	--	--	--	--	--	--	--	--	--	--	--	--	--	--	--	--	--	--	--	--	--	--	--	--	--
c106066_g1	Inf	1.0772e-18	2.5077e-16	1474	695030025	XP_009402456.1	2172	0	PREDICTED: calcium-dependent protein kinase 17-like [Musa acuminata subsp. malaccensis]	672130143	XM_008790371.1	663	0	PREDICTED: Phoenix dactylifera calcium-dependent protein kinase 17-like (LOC103706309), mRNA	K13412	CPK	calcium-dependent protein kinase	http://www.genome.jp/dbget-bin/www_bget?ko:K13412	Q9FMP5	2091	0	Calcium-dependent protein kinase 17 OS=Arabidopsis thaliana GN=CPK17 PE=2 SV=1	PF13202//PF00036//PF07714//PF13405//PF00069//PF13499//PF06293	EF hand//EF hand//Protein tyrosine kinase//EF-hand domain//Protein kinase domain//EF-hand domain pair//Lipopolysaccharide kinase (Kdo/WaaP) family	GO:0006468//GO:0009103	protein phosphorylation//lipopolysaccharide biosynthetic process	GO:0005509//GO:0005524//GO:0016773//GO:0004672	calcium ion binding//ATP binding//phosphotransferase activity, alcohol group as acceptor//protein kinase activity	GO:0016020	membrane	KOG0032	Ca2+/calmodulin-dependent protein kinase, EF-Hand protein superfamily
c109601_g1	-2.6579	1.087e-18	2.5269e-16	1971	695012703	XP_009393117.1	1002	1.68665e-126	PREDICTED: probable serine/threonine-protein kinase NAK [Musa acuminata subsp. malaccensis]	--	--	--	--	--	--	--	--	--	Q9SFT7	597	4.7182e-68	Serine/threonine-protein kinase At3g07070 OS=Arabidopsis thaliana GN=At3g07070 PE=2 SV=1	PF07714//PF02560//PF00069	Protein tyrosine kinase//Cyanate lyase C-terminal domain//Protein kinase domain	GO:0009439//GO:0006468	cyanate metabolic process//protein phosphorylation	GO:0004672//GO:0005524	protein kinase activity//ATP binding	--	--	--	--
c118430_g7	2.7663	1.098e-18	2.5486e-16	1781	672202814	XP_008778480.1	181	1.1251e-11	PREDICTED: LOW QUALITY PROTEIN: uncharacterized protein LOC103698265 [Phoenix dactylifera]	--	--	--	--	--	--	--	--	--	--	--	--	--	--	--	--	--	--	--	--	--	--	--
c118085_g1	6.289	1.1095e-18	2.5715e-16	3848	--	--	--	--	--	384939108	FQ014226.1	453	0	Beta vulgaris subsp. maritima genotype male-sterile E mitochondrion, partial genome	--	--	--	--	--	--	--	--	--	--	--	--	--	--	--	--	--	--
c77575_g1	10.007	1.2794e-18	2.9611e-16	3890	--	--	--	--	--	--	--	--	--	--	--	--	--	--	--	--	--	--	PF00421	Photosystem II protein	GO:0019684//GO:0009767	photosynthesis, light reaction//photosynthetic electron transport chain	GO:0016168	chlorophyll binding	GO:0009521//GO:0016020	photosystem//membrane	--	--
c124504_g1	7.7657	1.317e-18	3.0435e-16	1409	449490203	XP_004158536.1	1507	0	PREDICTED: LOW QUALITY PROTEIN: putative glutamine amidotransferase-like protein RP404-like [Cucumis sativus]	568857310	XM_006482147.1	158	7.49947e-75	PREDICTED: Citrus sinensis putative glutamine amidotransferase PB2B2.05-like (LOC102626114), mRNA	--	--	--	--	O33341	222	1.11793e-18	Putative glutamine amidotransferase Rv2859c OS=Mycobacterium tuberculosis (strain ATCC 25618 / H37Rv) GN=Rv2859c PE=1 SV=1	PF07722	Peptidase C26	GO:0006541	glutamine metabolic process	GO:0016787	hydrolase activity	--	--	--	--
c112746_g3	-2.3372	1.3795e-18	3.1833e-16	955	587886581	EXB75372.1	944	1.35538e-121	hypothetical protein L484_012746 [Morus notabilis]	672171657	XM_008807681.1	295	3.49226e-151	PREDICTED: Phoenix dactylifera uncharacterized protein At1g04910-like (LOC103718732), transcript variant X3, mRNA	--	--	--	--	Q8W486	362	2.58009e-37	Uncharacterized protein At1g04910 OS=Arabidopsis thaliana GN=At1g04910 PE=2 SV=1	--	--	--	--	--	--	--	--	--	--
c112649_g3	4.9162	1.4033e-18	3.2336e-16	2489	1345512	CAA37920.1	338	3.87874e-31	unnamed protein product [Arabidopsis thaliana]	--	--	--	--	--	--	--	--	--	P10978	300	2.77164e-26	Retrovirus-related Pol polyprotein from transposon TNT 1-94 OS=Nicotiana tabacum PE=2 SV=1	PF04869	Uso1 / p115 like vesicle tethering protein, head region	GO:0006886//GO:0048280	intracellular protein transport//vesicle fusion with Golgi apparatus	--	--	GO:0005737//GO:0000139	cytoplasm//Golgi membrane	--	--
c114632_g1	Inf	1.4444e-18	3.3235e-16	2207	657944156	XP_008372905.1	176	4.37177e-16	PREDICTED: uncharacterized protein LOC103436258 [Malus domestica]	239764707	GQ220323.1	314	2.2569e-161	Vitis vinifera strain PN40024 mitochondrion, partial genome	--	--	--	--	P0C2F6	148	1.76948e-08	Putative ribonuclease H protein At1g65750 OS=Arabidopsis thaliana GN=At1g65750 PE=3 SV=1	PF00649	Copper fist DNA binding domain	GO:0006355	regulation of transcription, DNA-templated	GO:0005507//GO:0003700//GO:0003677	copper ion binding//sequence-specific DNA binding transcription factor activity//DNA binding	GO:0005634//GO:0005667	nucleus//transcription factor complex	--	--
c121100_g1	5.4974	1.4702e-18	3.3778e-16	3113	--	--	--	--	--	557954279	KF754803.1	52	1.41227e-15	Amborella trichopoda chromosome I mitochondrion, complete sequence	--	--	--	--	--	--	--	--	--	--	--	--	--	--	--	--	--	--
c121437_g1	-6.7359	1.4938e-18	3.4271e-16	823	672178427	XP_008809345.1	149	6.44537e-13	PREDICTED: probable mannitol dehydrogenase [Phoenix dactylifera]	--	--	--	--	--	--	--	--	--	Q08350	144	5.24498e-09	Probable cinnamyl alcohol dehydrogenase 7/8 OS=Picea abies GN=CAD7 PE=2 SV=1	--	--	--	--	--	--	--	--	--	--
c113521_g3	-2.5859	1.5528e-18	3.5574e-16	1782	675155108	YP_009053808.1	1127	2.02252e-149	ribosomal protein S3 (chloroplast) [Fritillaria cirrhosa]>gi|576597563|gb|AHH29849.1| ribosomal protein S3 (chloroplast) [Fritillaria cirrhosa]	523706753	KC968977.1	1720	0	Lilium longiflorum chloroplast, complete genome	K02982	RP-S3, rpsC	small subunit ribosomal protein S3	http://www.genome.jp/dbget-bin/www_bget?ko:K02982	A6MMP6	1035	2.02948e-136	30S ribosomal protein S3, chloroplastic OS=Dioscorea elephantipes GN=rps3 PE=3 SV=1	PF00203//PF00237//PF00189	Ribosomal protein S19//Ribosomal protein L22p/L17e//Ribosomal protein S3, C-terminal domain	GO:0006412//GO:0042254	translation//ribosome biogenesis	GO:0003735	structural constituent of ribosome	GO:0005840	ribosome	KOG0899	Mitochondrial/chloroplast ribosomal protein S19
c124926_g8	5.2114	1.6569e-18	3.7904e-16	546	--	--	--	--	--	--	--	--	--	--	--	--	--	--	--	--	--	--	--	--	--	--	--	--	--	--	--	--
c104698_g1	-2.2436	1.6617e-18	3.7957e-16	2146	672166731	XP_008803297.1	1147	1.24309e-147	PREDICTED: fasciclin-like arabinogalactan protein 8 [Phoenix dactylifera]	672166730	XM_008805075.1	184	4.05268e-89	PREDICTED: Phoenix dactylifera fasciclin-like arabinogalactan protein 8 (LOC103716887), mRNA	--	--	--	--	O22126	929	5.35749e-116	Fasciclin-like arabinogalactan protein 8 OS=Arabidopsis thaliana GN=FLA8 PE=1 SV=1	--	--	--	--	--	--	--	--	--	--
c116609_g3	2.3005	1.7208e-18	3.9197e-16	3406	641859958	KDO78648.1	735	1.30097e-87	hypothetical protein CISIN_1g028237mg [Citrus sinensis]	695061536	XM_009420928.1	208	2.9458e-102	PREDICTED: Musa acuminata subsp. malaccensis ras-related protein RABB1c-like (LOC103999242), mRNA	K07877	RAB2A	Ras-related protein Rab-2A	http://www.genome.jp/dbget-bin/www_bget?ko:K07877	P92963	724	2.89402e-86	Ras-related protein RABB1c OS=Arabidopsis thaliana GN=RABB1C PE=1 SV=1	PF03193//PF08477//PF00071	Protein of unknown function, DUF258//Miro-like protein//Ras family	GO:0007264	small GTPase mediated signal transduction	GO:0005525//GO:0003924	GTP binding//GTPase activity	GO:0005622	intracellular	KOG0098	GTPase Rab2, small G protein superfamily
c93652_g1	7.0951	1.7209e-18	3.9197e-16	2972	--	--	--	--	--	339773249	JF729201.1	47	8.11032e-13	Arabidopsis thaliana ecotype Col-0 mitochondrion, complete genome	--	--	--	--	--	--	--	--	PF00293	NUDIX domain	--	--	GO:0016787	hydrolase activity	--	--	--	--
c114737_g1	6.6584	1.9716e-18	4.4843e-16	1346	61393763	AAX45476.1	1988	0	polygalacturonase [Lilium longiflorum]>gi|73913442|gb|AAZ91659.1| polygalacturonase [Lilium longiflorum]	62362145	AY834213.1	1157	0	Lilium longiflorum polygalacturonase mRNA, complete cds	--	--	--	--	Q6H9K0	911	2.80935e-117	Exopolygalacturonase (Fragment) OS=Platanus acerifolia GN=plaa2 PE=1 SV=1	PF00295	Glycosyl hydrolases family 28	GO:0005975//GO:0005985//GO:0005982	carbohydrate metabolic process//sucrose metabolic process//starch metabolic process	GO:0004650	polygalacturonase activity	GO:0005576	extracellular region	--	--
c122019_g1	-2.0958	2.0751e-18	4.7128e-16	2291	672198442	XP_008777332.1	1727	0	PREDICTED: DELLA protein GAI-like [Phoenix dactylifera]	47026973	AY389622.1	63	7.94552e-22	Hyacinthus orientalis GAI-like protein 1 mRNA, partial cds	K14494	DELLA	DELLA protein	http://www.genome.jp/dbget-bin/www_bget?ko:K14494	Q9LQT8	1103	1.09766e-139	DELLA protein GAI OS=Arabidopsis thaliana GN=GAI PE=1 SV=1	--	--	--	--	--	--	--	--	--	--
c120014_g1	3.7093	2.1928e-18	4.9732e-16	4460	--	--	--	--	--	--	--	--	--	--	--	--	--	--	--	--	--	--	PF01907//PF02901	Ribosomal protein L37e//Pyruvate formate lyase	GO:0042254//GO:0006412	ribosome biogenesis//translation	GO:0003735//GO:0003824	structural constituent of ribosome//catalytic activity	GO:0005622//GO:0005840	intracellular//ribosome	--	--
c122238_g4	5.6597	2.3468e-18	5.3146e-16	4243	--	--	--	--	--	--	--	--	--	--	--	--	--	--	--	--	--	--	PF05373	L-proline 3-hydroxylase, C-terminal	GO:0055114	oxidation-reduction process	GO:0016706	oxidoreductase activity, acting on paired donors, with incorporation or reduction of molecular oxygen, 2-oxoglutarate as one donor, and incorporation of one atom each of oxygen into both donors	--	--	--	--
c114817_g1	9.7423	2.487e-18	5.6242e-16	2858	147857916	CAN82528.1	308	7.84031e-42	hypothetical protein VITISV_028060 [Vitis vinifera]	--	--	--	--	--	--	--	--	--	--	--	--	--	PF01442	Apolipoprotein A1/A4/E domain	GO:0042157//GO:0006869	lipoprotein metabolic process//lipid transport	GO:0008289	lipid binding	GO:0005576	extracellular region	--	--
c120814_g6	2.2949	2.5518e-18	5.7624e-16	949	566181413	XP_002310897.2	267	5.59018e-24	hypothetical protein POPTR_0007s15050g [Populus trichocarpa]>gi|550334924|gb|EEE91347.2| hypothetical protein POPTR_0007s15050g [Populus trichocarpa]	--	--	--	--	--	--	--	--	--	--	--	--	--	PF02458//PF00198	Transferase family//2-oxoacid dehydrogenases acyltransferase (catalytic domain)	GO:0008152	metabolic process	GO:0016746//GO:0016747	transferase activity, transferring acyl groups//transferase activity, transferring acyl groups other than amino-acyl groups	--	--	--	--
c93512_g1	-2.1839	2.7435e-18	6.1866e-16	1290	672157816	XP_008798630.1	1521	0	PREDICTED: DEAD-box ATP-dependent RNA helicase 3, chloroplastic [Phoenix dactylifera]	672157815	XM_008800408.1	379	0	PREDICTED: Phoenix dactylifera DEAD-box ATP-dependent RNA helicase 3, chloroplastic (LOC103713467), mRNA	K16911	DDX21	ATP-dependent RNA helicase DDX21	http://www.genome.jp/dbget-bin/www_bget?ko:K16911	Q8L7S8	1482	0	DEAD-box ATP-dependent RNA helicase 3, chloroplastic OS=Arabidopsis thaliana GN=RH3 PE=1 SV=2	PF04851//PF00271//PF00270	Type III restriction enzyme, res subunit//Helicase conserved C-terminal domain//DEAD/DEAH box helicase	--	--	GO:0016787//GO:0005524//GO:0004386//GO:0008026//GO:0003676//GO:0003677	hydrolase activity//ATP binding//helicase activity//ATP-dependent helicase activity//nucleic acid binding//DNA binding	--	--	KOG0331	ATP-dependent RNA helicase
c111143_g3	Inf	2.9032e-18	6.5373e-16	760	--	--	--	--	--	--	--	--	--	--	--	--	--	--	--	--	--	--	--	--	--	--	--	--	--	--	--	--
c115944_g6	6.2307	2.935e-18	6.5994e-16	3073	--	--	--	--	--	--	--	--	--	--	--	--	--	--	--	--	--	--	--	--	--	--	--	--	--	--	--	--
c118968_g1	1.9709	2.9413e-18	6.6043e-16	848	586779344	XP_006858504.1	361	5.75282e-38	hypothetical protein AMTR_s00071p00133840 [Amborella trichopoda]>gi|548862613|gb|ERN19971.1| hypothetical protein AMTR_s00071p00133840 [Amborella trichopoda]	--	--	--	--	--	--	--	--	--	Q9LIG0	205	2.38324e-17	Clavaminate synthase-like protein At3g21360 OS=Arabidopsis thaliana GN=At3g21360 PE=1 SV=1	PF02668	Taurine catabolism dioxygenase TauD, TfdA family	GO:0055114	oxidation-reduction process	GO:0016491	oxidoreductase activity	--	--	--	--
c122099_g2	Inf	2.9518e-18	6.6184e-16	458	--	--	--	--	--	--	--	--	--	--	--	--	--	--	--	--	--	--	--	--	--	--	--	--	--	--	--	--
c69843_g1	-4.4318	3.0537e-18	6.8372e-16	508	--	--	--	--	--	--	--	--	--	--	--	--	--	--	--	--	--	--	--	--	--	--	--	--	--	--	--	--
c117148_g1	-2.4475	3.1558e-18	7.0559e-16	2030	--	--	--	--	--	--	--	--	--	--	--	--	--	--	--	--	--	--	--	--	--	--	--	--	--	--	--	--
c50849_g1	2.3371	3.1813e-18	7.1029e-16	726	255596757	XP_002536610.1	762	4.2848e-100	conserved hypothetical protein [Ricinus communis]>gi|223519108|gb|EEF25773.1| conserved hypothetical protein [Ricinus communis]	325534541	JF340232.1	480	0	Maclura tricuspidata NADH dehydrogenase subunit 7 (nad7) gene, intron 2; mitochondrial	--	--	--	--	--	--	--	--	--	--	--	--	--	--	--	--	--	--
c116953_g1	10.003	3.2436e-18	7.2317e-16	2469	--	--	--	--	--	--	--	--	--	--	--	--	--	--	--	--	--	--	PF01140	Matrix protein (MA), p15	--	--	GO:0005198	structural molecule activity	GO:0019028	viral capsid	--	--
c119419_g1	-3.7784	3.2894e-18	7.3234e-16	3297	590629516	XP_007027012.1	548	1.40566e-60	Expansin A4, ALPHA 1.6,EXPA4 [Theobroma cacao]>gi|508715617|gb|EOY07514.1| Expansin A4, ALPHA 1.6,EXPA4 [Theobroma cacao]	672122519	XM_008786372.1	162	1.06285e-76	PREDICTED: Phoenix dactylifera expansin-A4-like (LOC103703502), mRNA	--	--	--	--	Q38865	534	1.84241e-59	Expansin-A6 OS=Arabidopsis thaliana GN=EXPA6 PE=2 SV=2	--	--	--	--	--	--	--	--	--	--
c118837_g1	-2.3088	3.4498e-18	7.6589e-16	1919	695056502	XP_009416474.1	1450	0	PREDICTED: uncharacterized protein LOC103997066 [Musa acuminata subsp. malaccensis]	695056501	XM_009418199.1	259	7.34623e-131	PREDICTED: Musa acuminata subsp. malaccensis uncharacterized LOC103997066 (LOC103997066), mRNA	K15507	MRM1, PET56	21S rRNA (GM2251-2'-O)-methyltransferase	http://www.genome.jp/dbget-bin/www_bget?ko:K15507	O94631	366	1.85803e-37	rRNA methyltransferase 1, mitochondrial OS=Schizosaccharomyces pombe (strain 972 / ATCC 24843) GN=mrm1 PE=3 SV=1	PF08032//PF00588	RNA 2'-O ribose methyltransferase substrate binding//SpoU rRNA Methylase family	GO:0006396//GO:0009451	RNA processing//RNA modification	GO:0003723//GO:0008173//GO:0008168	RNA binding//RNA methyltransferase activity//methyltransferase activity	--	--	KOG0838	RNA Methylase, SpoU family
c104891_g2	7.1617	3.4485e-18	7.6589e-16	1803	--	--	--	--	--	557954279	KF754803.1	68	1.03462e-24	Amborella trichopoda chromosome I mitochondrion, complete sequence	--	--	--	--	--	--	--	--	PF07557	Shugoshin C terminus	GO:0045132	meiotic chromosome segregation	--	--	GO:0005634//GO:0000775	nucleus//chromosome, centromeric region	--	--
c120210_g2	5.3788	3.6782e-18	8.1546e-16	3152	--	--	--	--	--	--	--	--	--	--	--	--	--	--	--	--	--	--	--	--	--	--	--	--	--	--	--	--
c109046_g1	2.7204	3.6919e-18	8.1735e-16	1006	672190168	XP_008775170.1	407	5.67719e-45	PREDICTED: ethylene-responsive transcription factor TINY-like [Phoenix dactylifera]	241989304	AK336282.1	66	7.36058e-24	Triticum aestivum cDNA, clone: SET3_K21, cultivar: Chinese Spring	K09286	EREBP	EREBP-like factor	http://www.genome.jp/dbget-bin/www_bget?ko:K09286	Q9LYD3	365	1.7141e-39	Dehydration-responsive element-binding protein 3 OS=Arabidopsis thaliana GN=DREB3 PE=2 SV=1	PF00847	AP2 domain	GO:0006355	regulation of transcription, DNA-templated	GO:0003700	sequence-specific DNA binding transcription factor activity	GO:0005667	transcription factor complex	--	--
c112817_g1	6.8603	3.7158e-18	8.215e-16	1881	384977927	CBL54151.1	459	7.66138e-52	hypothetical protein (mitochondrion) [Beta vulgaris subsp. maritima]	322394252	HQ874649.1	951	0	Ricinus communis mitochondrion, complete genome	--	--	--	--	--	--	--	--	--	--	--	--	--	--	--	--	--	--
c126166_g2	-3.2954	3.8807e-18	8.5675e-16	4290	--	--	--	--	--	--	--	--	--	--	--	--	--	--	--	--	--	--	PF00376	MerR family regulatory protein	GO:0006355	regulation of transcription, DNA-templated	GO:0003677	DNA binding	--	--	--	--
c106161_g1	1.9256	4.0849e-18	9.0057e-16	2077	695029555	XP_009402205.1	1225	1.70345e-178	PREDICTED: root phototropism protein 2 isoform X1 [Musa acuminata subsp. malaccensis]	470117123	XM_004294666.1	54	7.24288e-17	PREDICTED: Fragaria vesca subsp. vesca root phototropism protein 2-like (LOC101315218), mRNA	--	--	--	--	Q682S0	1076	9.29976e-161	Root phototropism protein 2 OS=Arabidopsis thaliana GN=RPT2 PE=1 SV=2	PF00651//PF02183	BTB/POZ domain//Homeobox associated leucine zipper	GO:0006355	regulation of transcription, DNA-templated	GO:0003677//GO:0005515	DNA binding//protein binding	GO:0005634	nucleus	--	--
c107334_g1	5.3729	4.225e-18	9.3017e-16	1142	527196305	EPS65223.1	430	2.71245e-47	hypothetical protein M569_09558, partial [Genlisea aurea]	695029191	XM_009403725.1	37	1.10866e-07	PREDICTED: Musa acuminata subsp. malaccensis fasciclin-like arabinogalactan protein 14 (LOC103985865), mRNA	--	--	--	--	Q9LTW9	340	2.13766e-35	Fasciclin-like arabinogalactan protein 14 OS=Arabidopsis thaliana GN=FLA14 PE=2 SV=1	--	--	--	--	--	--	--	--	--	--
c215870_g1	Inf	4.2492e-18	9.342e-16	536	--	--	--	--	--	--	--	--	--	--	--	--	--	--	--	--	--	--	--	--	--	--	--	--	--	--	--	--
c59557_g1	7.6072	4.3e-18	9.4404e-16	743	--	--	--	--	--	--	--	--	--	--	--	--	--	--	--	--	--	--	--	--	--	--	--	--	--	--	--	--
c106709_g1	5.702	4.4057e-18	9.659e-16	1786	--	--	--	--	--	--	--	--	--	--	--	--	--	--	--	--	--	--	--	--	--	--	--	--	--	--	--	--
c115748_g1	-2.4664	4.6376e-18	1.0153e-15	1200	672162367	XP_008801005.1	654	6.29837e-81	PREDICTED: uncharacterized protein LOC103715221 [Phoenix dactylifera]	695075430	XM_009386675.1	134	1.39622e-61	PREDICTED: Musa acuminata subsp. malaccensis uncharacterized LOC103972362 (LOC103972362), mRNA	--	--	--	--	P51204	153	6.09328e-11	Uncharacterized protein ycf54 OS=Porphyra purpurea GN=ycf54 PE=3 SV=1	--	--	--	--	--	--	--	--	--	--
c124970_g5	Inf	5.1753e-18	1.1315e-15	1435	--	--	--	--	--	--	--	--	--	--	--	--	--	--	--	--	--	--	--	--	--	--	--	--	--	--	--	--
c73532_g1	-2.4201	5.3424e-18	1.1664e-15	723	--	--	--	--	--	--	--	--	--	--	--	--	--	--	--	--	--	--	--	--	--	--	--	--	--	--	--	--
c120769_g1	-1.9951	5.4564e-18	1.1897e-15	2259	695039249	XP_009407151.1	2375	0	PREDICTED: monocopper oxidase-like protein SKU5 [Musa acuminata subsp. malaccensis]	695039248	XM_009408876.1	550	0	PREDICTED: Musa acuminata subsp. malaccensis monocopper oxidase-like protein SKU5 (LOC103989921), mRNA	--	--	--	--	Q9SU40	2086	0	Monocopper oxidase-like protein SKU5 OS=Arabidopsis thaliana GN=SKU5 PE=1 SV=1	PF07732//PF00394//PF07731	Multicopper oxidase//Multicopper oxidase//Multicopper oxidase	GO:0055114	oxidation-reduction process	GO:0016491//GO:0005507	oxidoreductase activity//copper ion binding	--	--	KOG1263	Multicopper oxidases
c112163_g1	3.1239	5.5463e-18	1.2076e-15	1420	596225819	XP_007224188.1	240	1.75487e-19	hypothetical protein PRUPE_ppa016658mg, partial [Prunus persica]>gi|462421124|gb|EMJ25387.1| hypothetical protein PRUPE_ppa016658mg, partial [Prunus persica]	--	--	--	--	--	--	--	--	--	--	--	--	--	--	--	--	--	--	--	--	--	--	--
c122561_g2	2.0867	5.6715e-18	1.2332e-15	461	8249014	CAB93138.1	709	4.52077e-90	phenylalanine ammonia-lyase [Betula pendula]	--	--	--	--	--	K10775	E4.3.1.24	phenylalanine ammonia-lyase	http://www.genome.jp/dbget-bin/www_bget?ko:K10775	P45731	525	1.41777e-61	Phenylalanine ammonia-lyase G1 OS=Populus kitakamiensis GN=PALG1 PE=3 SV=1	PF00221	Aromatic amino acid lyase	GO:0009058	biosynthetic process	GO:0016841	ammonia-lyase activity	--	--	KOG0222	Phenylalanine and histidine ammonia-lyase
c113242_g2	2.1618	5.7242e-18	1.2429e-15	1242	674246759	KFK39524.1	915	4.69419e-118	hypothetical protein AALP_AA3G255700 [Arabis alpina]	--	--	--	--	--	K17893	AOX1, AOX2	ubiquinol oxidase	http://www.genome.jp/dbget-bin/www_bget?ko:K17893	Q39219	910	4.23289e-118	Ubiquinol oxidase 1a, mitochondrial OS=Arabidopsis thaliana GN=AOX1A PE=1 SV=2	PF01786//PF03232//PF06480	Alternative oxidase//Ubiquinone biosynthesis protein COQ7//FtsH Extracellular	GO:0006744//GO:0006118//GO:0055114	ubiquinone biosynthetic process//electron transport//oxidation-reduction process	GO:0004222//GO:0009916//GO:0005524//GO:0008270	metalloendopeptidase activity//alternative oxidase activity//ATP binding//zinc ion binding	GO:0016021	integral component of membrane	--	--
c124869_g4	3.5393	5.7423e-18	1.2451e-15	271	346722086	AEO50759.1	200	4.85847e-17	CCD4c [Crocus sativus]	--	--	--	--	--	K09840	NCED	9-cis-epoxycarotenoid dioxygenase	http://www.genome.jp/dbget-bin/www_bget?ko:K09840	Q84K96	173	1.91779e-14	Zeaxanthin 7,8(7',8')-cleavage dioxygenase, chromoplast OS=Crocus sativus GN=ZCD PE=1 SV=1	PF08022	FAD-binding domain	GO:0055114	oxidation-reduction process	GO:0016491	oxidoreductase activity	--	--	--	--
c92309_g1	4.8448	5.8323e-18	1.2612e-15	818	147837831	CAN73794.1	147	9.18518e-10	hypothetical protein VITISV_036648 [Vitis vinifera]	--	--	--	--	--	--	--	--	--	--	--	--	--	--	--	--	--	--	--	--	--	--	--
c125586_g2	Inf	5.8243e-18	1.2612e-15	937	--	--	--	--	--	--	--	--	--	--	--	--	--	--	--	--	--	--	--	--	--	--	--	--	--	--	--	--
c117506_g3	4.8279	6.0621e-18	1.3091e-15	3542	--	--	--	--	--	--	--	--	--	--	--	--	--	--	--	--	--	--	--	--	--	--	--	--	--	--	--	--
c120740_g3	7.0307	6.2037e-18	1.3378e-15	2344	297740917	CBI31099.3	267	1.13929e-38	unnamed protein product [Vitis vinifera]	549531652	KF386162.1	271	1.92152e-137	Vaccinium macrocarpon mitochondrion, complete genome	K03935	NDUFS2	NADH dehydrogenase (ubiquinone) Fe-S protein 2	http://www.genome.jp/dbget-bin/www_bget?ko:K03935	P93306	290	3.77401e-30	NADH dehydrogenase [ubiquinone] iron-sulfur protein 2 OS=Arabidopsis thaliana GN=NAD7 PE=2 SV=2	--	--	--	--	--	--	--	--	KOG2870	NADH:ubiquinone oxidoreductase, NDUFS2/49 kDa subunit
c121964_g2	Inf	6.4464e-18	1.3883e-15	601	695031713	XP_009403380.1	196	1.49285e-16	PREDICTED: uncharacterized protein LOC103986946 [Musa acuminata subsp. malaccensis]	--	--	--	--	--	--	--	--	--	--	--	--	--	--	--	--	--	--	--	--	--	--	--
c91725_g2	8.0742	6.6243e-18	1.4247e-15	1252	695009552	XP_009391415.1	298	1.74732e-28	PREDICTED: cysteine-rich repeat secretory protein 12 [Musa acuminata subsp. malaccensis]	--	--	--	--	--	--	--	--	--	Q0WPN8	238	3.58306e-21	Cysteine-rich repeat secretory protein 60 OS=Arabidopsis thaliana GN=CRRSP60 PE=1 SV=1	--	--	--	--	--	--	--	--	--	--
c93133_g1	Inf	7.3929e-18	1.5878e-15	545	--	--	--	--	--	--	--	--	--	--	--	--	--	--	--	--	--	--	PF06333	Mediator complex subunit 13 C-terminal	GO:0006357	regulation of transcription from RNA polymerase II promoter	GO:0001104	RNA polymerase II transcription cofactor activity	GO:0016592	mediator complex	--	--
c123185_g1	2.9254	7.476e-18	1.6035e-15	802	695051737	XP_009413904.1	478	7.85148e-57	PREDICTED: early light-induced protein 1, chloroplastic-like [Musa acuminata subsp. malaccensis]>gi|695051739|ref|XP_009413905.1| PREDICTED: early light-induced protein 1, chloroplastic-like [Musa acuminata subsp. malaccensis]	156764737	AK288122.1	72	2.68674e-27	Oryza sativa Japonica Group cDNA, clone: J080071L03, full insert sequence	--	--	--	--	P93735	435	3.77167e-51	Early light-induced protein 1, chloroplastic OS=Arabidopsis thaliana GN=ELIP1 PE=1 SV=1	--	--	--	--	--	--	--	--	--	--
c126260_g1	-3.6786	7.6862e-18	1.6463e-15	2437	695054891	XP_009415591.1	1806	0	PREDICTED: ABC transporter G family member 22-like [Musa acuminata subsp. malaccensis]	695054890	XM_009417316.1	173	6.00749e-83	PREDICTED: Musa acuminata subsp. malaccensis ABC transporter G family member 22-like (LOC103996393), mRNA	--	--	--	--	Q93YS4	1636	0	ABC transporter G family member 22 OS=Arabidopsis thaliana GN=ABCG22 PE=1 SV=1	PF03193//PF00437//PF02367//PF00910//PF07728//PF01061//PF10662//PF01637//PF00005	Protein of unknown function, DUF258//Type II/IV secretion system protein//Uncharacterised P-loop hydrolase UPF0079//RNA helicase//AAA domain (dynein-related subfamily)//ABC-2 type transporter//Ethanolamine utilisation - propanediol utilisation//Archaeal ATPase//ABC transporter	GO:0006810//GO:0006576	transport//cellular biogenic amine metabolic process	GO:0003924//GO:0003724//GO:0005525//GO:0016887//GO:0005524//GO:0003723	GTPase activity//RNA helicase activity//GTP binding//ATPase activity//ATP binding//RNA binding	GO:0016020	membrane	KOG0061	Transporter, ABC superfamily (Breast cancer resistance protein)
c113102_g7	4.2803	7.7283e-18	1.6531e-15	5125	147775782	CAN78192.1	238	7.8797e-20	hypothetical protein VITISV_036909 [Vitis vinifera]	147917374	EF380354.1	38	1.41477e-07	Illicium oligandrum chloroplast, complete genome	--	--	--	--	P10978	201	6.07053e-15	Retrovirus-related Pol polyprotein from transposon TNT 1-94 OS=Nicotiana tabacum PE=2 SV=1	--	--	--	--	--	--	--	--	--	--
c106329_g1	2.1122	8.0166e-18	1.7124e-15	1938	695037642	XP_009406318.1	244	5.15795e-25	PREDICTED: beta-glucosidase 6-like [Musa acuminata subsp. malaccensis]	--	--	--	--	--	K01188	E3.2.1.21	beta-glucosidase	http://www.genome.jp/dbget-bin/www_bget?ko:K01188	Q9FZE0	204	3.69609e-21	Beta-glucosidase 40 OS=Arabidopsis thaliana GN=BGLU40 PE=2 SV=1	PF07962//PF00232	Replication Fork Protection Component Swi3//Glycosyl hydrolase family 1	GO:0048478//GO:0007049//GO:0006974//GO:0005975	replication fork protection//cell cycle//cellular response to DNA damage stimulus//carbohydrate metabolic process	GO:0004553	hydrolase activity, hydrolyzing O-glycosyl compounds	GO:0005634	nucleus	--	--
c118839_g1	-2.4347	8.3024e-18	1.7711e-15	2689	672166157	XP_008803002.1	1916	0	PREDICTED: probable inactive receptor kinase At5g58300 [Phoenix dactylifera]>gi|672166159|ref|XP_008803003.1| PREDICTED: probable inactive receptor kinase At5g58300 [Phoenix dactylifera]>gi|672166161|ref|XP_008803004.1| PREDICTED: probable inactive receptor kinase At5g58300 [Phoenix dactylifera]>gi|672166163|ref|XP_008803005.1| PREDICTED: probable inactive receptor kinase At5g58300 [Phoenix dacty…	670417982	XM_008651548.1	139	5.27858e-64	PREDICTED: Zea mays probable inactive receptor kinase At5g58300 (LOC103630495), transcript variant X2, mRNA	--	--	--	--	Q9C9Y8	1526	0	Probable inactive receptor kinase At3g08680 OS=Arabidopsis thaliana GN=At3g08680 PE=1 SV=1	PF00560//PF07714//PF01891//PF00069	Leucine Rich Repeat//Protein tyrosine kinase//Cobalt uptake substrate-specific transmembrane region//Protein kinase domain	GO:0000041//GO:0006468	transition metal ion transport//protein phosphorylation	GO:0004672//GO:0005524//GO:0005515	protein kinase activity//ATP binding//protein binding	GO:0016021	integral component of membrane	--	--
c121080_g4	5.1007	8.6494e-18	1.8426e-15	1081	--	--	--	--	--	--	--	--	--	--	--	--	--	--	--	--	--	--	PF03839	Translocation protein Sec62	GO:0015031	protein transport	GO:0008565	protein transporter activity	GO:0016021	integral component of membrane	--	--
c123065_g3	4.1303	8.6824e-18	1.8472e-15	2652	--	--	--	--	--	--	--	--	--	--	--	--	--	--	--	--	--	--	--	--	--	--	--	--	--	--	--	--
c97947_g1	-2.3678	9.2202e-18	1.959e-15	770	685285596	XP_009133710.1	131	1.41452e-07	PREDICTED: 14 kDa proline-rich protein DC2.15 [Brassica rapa]>gi|674950207|emb|CDX83396.1| BnaA03g21100D [Brassica napus]	--	--	--	--	--	--	--	--	--	--	--	--	--	--	--	--	--	--	--	--	--	--	--
c60540_g2	Inf	9.4636e-18	2.008e-15	1005	--	--	--	--	--	--	--	--	--	--	--	--	--	--	--	--	--	--	--	--	--	--	--	--	--	--	--	--
c98658_g1	-2.2075	9.7548e-18	2.0665e-15	924	672200106	XP_008777792.1	271	4.91248e-24	PREDICTED: DEAD-box ATP-dependent RNA helicase 3, chloroplastic-like [Phoenix dactylifera]	694419833	XM_009339578.1	63	3.13564e-22	PREDICTED: Pyrus x bretschneideri DEAD-box ATP-dependent RNA helicase 3, chloroplastic-like (LOC103930270), mRNA	--	--	--	--	Q0DM51	137	6.99118e-08	DEAD-box ATP-dependent RNA helicase 3, chloroplastic OS=Oryza sativa subsp. japonica GN=Os03g0827700 PE=2 SV=2	PF00098	Zinc knuckle	--	--	GO:0003676//GO:0008270	nucleic acid binding//zinc ion binding	--	--	--	--
c101318_g1	-1.9385	9.7655e-18	2.0665e-15	1417	672166273	XP_008803063.1	898	2.29565e-114	PREDICTED: uncharacterized protein LOC103716724 [Phoenix dactylifera]	--	--	--	--	--	--	--	--	--	B1LLJ9	415	3.30395e-45	2-keto-3-deoxy-L-rhamnonate aldolase OS=Escherichia coli (strain SMS-3-5 / SECEC) GN=rhmA PE=3 SV=1	PF03328	HpcH/HpaI aldolase/citrate lyase family	GO:0006725	cellular aromatic compound metabolic process	GO:0016830	carbon-carbon lyase activity	--	--	--	--
c124187_g9	7.4173	1.0452e-17	2.2087e-15	1625	--	--	--	--	--	--	--	--	--	--	--	--	--	--	--	--	--	--	--	--	--	--	--	--	--	--	--	--
c109868_g1	1.9366	1.0658e-17	2.2493e-15	964	470127617	XP_004299764.1	330	8.5615e-34	PREDICTED: uncharacterized protein LOC101305665 [Fragaria vesca subsp. vesca]	--	--	--	--	--	--	--	--	--	--	--	--	--	--	--	--	--	--	--	--	--	--	--
c14984_g1	4.2048	1.1084e-17	2.3362e-15	751	--	--	--	--	--	--	--	--	--	--	--	--	--	--	--	--	--	--	--	--	--	--	--	--	--	--	--	--
c106556_g1	3.3731	1.122e-17	2.3617e-15	1526	695014202	XP_009393911.1	719	3.99822e-87	PREDICTED: probable receptor-like protein kinase At1g33260 [Musa acuminata subsp. malaccensis]	--	--	--	--	--	--	--	--	--	B3LFC0	558	1.59152e-64	Probable receptor-like protein kinase At1g33260 OS=Arabidopsis thaliana GN=At1g33260 PE=2 SV=1	PF00069//PF07714	Protein kinase domain//Protein tyrosine kinase	GO:0006468	protein phosphorylation	GO:0004672//GO:0005524	protein kinase activity//ATP binding	--	--	--	--
c112003_g1	2.7141	1.1352e-17	2.3862e-15	802	--	--	--	--	--	--	--	--	--	--	--	--	--	--	--	--	--	--	--	--	--	--	--	--	--	--	--	--
c122129_g2	2.3254	1.137e-17	2.3868e-15	1654	114431210	BAD10865.2	933	1.65146e-119	1-aminocyclopropane-1-carboxylic acid oxidase [Tulipa gesneriana]	695065976	XM_009381587.1	193	3.08623e-94	PREDICTED: Musa acuminata subsp. malaccensis 1-aminocyclopropane-1-carboxylate oxidase-like (LOC103968395), mRNA	K05933	E1.14.17.4	aminocyclopropanecarboxylate oxidase	http://www.genome.jp/dbget-bin/www_bget?ko:K05933	Q0WPW4	773	2.5697e-96	1-aminocyclopropane-1-carboxylate oxidase 5 OS=Arabidopsis thaliana GN=At1g77330 PE=2 SV=1	PF00578//PF03171//PF01147	AhpC/TSA family//2OG-Fe(II) oxygenase superfamily//Crustacean CHH/MIH/GIH neurohormone family	GO:0055114//GO:0007218	oxidation-reduction process//neuropeptide signaling pathway	GO:0005184//GO:0016209//GO:0016706//GO:0016491	neuropeptide hormone activity//antioxidant activity//oxidoreductase activity, acting on paired donors, with incorporation or reduction of molecular oxygen, 2-oxoglutarate as one donor, and incorporation of one atom each of oxygen into both donors//oxidoreductase activity	GO:0005576	extracellular region	--	--
c123238_g2	2.8333	1.1671e-17	2.4467e-15	3894	357435975	XP_003588263.1	577	6.98065e-99	NADH-ubiquinone oxidoreductase chain [Medicago truncatula]>gi|657370784|gb|KEH16845.1| ribosomal protein S12C [Medicago truncatula]	343478410	JN375330.1	841	0	Phoenix dactylifera mitochondrion, complete genome	K02950	RP-S12, MRPS12, rpsL	small subunit ribosomal protein S12	http://www.genome.jp/dbget-bin/www_bget?ko:K02950	P60098	630	4.83757e-74	Ribosomal protein S12, mitochondrial OS=Triticum aestivum GN=RPS12 PE=2 SV=1	PF00164//PF00507	Ribosomal protein S12/S23//NADH-ubiquinone/plastoquinone oxidoreductase, chain 3	GO:0006814//GO:0006120//GO:0042254//GO:0055114//GO:0006412//GO:0006744//GO:0015992	sodium ion transport//mitochondrial electron transport, NADH to ubiquinone//ribosome biogenesis//oxidation-reduction process//translation//ubiquinone biosynthetic process//proton transport	GO:0008137//GO:0003735	NADH dehydrogenase (ubiquinone) activity//structural constituent of ribosome	GO:0005840//GO:0005622	ribosome//intracellular	KOG1750	Mitochondrial/chloroplast ribosomal protein S12
c123001_g9	Inf	1.1927e-17	2.4971e-15	1675	--	--	--	--	--	--	--	--	--	--	--	--	--	--	--	--	--	--	PF10018//PF06810//PF07544	Vitamin-D-receptor interacting Mediator subunit 4//Phage minor structural protein GP20//RNA polymerase II transcription mediator complex subunit 9	GO:0006357	regulation of transcription from RNA polymerase II promoter	GO:0001104//GO:0005198	RNA polymerase II transcription cofactor activity//structural molecule activity	GO:0016592	mediator complex	--	--
c103001_g1	-2.325	1.2063e-17	2.5223e-15	846	566161116	XP_002304148.2	225	2.30866e-20	hypothetical protein POPTR_0003s06070g [Populus trichocarpa]>gi|550342519|gb|EEE79127.2| hypothetical protein POPTR_0003s06070g [Populus trichocarpa]	--	--	--	--	--	--	--	--	--	Q9XI29	151	7.63963e-11	Uncharacterized protein At1g15400 OS=Arabidopsis thaliana GN=At1g15400 PE=1 SV=2	--	--	--	--	--	--	--	--	--	--
c116136_g5	2.7575	1.2731e-17	2.6585e-15	1570	--	--	--	--	--	--	--	--	--	--	--	--	--	--	--	--	--	--	--	--	--	--	--	--	--	--	--	--
c102299_g1	2.0181	1.3028e-17	2.7168e-15	889	695078662	XP_009386724.1	586	9.52476e-73	PREDICTED: uncharacterized protein LOC103973789 [Musa acuminata subsp. malaccensis]	326495423	AK354589.1	131	4.76334e-60	Hordeum vulgare subsp. vulgare mRNA for predicted protein, complete cds, clone: NIASHv1008M10	--	--	--	--	--	--	--	--	PF05349	GATA-type transcription activator, N-terminal	GO:0045893	positive regulation of transcription, DNA-templated	GO:0008270//GO:0003677	zinc ion binding//DNA binding	GO:0005634	nucleus	--	--
c101019_g1	6.5681	1.3785e-17	2.8708e-15	1009	--	--	--	--	--	--	--	--	--	--	--	--	--	--	--	--	--	--	PF08254	Threonine leader peptide	GO:0031556//GO:0031554//GO:0009088	transcriptional attenuation by ribosome//regulation of DNA-templated transcription, termination//threonine biosynthetic process	--	--	--	--	--	--
c126217_g1	1.9706	1.3889e-17	2.8888e-15	3337	544581491	AGW23638.1	4316	0	sucrose synthase [Lilium davidii]	544581490	KC261286.1	2308	0	Lilium davidii cultivar Unicolor sucrose synthase mRNA, complete cds	K00695	E2.4.1.13	sucrose synthase	http://www.genome.jp/dbget-bin/www_bget?ko:K00695	Q41607	3989	0	Sucrose synthase 2 OS=Tulipa gesneriana PE=2 SV=1	PF00862//PF00534//PF05171	Sucrose synthase//Glycosyl transferases group 1//Haemin-degrading HemS.ChuX domain	GO:0006826//GO:0005985//GO:0009058	iron ion transport//sucrose metabolic process//biosynthetic process	--	--	--	--	KOG0853	Glycosyltransferase
c176295_g1	2.8351	1.3961e-17	2.9e-15	284	--	--	--	--	--	--	--	--	--	--	--	--	--	--	--	--	--	--	--	--	--	--	--	--	--	--	--	--
c84679_g1	5.9285	1.4533e-17	3.0147e-15	3155	--	--	--	--	--	340748008	JN120789.1	294	4.25349e-150	Ferrocalamus rimosivaginus mitochondrion, partial genome	--	--	--	--	--	--	--	--	--	--	--	--	--	--	--	--	--	--
c117162_g1	1.9177	1.506e-17	3.1199e-15	1146	672144092	XP_008795939.1	1253	2.82785e-170	PREDICTED: isoflavone reductase-like protein [Phoenix dactylifera]	694407820	XM_009380356.1	143	1.32217e-66	PREDICTED: Pyrus x bretschneideri isoflavone reductase homolog (LOC103967109), transcript variant X2, mRNA	--	--	--	--	P52578	1165	9.70792e-158	Isoflavone reductase homolog OS=Solanum tuberosum PE=2 SV=1	PF01370//PF01073	NAD dependent epimerase/dehydratase family//3-beta hydroxysteroid dehydrogenase/isomerase family	GO:0008209//GO:0008207//GO:0055114//GO:0044237//GO:0008210//GO:0006694	androgen metabolic process//C21-steroid hormone metabolic process//oxidation-reduction process//cellular metabolic process//estrogen metabolic process//steroid biosynthetic process	GO:0016616//GO:0003854//GO:0003824//GO:0050662	oxidoreductase activity, acting on the CH-OH group of donors, NAD or NADP as acceptor//3-beta-hydroxy-delta5-steroid dehydrogenase activity//catalytic activity//coenzyme binding	--	--	--	--
c83029_g2	3.6083	1.7117e-17	3.5415e-15	976	--	--	--	--	--	--	--	--	--	--	--	--	--	--	--	--	--	--	--	--	--	--	--	--	--	--	--	--
c116793_g1	3.1249	1.7487e-17	3.6133e-15	1271	695001526	XP_009416677.1	264	7.07532e-24	PREDICTED: uncharacterized protein C24B11.05-like isoform X2 [Musa acuminata subsp. malaccensis]	672191081	XM_008777196.1	59	7.2928e-20	PREDICTED: Phoenix dactylifera uncharacterized LOC103695783 (LOC103695783), transcript variant X2, mRNA	K07025	K07025	putative hydrolase of the HAD superfamily	http://www.genome.jp/dbget-bin/www_bget?ko:K07025	--	--	--	--	PF12689	Acid Phosphatase	--	--	GO:0016791	phosphatase activity	--	--	--	--
c68142_g1	Inf	1.7769e-17	3.6669e-15	425	--	--	--	--	--	--	--	--	--	--	--	--	--	--	--	--	--	--	--	--	--	--	--	--	--	--	--	--
c113322_g1	1.9518	1.8394e-17	3.7909e-15	1054	672130849	XP_008788968.1	531	1.89107e-60	PREDICTED: sodium-coupled neutral amino acid transporter 2 [Phoenix dactylifera]	--	--	--	--	--	K14207	SLC38A2, SNAT2	solute carrier family 38 (sodium-coupled neutral amino acid transporter), member 2	http://www.genome.jp/dbget-bin/www_bget?ko:K14207	--	--	--	--	PF00137	ATP synthase subunit C	GO:0015992//GO:0015991	proton transport//ATP hydrolysis coupled proton transport	GO:0015078	hydrogen ion transmembrane transporter activity	GO:0033177	proton-transporting two-sector ATPase complex, proton-transporting domain	--	--
c122020_g1	2.0258	1.9105e-17	3.9323e-15	3047	242054347	XP_002456319.1	1065	9.1659e-131	hypothetical protein SORBIDRAFT_03g033940 [Sorghum bicolor]>gi|241928294|gb|EES01439.1| hypothetical protein SORBIDRAFT_03g033940 [Sorghum bicolor]	--	--	--	--	--	K08073	PNKP	bifunctional polynucleotide phosphatase/kinase	http://www.genome.jp/dbget-bin/www_bget?ko:K08073	Q84JE8	929	1.36101e-109	Polynucleotide 3'-phosphatase ZDP OS=Arabidopsis thaliana GN=ZDP PE=1 SV=1	PF00645	Poly(ADP-ribose) polymerase and DNA-Ligase Zn-finger region	--	--	GO:0008270//GO:0003677	zinc ion binding//DNA binding	--	--	KOG2134	Polynucleotide kinase 3' phosphatase
c114166_g6	2.3875	1.9567e-17	4.0221e-15	1414	--	--	--	--	--	--	--	--	--	--	--	--	--	--	--	--	--	--	--	--	--	--	--	--	--	--	--	--
c115804_g1	4.4255	1.9683e-17	4.0406e-15	473	302143370	CBI21931.3	389	4.72294e-44	unnamed protein product [Vitis vinifera]	--	--	--	--	--	--	--	--	--	B6VJS4	379	1.18969e-42	Trans-resveratrol di-O-methyltransferase OS=Vitis vinifera GN=ROMT PE=1 SV=2	PF00891	O-methyltransferase	--	--	GO:0008171	O-methyltransferase activity	--	--	--	--
c122944_g8	5.1689	2.0718e-17	4.2476e-15	1686	--	--	--	--	--	--	--	--	--	--	--	--	--	--	--	--	--	--	--	--	--	--	--	--	--	--	--	--
c65296_g1	4.871	2.0849e-17	4.269e-15	1759	--	--	--	--	--	--	--	--	--	--	--	--	--	--	--	--	--	--	--	--	--	--	--	--	--	--	--	--
c105346_g1	-2.0469	2.1119e-17	4.3186e-15	1678	695005611	XP_009389264.1	275	1.64779e-25	PREDICTED: cyclin-P4-1 [Musa acuminata subsp. malaccensis]	--	--	--	--	--	--	--	--	--	Q7XC35	241	1.92001e-21	Cyclin-P4-1 OS=Oryza sativa subsp. japonica GN=CYCP4-1 PE=2 SV=1	--	--	--	--	--	--	--	--	--	--
c7372_g1	Inf	2.1603e-17	4.412e-15	478	514758486	XP_004964048.1	210	3.79847e-17	PREDICTED: pleiotropic drug resistance protein 15-like [Setaria italica]	--	--	--	--	--	--	--	--	--	--	--	--	--	PF00458//PF03661	WHEP-TRS domain//Uncharacterised protein family (UPF0121)	GO:0006418	tRNA aminoacylation for protein translation	GO:0005524//GO:0004812	ATP binding//aminoacyl-tRNA ligase activity	GO:0016021	integral component of membrane	--	--
c126324_g1	2.3616	2.1891e-17	4.4651e-15	2608	695068911	XP_009381416.1	928	2.93489e-115	PREDICTED: aquaporin NIP2-1-like [Musa acuminata subsp. malaccensis]	--	--	--	--	--	K09874	NIP	aquaporin NIP	http://www.genome.jp/dbget-bin/www_bget?ko:K09874	Q9ATN2	877	1.86888e-108	Aquaporin NIP2-2 OS=Zea mays GN=NIP2-2 PE=2 SV=1	PF00230	Major intrinsic protein	GO:0006810	transport	GO:0005215	transporter activity	GO:0016020	membrane	KOG0223	Aquaporin (major intrinsic protein family)
c115544_g1	-2.8167	2.197e-17	4.4754e-15	1612	695040871	XP_009408030.1	447	1.08002e-49	PREDICTED: lamin-like protein [Musa acuminata subsp. malaccensis]	695040870	XM_009409755.1	153	5.17476e-72	PREDICTED: Musa acuminata subsp. malaccensis lamin-like protein (LOC103990566), mRNA	--	--	--	--	Q39131	248	9.5611e-23	Lamin-like protein OS=Arabidopsis thaliana GN=At5g15350 PE=1 SV=1	--	--	--	--	--	--	--	--	--	--
c117869_g1	-2.0701	2.2621e-17	4.602e-15	2423	672187330	XP_008813313.1	927	6.66333e-113	PREDICTED: probable indole-3-acetic acid-amido synthetase GH3.5 isoform X3 [Phoenix dactylifera]	672187329	XM_008815091.1	113	1.34887e-49	PREDICTED: Phoenix dactylifera probable indole-3-acetic acid-amido synthetase GH3.5 (LOC103723981), transcript variant X3, mRNA	K14487	GH3	auxin responsive GH3 gene family	http://www.genome.jp/dbget-bin/www_bget?ko:K14487	Q6I581	676	2.08835e-76	Probable indole-3-acetic acid-amido synthetase GH3.5 OS=Oryza sativa subsp. japonica GN=GH3.5 PE=2 SV=1	--	--	--	--	--	--	--	--	--	--
c14008_g1	Inf	2.2947e-17	4.6624e-15	977	--	--	--	--	--	--	--	--	--	--	--	--	--	--	--	--	--	--	--	--	--	--	--	--	--	--	--	--
c115616_g5	Inf	2.2982e-17	4.6634e-15	1313	--	--	--	--	--	--	--	--	--	--	--	--	--	--	--	--	--	--	--	--	--	--	--	--	--	--	--	--
c107290_g1	2.2057	2.3154e-17	4.6924e-15	700	672112303	XP_008805061.1	697	1.23616e-90	PREDICTED: uncharacterized protein LOC103718152 isoform X1 [Phoenix dactylifera]>gi|672112305|ref|XP_008805069.1| PREDICTED: uncharacterized protein LOC103718152 isoform X1 [Phoenix dactylifera]	514749132	XM_004961729.1	136	6.16502e-63	PREDICTED: Setaria italica uncharacterized LOC101758756 (LOC101758756), mRNA	K06910	K06910	--	http://www.genome.jp/dbget-bin/www_bget?ko:K06910	O26373	310	1.71114e-33	UPF0098 protein MTH_273 OS=Methanothermobacter thermautotrophicus (strain ATCC 29096 / DSM 1053 / JCM 10044 / NBRC 100330 / Delta H) GN=MTH_273 PE=3 SV=1	--	--	--	--	--	--	--	--	--	--
c125307_g1	-2.1116	2.5466e-17	5.1516e-15	539	672198573	XP_008777369.1	556	2.43259e-66	PREDICTED: protein ZINC INDUCED FACILITATOR-LIKE 1-like isoform X1 [Phoenix dactylifera]	--	--	--	--	--	--	--	--	--	Q8RWN2	482	2.85383e-56	Protein ZINC INDUCED FACILITATOR 1 OS=Arabidopsis thaliana GN=ZIF1 PE=1 SV=2	PF03547//PF07690//PF00083	Membrane transport protein//Major Facilitator Superfamily//Sugar (and other) transporter	GO:0055085	transmembrane transport	GO:0022857	transmembrane transporter activity	GO:0016021	integral component of membrane	KOG0255	Synaptic vesicle transporter SVOP and related transporters (major facilitator superfamily)
c114731_g1	9.1666	2.5486e-17	5.1516e-15	866	--	--	--	--	--	--	--	--	--	--	--	--	--	--	--	--	--	--	--	--	--	--	--	--	--	--	--	--
c124402_g2	1.9751	2.5694e-17	5.1871e-15	1998	672173747	XP_008807009.1	1148	8.69365e-148	PREDICTED: UDP-glycosyltransferase 89B1-like [Phoenix dactylifera]	242053756	XM_002455979.1	41	1.17337e-09	Sorghum bicolor hypothetical protein, mRNA	--	--	--	--	Q9C9B0	1041	1.47083e-132	UDP-glycosyltransferase 89B1 OS=Arabidopsis thaliana GN=UGT89B1 PE=2 SV=2	PF00201//PF03033	UDP-glucoronosyl and UDP-glucosyl transferase//Glycosyltransferase family 28 N-terminal domain	GO:0008152//GO:0005975//GO:0030259	metabolic process//carbohydrate metabolic process//lipid glycosylation	GO:0016758	transferase activity, transferring hexosyl groups	--	--	KOG1192	UDP-glucuronosyl and UDP-glucosyl transferase
c21380_g1	2.799	2.7011e-17	5.446e-15	1548	672193392	XP_008776019.1	965	9.19435e-124	PREDICTED: GDSL esterase/lipase At5g03610-like [Phoenix dactylifera]	--	--	--	--	--	--	--	--	--	Q9LZS7	672	4.16107e-81	GDSL esterase/lipase At5g03610 OS=Arabidopsis thaliana GN=At5g03610 PE=2 SV=1	PF00657//PF08327	GDSL-like Lipase/Acylhydrolase//Activator of Hsp90 ATPase homolog 1-like protein	GO:0006950//GO:0006629	response to stress//lipid metabolic process	GO:0016788	hydrolase activity, acting on ester bonds	--	--	--	--
c116073_g2	-2.4772	2.7775e-17	5.593e-15	1982	--	--	--	--	--	--	--	--	--	--	--	--	--	--	--	--	--	--	--	--	--	--	--	--	--	--	--	--
c110063_g1	-1.9478	2.8252e-17	5.6817e-15	5910	672141276	XP_008794463.1	3184	0	PREDICTED: 187-kDa microtubule-associated protein AIR9 isoform X2 [Phoenix dactylifera]	672141275	XM_008796241.1	928	0	PREDICTED: Phoenix dactylifera 187-kDa microtubule-associated protein AIR9 (LOC103710506), transcript variant X5, mRNA	--	--	--	--	F4IIU4	2542	0	187-kDa microtubule-associated protein AIR9 OS=Arabidopsis thaliana GN=AIR9 PE=2 SV=1	PF00560	Leucine Rich Repeat	--	--	GO:0005515	protein binding	--	--	KOG0531	Protein phosphatase 1, regulatory subunit, and related proteins
c76993_g1	5.9721	2.8774e-17	5.7793e-15	1159	672111623	XP_008801590.1	834	1.38861e-106	PREDICTED: peroxidase 5-like [Phoenix dactylifera]	--	--	--	--	--	K00430	E1.11.1.7	peroxidase	http://www.genome.jp/dbget-bin/www_bget?ko:K00430	A7QEU4	683	1.0356e-84	Peroxidase 5 OS=Vitis vinifera GN=GSVIVT00037159001 PE=1 SV=2	PF00141	Peroxidase	GO:0006804//GO:0055114//GO:0006979	peroxidase reaction//oxidation-reduction process//response to oxidative stress	GO:0004601//GO:0020037	peroxidase activity//heme binding	--	--	--	--
c117313_g1	Inf	2.9609e-17	5.9396e-15	552	147853302	CAN78544.1	253	5.35238e-23	hypothetical protein VITISV_028082 [Vitis vinifera]	--	--	--	--	--	--	--	--	--	--	--	--	--	--	--	--	--	--	--	--	--	--	--
c114764_g1	2.3832	2.9805e-17	5.9714e-15	2626	218201037	EEC83464.1	673	1.33756e-78	hypothetical protein OsI_28970 [Oryza sativa Indica Group]	669026884	HG670306.1	282	1.65509e-143	Triticum aestivum chromosome 3B, genomic scaffold, cultivar Chinese Spring	--	--	--	--	--	--	--	--	PF01213//PF00098	Adenylate cyclase associated (CAP) N terminal//Zinc knuckle	GO:0007010	cytoskeleton organization	GO:0008270//GO:0003779//GO:0003676	zinc ion binding//actin binding//nucleic acid binding	--	--	--	--
c118476_g2	5.2142	3.0529e-17	6.1087e-15	2635	--	--	--	--	--	239764707	GQ220323.1	38	7.23069e-08	Vitis vinifera strain PN40024 mitochondrion, partial genome	--	--	--	--	--	--	--	--	--	--	--	--	--	--	--	--	--	--
c108089_g1	3.4744	3.0738e-17	6.1426e-15	1097	695066175	XP_009379969.1	475	9.55155e-55	PREDICTED: NAC transcription factor NAM-B2-like [Musa acuminata subsp. malaccensis]	--	--	--	--	--	--	--	--	--	O49255	347	2.72814e-36	NAC transcription factor 29 OS=Arabidopsis thaliana GN=NAC029 PE=2 SV=1	PF02365	No apical meristem (NAM) protein	GO:0006355	regulation of transcription, DNA-templated	GO:0003677	DNA binding	--	--	--	--
c122820_g3	6.8146	3.0814e-17	6.15e-15	4941	--	--	--	--	--	--	--	--	--	--	--	--	--	--	--	--	--	--	--	--	--	--	--	--	--	--	--	--
c118783_g3	5.9978	3.0882e-17	6.1559e-15	2122	544218291	XP_005539289.1	168	5.69532e-10	isoleucine--tRNA ligase, cytoplasmic [Cyanidioschyzon merolae strain 10D]>gi|449019851|dbj|BAM83253.1| isoleucine--tRNA ligase, cytoplasmic [Cyanidioschyzon merolae strain 10D]	--	--	--	--	--	K01870	IARS, ileS	isoleucyl-tRNA synthetase	http://www.genome.jp/dbget-bin/www_bget?ko:K01870	Q92H19	263	3.85689e-22	Isoleucine--tRNA ligase OS=Rickettsia conorii (strain ATCC VR-613 / Malish 7) GN=ileS PE=3 SV=2	PF00133	tRNA synthetases class I (I, L, M and V)	GO:0006418	tRNA aminoacylation for protein translation	GO:0000166//GO:0005524//GO:0004812	nucleotide binding//ATP binding//aminoacyl-tRNA ligase activity	--	--	KOG0434	Isoleucyl-tRNA synthetase
c118765_g1	6.8158	3.1109e-17	6.1933e-15	2474	--	--	--	--	--	--	--	--	--	--	--	--	--	--	--	--	--	--	--	--	--	--	--	--	--	--	--	--
c105569_g1	3.8434	3.1277e-17	6.219e-15	1521	672178014	XP_008809125.1	719	2.35632e-88	PREDICTED: fatty acid desaturase 4, chloroplastic-like [Phoenix dactylifera]	672178013	XM_008810903.1	192	1.01882e-93	PREDICTED: Phoenix dactylifera fatty acid desaturase 4, chloroplastic-like (LOC103720930), mRNA	K10704	UBE2V	ubiquitin-conjugating enzyme E2 variant	http://www.genome.jp/dbget-bin/www_bget?ko:K10704	Q9SZ42	652	1.32172e-78	Fatty acid desaturase 4, chloroplastic OS=Arabidopsis thaliana GN=FAD4 PE=2 SV=1	--	--	--	--	--	--	--	--	KOG3011	Ubiquitin-conjugating enzyme
c48493_g1	5.958	3.3212e-17	6.5954e-15	5153	--	--	--	--	--	--	--	--	--	--	--	--	--	--	--	--	--	--	PF02984//PF07777	Cyclin, C-terminal domain//G-box binding protein MFMR	GO:0006355//GO:0006351	regulation of transcription, DNA-templated//transcription, DNA-templated	GO:0003677	DNA binding	GO:0005634	nucleus	--	--
c117869_g2	-2.4491	3.3468e-17	6.638e-15	523	672160707	XP_008800141.1	356	2.44495e-37	PREDICTED: probable indole-3-acetic acid-amido synthetase GH3.5 [Phoenix dactylifera]	--	--	--	--	--	K14487	GH3	auxin responsive GH3 gene family	http://www.genome.jp/dbget-bin/www_bget?ko:K14487	Q9SKE2	217	4.97477e-19	Jasmonic acid-amido synthetase JAR1 OS=Arabidopsis thaliana GN=JAR1 PE=1 SV=2	--	--	--	--	--	--	--	--	--	--
c226951_g1	4.959	3.582e-17	7.0955e-15	409	--	--	--	--	--	--	--	--	--	--	--	--	--	--	--	--	--	--	--	--	--	--	--	--	--	--	--	--
c16585_g1	3.2593	3.8804e-17	7.6769e-15	988	672143516	XP_008795639.1	452	5.41681e-52	PREDICTED: uncharacterized protein LOC103711318 [Phoenix dactylifera]	672143515	XM_008797417.1	79	4.28681e-31	PREDICTED: Phoenix dactylifera uncharacterized LOC103711318 (LOC103711318), mRNA	--	--	--	--	--	--	--	--	--	--	--	--	--	--	--	--	--	--
c116607_g3	2.5031	3.8955e-17	7.6971e-15	369	672193805	XP_008776131.1	562	2.48606e-69	PREDICTED: protein MITOFERRINLIKE 1, chloroplastic [Phoenix dactylifera]	--	--	--	--	--	K15111	SLC25A26	solute carrier family 25 (mitochondrial S-adenosylmethionine transporter), member 26	http://www.genome.jp/dbget-bin/www_bget?ko:K15111	Q9FHX2	476	6.30391e-57	Protein MITOFERRINLIKE 1, chloroplastic OS=Arabidopsis thaliana GN=MFL1 PE=2 SV=1	--	--	--	--	--	--	--	--	KOG0768	Mitochondrial carrier protein PET8
c96179_g1	2.5355	3.9283e-17	7.7522e-15	1820	672204315	XP_008778880.1	988	1.69466e-126	PREDICTED: LOW QUALITY PROTEIN: influenza virus NS1A-binding protein-like, partial [Phoenix dactylifera]	--	--	--	--	--	--	--	--	--	Q0WW40	228	8.61016e-19	F-box/kelch-repeat protein At1g16250 OS=Arabidopsis thaliana GN=At1g16250 PE=2 SV=1	PF07646//PF01344	Kelch motif//Kelch motif	--	--	GO:0005515	protein binding	--	--	KOG1072	FOG: Kelch repeat
c112505_g1	7.4892	3.9619e-17	7.8088e-15	379	--	--	--	--	--	--	--	--	--	--	--	--	--	--	--	--	--	--	PF04043	Plant invertase/pectin methylesterase inhibitor	GO:0005985//GO:0005982	sucrose metabolic process//starch metabolic process	GO:0004857//GO:0030599	enzyme inhibitor activity//pectinesterase activity	--	--	--	--
c121179_g1	5.55	4.002e-17	7.8781e-15	4535	--	--	--	--	--	401661910	FR714868.1	115	1.96383e-50	Malus x domestica mitchondrial complete genome, cultivar Golden delicious	--	--	--	--	--	--	--	--	--	--	--	--	--	--	--	--	--	--
c98037_g1	-2.0555	4.0996e-17	8.0601e-15	573	672163485	XP_008801593.1	405	8.58501e-48	PREDICTED: uncharacterized protein LOC103715662 [Phoenix dactylifera]	--	--	--	--	--	--	--	--	--	--	--	--	--	--	--	--	--	--	--	--	--	--	--
c115155_g2	4.1203	4.1178e-17	8.0859e-15	2185	672190710	XP_008775320.1	412	1.32701e-120	PREDICTED: LOW QUALITY PROTEIN: ARF guanine-nucleotide exchange factor GNL2-like [Phoenix dactylifera]	--	--	--	--	--	K18443	GBF1	golgi-specific brefeldin A-resistance guanine nucleotide exchange factor 1	http://www.genome.jp/dbget-bin/www_bget?ko:K18443	Q42510	168	1.93129e-50	ARF guanine-nucleotide exchange factor GNOM OS=Arabidopsis thaliana GN=GN PE=1 SV=1	PF01369	Sec7 domain	GO:0032012//GO:0043087	regulation of ARF protein signal transduction//regulation of GTPase activity	GO:0005086	ARF guanyl-nucleotide exchange factor activity	--	--	KOG0928	Pattern-formation protein/guanine nucleotide exchange factor
c100537_g1	-2.2935	4.2185e-17	8.2732e-15	406	--	--	--	--	--	--	--	--	--	--	--	--	--	--	--	--	--	--	--	--	--	--	--	--	--	--	--	--
c108971_g1	5.9446	4.2705e-17	8.3547e-15	799	--	--	--	--	--	--	--	--	--	--	--	--	--	--	--	--	--	--	PF03153	Transcription factor IIA, alpha/beta subunit	GO:0006367	transcription initiation from RNA polymerase II promoter	--	--	GO:0005672	transcription factor TFIIA complex	--	--
c114189_g1	8.0889	4.2693e-17	8.3547e-15	418	--	--	--	--	--	--	--	--	--	--	--	--	--	--	--	--	--	--	--	--	--	--	--	--	--	--	--	--
c50734_g1	7.8037	4.7589e-17	9.2986e-15	383	--	--	--	--	--	--	--	--	--	--	--	--	--	--	--	--	--	--	--	--	--	--	--	--	--	--	--	--
c76620_g1	-1.92	4.8506e-17	9.466e-15	2666	695009602	XP_009391441.1	1708	0	PREDICTED: protein trichome birefringence-like [Musa acuminata subsp. malaccensis]	672136448	XM_008793702.1	365	0	PREDICTED: Phoenix dactylifera protein trichome birefringence-like 1 (LOC103708665), mRNA	--	--	--	--	Q9FG35	1400	0	Protein trichome birefringence OS=Arabidopsis thaliana GN=TBR PE=1 SV=1	PF01119	DNA mismatch repair protein, C-terminal domain	GO:0006298	mismatch repair	GO:0030983//GO:0005524	mismatched DNA binding//ATP binding	--	--	--	--
c125438_g2	1.8905	4.8682e-17	9.4887e-15	1888	695040551	XP_009407856.1	1052	2.72177e-133	PREDICTED: cytochrome P450 89A2-like [Musa acuminata subsp. malaccensis]	672149025	XM_008799011.1	163	1.67867e-77	PREDICTED: Phoenix dactylifera cytochrome P450 89A2-like (LOC103712482), partial mRNA	--	--	--	--	Q42602	676	9.38396e-79	Cytochrome P450 89A2 OS=Arabidopsis thaliana GN=CYP89A2 PE=2 SV=2	PF00067	Cytochrome P450	GO:0055114	oxidation-reduction process	GO:0016705//GO:0020037//GO:0005506	oxidoreductase activity, acting on paired donors, with incorporation or reduction of molecular oxygen//heme binding//iron ion binding	--	--	KOG0156	Cytochrome P450 CYP2 subfamily
c123056_g6	3.2263	4.9585e-17	9.6528e-15	1252	672137668	XP_008792566.1	277	6.18188e-24	PREDICTED: uncharacterized protein LOC103709136 [Phoenix dactylifera]	--	--	--	--	--	--	--	--	--	--	--	--	--	--	--	--	--	--	--	--	--	--	--
c257955_g1	-2.4926	5.2084e-17	1.0127e-14	428	--	--	--	--	--	293331032	NM_001177093.1	37	3.95374e-08	Zea mays uncharacterized LOC100384588 (LOC100384588), mRNA >gnl|BL_ORD_ID|14770750 Zea mays full-length cDNA clone ZM_BFb0031F10 mRNA, complete cds	--	--	--	--	--	--	--	--	--	--	--	--	--	--	--	--	--	--
c116485_g1	2.3521	5.2303e-17	1.0157e-14	2624	672197947	XP_008777197.1	2068	0	PREDICTED: ferric reduction oxidase 8, mitochondrial [Phoenix dactylifera]	--	--	--	--	--	--	--	--	--	Q8VY13	1366	7.37414e-175	Ferric reduction oxidase 8, mitochondrial OS=Arabidopsis thaliana GN=FRO8 PE=2 SV=1	PF02446//PF00175//PF08022//PF13971//PF08030	4-alpha-glucanotransferase//Oxidoreductase NAD-binding domain//FAD-binding domain//Meiosis-specific protein Mei4//Ferric reductase NAD binding domain	GO:0005985//GO:0005975//GO:0006310//GO:0005982//GO:0042138//GO:0055114	sucrose metabolic process//carbohydrate metabolic process//DNA recombination//starch metabolic process//meiotic DNA double-strand break formation//oxidation-reduction process	GO:0016491//GO:0004134	oxidoreductase activity//4-alpha-glucanotransferase activity	--	--	KOG0039	Ferric reductase, NADH/NADPH oxidase and related proteins
c113394_g4	6.7305	5.2538e-17	1.019e-14	2483	--	--	--	--	--	--	--	--	--	--	--	--	--	--	--	--	--	--	PF07559//PF04718	Flagellar basal body protein FlaE//Mitochondrial ATP synthase g subunit	GO:0015986//GO:0015992	ATP synthesis coupled proton transport//proton transport	GO:0015078	hydrogen ion transmembrane transporter activity	GO:0030694//GO:0000276	bacterial-type flagellum basal body, rod//mitochondrial proton-transporting ATP synthase complex, coupling factor F(o)	--	--
c116309_g4	1.8913	5.2861e-17	1.024e-14	1174	643717056	KDP28682.1	1486	0	hypothetical protein JCGZ_14453 [Jatropha curcas]	596046708	XM_007220194.1	142	4.8751e-66	Prunus persica hypothetical protein (PRUPE_ppa001436mg) mRNA, complete cds	K09338	HD-ZIP	homeobox-leucine zipper protein	http://www.genome.jp/dbget-bin/www_bget?ko:K09338	Q0WV12	1239	7.46765e-162	Homeobox-leucine zipper protein ANTHOCYANINLESS 2 OS=Arabidopsis thaliana GN=ANL2 PE=2 SV=1	PF02183//PF01852	Homeobox associated leucine zipper//START domain	GO:0006355	regulation of transcription, DNA-templated	GO:0003677//GO:0008289	DNA binding//lipid binding	GO:0005634	nucleus	--	--
c126120_g1	2.1629	5.307e-17	1.0268e-14	1745	672112843	XP_008807913.1	1699	0	PREDICTED: WD-40 repeat-containing protein MSI4-like [Phoenix dactylifera]	590575981	XM_007012776.1	177	2.55581e-85	Theobroma cacao Transducin family protein / WD-40 repeat family protein (TCM_037659) mRNA, complete cds	K10752	RBBP4, HAT2, CAF1, MIS16	histone-binding protein RBBP4	http://www.genome.jp/dbget-bin/www_bget?ko:K10752	O22607	1680	0	WD-40 repeat-containing protein MSI4 OS=Arabidopsis thaliana GN=MSI4 PE=1 SV=3	PF00400	WD domain, G-beta repeat	--	--	GO:0005515	protein binding	--	--	KOG0264	Nucleosome remodeling factor, subunit CAF1/NURF55/MSI1
c109782_g1	3.0365	5.431e-17	1.0495e-14	1700	695057941	XP_009417267.1	1572	0	PREDICTED: equilibrative nucleotide transporter 3-like isoform X2 [Musa acuminata subsp. malaccensis]	566244499	XM_002325649.2	303	2.25389e-155	Populus trichocarpa hypothetical protein (POPTR_0019s14090g) mRNA, complete cds	K15014	SLC29A1_2_3, ENT1_2_3	solute carrier family 29 (equilibrative nucleoside transporter), member 1/2/3	http://www.genome.jp/dbget-bin/www_bget?ko:K15014	Q9M0Y3	1354	0	Equilibrative nucleotide transporter 3 OS=Arabidopsis thaliana GN=ENT3 PE=1 SV=1	PF01733	Nucleoside transporter	GO:0015858//GO:0006810	nucleoside transport//transport	GO:0005337	nucleoside transmembrane transporter activity	GO:0016021	integral component of membrane	KOG1479	Nucleoside transporter
c107661_g1	2.082	5.4957e-17	1.0607e-14	966	--	--	--	--	--	--	--	--	--	--	--	--	--	--	--	--	--	--	PF09036	Bcr-Abl oncoprotein oligomerisation domain	GO:0007165//GO:0009069//GO:0006468//GO:0016310	signal transduction//serine family amino acid metabolic process//protein phosphorylation//phosphorylation	GO:0004674//GO:0005096	protein serine/threonine kinase activity//GTPase activator activity	--	--	--	--
c106426_g1	2.3802	5.573e-17	1.0743e-14	961	695058643	XP_009417641.1	276	1.1926e-27	PREDICTED: auxin-induced protein 6B-like [Musa acuminata subsp. malaccensis]	--	--	--	--	--	K14488	SAUR	SAUR family protein	http://www.genome.jp/dbget-bin/www_bget?ko:K14488	P33083	158	4.52341e-12	Auxin-induced protein 6B OS=Glycine max PE=2 SV=1	--	--	--	--	--	--	--	--	--	--
c112357_g1	4.9289	5.6829e-17	1.0942e-14	1754	672207993	XP_008779989.1	1346	1.10373e-178	PREDICTED: cytochrome P450 94A1-like, partial [Phoenix dactylifera]	--	--	--	--	--	--	--	--	--	O81117	982	2.88491e-124	Cytochrome P450 94A1 OS=Vicia sativa GN=CYP94A1 PE=2 SV=2	PF00067	Cytochrome P450	GO:0055114	oxidation-reduction process	GO:0005506//GO:0016705//GO:0020037	iron ion binding//oxidoreductase activity, acting on paired donors, with incorporation or reduction of molecular oxygen//heme binding	--	--	KOG0157	Cytochrome P450 CYP4/CYP19/CYP26 subfamilies
c125384_g1	2.1528	5.7409e-17	1.104e-14	1066	695050721	XP_009413360.1	385	3.05306e-42	PREDICTED: probable ADP-ribosylation factor GTPase-activating protein AGD11 [Musa acuminata subsp. malaccensis]	--	--	--	--	--	--	--	--	--	Q8L7A4	261	3.89658e-24	Probable ADP-ribosylation factor GTPase-activating protein AGD11 OS=Arabidopsis thaliana GN=AGD11 PE=2 SV=1	PF00168	C2 domain	--	--	GO:0005515	protein binding	--	--	KOG1030	Predicted Ca2+-dependent phospholipid-binding protein
c113440_g1	1.9507	5.8495e-17	1.1235e-14	3581	2829901	AAC00609.1	193	1.15839e-14	putative 10kd chaperonin [Arabidopsis thaliana]	--	--	--	--	--	K04078	groES, HSPE1	chaperonin GroES	http://www.genome.jp/dbget-bin/www_bget?ko:K04078	Q96539	183	4.51334e-14	10 kDa chaperonin OS=Brassica napus PE=3 SV=1	PF00166	Chaperonin 10 Kd subunit	GO:0006457	protein folding	--	--	GO:0005737	cytoplasm	KOG1641	Mitochondrial chaperonin
c125433_g3	2.2852	6.0474e-17	1.1601e-14	3321	672191078	XP_008775417.1	605	5.78068e-68	PREDICTED: uncharacterized protein LOC103695783 isoform X1 [Phoenix dactylifera]	565437198	XM_006281790.1	41	1.9629e-09	Capsella rubella hypothetical protein (CARUB_v10028046mg) mRNA, complete cds	K07025	K07025	putative hydrolase of the HAD superfamily	http://www.genome.jp/dbget-bin/www_bget?ko:K07025	P0C2F6	113	6.30731e-07	Putative ribonuclease H protein At1g65750 OS=Arabidopsis thaliana GN=At1g65750 PE=3 SV=1	--	--	--	--	--	--	--	--	KOG3109	Haloacid dehalogenase-like hydrolase
c122604_g1	-2.0173	6.0608e-17	1.1613e-14	4269	672158947	XP_008799222.1	1108	2.41921e-134	PREDICTED: phosphomethylethanolamine N-methyltransferase-like isoform X3 [Phoenix dactylifera]	672158946	XM_008801000.1	376	0	PREDICTED: Phoenix dactylifera phosphomethylethanolamine N-methyltransferase-like (LOC103713941), transcript variant X3, mRNA	K05929	E2.1.1.103, NMT	phosphoethanolamine N-methyltransferase	http://www.genome.jp/dbget-bin/www_bget?ko:K05929	Q9FR44	1040	3.20094e-125	Phosphoethanolamine N-methyltransferase 1 OS=Arabidopsis thaliana GN=NMT1 PE=1 SV=1	PF05724//PF05175//PF08123//PF02353//PF04194//PF09445//PF01135//PF02390//PF08241//PF01022//PF06325//PF01209//PF01690	Thiopurine S-methyltransferase (TPMT)//Methyltransferase small domain//Histone methylation protein DOT1//Mycolic acid cyclopropane synthetase//Programmed cell death protein 2, C-terminal putative domain//RNA cap guanine-N2 methyltransferase//Protein-L-isoaspartate(D-aspartate) O-methyltransferase (PCMT)//Putative methyltransferase//Methyltransferase domain//Bacterial regulatory protein, arsR fami…	GO:0006479//GO:0008152//GO:0006355//GO:0009451//GO:0006400//GO:0009452//GO:0046500//GO:0008610//GO:0008033//GO:0006554//GO:0001510//GO:0006464	protein methylation//metabolic process//regulation of transcription, DNA-templated//RNA modification//tRNA modification//7-methylguanosine RNA capping//S-adenosylmethionine metabolic process//lipid biosynthetic process//tRNA processing//lysine catabolic process//RNA methylation//cellular protein modification process	GO:0004719//GO:0008176//GO:0003700//GO:0008757//GO:0008276//GO:0008168//GO:0018024	protein-L-isoaspartate (D-aspartate) O-methyltransferase activity//tRNA (guanine-N7-)-methyltransferase activity//sequence-specific DNA binding transcription factor activity//S-adenosylmethionine-dependent methyltransferase activity//protein methyltransferase activity//methyltransferase activity//histone-lysine N-methyltransferase activity	GO:0019028//GO:0005667//GO:0005737	viral capsid//transcription factor complex//cytoplasm	KOG1269	SAM-dependent methyltransferases
c107571_g1	6.7363	6.1138e-17	1.17e-14	638	--	--	--	--	--	--	--	--	--	--	--	--	--	--	--	--	--	--	PF15341	Ribosome biogenesis protein SLX9	GO:0000462	maturation of SSU-rRNA from tricistronic rRNA transcript (SSU-rRNA, 5.8S rRNA, LSU-rRNA)	--	--	GO:0030686//GO:0005730//GO:0030688	90S preribosome//nucleolus//preribosome, small subunit precursor	--	--
c119170_g1	2.7789	6.3302e-17	1.2099e-14	1003	672145338	XP_008796584.1	381	2.66983e-41	PREDICTED: uncharacterized protein LOC103711999 [Phoenix dactylifera]>gi|672145340|ref|XP_008796585.1| PREDICTED: uncharacterized protein LOC103711999 [Phoenix dactylifera]	--	--	--	--	--	--	--	--	--	--	--	--	--	PF00564	PB1 domain	--	--	GO:0005515	protein binding	--	--	--	--
c10641_g1	2.9029	6.3967e-17	1.2212e-14	876	672179090	XP_008809704.1	903	1.63746e-117	PREDICTED: UDP-glycosyltransferase 86A2-like, partial [Phoenix dactylifera]	--	--	--	--	--	--	--	--	--	Q9ZUV0	803	3.70837e-102	UDP-glycosyltransferase 86A2 OS=Arabidopsis thaliana GN=UGT86A2 PE=2 SV=1	PF05109	Herpes virus major outer envelope glycoprotein (BLLF1)	GO:0019058	viral life cycle	--	--	GO:0019031	viral envelope	--	--
c249705_g1	Inf	6.4193e-17	1.224e-14	1897	333796940	AEF98135.1	1743	0	cytochrome c oxidase subunit I [Lingulodinium polyedrum]	556711489	KF451648.1	1897	0	Homo sapiens isolate HGDP01194 mitochondrion, complete genome	K02256	COX1	cytochrome c oxidase subunit 1	http://www.genome.jp/dbget-bin/www_bget?ko:K02256	P00395	2062	0	Cytochrome c oxidase subunit 1 OS=Homo sapiens GN=MT-CO1 PE=1 SV=1	--	--	--	--	--	--	--	--	KOG4768	Mitochondrial mRNA maturase
c153069_g1	4.8887	6.9867e-17	1.3306e-14	953	--	--	--	--	--	--	--	--	--	--	--	--	--	--	--	--	--	--	--	--	--	--	--	--	--	--	--	--
c122011_g1	2.0992	7.1131e-17	1.3531e-14	2049	695005240	XP_009389064.1	1339	8.40605e-176	PREDICTED: patatin-like protein 6 [Musa acuminata subsp. malaccensis]>gi|695005242|ref|XP_009389065.1| PREDICTED: patatin-like protein 6 [Musa acuminata subsp. malaccensis]	672123943	XM_008787122.1	155	5.10886e-73	PREDICTED: Phoenix dactylifera patatin-like protein 7 (LOC103704010), mRNA	--	--	--	--	O80959	1236	4.84807e-161	Patatin-like protein 6 OS=Arabidopsis thaliana GN=PLP6 PE=2 SV=1	PF01734	Patatin-like phospholipase	GO:0006629	lipid metabolic process	--	--	--	--	--	--
c113235_g1	-3.754	7.212e-17	1.3702e-14	2663	672108961	XP_008787821.1	1477	0	PREDICTED: glucan endo-1,3-beta-glucosidase 14-like isoform X1 [Phoenix dactylifera]	672108962	XM_008789607.1	383	0	PREDICTED: Phoenix dactylifera glucan endo-1,3-beta-glucosidase 14-like (LOC103705739), transcript variant X6, mRNA	--	--	--	--	Q9ZQG9	1200	1.22269e-154	Glucan endo-1,3-beta-glucosidase 14 OS=Arabidopsis thaliana GN=At2g27500 PE=1 SV=2	PF00332	Glycosyl hydrolases family 17	GO:0005975	carbohydrate metabolic process	GO:0004553	hydrolase activity, hydrolyzing O-glycosyl compounds	--	--	--	--
c115944_g5	4.7089	7.4114e-17	1.4064e-14	4015	--	--	--	--	--	343478410	JN375330.1	153	1.30521e-71	Phoenix dactylifera mitochondrion, complete genome	--	--	--	--	--	--	--	--	--	--	--	--	--	--	--	--	--	--
c122604_g2	-2.0646	8.0382e-17	1.5235e-14	1068	694998342	XP_009404071.1	1017	3.22442e-132	PREDICTED: phosphomethylethanolamine N-methyltransferase-like [Musa acuminata subsp. malaccensis]	695076211	XM_009387109.1	237	6.84527e-119	PREDICTED: Musa acuminata subsp. malaccensis phosphoethanolamine N-methyltransferase 1-like (LOC103972761), mRNA	K05929	E2.1.1.103, NMT	phosphoethanolamine N-methyltransferase	http://www.genome.jp/dbget-bin/www_bget?ko:K05929	Q9FR44	955	1.01595e-123	Phosphoethanolamine N-methyltransferase 1 OS=Arabidopsis thaliana GN=NMT1 PE=1 SV=1	PF05401//PF01269//PF05175//PF08241//PF05891//PF04072//PF00398	Nodulation protein S (NodS)//Fibrillarin//Methyltransferase small domain//Methyltransferase domain//AdoMet dependent proline di-methyltransferase//Leucine carboxyl methyltransferase//Ribosomal RNA adenine dimethylase	GO:0006396//GO:0008152//GO:0009312//GO:0008033//GO:0009877//GO:0032259//GO:0000154//GO:0006364	RNA processing//metabolic process//oligosaccharide biosynthetic process//tRNA processing//nodulation//methylation//rRNA modification//rRNA processing	GO:0003723//GO:0008168//GO:0000179//GO:0008757//GO:0008649	RNA binding//methyltransferase activity//rRNA (adenine-N6,N6-)-dimethyltransferase activity//S-adenosylmethionine-dependent methyltransferase activity//rRNA methyltransferase activity	--	--	KOG3595	Dyneins, heavy chain
c96898_g2	4.6835	8.0732e-17	1.5283e-14	1382	659073580	XP_008437138.1	647	1.64571e-75	PREDICTED: flavonoid 3'-monooxygenase-like [Cucumis melo]	--	--	--	--	--	--	--	--	--	P24465	379	1.85876e-38	Cytochrome P450 71A1 OS=Persea americana GN=CYP71A1 PE=1 SV=2	PF00067	Cytochrome P450	GO:0055114	oxidation-reduction process	GO:0020037//GO:0016705//GO:0005506	heme binding//oxidoreductase activity, acting on paired donors, with incorporation or reduction of molecular oxygen//iron ion binding	--	--	KOG0156	Cytochrome P450 CYP2 subfamily
c119960_g1	2.2962	8.6284e-17	1.6315e-14	1739	672116275	XP_008781295.1	1236	1.84875e-161	PREDICTED: pentatricopeptide repeat-containing protein At2g01860 [Phoenix dactylifera]	--	--	--	--	--	--	--	--	--	Q5XET4	941	1.42669e-118	Pentatricopeptide repeat-containing protein At2g01860 OS=Arabidopsis thaliana GN=EMB975 PE=2 SV=1	--	--	--	--	--	--	--	--	--	--
c48350_g1	-2.3556	8.7986e-17	1.6617e-14	297	--	--	--	--	--	--	--	--	--	--	--	--	--	--	--	--	--	--	PF07546	EMI domain	--	--	GO:0005515	protein binding	--	--	--	--
c112048_g2	-2.1402	9.1017e-17	1.7169e-14	1860	--	--	--	--	--	--	--	--	--	--	--	--	--	--	--	--	--	--	--	--	--	--	--	--	--	--	--	--
c117143_g1	-2.1007	9.1141e-17	1.7172e-14	1592	695061344	XP_009419100.1	140	8.90644e-08	PREDICTED: cyclin-dependent kinase inhibitor 1-like [Musa acuminata subsp. malaccensis]	--	--	--	--	--	--	--	--	--	--	--	--	--	PF02234	Cyclin-dependent kinase inhibitor	GO:0007050//GO:0045859	cell cycle arrest//regulation of protein kinase activity	GO:0004861	cyclin-dependent protein serine/threonine kinase inhibitor activity	GO:0005634	nucleus	--	--
c115258_g1	-2.1024	9.2554e-17	1.7396e-14	2377	695033397	XP_009404186.1	393	9.62989e-45	PREDICTED: nudix hydrolase 12, mitochondrial-like [Musa acuminata subsp. malaccensis]>gi|695033399|ref|XP_009404187.1| PREDICTED: nudix hydrolase 12, mitochondrial-like [Musa acuminata subsp. malaccensis]	--	--	--	--	--	--	--	--	--	Q93ZY7	294	4.19279e-33	Nudix hydrolase 12, mitochondrial OS=Arabidopsis thaliana GN=NUDT12 PE=2 SV=1	PF02862	DDHD domain	--	--	GO:0046872	metal ion binding	--	--	--	--
c89498_g1	6.6003	9.2512e-17	1.7396e-14	2982	--	--	--	--	--	--	--	--	--	--	--	--	--	--	--	--	--	--	PF05453	BmTXKS1/BmP02 toxin family	GO:0006810//GO:0009405	transport//pathogenesis	GO:0008200	ion channel inhibitor activity	GO:0005576	extracellular region	--	--
c101856_g1	2.263	9.5383e-17	1.7907e-14	705	326492417	BAK01992.1	211	9.4247e-19	predicted protein [Hordeum vulgare subsp. vulgare]	--	--	--	--	--	--	--	--	--	--	--	--	--	--	--	--	--	--	--	--	--	--	--
c113625_g1	5.7915	9.5765e-17	1.7957e-14	996	147811294	CAN59957.1	471	8.05168e-54	hypothetical protein VITISV_042690 [Vitis vinifera]	--	--	--	--	--	--	--	--	--	Q7LHG5	254	3.08393e-22	Transposon Ty3-I Gag-Pol polyprotein OS=Saccharomyces cerevisiae (strain ATCC 204508 / S288c) GN=TY3B-I PE=3 SV=2	PF00078	Reverse transcriptase (RNA-dependent DNA polymerase)	GO:0006278	RNA-dependent DNA replication	GO:0003723//GO:0003964	RNA binding//RNA-directed DNA polymerase activity	--	--	KOG0017	FOG: Transposon-encoded proteins with TYA, reverse transcriptase, integrase domains in various combinations
c118691_g1	4.2455	9.6997e-17	1.8167e-14	1970	695035474	XP_009405157.1	1727	0	PREDICTED: putative pectinesterase/pectinesterase inhibitor 45 [Musa acuminata subsp. malaccensis]	115479304	NM_001069781.1	180	6.21616e-87	Oryza sativa Japonica Group Os09g0433700 (Os09g0433700) mRNA, complete cds	--	--	--	--	Q7Y201	1315	1.08413e-171	Probable pectinesterase/pectinesterase inhibitor 13 OS=Arabidopsis thaliana GN=PME13 PE=2 SV=2	PF08802//PF01095//PF04043	Cytochrome B6-F complex Fe-S subunit//Pectinesterase//Plant invertase/pectin methylesterase inhibitor	GO:0005985//GO:0042545//GO:0005982//GO:0055114//GO:0006118	sucrose metabolic process//cell wall modification//starch metabolic process//oxidation-reduction process//electron transport	GO:0009496//GO:0030599//GO:0004857//GO:0051537	plastoquinol--plastocyanin reductase activity//pectinesterase activity//enzyme inhibitor activity//2 iron, 2 sulfur cluster binding	GO:0009512//GO:0042651//GO:0005618	cytochrome b6f complex//thylakoid membrane//cell wall	--	--
c96009_g1	6.8137	9.8436e-17	1.8414e-14	643	573939627	XP_006652233.1	465	7.00296e-56	PREDICTED: pollen-specific protein C13-like [Oryza brachyantha]	--	--	--	--	--	--	--	--	--	P33050	413	6.84391e-49	Pollen-specific protein C13 OS=Zea mays GN=MGS1 PE=2 SV=1	--	--	--	--	--	--	--	--	--	--
[truncated: 5,439 more rows]
