# Supplementary material for: Spatiotemporal Transcriptome Analysis Provides Insights into Bicolor Tepal Development in Lilium “Tiny Padhye”
Source: Front Plant Sci. 2017 Mar 24;8:398. doi: 10.3389/fpls.2017.00398 (PMC5364178; doi:10.3389/fpls.2017.00398)
Supplement: Supplementary file 8 [file Table8.XLSX]

## Sheet: Sheet1
Table S8. Categorization of putative transcription factors in Red module.
Unigene	TF family
c119191_g2	bHLH
c119604_g3	bHLH
c123181_g3	CO-like
c86288_g1	CO-like
c104403_g1	DBB
c80832_g1	Dof
c88671_g1	Dof
c94873_g1	Dof
c111983_g1	ERF
c78385_g1	ERF
c97464_g1	ERF
c116087_g1	HD-ZIP
c114695_g3	LBD
c115761_g1	MYB
c120204_g1	MYB
c8752811_g1	MYB
c122106_g1	MYB related
c103707_g2	WRKY
c114287_g2	WRKY
c117585_g2	WRKY
c122106_g3	MYB related
