# Supplementary material for: Spatiotemporal Transcriptome Analysis Provides Insights into Bicolor Tepal Development in Lilium “Tiny Padhye”
Source: Front Plant Sci. 2017 Mar 24;8:398. doi: 10.3389/fpls.2017.00398 (PMC5364178; doi:10.3389/fpls.2017.00398)
Supplement: Supplementary file 9 [file Table9.XLSX]

## Sheet: Sheet1
Table S9. Categorization of putative transcription factors in the Yellow2 module.
Unigene	TF family
c97519_g1	WRKY
c114550_g1	WRKY
c107114_g1	WRKY
c114426_g1	Whirly
c117018_g1	Trihelix
c112029_g3	Trihelix
c103735_g1	Trihelix
c116855_g2	TCP
c103414_g1	TCP
c121807_g5	TCP
c118823_g1	TCP
c117064_g1	SBP
c123462_g1	MYB related
c107374_g1	MYB related
c101971_g1	NF-YB
c124911_g2	NF-X1
c107244_g1	NAC
c125826_g3	NAC
c120689_g2	NAC
c97904_g2	NAC
c110921_g1	MYB
c128035_g1	MYB
c98397_g1	MYB
c116206_g2	MYB
c92445_g1	MYB
c116252_g7	MYB
c102273_g2	MIKC
c125942_g1	MIKC
c115709_g1	HD-ZIP
c115709_g2	HD-ZIP
c113605_g1	HB-other
c94399_g1	GRAS
c113919_g1	GeBP
c104396_g1	GATA
c113673_g1	GATA
c125068_g2	ERF
c80351_g1	ERF
c109567_g1	ERF
c125679_g1	CO-like
c124667_g2	CO-like
c117281_g1	C3H
c117591_g1	C3H
c117591_g3	C3H
c117591_g2	C3H
c118902_g1	C3H
c88875_g1	C2H2
c122079_g2	C2H2
c102588_g1	C2H2
c90068_g1	C2H2
c102923_g1	C2H2
c120528_g1	bZIP
c115456_g1	bZIP
c110464_g1	bZIP
c109655_g1	bHLH
c120643_g2	bHLH
c109601_g2	bHLH
c121479_g2	bHLH
c125542_g3	bHLH
c96958_g1	bHLH
c116554_g1	bHLH
c121033_g2	bHLH
c114565_g3	bHLH
c101929_g2	bHLH
c119171_g1	bHLH
c118047_g2	bHLH
c102355_g1	bHLH
c112529_g1	bHLH
c126276_g1	bHLH
c120368_g1	bHLH
c118341_g3	bHLH
c63870_g1	bHLH
c109428_g1	bHLH
c125466_g1	bHLH
c106940_g1	bHLH
c119238_g1	B3
c106821_g1	ARF
c113038_g1	AP2
c115736_g1	AP2
