# Supplementary material for: Spatiotemporal Transcriptome Analysis Provides Insights into Bicolor Tepal Development in Lilium “Tiny Padhye”
Source: Front Plant Sci. 2017 Mar 24;8:398. doi: 10.3389/fpls.2017.00398 (PMC5364178; doi:10.3389/fpls.2017.00398)
Supplement: Supplementary file 10 [file Table10.XLSX]

## Sheet: Sheet1
Table S10. Categorization of putative transcription factors in Turquoisel module.
Unigene	TF family
c116877_g1	AP2
c111448_g3	ARF
c113440_g2	ARF
c115140_g6	ARF
c118982_g1	ARF
c98815_g1	ARF
c107219_g1	B3
c112345_g1	B3
c121218_g2	B3
c117805_g4	BBR-BPC
c109489_g1	bHLH
c112402_g1	bHLH
c113118_g1	bHLH
c113118_g2	bHLH
c115355_g2	bHLH
c117708_g1	bHLH
c118727_g1	bHLH
c119203_g1	bHLH
c121678_g2	bHLH
c123739_g1	bHLH
c124707_g4	bHLH
c72939_g1	bHLH
c84046_g3	bHLH
c86058_g1	bHLH
c86058_g2	bHLH
c89925_g1	bHLH
c104426_g1	bZIP
c105836_g1	bZIP
c114102_g2	bZIP
c125786_g2	bZIP
c28716_g1	bZIP
c84684_g1	bZIP
c94834_g1	bZIP
c98937_g1	bZIP
c101915_g1	C2H2
c104387_g1	C2H2
c109652_g1	C2H2
c113764_g1	C2H2
c115557_g2	C2H2
c116671_g3	C2H2
c120323_g2	C2H2
c120431_g2	C2H2
c120564_g3	C2H2
c123405_g1	C2H2
c23241_g1	C2H2
c37723_g1	C2H2
c70186_g2	C2H2
c94899_g1	C2H2
c109205_g1	C3H
c109680_g1	C3H
c113311_g5	C3H
c116723_g1	C3H
c116735_g1	C3H
c117885_g1	C3H
c118227_g2	C3H
c118368_g3	C3H
c120161_g2	C3H
c120896_g3	C3H
c123799_g1	C3H
c73108_g1	C3H
c97066_g1	C3H
c116312_g1	CAMTA
c122783_g6	CAMTA
c116020_g2	CO-like
c121699_g1	CO-like
c123181_g1	CO-like
c123181_g5	CO-like
c124667_g3	CO-like
c115671_g1	Dof
c103588_g1	ERF
c105362_g1	ERF
c107038_g1	ERF
c107071_g1	ERF
c111104_g1	ERF
c111690_g1	ERF
c117721_g2	ERF
c118285_g2	ERF
c120373_g1	ERF
c122198_g1	ERF
c95592_g1	ERF
c106055_g1	FAR1
c122736_g1	FAR1
c125594_g1	FAR1
c108952_g1	G2-like
c113539_g1	G2-like
c123965_g1	G2-like
c101261_g1	GATA
c109836_g1	GATA
c119605_g3	GeBP
c121148_g1	GeBP
c115674_g1	GRAS
c119527_g3	GRAS
c121871_g1	GRAS
c126670_g1	GRAS
c63410_g1	GRAS
c69153_g1	GRAS
c120203_g1	GRF
c114917_g2	HB-other
c117615_g1	HD-ZIP
c429_g1	HD-ZIP
c121072_g1	HSF
c123138_g1	HSF
c125773_g4	HSF
c102612_g1	LBD
c124682_g3	LBD
c96687_g1	LBD
c124823_g1	LSD
c116252_g5	MYB
c120849_g6	MYB
c103701_g1	NAC
c105155_g1	NAC
c11145_g1	NAC
c112804_g1	NAC
c113212_g1	NAC
c113461_g1	NAC
c114456_g1	NAC
c114882_g1	NAC
c116843_g6	NAC
c118223_g2	NAC
c119153_g2	NAC
c119661_g2	NAC
c119719_g2	NAC
c119821_g2	NAC
c121434_g1	NAC
c122440_g1	NAC
c122743_g2	NAC
c123072_g1	NAC
c123757_g2	NAC
c124432_g1	NAC
c124788_g2	NAC
c125333_g2	NAC
c125378_g7	NAC
c126000_g1	NAC
c126353_g1	NAC
c177890_g1	NAC
c58501_g1	NAC
c82701_g1	NAC
c94509_g1	NAC
c119998_g2	NF-X1
c105098_g1	NF-YA
c111790_g1	NF-YB
c111790_g2	NF-YB
c124566_g2	NF-YB
c102184_g1	MYB related
c105998_g1	MYB related
c114753_g1	MYB related
c118578_g1	MYB related
c124389_g2	MYB related
c114854_g2	SBP
c125353_g1	SBP
c105193_g1	TALE
c118286_g1	TALE
c122048_g2	TALE
c115845_g1	TCP
c111065_g1	Trihelix
c115784_g1	Trihelix
c116139_g1	Trihelix
c117373_g1	Trihelix
c117578_g4	Trihelix
c119326_g3	Trihelix
c120361_g1	Trihelix
c125606_g1	Trihelix
c72710_g1	Trihelix
c107336_g1	WRKY
c107422_g1	WRKY
c108340_g1	WRKY
c108425_g1	WRKY
c109277_g1	WRKY
c111202_g1	WRKY
c111697_g1	WRKY
c111750_g1	WRKY
c111897_g1	WRKY
c112586_g1	WRKY
c113738_g2	WRKY
c113881_g1	WRKY
c114058_g1	WRKY
c114746_g1	WRKY
c114910_g2	WRKY
c115979_g2	WRKY
c116003_g2	WRKY
c117010_g4	WRKY
c117920_g2	WRKY
c118534_g1	WRKY
c118534_g3	WRKY
c118534_g5	WRKY
c118539_g2	WRKY
c118702_g1	WRKY
c118746_g3	WRKY
c118867_g1	WRKY
c119519_g2	WRKY
c119549_g1	WRKY
c119562_g2	WRKY
c119677_g5	WRKY
c120249_g1	WRKY
c120301_g2	WRKY
c120483_g1	WRKY
c120615_g1	WRKY
c120759_g1	WRKY
c121229_g1	WRKY
c121460_g1	WRKY
c121700_g1	WRKY
c122124_g1	WRKY
c122251_g1	WRKY
c122251_g3	WRKY
c122587_g1	WRKY
c122660_g2	WRKY
c123073_g4	WRKY
c123228_g1	WRKY
c123322_g7	WRKY
c123945_g1	WRKY
c123976_g1	WRKY
c124230_g1	WRKY
c124625_g2	WRKY
c124779_g1	WRKY
c124837_g1	WRKY
c125241_g2	WRKY
c125621_g2	WRKY
c126218_g2	WRKY
c126379_g1	WRKY
c126395_g1	WRKY
c126415_g2	WRKY
c79540_g1	WRKY
c84219_g1	WRKY
c87303_g1	WRKY
c92298_g1	WRKY
c94900_g1	WRKY
c97833_g1	WRKY
c98645_g1	WRKY
c113300_g1	ZF-HD
c113300_g2	ZF-HD
c126457_g2	ZF-HD
c97975_g2	ZF-HD
